# Supplementary material for: Machine learning enables improved runtime and precision for bio-loggers on seabirds
Source: Commun Biol. 2020 Oct 30;3:633. doi: 10.1038/s42003-020-01356-8 (PMC7603325; doi:10.1038/s42003-020-01356-8)
Supplement: Supplementary file 8 — Supplementary Software 1 [file 42003_2020_1356_MOESM8_ESM.zip]

Archive with 159 entries (133 files):
- CodeAvailability/LogbotDistributionCode/
- CodeAvailability/LogbotDistributionCode/.gitignore
- CodeAvailability/LogbotDistributionCode/build_ino.py
- CodeAvailability/LogbotDistributionCode/default_args.txt
- CodeAvailability/LogbotDistributionCode/LICENSE.txt
- CodeAvailability/LogbotDistributionCode/logbot_ACC_TREE/
- CodeAvailability/LogbotDistributionCode/logbot_ACC_TREE/BH1721FVC.ino
- CodeAvailability/LogbotDistributionCode/logbot_ACC_TREE/BMX055.ino
- CodeAvailability/LogbotDistributionCode/logbot_ACC_TREE/camera.ino
- CodeAvailability/LogbotDistributionCode/logbot_ACC_TREE/CAMM8Q.ino
- CodeAvailability/LogbotDistributionCode/logbot_ACC_TREE/I2C_functions.ino
- CodeAvailability/LogbotDistributionCode/logbot_ACC_TREE/logbot_ACC_TREE.ino
- CodeAvailability/LogbotDistributionCode/logbot_ACC_TREE/LPS22HB.ino
- CodeAvailability/LogbotDistributionCode/logbot_ACC_TREE/MS5837.ino
- CodeAvailability/LogbotDistributionCode/logbot_ACC_TREE/RX8564LC.ino
- CodeAvailability/LogbotDistributionCode/logbot_ACC_TREE/SD_functions.ino
- CodeAvailability/LogbotDistributionCode/logbot_ACC_TREE/user_data_type.h
- CodeAvailability/LogbotDistributionCode/logbot_GPS_TREE/
- CodeAvailability/LogbotDistributionCode/logbot_GPS_TREE/BH1721FVC.ino
- CodeAvailability/LogbotDistributionCode/logbot_GPS_TREE/BMX055.ino
- CodeAvailability/LogbotDistributionCode/logbot_GPS_TREE/camera.ino
- CodeAvailability/LogbotDistributionCode/logbot_GPS_TREE/CAMM8Q.ino
- CodeAvailability/LogbotDistributionCode/logbot_GPS_TREE/I2C_functions.ino
- CodeAvailability/LogbotDistributionCode/logbot_GPS_TREE/logbot_GPS_TREE.ino
- CodeAvailability/LogbotDistributionCode/logbot_GPS_TREE/LPS22HB.ino
- CodeAvailability/LogbotDistributionCode/logbot_GPS_TREE/MS5837.ino
- CodeAvailability/LogbotDistributionCode/logbot_GPS_TREE/RX8564LC.ino
- CodeAvailability/LogbotDistributionCode/logbot_GPS_TREE/SD_functions.ino
- CodeAvailability/LogbotDistributionCode/logbot_GPS_TREE/user_data_type.h
- CodeAvailability/LogbotDistributionCode/logbot_SAMPLE/
- CodeAvailability/LogbotDistributionCode/logbot_SAMPLE/BH1721FVC.ino
- CodeAvailability/LogbotDistributionCode/logbot_SAMPLE/BMX055.ino
- CodeAvailability/LogbotDistributionCode/logbot_SAMPLE/camera.ino
- CodeAvailability/LogbotDistributionCode/logbot_SAMPLE/CAMM8Q.ino
- CodeAvailability/LogbotDistributionCode/logbot_SAMPLE/I2C_functions.ino
- CodeAvailability/LogbotDistributionCode/logbot_SAMPLE/logbot_SAMPLE.ino
- CodeAvailability/LogbotDistributionCode/logbot_SAMPLE/LPS22HB.ino
- CodeAvailability/LogbotDistributionCode/logbot_SAMPLE/MS5837.ino
- CodeAvailability/LogbotDistributionCode/logbot_SAMPLE/RX8564LC.ino
- CodeAvailability/LogbotDistributionCode/logbot_SAMPLE/SD_functions.ino
- CodeAvailability/LogbotDistributionCode/logbot_SAMPLE/user_data_type.h
- CodeAvailability/LogbotDistributionCode/low_cost_tree_acc.cpp
- CodeAvailability/LogbotDistributionCode/low_cost_tree_gps.cpp
- CodeAvailability/LogbotDistributionCode/ParseLogdata.exe
- CodeAvailability/LogbotDistributionCode/PenbotV1BoardsTxtFile/
- CodeAvailability/LogbotDistributionCode/PenbotV1BoardsTxtFile/boards.txt
- CodeAvailability/LogbotDistributionCode/sklearn_default_acc.cpp
- CodeAvailability/LogbotDistributionCode/sklearn_default_gps.cpp
- CodeAvailability/LogbotDistributionCode/src_txt/
- CodeAvailability/LogbotDistributionCode/src_txt/BH1721FVC.txt
- CodeAvailability/LogbotDistributionCode/src_txt/BMX055.txt
- CodeAvailability/LogbotDistributionCode/src_txt/camera.txt
- CodeAvailability/LogbotDistributionCode/src_txt/CAMM8Q.txt
- CodeAvailability/LogbotDistributionCode/src_txt/I2C_functions.txt
- CodeAvailability/LogbotDistributionCode/src_txt/logbot.txt
- CodeAvailability/LogbotDistributionCode/src_txt/LPS22HB.txt
- CodeAvailability/LogbotDistributionCode/src_txt/MS5837.txt
- CodeAvailability/LogbotDistributionCode/src_txt/RX8564LC.txt
- CodeAvailability/LogbotDistributionCode/src_txt/SD_functions.txt
- CodeAvailability/LogbotDistributionCode/src_txt/user_data_type.txt
- CodeAvailability/LogbotSchematic.svg
- CodeAvailability/LowCostTreesExample/
- CodeAvailability/LowCostTreesExample/.dockerignore
- CodeAvailability/LowCostTreesExample/biotagger/
- CodeAvailability/LowCostTreesExample/biotagger/BioTagger.exe
- CodeAvailability/LowCostTreesExample/biotagger/BioTagger.exe.config
- CodeAvailability/LowCostTreesExample/biotagger/BioTagger.pdb
- CodeAvailability/LowCostTreesExample/biotagger/BioTagger.vshost.exe
- CodeAvailability/LowCostTreesExample/biotagger/BioTagger.vshost.exe.config
- CodeAvailability/LowCostTreesExample/biotagger/BioTagger.vshost.exe.manifest
- CodeAvailability/LowCostTreesExample/biotagger/coastl_jpn.dbf
- CodeAvailability/LowCostTreesExample/biotagger/coastl_jpn.prj
- CodeAvailability/LowCostTreesExample/biotagger/coastl_jpn.shp
- CodeAvailability/LowCostTreesExample/biotagger/coastl_jpn.shx
- CodeAvailability/LowCostTreesExample/biotagger/dll/
- CodeAvailability/LowCostTreesExample/biotagger/dll/x64/
- CodeAvailability/LowCostTreesExample/biotagger/dll/x64/opencv_ffmpeg341_64.dll
- CodeAvailability/LowCostTreesExample/biotagger/dll/x64/OpenCvSharpExtern.dll
- CodeAvailability/LowCostTreesExample/biotagger/dll/x86/
- CodeAvailability/LowCostTreesExample/biotagger/dll/x86/opencv_ffmpeg341.dll
- CodeAvailability/LowCostTreesExample/biotagger/dll/x86/OpenCvSharpExtern.dll
- CodeAvailability/LowCostTreesExample/biotagger/EGIS.Controls.dll
- CodeAvailability/LowCostTreesExample/biotagger/EGIS.ShapeFileLib.dll
- CodeAvailability/LowCostTreesExample/biotagger/EntityFramework.dll
- CodeAvailability/LowCostTreesExample/biotagger/EntityFramework.SqlServer.dll
- CodeAvailability/LowCostTreesExample/biotagger/EntityFramework.SqlServer.xml
- CodeAvailability/LowCostTreesExample/biotagger/EntityFramework.xml
- CodeAvailability/LowCostTreesExample/biotagger/ne_10m_coastline.dbf
- CodeAvailability/LowCostTreesExample/biotagger/ne_10m_coastline.shp
- CodeAvailability/LowCostTreesExample/biotagger/ne_10m_coastline.shx
- CodeAvailability/LowCostTreesExample/biotagger/OpenCvSharp.Blob.dll
- CodeAvailability/LowCostTreesExample/biotagger/OpenCvSharp.Blob.pdb
- CodeAvailability/LowCostTreesExample/biotagger/OpenCvSharp.Blob.xml
- CodeAvailability/LowCostTreesExample/biotagger/OpenCvSharp.dll
- CodeAvailability/LowCostTreesExample/biotagger/OpenCvSharp.Extensions.dll
- CodeAvailability/LowCostTreesExample/biotagger/OpenCvSharp.Extensions.pdb
- CodeAvailability/LowCostTreesExample/biotagger/OpenCvSharp.Extensions.xml
- CodeAvailability/LowCostTreesExample/biotagger/OpenCvSharp.pdb
- CodeAvailability/LowCostTreesExample/biotagger/OpenCvSharp.UserInterface.dll
- CodeAvailability/LowCostTreesExample/biotagger/OpenCvSharp.UserInterface.pdb
- CodeAvailability/LowCostTreesExample/biotagger/OpenCvSharp.UserInterface.xml
- CodeAvailability/LowCostTreesExample/biotagger/OpenCvSharp.xml
- CodeAvailability/LowCostTreesExample/biotagger/System.Data.SQLite.dll
- CodeAvailability/LowCostTreesExample/biotagger/System.Data.SQLite.EF6.dll
- CodeAvailability/LowCostTreesExample/biotagger/System.Data.SQLite.Linq.dll
- CodeAvailability/LowCostTreesExample/biotagger/System.Data.SQLite.xml
- CodeAvailability/LowCostTreesExample/biotagger/x64/
- CodeAvailability/LowCostTreesExample/biotagger/x64/SQLite.Interop.dll
- CodeAvailability/LowCostTreesExample/biotagger/x86/
- CodeAvailability/LowCostTreesExample/biotagger/x86/SQLite.Interop.dll
- CodeAvailability/LowCostTreesExample/biotagger_dataset/
- CodeAvailability/LowCostTreesExample/biotagger_dataset/database/
- CodeAvailability/LowCostTreesExample/biotagger_dataset/database/AccExample.sqlite
- CodeAvailability/LowCostTreesExample/biotagger_dataset/database/GpsExample.sqlite
- CodeAvailability/LowCostTreesExample/biotagger_dataset/export/
- CodeAvailability/LowCostTreesExample/biotagger_dataset/images/
- CodeAvailability/LowCostTreesExample/biotagger_dataset/images/AccExample/
- CodeAvailability/LowCostTreesExample/biotagger_dataset/images/Example2019/
- CodeAvailability/LowCostTreesExample/biotagger_dataset/images/GpsExample/
- CodeAvailability/LowCostTreesExample/build_tree.py
- CodeAvailability/LowCostTreesExample/Dockerfile
- CodeAvailability/LowCostTreesExample/LICENSE.txt
- CodeAvailability/LowCostTreesExample/low_cost_tree_acc.cpp
- CodeAvailability/LowCostTreesExample/low_cost_tree_gps.cpp
- CodeAvailability/LowCostTreesExample/raw_data/
- CodeAvailability/LowCostTreesExample/raw_data/axytrek_acc_example/
- CodeAvailability/LowCostTreesExample/raw_data/axytrek_acc_example/session1.csv
- CodeAvailability/LowCostTreesExample/raw_data/axytrek_acc_example/session2.csv
- CodeAvailability/LowCostTreesExample/raw_data/labels_acc.xml
- CodeAvailability/LowCostTreesExample/raw_data/labels_gps.xml
- CodeAvailability/LowCostTreesExample/raw_data/logbot_gps_example/
- CodeAvailability/LowCostTreesExample/raw_data/logbot_gps_example/session3.csv
- CodeAvailability/LowCostTreesExample/raw_data/logbot_gps_example/session4.csv
- CodeAvailability/LowCostTreesExample/README
- CodeAvailability/LowCostTreesExample/sample_acc_dataset.csv
- CodeAvailability/LowCostTreesExample/sample_gps_dataset.csv
- CodeAvailability/LowCostTreesExample/sklearn_default_acc.cpp
- CodeAvailability/LowCostTreesExample/sklearn_default_gps.cpp
- CodeAvailability/LowCostTreesImage/
- CodeAvailability/LowCostTreesImage/Dockerfile
- CodeAvailability/LowCostTreesImage/low_cost_trees/
- CodeAvailability/LowCostTreesImage/low_cost_trees/BuildInstructions.txt
- CodeAvailability/LowCostTreesImage/low_cost_trees/LICENSE
- CodeAvailability/LowCostTreesImage/low_cost_trees/low_cost_trees/
- CodeAvailability/LowCostTreesImage/low_cost_trees/low_cost_trees/__init__.py
- CodeAvailability/LowCostTreesImage/low_cost_trees/low_cost_trees/_criterion.pxd
- CodeAvailability/LowCostTreesImage/low_cost_trees/low_cost_trees/_criterion.pyx
- CodeAvailability/LowCostTreesImage/low_cost_trees/low_cost_trees/_splitter.pxd
- CodeAvailability/LowCostTreesImage/low_cost_trees/low_cost_trees/_splitter.pyx
- CodeAvailability/LowCostTreesImage/low_cost_trees/low_cost_trees/_tree.pxd
- CodeAvailability/LowCostTreesImage/low_cost_trees/low_cost_trees/_tree.pyx
- CodeAvailability/LowCostTreesImage/low_cost_trees/low_cost_trees/_utils.pxd
- CodeAvailability/LowCostTreesImage/low_cost_trees/low_cost_trees/_utils.pyx
- CodeAvailability/LowCostTreesImage/low_cost_trees/low_cost_trees/export.py
- CodeAvailability/LowCostTreesImage/low_cost_trees/low_cost_trees/quad_tree.pxd
- CodeAvailability/LowCostTreesImage/low_cost_trees/low_cost_trees/quad_tree.pyx
- CodeAvailability/LowCostTreesImage/low_cost_trees/low_cost_trees/tree.py
- CodeAvailability/LowCostTreesImage/low_cost_trees/setup.py
- CodeAvailability/PinoutTranslated.pdf
