# Supplementary material for: Machine learning enables improved runtime and precision for bio-loggers on seabirds
Source: Commun Biol. 2020 Oct 30;3:633. doi: 10.1038/s42003-020-01356-8 (PMC7603325; doi:10.1038/s42003-020-01356-8)
Supplement: Supplementary file 8 — Supplementary Software 1 [file 42003_2020_1356_MOESM8_ESM.zip › CodeAvailability/LogbotDistributionCode/default_args.txt]

[DEFAULT]
ACC_BUFFER_SIZE = 31
APPLY_HEURISTICS = True
CONSEC = 2 
DAWN = 313 
DUSK = 1094 
FLIGHT_COUNTDOWN = 5
FLIGHT_MIN = 5
FPT_KM = 2
GPS_BUFFER_SIZE = 10
GPS_PER_MINUTE = True
ILLUM_THRESHOLD = 1
MAX_GAP = 2
MAX_VIDEO_COUNT = 400
PLUS_DEPTH = False
PRESSURE_BUFFER_SIZE = 10
PRESSURE_THRESHOLD = 30
RECORD_TIME_SEC = 60
REST_TIME_SEC = 300
SIMULATE_8_BIT_RAW = False
SLEEP_CTRL_BY_TIME = True
STARTUP_DELAY = 0
TARGET_CLASS_NUMBER = 0
TREE_FILE
UTC_OFFSET = 9
