# Supplementary material for: Machine learning enables improved runtime and precision for bio-loggers on seabirds
Source: Commun Biol. 2020 Oct 30;3:633. doi: 10.1038/s42003-020-01356-8 (PMC7603325; doi:10.1038/s42003-020-01356-8)
Supplement: Supplementary file 8 — Supplementary Software 1 [file 42003_2020_1356_MOESM8_ESM.zip › CodeAvailability/LogbotDistributionCode/logbot_ACC_TREE/camera.ino]

void start_CAM()
{
  digitalWrite(camPwrPin, HIGH);

  if (!CAM_pwr_on)
  {
    CAM_pwr_on = true;
    video_count++;
  }
}


void stop_CAM()
{
  digitalWrite(camPwrPin, LOW);
  CAM_pwr_on = false;
}
