# Supplementary material for: Machine learning enables improved runtime and precision for bio-loggers on seabirds
Source: Commun Biol. 2020 Oct 30;3:633. doi: 10.1038/s42003-020-01356-8 (PMC7603325; doi:10.1038/s42003-020-01356-8)
Supplement: Supplementary file 8 — Supplementary Software 1 [file 42003_2020_1356_MOESM8_ESM.zip › CodeAvailability/LogbotDistributionCode/logbot_ACC_TREE/LPS22HB.ino]

#define LPS22HB_ADDRESS  0x5C
#define LPS22HB_CTRL_REG1 0x10
#define LPS22HB_CTRL_REG2 0x11
#define LPS22HB_FIFO_CTRL 0x14
#define LPS22HB_FIFO_STATUS 0x26

#define LPS22HB_ONESHOT     0x00
#define LPS22HB_1HZ     0x10
#define LPS22HB_10HZ    0x20
#define LPS22HB_25HZ    0x30
#define LPS22HB_50HZ    0x40
#define LPS22HB_75HZ    0x50

#define LPS22HB_LOWNOISE 0x00
#define LPS22HB_LOWPOWER 0x01

#define LPS22HB_LPF_ENABLE 0x08
#define LPS22HB_LPF_DISABLE 0x00

#define LPS22HB_LPF_ODR9 0x00         // Filter Cutoff ODR/9
#define LPS22HB_LPF_ODR20 0x04          // Filter Cutoff ODR/20

#define LPS22HB_FIFO_ENABLE 0x40
#define LPS22HB_INCREMENT_ADDRESS 0x10

#define LPS22HB_BDU_CONTINUOUS_UPDATE 0x00  // Data updated continuously
#define LPS22HB_BDU_NO_UPDATE 0x02   // Data updated after a read operation

#define LPS22HB_FIFO_BYPASS_MODE 0x00    // The FIFO is disabled and empty. The pressure is read directly
#define LPS22HB_FIFO_DYNAMIC_STREAM_MODE 0xC0 // Keep the newest measurements in the FIFO, never read a value twice regardless of how much the FIFO has filled since last read (meant for situations where you can't guarantee that you will read at ODR)

#define LPS22HB_FIFO_FILL_MASK 0x3F

void setup_barometer()
{
  uint8_t reg1_arg = LPS22HB_1HZ;

  I2C_write_byte(LPS22HB_ADDRESS, LPS22HB_CTRL_REG1, reg1_arg);
}

void read_barometer(uint32_t &pressure)
{
  uint8_t buf[3]={0};
  I2Cread(LPS22HB_ADDRESS, 0x28, 3, buf);

  uint32_t b = ((uint32_t)buf[2] << 8) | buf[1];
  pressure = (b << 8) | buf[0];

  //Serial.println((float)*pressure/4096.0);
}
