# Supplementary material for: Machine learning enables improved runtime and precision for bio-loggers on seabirds
Source: Commun Biol. 2020 Oct 30;3:633. doi: 10.1038/s42003-020-01356-8 (PMC7603325; doi:10.1038/s42003-020-01356-8)
Supplement: Supplementary file 8 — Supplementary Software 1 [file 42003_2020_1356_MOESM8_ESM.zip › CodeAvailability/LowCostTreesExample/biotagger/BioTagger.exe.config]

<?xml version="1.0" encoding="utf-8"?>
<configuration>
  <configSections>
    <!-- For more information on Entity Framework configuration, visit http://go.microsoft.com/fwlink/?LinkID=237468 -->
    <section name="entityFramework" type="System.Data.Entity.Internal.ConfigFile.EntityFrameworkSection, EntityFramework, Version=6.0.0.0, Culture=neutral, PublicKeyToken=b77a5c561934e089" requirePermission="false" />
  </configSections>
  <startup>
    <supportedRuntime version="v4.0" sku=".NETFramework,Version=v4.0" />
  </startup>
  <runtime>
    <assemblyBinding xmlns="urn:schemas-microsoft-com:asm.v1">
      <dependentAssembly>
        <assemblyIdentity name="DotSpatial.Data.Forms" publicKeyToken="53ab5a198378d4c1" culture="neutral" />
        <bindingRedirect oldVersion="0.0.0.0-1.9.0.0" newVersion="1.9.0.0" />
      </dependentAssembly>
      <dependentAssembly>
        <assemblyIdentity name="DotSpatial.Data" publicKeyToken="c29dbf30e059ca9d" culture="neutral" />
        <bindingRedirect oldVersion="0.0.0.0-1.9.0.0" newVersion="1.9.0.0" />
      </dependentAssembly>
      <dependentAssembly>
        <assemblyIdentity name="DotSpatial.Projections.Forms" publicKeyToken="52099474f11b7ff0" culture="neutral" />
        <bindingRedirect oldVersion="0.0.0.0-1.9.0.0" newVersion="1.9.0.0" />
      </dependentAssembly>
      <dependentAssembly>
        <assemblyIdentity name="DotSpatial.Symbology" publicKeyToken="6178c08da7998387" culture="neutral" />
        <bindingRedirect oldVersion="0.0.0.0-1.9.0.0" newVersion="1.9.0.0" />
      </dependentAssembly>
      <dependentAssembly>
        <assemblyIdentity name="DotSpatial.Topology" publicKeyToken="a66b5e9434ca3671" culture="neutral" />
        <bindingRedirect oldVersion="0.0.0.0-1.9.0.0" newVersion="1.9.0.0" />
      </dependentAssembly>
      <dependentAssembly>
        <assemblyIdentity name="DotSpatial.Serialization" publicKeyToken="441f200f827611e7" culture="neutral" />
        <bindingRedirect oldVersion="0.0.0.0-1.9.0.0" newVersion="1.9.0.0" />
      </dependentAssembly>
      <dependentAssembly>
        <assemblyIdentity name="DotSpatial.Projections" publicKeyToken="272632bddd08a38b" culture="neutral" />
        <bindingRedirect oldVersion="0.0.0.0-1.9.0.0" newVersion="1.9.0.0" />
      </dependentAssembly>
      <dependentAssembly>
        <assemblyIdentity name="DotSpatial.Mono" publicKeyToken="425ba4de41127026" culture="neutral" />
        <bindingRedirect oldVersion="0.0.0.0-1.5.0.0" newVersion="1.5.0.0" />
      </dependentAssembly>
      <dependentAssembly>
        <assemblyIdentity name="DotSpatial.Extensions" publicKeyToken="4d9e49339a7d240c" culture="neutral" />
        <bindingRedirect oldVersion="0.0.0.0-1.7.0.0" newVersion="1.7.0.0" />
      </dependentAssembly>
      <dependentAssembly>
        <assemblyIdentity name="DotSpatial.Symbology.Forms" publicKeyToken="0544cdeefb662382" culture="neutral" />
        <bindingRedirect oldVersion="0.0.0.0-0.11.9.6" newVersion="0.11.9.6" />
      </dependentAssembly>
      <dependentAssembly>
        <assemblyIdentity name="DotSpatial.Modeling.Forms" publicKeyToken="712bef29a31a9354" culture="neutral" />
        <bindingRedirect oldVersion="0.0.0.0-0.11.9.6" newVersion="0.11.9.6" />
      </dependentAssembly>
    </assemblyBinding>
  </runtime>
  <entityFramework>
    <defaultConnectionFactory type="System.Data.Entity.Infrastructure.LocalDbConnectionFactory, EntityFramework">
      <parameters>
        <parameter value="v13.0" />
      </parameters>
    </defaultConnectionFactory>
    <providers>
      <provider invariantName="System.Data.SqlClient" type="System.Data.Entity.SqlServer.SqlProviderServices, EntityFramework.SqlServer" />
      <provider invariantName="System.Data.SQLite.EF6" type="System.Data.SQLite.EF6.SQLiteProviderServices, System.Data.SQLite.EF6" />
    </providers>
  </entityFramework>
  <system.data>
    <DbProviderFactories>
      <remove invariant="System.Data.SQLite.EF6" />
      <add name="SQLite Data Provider (Entity Framework 6)" invariant="System.Data.SQLite.EF6" description=".NET Framework Data Provider for SQLite (Entity Framework 6)" type="System.Data.SQLite.EF6.SQLiteProviderFactory, System.Data.SQLite.EF6" />
    <remove invariant="System.Data.SQLite" /><add name="SQLite Data Provider" invariant="System.Data.SQLite" description=".NET Framework Data Provider for SQLite" type="System.Data.SQLite.SQLiteFactory, System.Data.SQLite" /></DbProviderFactories>
  </system.data>
</configuration>
