# Supplementary material for: Machine learning enables improved runtime and precision for bio-loggers on seabirds
Source: Commun Biol. 2020 Oct 30;3:633. doi: 10.1038/s42003-020-01356-8 (PMC7603325; doi:10.1038/s42003-020-01356-8)
Supplement: Supplementary file 8 — Supplementary Software 1 [file 42003_2020_1356_MOESM8_ESM.zip › CodeAvailability/LowCostTreesExample/biotagger/EntityFramework.xml]

<?xml version="1.0"?>
<doc>
    <assembly>
        <name>EntityFramework</name>
    </assembly>
    <members>
        <member name="T:System.Data.Entity.Core.Metadata.Edm.CsdlSerializer">
            <summary>
            Serializes an <see cref="T:System.Data.Entity.Core.Metadata.Edm.EdmModel"/> that conforms to the restrictions of a single
            CSDL schema file to an XML writer. The model to be serialized must contain a single
            <see cref="T:System.Data.Entity.Core.Metadata.Edm.EntityContainer"/> .
            </summary>
        </member>
        <member name="M:System.Data.Entity.Core.Metadata.Edm.CsdlSerializer.Serialize(System.Data.Entity.Core.Metadata.Edm.EdmModel,System.Xml.XmlWriter,System.String)">
            <summary>
            Serialize the <see cref="T:System.Data.Entity.Core.Metadata.Edm.EdmModel"/> to the XmlWriter.
            </summary>
            <param name="model">
            The EdmModel to serialize.
            </param>
            <param name="xmlWriter"> The XmlWriter to serialize to </param>
        </member>
        <member name="E:System.Data.Entity.Core.Metadata.Edm.CsdlSerializer.OnError">
            <summary>
            Occurs when an error is encountered serializing the model.
            </summary>
        </member>
        <member name="T:System.Data.Entity.Core.Metadata.Edm.DataModelErrorEventArgs">
            <summary>
            Information about an error that occurred processing an Entity Framework model.
            </summary>
        </member>
        <member name="P:System.Data.Entity.Core.Metadata.Edm.DataModelErrorEventArgs.PropertyName">
            <summary>
            Gets an optional value indicating which property of the source item caused the event to be raised.
            </summary>
        </member>
        <member name="P:System.Data.Entity.Core.Metadata.Edm.DataModelErrorEventArgs.ErrorMessage">
            <summary>
            Gets an optional descriptive message the describes the error that is being raised.
            </summary>
        </member>
        <member name="P:System.Data.Entity.Core.Metadata.Edm.DataModelErrorEventArgs.Item">
            <summary>
            Gets a value indicating the <see cref="T:System.Data.Entity.Core.Metadata.Edm.MetadataItem"/> that caused the event to be raised.
            </summary>
        </member>
        <member name="T:System.Data.Entity.Core.Metadata.Edm.EdmFunctionPayload">
            <summary>
            Contains additional attributes and properties of the <see cref="T:System.Data.Entity.Core.Metadata.Edm.EdmFunction"/>
            </summary>
            <remarks>
            Note that <see cref="T:System.Data.Entity.Core.Metadata.Edm.EdmFunctionPayload"/> objects are short lived and exist only to
            make <see cref="T:System.Data.Entity.Core.Metadata.Edm.EdmFunction"/> initialization easier. Instance of this type are not
            compared to each other and arrays returned by array properties are copied to internal
            collections in the <see cref="T:System.Data.Entity.Core.Metadata.Edm.EdmFunction"/> ctor. Therefore it is fine to suppress the
            Code Analysis messages.
            </remarks>
        </member>
        <member name="P:System.Data.Entity.Core.Metadata.Edm.EdmFunctionPayload.Schema">
            <summary>Gets or sets the function schema.</summary>
            <returns>The function schema.</returns>
        </member>
        <member name="P:System.Data.Entity.Core.Metadata.Edm.EdmFunctionPayload.StoreFunctionName">
            <summary>Gets or sets the store function name.</summary>
            <returns>The store function name.</returns>
        </member>
        <member name="P:System.Data.Entity.Core.Metadata.Edm.EdmFunctionPayload.CommandText">
            <summary>Gets or sets the command text associated with the function.</summary>
            <returns>The command text associated with the function.</returns>
        </member>
        <member name="P:System.Data.Entity.Core.Metadata.Edm.EdmFunctionPayload.EntitySets">
            <summary>Gets or sets the entity sets for the function.</summary>
            <returns>The entity sets for the function.</returns>
        </member>
        <member name="P:System.Data.Entity.Core.Metadata.Edm.EdmFunctionPayload.IsAggregate">
            <summary>Gets a value that indicates whether this is an aggregate function.</summary>
            <returns>true if this is an aggregate function; otherwise, false.</returns>
        </member>
        <member name="P:System.Data.Entity.Core.Metadata.Edm.EdmFunctionPayload.IsBuiltIn">
            <summary>Gets or sets whether this function is a built-in function.</summary>
            <returns>true if this function is a built-in function; otherwise, false.</returns>
        </member>
        <member name="P:System.Data.Entity.Core.Metadata.Edm.EdmFunctionPayload.IsNiladic">
            <summary>Gets or sets whether the function contains no arguments.</summary>
            <returns>true if the function contains no arguments; otherwise, false.</returns>
        </member>
        <member name="P:System.Data.Entity.Core.Metadata.Edm.EdmFunctionPayload.IsComposable">
            <summary>Gets or sets whether this function can be composed.</summary>
            <returns>true if this function can be composed; otherwise, false.</returns>
        </member>
        <member name="P:System.Data.Entity.Core.Metadata.Edm.EdmFunctionPayload.IsFromProviderManifest">
            <summary>Gets or sets whether this function is from a provider manifest.</summary>
            <returns>true if this function is from a provider manifest; otherwise, false.</returns>
        </member>
        <member name="P:System.Data.Entity.Core.Metadata.Edm.EdmFunctionPayload.IsCachedStoreFunction">
            <summary>Gets or sets whether this function is a cached store function.</summary>
            <returns>true if this function is a cached store function; otherwise, false.</returns>
        </member>
        <member name="P:System.Data.Entity.Core.Metadata.Edm.EdmFunctionPayload.IsFunctionImport">
            <summary>Gets or sets whether this function is a function import.</summary>
            <returns>true if this function is a function import; otherwise, false.</returns>
        </member>
        <member name="P:System.Data.Entity.Core.Metadata.Edm.EdmFunctionPayload.ReturnParameters">
            <summary>Gets or sets the return parameters.</summary>
            <returns>The return parameters.</returns>
        </member>
        <member name="P:System.Data.Entity.Core.Metadata.Edm.EdmFunctionPayload.ParameterTypeSemantics">
            <summary>Gets or sets the parameter type semantics.</summary>
            <returns>The parameter type semantics.</returns>
        </member>
        <member name="P:System.Data.Entity.Core.Metadata.Edm.EdmFunctionPayload.Parameters">
            <summary>Gets or sets the function parameters.</summary>
            <returns>The function parameters.</returns>
        </member>
        <member name="F:System.Data.Entity.Core.Metadata.Edm.EdmXmlSchemaWriter.SyndicationXmlConstants.SyndAuthorEmail">
            <summary>
            author/email
            </summary>
        </member>
        <member name="F:System.Data.Entity.Core.Metadata.Edm.EdmXmlSchemaWriter.SyndicationXmlConstants.SyndAuthorName">
            <summary>
            author/name
            </summary>
        </member>
        <member name="F:System.Data.Entity.Core.Metadata.Edm.EdmXmlSchemaWriter.SyndicationXmlConstants.SyndAuthorUri">
            <summary>
            author/uri
            </summary>
        </member>
        <member name="F:System.Data.Entity.Core.Metadata.Edm.EdmXmlSchemaWriter.SyndicationXmlConstants.SyndPublished">
            <summary>
            published
            </summary>
        </member>
        <member name="F:System.Data.Entity.Core.Metadata.Edm.EdmXmlSchemaWriter.SyndicationXmlConstants.SyndRights">
            <summary>
            rights
            </summary>
        </member>
        <member name="F:System.Data.Entity.Core.Metadata.Edm.EdmXmlSchemaWriter.SyndicationXmlConstants.SyndSummary">
            <summary>
            summary
            </summary>
        </member>
        <member name="F:System.Data.Entity.Core.Metadata.Edm.EdmXmlSchemaWriter.SyndicationXmlConstants.SyndTitle">
            <summary>
            title
            </summary>
        </member>
        <member name="F:System.Data.Entity.Core.Metadata.Edm.EdmXmlSchemaWriter.SyndicationXmlConstants.SyndContributorEmail">
            <summary>
            contributor/email
            </summary>
        </member>
        <member name="F:System.Data.Entity.Core.Metadata.Edm.EdmXmlSchemaWriter.SyndicationXmlConstants.SyndContributorName">
            <summary>
            contributor/name
            </summary>
        </member>
        <member name="F:System.Data.Entity.Core.Metadata.Edm.EdmXmlSchemaWriter.SyndicationXmlConstants.SyndContributorUri">
            <summary>
            contributor/uri
            </summary>
        </member>
        <member name="F:System.Data.Entity.Core.Metadata.Edm.EdmXmlSchemaWriter.SyndicationXmlConstants.SyndCategoryLabel">
            <summary>
            category/@label
            </summary>
        </member>
        <member name="F:System.Data.Entity.Core.Metadata.Edm.EdmXmlSchemaWriter.SyndicationXmlConstants.SyndContentKindPlaintext">
            <summary>
            Plaintext
            </summary>
        </member>
        <member name="F:System.Data.Entity.Core.Metadata.Edm.EdmXmlSchemaWriter.SyndicationXmlConstants.SyndContentKindHtml">
            <summary>
            HTML
            </summary>
        </member>
        <member name="F:System.Data.Entity.Core.Metadata.Edm.EdmXmlSchemaWriter.SyndicationXmlConstants.SyndContentKindXHtml">
            <summary>
            XHTML
            </summary>
        </member>
        <member name="F:System.Data.Entity.Core.Metadata.Edm.EdmXmlSchemaWriter.SyndicationXmlConstants.SyndUpdated">
            <summary>
            updated
            </summary>
        </member>
        <member name="F:System.Data.Entity.Core.Metadata.Edm.EdmXmlSchemaWriter.SyndicationXmlConstants.SyndLinkHref">
            <summary>
            link/@href
            </summary>
        </member>
        <member name="F:System.Data.Entity.Core.Metadata.Edm.EdmXmlSchemaWriter.SyndicationXmlConstants.SyndLinkRel">
            <summary>
            link/@rel
            </summary>
        </member>
        <member name="F:System.Data.Entity.Core.Metadata.Edm.EdmXmlSchemaWriter.SyndicationXmlConstants.SyndLinkType">
            <summary>
            link/@type
            </summary>
        </member>
        <member name="F:System.Data.Entity.Core.Metadata.Edm.EdmXmlSchemaWriter.SyndicationXmlConstants.SyndLinkHrefLang">
            <summary>
            link/@hreflang
            </summary>
        </member>
        <member name="F:System.Data.Entity.Core.Metadata.Edm.EdmXmlSchemaWriter.SyndicationXmlConstants.SyndLinkTitle">
            <summary>
            link/@title
            </summary>
        </member>
        <member name="F:System.Data.Entity.Core.Metadata.Edm.EdmXmlSchemaWriter.SyndicationXmlConstants.SyndLinkLength">
            <summary>
            link/@length
            </summary>
        </member>
        <member name="F:System.Data.Entity.Core.Metadata.Edm.EdmXmlSchemaWriter.SyndicationXmlConstants.SyndCategoryTerm">
            <summary>
            category/@term
            </summary>
        </member>
        <member name="F:System.Data.Entity.Core.Metadata.Edm.EdmXmlSchemaWriter.SyndicationXmlConstants.SyndCategoryScheme">
            <summary>
            category/@scheme
            </summary>
        </member>
        <member name="M:System.Data.Entity.Core.Metadata.Edm.MslSerializer.Serialize(System.Data.Entity.Core.Metadata.Edm.DbDatabaseMapping,System.Xml.XmlWriter)">
            <summary>
            Serialize the <see cref="T:System.Data.Entity.Infrastructure.DbModel"/> to the XmlWriter
            </summary>
            <param name="databaseMapping"> The DbModel to serialize </param>
            <param name="xmlWriter"> The XmlWriter to serialize to </param>
        </member>
        <member name="T:System.Data.Entity.Core.Metadata.Edm.SsdlSerializer">
            <summary>
            Serializes the storage (database) section of an <see cref="T:System.Data.Entity.Core.Metadata.Edm.EdmModel"/> to XML.
            </summary>
        </member>
        <member name="M:System.Data.Entity.Core.Metadata.Edm.SsdlSerializer.Serialize(System.Data.Entity.Core.Metadata.Edm.EdmModel,System.String,System.String,System.Xml.XmlWriter,System.Boolean)">
            <summary>
            Serialize the <see cref="T:System.Data.Entity.Core.Metadata.Edm.EdmModel"/> to the <see cref="T:System.Xml.XmlWriter"/>
            </summary>
            <param name="dbDatabase"> The EdmModel to serialize </param>
            <param name="provider"> Provider information on the Schema element </param>
            <param name="providerManifestToken"> ProviderManifestToken information on the Schema element </param>
            <param name="xmlWriter"> The XmlWriter to serialize to </param>
            <returns> true if model can be serialized, otherwise false </returns>
        </member>
        <member name="M:System.Data.Entity.Core.Metadata.Edm.SsdlSerializer.Serialize(System.Data.Entity.Core.Metadata.Edm.EdmModel,System.String,System.String,System.String,System.Xml.XmlWriter,System.Boolean)">
            <summary>
            Serialize the <see cref="T:System.Data.Entity.Core.Metadata.Edm.EdmModel"/> to the <see cref="T:System.Xml.XmlWriter"/>
            </summary>
            <param name="dbDatabase"> The EdmModel to serialize </param>
            <param name="namespaceName"> Namespace name on the Schema element </param>
            <param name="provider"> Provider information on the Schema element </param>
            <param name="providerManifestToken"> ProviderManifestToken information on the Schema element </param>
            <param name="xmlWriter"> The XmlWriter to serialize to </param>
            <returns> true if model can be serialized, otherwise false </returns>
        </member>
        <member name="E:System.Data.Entity.Core.Metadata.Edm.SsdlSerializer.OnError">
            <summary>
            Occurs when an error is encountered serializing the model.
            </summary>
        </member>
        <member name="T:System.Data.Entity.DbConfiguration">
            <summary>
            A class derived from this class can be placed in the same assembly as a class derived from
            <see cref="T:System.Data.Entity.DbContext"/> to define Entity Framework configuration for an application.
            Configuration is set by calling protected methods and setting protected properties of this
            class in the constructor of your derived type.
            The type to use can also be registered in the config file of the application.
            See http://go.microsoft.com/fwlink/?LinkId=260883 for more information about Entity Framework configuration.
            </summary>
        </member>
        <member name="M:System.Data.Entity.DbConfiguration.#ctor">
            <summary>
            Any class derived from <see cref="T:System.Data.Entity.DbConfiguration"/> must have a public parameterless constructor
            and that constructor should call this constructor.
            </summary>
        </member>
        <member name="M:System.Data.Entity.DbConfiguration.SetConfiguration(System.Data.Entity.DbConfiguration)">
            <summary>
            The Singleton instance of <see cref="T:System.Data.Entity.DbConfiguration"/> for this app domain. This can be
            set at application start before any Entity Framework features have been used and afterwards
            should be treated as read-only.
            </summary>
        </member>
        <member name="M:System.Data.Entity.DbConfiguration.LoadConfiguration(System.Type)">
            <summary>
            Attempts to discover and load the <see cref="T:System.Data.Entity.DbConfiguration"/> associated with the given
            <see cref="T:System.Data.Entity.DbContext"/> type. This method is intended to be used by tooling to ensure that
            the correct configuration is loaded into the app domain. Tooling should use this method
            before accessing the <see cref="P:System.Data.Entity.DbConfiguration.DependencyResolver"/> property.
            </summary>
            <param name="contextType">A <see cref="T:System.Data.Entity.DbContext"/> type to use for configuration discovery.</param>
        </member>
        <member name="M:System.Data.Entity.DbConfiguration.LoadConfiguration(System.Reflection.Assembly)">
            <summary>
            Attempts to discover and load the <see cref="T:System.Data.Entity.DbConfiguration"/> from the given assembly.
            This method is intended to be used by tooling to ensure that the correct configuration is loaded into
            the app domain. Tooling should use this method before accessing the <see cref="P:System.Data.Entity.DbConfiguration.DependencyResolver"/>
            property. If the tooling knows the <see cref="T:System.Data.Entity.DbContext"/> type being used, then the
            <see cref="M:System.Data.Entity.DbConfiguration.LoadConfiguration(System.Type)"/> method should be used since it gives a greater chance that
            the correct configuration will be found.
            </summary>
            <param name="assemblyHint">An <see cref="T:System.Reflection.Assembly"/> to use for configuration discovery.</param>
        </member>
        <member name="M:System.Data.Entity.DbConfiguration.AddDependencyResolver(System.Data.Entity.Infrastructure.DependencyResolution.IDbDependencyResolver)">
            <summary>
            Call this method from the constructor of a class derived from <see cref="T:System.Data.Entity.DbConfiguration"/> to
            add a <see cref="T:System.Data.Entity.Infrastructure.DependencyResolution.IDbDependencyResolver"/> instance to the Chain of Responsibility of resolvers that
            are used to resolve dependencies needed by the Entity Framework.
            </summary>
            <remarks>
            Resolvers are asked to resolve dependencies in reverse order from which they are added. This means
            that a resolver can be added to override resolution of a dependency that would already have been
            resolved in a different way.
            The exceptions to this is that any dependency registered in the application's config file
            will always be used in preference to using a dependency resolver added here.
            </remarks>
            <param name="resolver"> The resolver to add. </param>
        </member>
        <member name="M:System.Data.Entity.DbConfiguration.AddDefaultResolver(System.Data.Entity.Infrastructure.DependencyResolution.IDbDependencyResolver)">
            <summary>
            Call this method from the constructor of a class derived from <see cref="T:System.Data.Entity.DbConfiguration"/> to
            add a <see cref="T:System.Data.Entity.Infrastructure.DependencyResolution.IDbDependencyResolver"/> instance to the Chain of Responsibility of resolvers that
            are used to resolve dependencies needed by the Entity Framework. Unlike the AddDependencyResolver
            method, this method puts the resolver at the bottom of the Chain of Responsibility such that it will only
            be used to resolve a dependency that could not be resolved by any of the other resolvers.
            </summary>
            <remarks>
            A <see cref="T:System.Data.Entity.Core.Common.DbProviderServices"/> implementation is automatically registered as a default resolver
            when it is added with a call to <see cref="M:System.Data.Entity.DbConfiguration.SetProviderServices(System.String,System.Data.Entity.Core.Common.DbProviderServices)"/>. This allows EF providers to act as
            resolvers for other services that may need to be overridden by the provider.
            </remarks>
            <param name="resolver"> The resolver to add. </param>
        </member>
        <member name="M:System.Data.Entity.DbConfiguration.SetProviderServices(System.String,System.Data.Entity.Core.Common.DbProviderServices)">
            <summary>
            Call this method from the constructor of a class derived from <see cref="T:System.Data.Entity.DbConfiguration"/> to register
            an Entity Framework provider.
            </summary>
            <remarks>
            Note that the provider is both registered as a service itself and also registered as a default resolver with
            a call to AddDefaultResolver.  This allows EF providers to act as resolvers for other services that
            may need to be overridden by the provider.
            This method is provided as a convenient and discoverable way to add configuration to the Entity Framework.
            Internally it works in the same way as using AddDependencyResolver to add an appropriate resolver for
            <see cref="T:System.Data.Entity.Core.Common.DbProviderServices"/> and also using AddDefaultResolver to add the provider as a default
            resolver. This means that, if desired, the same functionality can be achieved using a custom resolver or a
            resolver backed by an Inversion-of-Control container.
            </remarks>
            <param name="providerInvariantName"> The ADO.NET provider invariant name indicating the type of ADO.NET connection for which this provider will be used. </param>
            <param name="provider"> The provider instance. </param>
        </member>
        <member name="M:System.Data.Entity.DbConfiguration.SetProviderFactory(System.String,System.Data.Common.DbProviderFactory)">
            <summary>
            Call this method from the constructor of a class derived from <see cref="T:System.Data.Entity.DbConfiguration"/> to register
            an ADO.NET provider.
            </summary>
            <remarks>
            This method is provided as a convenient and discoverable way to add configuration to the Entity Framework.
            Internally it works in the same way as using AddDependencyResolver to add an appropriate resolvers for
            <see cref="T:System.Data.Common.DbProviderFactory"/> and <see cref="T:System.Data.Entity.Infrastructure.IProviderInvariantName"/>. This means that, if desired,
            the same functionality can be achieved using a custom resolver or a resolver backed by an
            Inversion-of-Control container.
            </remarks>
            <param name="providerInvariantName"> The ADO.NET provider invariant name indicating the type of ADO.NET connection for which this provider will be used. </param>
            <param name="providerFactory"> The provider instance. </param>
        </member>
        <member name="M:System.Data.Entity.DbConfiguration.SetExecutionStrategy(System.String,System.Func{System.Data.Entity.Infrastructure.IDbExecutionStrategy})">
            <summary>
            Call this method from the constructor of a class derived from <see cref="T:System.Data.Entity.DbConfiguration"/> to register an
            <see cref="T:System.Data.Entity.Infrastructure.IDbExecutionStrategy"/> for use with the provider represented by the given invariant name.
            </summary>
            <remarks>
            This method is provided as a convenient and discoverable way to add configuration to the Entity Framework.
            Internally it works in the same way as using AddDependencyResolver to add an appropriate resolver for
            <see cref="T:System.Data.Entity.Infrastructure.IDbExecutionStrategy"/>. This means that, if desired, the same functionality can be achieved using
            a custom resolver or a resolver backed by an Inversion-of-Control container.
            </remarks>
            <param name="providerInvariantName"> The ADO.NET provider invariant name indicating the type of ADO.NET connection for which this execution strategy will be used. </param>
            <param name="getExecutionStrategy"> A function that returns a new instance of an execution strategy. </param>
        </member>
        <member name="M:System.Data.Entity.DbConfiguration.SetExecutionStrategy(System.String,System.Func{System.Data.Entity.Infrastructure.IDbExecutionStrategy},System.String)">
            <summary>
            Call this method from the constructor of a class derived from <see cref="T:System.Data.Entity.DbConfiguration"/> to register an
            <see cref="T:System.Data.Entity.Infrastructure.IDbExecutionStrategy"/> for use with the provider represented by the given invariant name and for a given server name.
            </summary>
            <remarks>
            This method is provided as a convenient and discoverable way to add configuration to the Entity Framework.
            Internally it works in the same way as using AddDependencyResolver to add an appropriate resolver for
            <see cref="T:System.Data.Entity.Infrastructure.IDbExecutionStrategy"/>. This means that, if desired, the same functionality can be achieved using
            a custom resolver or a resolver backed by an Inversion-of-Control container.
            </remarks>
            <param name="providerInvariantName"> The ADO.NET provider invariant name indicating the type of ADO.NET connection for which this execution strategy will be used. </param>
            <param name="getExecutionStrategy"> A function that returns a new instance of an execution strategy. </param>
            <param name="serverName"> A string that will be matched against the server name in the connection string. </param>
        </member>
        <member name="M:System.Data.Entity.DbConfiguration.SetDefaultConnectionFactory(System.Data.Entity.Infrastructure.IDbConnectionFactory)">
            <summary>
            Sets the <see cref="T:System.Data.Entity.Infrastructure.IDbConnectionFactory"/> that is used to create connections by convention if no other
            connection string or connection is given to or can be discovered by <see cref="T:System.Data.Entity.DbContext"/>.
            Note that a default connection factory is set in the app.config or web.config file whenever the
            EntityFramework NuGet package is installed. As for all config file settings, the default connection factory
            set in the config file will take precedence over any setting made with this method. Therefore the setting
            must be removed from the config file before calling this method will have any effect.
            Call this method from the constructor of a class derived from <see cref="T:System.Data.Entity.DbConfiguration"/> to change
            the default connection factory being used.
            </summary>
            <remarks>
            This method is provided as a convenient and discoverable way to add configuration to the Entity Framework.
            Internally it works in the same way as using AddDependencyResolver to add an appropriate resolver for
            <see cref="T:System.Data.Entity.Infrastructure.IDbConnectionFactory"/>. This means that, if desired, the same functionality can be achieved using
            a custom resolver or a resolver backed by an Inversion-of-Control container.
            </remarks>
            <param name="connectionFactory"> The connection factory. </param>
        </member>
        <member name="M:System.Data.Entity.DbConfiguration.SetPluralizationService(System.Data.Entity.Infrastructure.Pluralization.IPluralizationService)">
            <summary>
            Call this method from the constructor of a class derived from <see cref="T:System.Data.Entity.DbConfiguration"/> to
            set the pluralization service.
            </summary>
            <param name="pluralizationService"> The pluralization service to use. </param>
        </member>
        <member name="M:System.Data.Entity.DbConfiguration.SetDatabaseInitializer``1(System.Data.Entity.IDatabaseInitializer{``0})">
            <summary>
            Call this method from the constructor of a class derived from <see cref="T:System.Data.Entity.DbConfiguration"/> to
            set the database initializer to use for the given context type.  The database initializer is called when a
            the given <see cref="T:System.Data.Entity.DbContext"/> type is used to access a database for the first time.
            The default strategy for Code First contexts is an instance of <see cref="T:System.Data.Entity.CreateDatabaseIfNotExists`1"/>.
            </summary>
            <remarks>
            Calling this method is equivalent to calling <see cref="M:System.Data.Entity.Database.SetInitializer``1(System.Data.Entity.IDatabaseInitializer{``0})"/>.
            This method is provided as a convenient and discoverable way to add configuration to the Entity Framework.
            Internally it works in the same way as using AddDependencyResolver to add an appropriate resolver for
            <see cref="T:System.Data.Entity.IDatabaseInitializer`1"/>. This means that, if desired, the same functionality can be achieved using
            a custom resolver or a resolver backed by an Inversion-of-Control container.
            </remarks>
            <typeparam name="TContext"> The type of the context. </typeparam>
            <param name="initializer"> The initializer to use, or null to disable initialization for the given context type. </param>
        </member>
        <member name="M:System.Data.Entity.DbConfiguration.SetMigrationSqlGenerator(System.String,System.Func{System.Data.Entity.Migrations.Sql.MigrationSqlGenerator})">
            <summary>
            Call this method from the constructor of a class derived from <see cref="T:System.Data.Entity.DbConfiguration"/> to register a
            <see cref="T:System.Data.Entity.Migrations.Sql.MigrationSqlGenerator"/> for use with the provider represented by the given invariant name.
            </summary>
            <remarks>
            This method is typically used by providers to register an associated SQL generator for Code First Migrations.
            It is different from setting the generator in the <see cref="T:System.Data.Entity.Migrations.DbMigrationsConfiguration"/> because it allows
            EF to use the Migrations pipeline to create a database even when there is no Migrations configuration in the project
            and/or Migrations are not being explicitly used.
            This method is provided as a convenient and discoverable way to add configuration to the Entity Framework.
            Internally it works in the same way as using AddDependencyResolver to add an appropriate resolver for
            <see cref="T:System.Data.Entity.Migrations.Sql.MigrationSqlGenerator"/>. This means that, if desired, the same functionality can be achieved using
            a custom resolver or a resolver backed by an Inversion-of-Control container.
            </remarks>
            <param name="providerInvariantName"> The invariant name of the ADO.NET provider for which this generator should be used. </param>
            <param name="sqlGenerator"> A delegate that returns a new instance of the SQL generator each time it is called. </param>
        </member>
        <member name="M:System.Data.Entity.DbConfiguration.SetManifestTokenResolver(System.Data.Entity.Infrastructure.IManifestTokenResolver)">
            <summary>
            Call this method from the constructor of a class derived from <see cref="T:System.Data.Entity.DbConfiguration"/> to set
            an implementation of <see cref="T:System.Data.Entity.Infrastructure.IManifestTokenResolver"/> which allows provider manifest tokens to
            be obtained from connections without necessarily opening the connection.
            </summary>
            <remarks>
            This method is provided as a convenient and discoverable way to add configuration to the Entity Framework.
            Internally it works in the same way as using AddDependencyResolver to add an appropriate resolver for
            <see cref="T:System.Data.Entity.Infrastructure.IManifestTokenResolver"/>. This means that, if desired, the same functionality can be achieved using
            a custom resolver or a resolver backed by an Inversion-of-Control container.
            </remarks>
            <param name="resolver"> The manifest token resolver. </param>
        </member>
        <member name="M:System.Data.Entity.DbConfiguration.SetProviderFactoryResolver(System.Data.Entity.Infrastructure.IDbProviderFactoryResolver)">
            <summary>
            Call this method from the constructor of a class derived from <see cref="T:System.Data.Entity.DbConfiguration"/> to set
            an implementation of <see cref="T:System.Data.Entity.Infrastructure.IDbProviderFactoryResolver"/> which allows a <see cref="T:System.Data.Common.DbProviderFactory"/>
            to be obtained from a <see cref="T:System.Data.Common.DbConnection"/> in cases where the default implementation is not
            sufficient.
            </summary>
            <remarks>
            This method is provided as a convenient and discoverable way to add configuration to the Entity Framework.
            Internally it works in the same way as using AddDependencyResolver to add an appropriate resolver for
            <see cref="T:System.Data.Entity.Infrastructure.IDbProviderFactoryResolver"/>. This means that, if desired, the same functionality can be achieved using
            a custom resolver or a resolver backed by an Inversion-of-Control container.
            </remarks>
            <param name="providerFactoryResolver"> The provider factory service. </param>
        </member>
        <member name="M:System.Data.Entity.DbConfiguration.SetModelCacheKey(System.Func{System.Data.Entity.DbContext,System.Data.Entity.Infrastructure.IDbModelCacheKey})">
            <summary>
            Call this method from the constructor of a class derived from <see cref="T:System.Data.Entity.DbConfiguration"/> to set
            a <see cref="T:System.Func`2"/> as the model cache key factory which allows the key
            used to cache the model behind a <see cref="T:System.Data.Entity.DbContext"/> to be changed.
            </summary>
            <remarks>
            This method is provided as a convenient and discoverable way to add configuration to the Entity Framework.
            Internally it works in the same way as using AddDependencyResolver to add an appropriate resolver for
            <see cref="T:System.Func`2"/>. This means that, if desired, the same functionality can
            be achieved using a custom resolver or a resolver backed by an Inversion-of-Control container.
            </remarks>
            <param name="keyFactory"> The key factory. </param>
        </member>
        <member name="M:System.Data.Entity.DbConfiguration.SetDefaultHistoryContext(System.Func{System.Data.Common.DbConnection,System.String,System.Data.Entity.Migrations.History.HistoryContext})">
            <summary>
            Call this method from the constructor of a class derived from <see cref="T:System.Data.Entity.DbConfiguration"/> to set
            a <see cref="T:System.Func`3"/> delegate which which be used for 
            creation of the default  <see cref="T:System.Data.Entity.Migrations.History.HistoryContext"/> for a any
            <see cref="T:System.Data.Entity.Migrations.DbMigrationsConfiguration"/>. This default factory will only be used if no factory is
            set explicitly in the <see cref="T:System.Data.Entity.Migrations.DbMigrationsConfiguration"/> and if no factory has been registered
            for the provider in use using the
            <see cref="M:System.Data.Entity.DbConfiguration.SetHistoryContext(System.String,System.Func{System.Data.Common.DbConnection,System.String,System.Data.Entity.Migrations.History.HistoryContext})"/>
            method.
            </summary>
            <remarks>
            This method is provided as a convenient and discoverable way to add configuration to the Entity Framework.
            Internally it works in the same way as using AddDependencyResolver to add an appropriate resolver for
            <see cref="T:System.Func`3"/>. This means that, if desired, the same functionality
            can be achieved using a custom resolver or a resolver backed by an Inversion-of-Control container.
            </remarks>
            <param name="factory"> 
            A factory for creating <see cref="T:System.Data.Entity.Migrations.History.HistoryContext"/> instances for a given <see cref="T:System.Data.Common.DbConnection"/> and
            <see cref="T:System.String"/> representing the default schema.
            </param>
        </member>
        <member name="M:System.Data.Entity.DbConfiguration.SetHistoryContext(System.String,System.Func{System.Data.Common.DbConnection,System.String,System.Data.Entity.Migrations.History.HistoryContext})">
            <summary>
            Call this method from the constructor of a class derived from <see cref="T:System.Data.Entity.DbConfiguration"/> to set
            a <see cref="T:System.Func`3"/> delegate which allows for creation of a customized
            <see cref="T:System.Data.Entity.Migrations.History.HistoryContext"/> for the given provider for any <see cref="T:System.Data.Entity.Migrations.DbMigrationsConfiguration"/> 
            that does not have an explicit factory set.
            </summary>
            <remarks>
            This method is provided as a convenient and discoverable way to add configuration to the Entity Framework.
            Internally it works in the same way as using AddDependencyResolver to add an appropriate resolver for
            <see cref="T:System.Func`3"/>. This means that, if desired, the same functionality
            can be achieved using a custom resolver or a resolver backed by an Inversion-of-Control container.
            </remarks>
            <param name="providerInvariantName"> The invariant name of the ADO.NET provider for which this generator should be used. </param>
            <param name="factory"> 
            A factory for creating <see cref="T:System.Data.Entity.Migrations.History.HistoryContext"/> instances for a given <see cref="T:System.Data.Common.DbConnection"/> and
            <see cref="T:System.String"/> representing the default schema.
            </param>
        </member>
        <member name="M:System.Data.Entity.DbConfiguration.SetDefaultSpatialServices(System.Data.Entity.Spatial.DbSpatialServices)">
            <summary>
            Call this method from the constructor of a class derived from <see cref="T:System.Data.Entity.DbConfiguration"/> to set
            the global instance of <see cref="T:System.Data.Entity.Spatial.DbSpatialServices"/> which will be used whenever a spatial provider is
            required and a provider-specific spatial provider cannot be found. Normally, a provider-specific spatial provider
            is obtained from the a <see cref="T:System.Data.Entity.Core.Common.DbProviderServices"/> implementation which is in turn returned by resolving
            a service for <see cref="T:System.Data.Entity.Spatial.DbSpatialServices"/> passing the provider invariant name as a key. However, this
            cannot work for stand-alone instances of <see cref="T:System.Data.Entity.Spatial.DbGeometry"/> and <see cref="T:System.Data.Entity.Spatial.DbGeography"/> since
            it is impossible to know the spatial provider to use. Therefore, when creating stand-alone instances
            of <see cref="T:System.Data.Entity.Spatial.DbGeometry"/> and <see cref="T:System.Data.Entity.Spatial.DbGeography"/> the global spatial provider is always used.
            </summary>
            <remarks>
            This method is provided as a convenient and discoverable way to add configuration to the Entity Framework.
            Internally it works in the same way as using AddDependencyResolver to add an appropriate resolver for
            <see cref="T:System.Data.Entity.Spatial.DbSpatialServices"/>. This means that, if desired, the same functionality can be achieved using
            a custom resolver or a resolver backed by an Inversion-of-Control container.
            </remarks>
            <param name="spatialProvider"> The spatial provider. </param>
        </member>
        <member name="M:System.Data.Entity.DbConfiguration.SetSpatialServices(System.Data.Entity.Infrastructure.DbProviderInfo,System.Data.Entity.Spatial.DbSpatialServices)">
            <summary>
            Call this method from the constructor of a class derived from <see cref="T:System.Data.Entity.DbConfiguration"/> to set
            an implementation of <see cref="T:System.Data.Entity.Spatial.DbSpatialServices"/> to use for a specific provider and provider
            manifest token.
            </summary>
            <remarks>
            Use <see cref="M:System.Data.Entity.DbConfiguration.SetSpatialServices(System.Data.Entity.Infrastructure.DbProviderInfo,System.Data.Entity.Spatial.DbSpatialServices)"/>
            to register spatial services for use only when a specific manifest token is returned by the provider.
            Use <see cref="M:System.Data.Entity.DbConfiguration.SetDefaultSpatialServices(System.Data.Entity.Spatial.DbSpatialServices)"/> to register global
            spatial services to be used when provider information is not available or no provider-specific
            spatial services are found.
            This method is provided as a convenient and discoverable way to add configuration to the Entity Framework.
            Internally it works in the same way as using AddDependencyResolver to add an appropriate resolver for
            <see cref="T:System.Data.Entity.Spatial.DbSpatialServices"/>. This means that, if desired, the same functionality can be achieved using
            a custom resolver or a resolver backed by an Inversion-of-Control container.
            </remarks>
            <param name="key">
            The <see cref="T:System.Data.Entity.Infrastructure.DbProviderInfo"/> indicating the type of ADO.NET connection for which this spatial provider will be used.
            </param>
            <param name="spatialProvider"> The spatial provider. </param>
        </member>
        <member name="M:System.Data.Entity.DbConfiguration.SetSpatialServices(System.String,System.Data.Entity.Spatial.DbSpatialServices)">
            <summary>
            Call this method from the constructor of a class derived from <see cref="T:System.Data.Entity.DbConfiguration"/> to set
            an implementation of <see cref="T:System.Data.Entity.Spatial.DbSpatialServices"/> to use for a specific provider with any
            manifest token.
            </summary>
            <remarks>
            Use <see cref="M:System.Data.Entity.DbConfiguration.SetSpatialServices(System.String,System.Data.Entity.Spatial.DbSpatialServices)"/> 
            to register spatial services for use when any manifest token is returned by the provider.
            Use <see cref="M:System.Data.Entity.DbConfiguration.SetDefaultSpatialServices(System.Data.Entity.Spatial.DbSpatialServices)"/> to register global
            spatial services to be used when provider information is not available or no provider-specific
            spatial services are found.
            
            This method is provided as a convenient and discoverable way to add configuration to the Entity Framework.
            Internally it works in the same way as using AddDependencyResolver to add an appropriate resolver for
            <see cref="T:System.Data.Entity.Spatial.DbSpatialServices"/>. This means that, if desired, the same functionality can be achieved using
            a custom resolver or a resolver backed by an Inversion-of-Control container.
            </remarks>
            <param name="providerInvariantName"> The ADO.NET provider invariant name indicating the type of ADO.NET connection for which this spatial provider will be used. </param>
            <param name="spatialProvider"> The spatial provider. </param>
        </member>
        <member name="M:System.Data.Entity.DbConfiguration.SetDatabaseLogFormatter(System.Func{System.Data.Entity.DbContext,System.Action{System.String},System.Data.Entity.Infrastructure.Interception.DatabaseLogFormatter})">
            <summary>
            Call this method from the constructor of a class derived from <see cref="T:System.Data.Entity.DbConfiguration"/> to set
            a factory for the type of <see cref="T:System.Data.Entity.Infrastructure.Interception.DatabaseLogFormatter"/> to use with <see cref="P:System.Data.Entity.Database.Log"/>.
            </summary>
            <remarks>
            Note that setting the type of formatter to use with this method does change the way command are
            logged when <see cref="P:System.Data.Entity.Database.Log"/> is used. It is still necessary to set a <see cref="T:System.IO.TextWriter"/>
            instance onto <see cref="P:System.Data.Entity.Database.Log"/> before any commands will be logged.
            For more low-level control over logging/interception see <see cref="T:System.Data.Entity.Infrastructure.Interception.IDbCommandInterceptor"/> and
            <see cref="T:System.Data.Entity.Infrastructure.Interception.DbInterception"/>.
            This method is provided as a convenient and discoverable way to add configuration to the Entity Framework.
            Internally it works in the same way as using AddDependencyResolver to add an appropriate resolver for
            <see cref="T:System.Func`1"/>. This means that, if desired, the same functionality can be achieved using
            a custom resolver or a resolver backed by an Inversion-of-Control container.
            </remarks>
            <param name="logFormatterFactory">A delegate that will create formatter instances.</param>
        </member>
        <member name="M:System.Data.Entity.DbConfiguration.AddInterceptor(System.Data.Entity.Infrastructure.Interception.IDbInterceptor)">
            <summary>
            Call this method from the constructor of a class derived from <see cref="T:System.Data.Entity.DbConfiguration"/> to
            register an <see cref="T:System.Data.Entity.Infrastructure.Interception.IDbInterceptor"/> at application startup. Note that interceptors can also
            be added and removed at any time using <see cref="T:System.Data.Entity.Infrastructure.Interception.DbInterception"/>.
            </summary>
            <remarks>
            This method is provided as a convenient and discoverable way to add configuration to the Entity Framework.
            Internally it works in the same way as using AddDependencyResolver to add an appropriate resolver for
            <see cref="T:System.Data.Entity.Infrastructure.Interception.IDbInterceptor"/>. This means that, if desired, the same functionality can be achieved using
            a custom resolver or a resolver backed by an Inversion-of-Control container.
            </remarks>
            <param name="interceptor">The interceptor to register.</param>
        </member>
        <member name="M:System.Data.Entity.DbConfiguration.ToString">
            <inheritdoc />
        </member>
        <member name="M:System.Data.Entity.DbConfiguration.Equals(System.Object)">
            <inheritdoc />
        </member>
        <member name="M:System.Data.Entity.DbConfiguration.GetHashCode">
            <inheritdoc />
        </member>
        <member name="M:System.Data.Entity.DbConfiguration.GetType">
            <summary>
            Gets the <see cref="T:System.Type"/> of the current instance.
            </summary>
            <returns>The exact runtime type of the current instance.</returns>
        </member>
        <member name="M:System.Data.Entity.DbConfiguration.MemberwiseClone">
            <summary>
            Creates a shallow copy of the current <see cref="T:System.Object"/>.
            </summary>
            <returns>A shallow copy of the current <see cref="T:System.Object"/>.</returns>
        </member>
        <member name="E:System.Data.Entity.DbConfiguration.Loaded">
            <summary>
            Occurs during EF initialization after the DbConfiguration has been constructed but just before
            it is locked ready for use. Use this event to inspect and/or override services that have been
            registered before the configuration is locked. Note that this event should be used carefully
            since it may prevent tooling from discovering the same configuration that is used at runtime.
            </summary>
            <remarks>
            Handlers can only be added before EF starts to use the configuration and so handlers should
            generally be added as part of application initialization. Do not access the DbConfiguration
            static methods inside the handler; instead use the the members of <see cref="T:System.Data.Entity.Infrastructure.DependencyResolution.DbConfigurationLoadedEventArgs"/>
            to get current services and/or add overrides.
            </remarks>
        </member>
        <member name="P:System.Data.Entity.DbConfiguration.DependencyResolver">
            <summary>
            Gets the <see cref="T:System.Data.Entity.Infrastructure.DependencyResolution.IDbDependencyResolver"/> that is being used to resolve service
            dependencies in the Entity Framework.
            </summary>
        </member>
        <member name="T:System.Data.Entity.DbConfigurationTypeAttribute">
            <summary>
            This attribute can be placed on a subclass of <see cref="T:System.Data.Entity.DbContext"/> to indicate that the subclass of
            <see cref="T:System.Data.Entity.DbConfiguration"/> representing the code-based configuration for the application is in a different
            assembly than the context type.
            </summary>
            <remarks>
            Normally a subclass of <see cref="T:System.Data.Entity.DbConfiguration"/> should be placed in the same assembly as
            the subclass of <see cref="T:System.Data.Entity.DbContext"/> used by the application. It will then be discovered automatically.
            However, if this is not possible or if the application contains multiple context types in different
            assemblies, then this attribute can be used to direct DbConfiguration discovery to the appropriate type.
            An alternative to using this attribute is to specify the DbConfiguration type to use in the application's
            config file. See http://go.microsoft.com/fwlink/?LinkId=260883 for more information.
            </remarks>
        </member>
        <member name="M:System.Data.Entity.DbConfigurationTypeAttribute.#ctor(System.Type)">
            <summary>
            Indicates that the given subclass of <see cref="T:System.Data.Entity.DbConfiguration"/> should be used for code-based configuration
            for this application.
            </summary>
            <param name="configurationType">
            The <see cref="T:System.Data.Entity.DbConfiguration"/> type to use.
            </param>
        </member>
        <member name="M:System.Data.Entity.DbConfigurationTypeAttribute.#ctor(System.String)">
            <summary>
            Indicates that the subclass of <see cref="T:System.Data.Entity.DbConfiguration"/> represented by the given assembly-qualified
            name should be used for code-based configuration for this application.
            </summary>
            <param name="configurationTypeName">
            The <see cref="T:System.Data.Entity.DbConfiguration"/> type to use.
            </param>
        </member>
        <member name="P:System.Data.Entity.DbConfigurationTypeAttribute.ConfigurationType">
            <summary>
            Gets the subclass of <see cref="T:System.Data.Entity.DbConfiguration"/> that should be used for code-based configuration
            for this application.
            </summary>
        </member>
        <member name="T:System.Data.Entity.Core.Common.CommandTrees.DbAggregate">
            <summary>Implements the basic functionality required by aggregates in a GroupBy clause. </summary>
        </member>
        <member name="P:System.Data.Entity.Core.Common.CommandTrees.DbAggregate.ResultType">
            <summary>
            Gets the result type of this <see cref="T:System.Data.Entity.Core.Common.CommandTrees.DbAggregate" />.
            </summary>
            <returns>
            The result type of this <see cref="T:System.Data.Entity.Core.Common.CommandTrees.DbAggregate" />.
            </returns>
        </member>
        <member name="P:System.Data.Entity.Core.Common.CommandTrees.DbAggregate.Arguments">
            <summary>
            Gets the list of expressions that define the arguments to this
            <see
                cref="T:System.Data.Entity.Core.Common.CommandTrees.DbAggregate" />
            .
            </summary>
            <returns>
            The list of expressions that define the arguments to this
            <see
                cref="T:System.Data.Entity.Core.Common.CommandTrees.DbAggregate" />
            .
            </returns>
        </member>
        <member name="T:System.Data.Entity.Core.Common.CommandTrees.DbAndExpression">
            <summary>Represents the logical AND of two Boolean arguments. This class cannot be inherited. </summary>
        </member>
        <member name="T:System.Data.Entity.Core.Common.CommandTrees.DbBinaryExpression">
            <summary>Implements the basic functionality required by expressions that accept two expression operands.</summary>
        </member>
        <member name="T:System.Data.Entity.Core.Common.CommandTrees.DbExpression">
            <summary>Represents the base type for all expressions.</summary>
        </member>
        <member name="M:System.Data.Entity.Core.Common.CommandTrees.DbExpression.Accept(System.Data.Entity.Core.Common.CommandTrees.DbExpressionVisitor)">
            <summary>Implements the visitor pattern for expressions that do not produce a result value.</summary>
            <param name="visitor">
            An instance of <see cref="T:System.Data.Entity.Core.Common.CommandTrees.DbExpressionVisitor" />.
            </param>
        </member>
        <member name="M:System.Data.Entity.Core.Common.CommandTrees.DbExpression.Accept``1(System.Data.Entity.Core.Common.CommandTrees.DbExpressionVisitor{``0})">
            <summary>Implements the visitor pattern for expressions that produce a result value of a specific type.</summary>
            <returns>
            The type of the result produced by <see cref="T:System.Data.Entity.Core.Common.CommandTrees.DbExpressionVisitor" />.
            </returns>
            <param name="visitor">
            An instance of <see cref="T:System.Data.Entity.Core.Common.CommandTrees.DbExpressionVisitor" />.
            </param>
            <typeparam name="TResultType">The type of the result produced by visitor.</typeparam>
        </member>
        <member name="M:System.Data.Entity.Core.Common.CommandTrees.DbExpression.Equals(System.Object)">
            <summary>
            Determines whether the specified <see cref="T:System.Object" /> is equal to the current DbExpression instance.
            </summary>
            <returns>
            True if the specified <see cref="T:System.Object" /> is equal to the current DbExpression instance; otherwise, false.
            </returns>
            <param name="obj">
            The object to compare to the current <see cref="T:System.Data.Entity.Core.Common.CommandTrees.DbExpression" />.
            </param>
        </member>
        <member name="M:System.Data.Entity.Core.Common.CommandTrees.DbExpression.GetHashCode">
            <summary>Serves as a hash function for the type.</summary>
            <returns>A hash code for the current expression.</returns>
        </member>
        <member name="M:System.Data.Entity.Core.Common.CommandTrees.DbExpression.FromBinary(System.Byte[])">
            <summary>
            Creates a <see cref="T:System.Data.Entity.Core.Common.CommandTrees.DbExpression" /> that represents the specified binary value, which may be null
            </summary>
            <returns>
            A <see cref="T:System.Data.Entity.Core.Common.CommandTrees.DbExpression" /> that represents the specified binary value.
            </returns>
            <param name="value">The binary value on which the returned expression should be based.</param>
        </member>
        <member name="M:System.Data.Entity.Core.Common.CommandTrees.DbExpression.op_Implicit(System.Byte[])~System.Data.Entity.Core.Common.CommandTrees.DbExpression">
            <summary>
            Enables implicit casting from a byte array.
            </summary>
            <param name="value">The value to be converted.</param>
            <returns>The converted value.</returns>
        </member>
        <member name="M:System.Data.Entity.Core.Common.CommandTrees.DbExpression.FromBoolean(System.Nullable{System.Boolean})">
            <summary>
            Creates a <see cref="T:System.Data.Entity.Core.Common.CommandTrees.DbExpression" /> that represents the specified (nullable) Boolean value.
            </summary>
            <returns>
            A <see cref="T:System.Data.Entity.Core.Common.CommandTrees.DbExpression" /> that represents the specified Boolean value.
            </returns>
            <param name="value">The Boolean value on which the returned expression should be based.</param>
        </member>
        <member name="M:System.Data.Entity.Core.Common.CommandTrees.DbExpression.op_Implicit(System.Nullable{System.Boolean})~System.Data.Entity.Core.Common.CommandTrees.DbExpression">
            <summary>
            Enables implicit casting from <see cref="T:System.Nullable`1"/>.
            </summary>
            <param name="value">The value to be converted.</param>
            <returns>The converted value.</returns>
        </member>
        <member name="M:System.Data.Entity.Core.Common.CommandTrees.DbExpression.FromByte(System.Nullable{System.Byte})">
            <summary>
            Creates a <see cref="T:System.Data.Entity.Core.Common.CommandTrees.DbExpression" /> that represents the specified (nullable) byte value.
            </summary>
            <returns>
            A <see cref="T:System.Data.Entity.Core.Common.CommandTrees.DbExpression" /> that represents the specified byte value.
            </returns>
            <param name="value">The byte value on which the returned expression should be based.</param>
        </member>
        <member name="M:System.Data.Entity.Core.Common.CommandTrees.DbExpression.op_Implicit(System.Nullable{System.Byte})~System.Data.Entity.Core.Common.CommandTrees.DbExpression">
            <summary>
            Enables implicit casting from <see cref="T:System.Nullable`1"/>.
            </summary>
            <param name="value">The value to be converted.</param>
            <returns>The converted value.</returns>
        </member>
        <member name="M:System.Data.Entity.Core.Common.CommandTrees.DbExpression.FromDateTime(System.Nullable{System.DateTime})">
            <summary>
            Creates a <see cref="T:System.Data.Entity.Core.Common.CommandTrees.DbExpression" /> that represents the specified (nullable)
            <see
                cref="T:System.DateTime" />
            value.
            </summary>
            <returns>
            A <see cref="T:System.Data.Entity.Core.Common.CommandTrees.DbExpression" /> that represents the specified DateTime value.
            </returns>
            <param name="value">The DateTime value on which the returned expression should be based.</param>
        </member>
        <member name="M:System.Data.Entity.Core.Common.CommandTrees.DbExpression.op_Implicit(System.Nullable{System.DateTime})~System.Data.Entity.Core.Common.CommandTrees.DbExpression">
            <summary>
            Enables implicit casting from <see cref="T:System.Nullable`1"/>.
            </summary>
            <param name="value">The expression to be converted.</param>
            <returns>The converted value.</returns>
        </member>
        <member name="M:System.Data.Entity.Core.Common.CommandTrees.DbExpression.FromDateTimeOffset(System.Nullable{System.DateTimeOffset})">
            <summary>
            Creates a <see cref="T:System.Data.Entity.Core.Common.CommandTrees.DbExpression" /> that represents the specified (nullable)
            <see
                cref="T:System.DateTimeOffset" />
            value.
            </summary>
            <returns>
            A <see cref="T:System.Data.Entity.Core.Common.CommandTrees.DbExpression" /> that represents the specified DateTimeOffset value.
            </returns>
            <param name="value">The DateTimeOffset value on which the returned expression should be based.</param>
        </member>
        <member name="M:System.Data.Entity.Core.Common.CommandTrees.DbExpression.op_Implicit(System.Nullable{System.DateTimeOffset})~System.Data.Entity.Core.Common.CommandTrees.DbExpression">
            <summary>
            Enables implicit casting from <see cref="T:System.Nullable`1"/>.
            </summary>
            <param name="value">The value to be converted.</param>
            <returns>The converted value.</returns>
        </member>
        <member name="M:System.Data.Entity.Core.Common.CommandTrees.DbExpression.FromDecimal(System.Nullable{System.Decimal})">
            <summary>
            Creates a <see cref="T:System.Data.Entity.Core.Common.CommandTrees.DbExpression" /> that represents the specified (nullable) decimal value.
            </summary>
            <returns>
            A <see cref="T:System.Data.Entity.Core.Common.CommandTrees.DbExpression" /> that represents the specified decimal value.
            </returns>
            <param name="value">The decimal value on which the returned expression should be based.</param>
        </member>
        <member name="M:System.Data.Entity.Core.Common.CommandTrees.DbExpression.op_Implicit(System.Nullable{System.Decimal})~System.Data.Entity.Core.Common.CommandTrees.DbExpression">
            <summary>
            Enables implicit casting from <see cref="T:System.Nullable`1"/>.
            </summary>
            <param name="value">The value to be converted.</param>
            <returns>The converted value.</returns>
        </member>
        <member name="M:System.Data.Entity.Core.Common.CommandTrees.DbExpression.FromDouble(System.Nullable{System.Double})">
            <summary>
            Creates a <see cref="T:System.Data.Entity.Core.Common.CommandTrees.DbExpression" /> that represents the specified (nullable) double value.
            </summary>
            <returns>
            A <see cref="T:System.Data.Entity.Core.Common.CommandTrees.DbExpression" /> that represents the specified double value.
            </returns>
            <param name="value">The double value on which the returned expression should be based.</param>
        </member>
        <member name="M:System.Data.Entity.Core.Common.CommandTrees.DbExpression.op_Implicit(System.Nullable{System.Double})~System.Data.Entity.Core.Common.CommandTrees.DbExpression">
            <summary>
            Enables implicit casting from <see cref="T:System.Nullable`1"/>.
            </summary>
            <param name="value">The value to be converted.</param>
            <returns>The converted value.</returns>
        </member>
        <member name="M:System.Data.Entity.Core.Common.CommandTrees.DbExpression.FromGeography(System.Data.Entity.Spatial.DbGeography)">
            <summary>
            Creates a <see cref="T:System.Data.Entity.Core.Common.CommandTrees.DbExpression" /> that represents the specified
            <see
                cref="T:System.Data.Entity.Spatial.DbGeography" />
            value, which may be null.
            </summary>
            <returns>
            A <see cref="T:System.Data.Entity.Core.Common.CommandTrees.DbExpression" /> that represents the specified DbGeography value.
            </returns>
            <param name="value">The DbGeography value on which the returned expression should be based.</param>
        </member>
        <member name="M:System.Data.Entity.Core.Common.CommandTrees.DbExpression.op_Implicit(System.Data.Entity.Spatial.DbGeography)~System.Data.Entity.Core.Common.CommandTrees.DbExpression">
            <summary>
            Enables implicit casting from <see cref="T:System.Data.Entity.Spatial.DbGeography"/>.
            </summary>
            <param name="value">The value to be converted.</param>
            <returns>The converted value.</returns>
        </member>
        <member name="M:System.Data.Entity.Core.Common.CommandTrees.DbExpression.FromGeometry(System.Data.Entity.Spatial.DbGeometry)">
            <summary>
            Creates a <see cref="T:System.Data.Entity.Core.Common.CommandTrees.DbExpression" /> that represents the specified
            <see
                cref="T:System.Data.Entity.Spatial.DbGeometry" />
            value, which may be null.
            </summary>
            <returns>
            A <see cref="T:System.Data.Entity.Core.Common.CommandTrees.DbExpression" /> that represents the specified DbGeometry value.
            </returns>
            <param name="value">The DbGeometry value on which the returned expression should be based.</param>
        </member>
        <member name="M:System.Data.Entity.Core.Common.CommandTrees.DbExpression.op_Implicit(System.Data.Entity.Spatial.DbGeometry)~System.Data.Entity.Core.Common.CommandTrees.DbExpression">
            <summary>
            Enables implicit casting from <see cref="T:System.Data.Entity.Spatial.DbGeometry"/>.
            </summary>
            <param name="value">The value to be converted.</param>
            <returns>The converted value.</returns>
        </member>
        <member name="M:System.Data.Entity.Core.Common.CommandTrees.DbExpression.FromGuid(System.Nullable{System.Guid})">
            <summary>
            Creates a <see cref="T:System.Data.Entity.Core.Common.CommandTrees.DbExpression" /> that represents the specified (nullable)
            <see
                cref="T:System.Guid" />
            value.
            </summary>
            <returns>
            A <see cref="T:System.Data.Entity.Core.Common.CommandTrees.DbExpression" /> that represents the specified Guid value.
            </returns>
            <param name="value">The Guid value on which the returned expression should be based.</param>
        </member>
        <member name="M:System.Data.Entity.Core.Common.CommandTrees.DbExpression.op_Implicit(System.Nullable{System.Guid})~System.Data.Entity.Core.Common.CommandTrees.DbExpression">
            <summary>
            Enables implicit casting from <see cref="T:System.Nullable`1"/>.
            </summary>
            <param name="value">The value to be converted.</param>
            <returns>The converted value.</returns>
        </member>
        <member name="M:System.Data.Entity.Core.Common.CommandTrees.DbExpression.FromInt16(System.Nullable{System.Int16})">
            <summary>
            Creates a <see cref="T:System.Data.Entity.Core.Common.CommandTrees.DbExpression" /> that represents the specified (nullable) Int16 value.
            </summary>
            <returns>
            A <see cref="T:System.Data.Entity.Core.Common.CommandTrees.DbExpression" /> that represents the specified Int16 value.
            </returns>
            <param name="value">The Int16 value on which the returned expression should be based.</param>
        </member>
        <member name="M:System.Data.Entity.Core.Common.CommandTrees.DbExpression.op_Implicit(System.Nullable{System.Int16})~System.Data.Entity.Core.Common.CommandTrees.DbExpression">
            <summary>
            Enables implicit casting from <see cref="T:System.Nullable`1"/>.
            </summary>
            <param name="value">The value to be converted.</param>
            <returns>The converted value.</returns>
        </member>
        <member name="M:System.Data.Entity.Core.Common.CommandTrees.DbExpression.FromInt32(System.Nullable{System.Int32})">
            <summary>
            Creates a <see cref="T:System.Data.Entity.Core.Common.CommandTrees.DbExpression" /> that represents the specified (nullable) Int32 value.
            </summary>
            <returns>
            A <see cref="T:System.Data.Entity.Core.Common.CommandTrees.DbExpression" /> that represents the specified Int32 value.
            </returns>
            <param name="value">The Int32 value on which the returned expression should be based.</param>
        </member>
        <member name="M:System.Data.Entity.Core.Common.CommandTrees.DbExpression.op_Implicit(System.Nullable{System.Int32})~System.Data.Entity.Core.Common.CommandTrees.DbExpression">
            <summary>
            Enables implicit casting from <see cref="T:System.Nullable`1"/>.
            </summary>
            <param name="value">The value to be converted.</param>
            <returns>The converted value.</returns>
        </member>
        <member name="M:System.Data.Entity.Core.Common.CommandTrees.DbExpression.FromInt64(System.Nullable{System.Int64})">
            <summary>
            Creates a <see cref="T:System.Data.Entity.Core.Common.CommandTrees.DbExpression" /> that represents the specified (nullable) Int64 value.
            </summary>
            <returns>
            A <see cref="T:System.Data.Entity.Core.Common.CommandTrees.DbExpression" /> that represents the specified Int64 value.
            </returns>
            <param name="value">The Int64 value on which the returned expression should be based.</param>
        </member>
        <member name="M:System.Data.Entity.Core.Common.CommandTrees.DbExpression.op_Implicit(System.Nullable{System.Int64})~System.Data.Entity.Core.Common.CommandTrees.DbExpression">
            <summary>
            Enables implicit casting from <see cref="T:System.Nullable`1"/>.
            </summary>
            <param name="value">The value to be converted.</param>
            <returns>The converted value.</returns>
        </member>
        <member name="M:System.Data.Entity.Core.Common.CommandTrees.DbExpression.FromSingle(System.Nullable{System.Single})">
            <summary>
            Creates a <see cref="T:System.Data.Entity.Core.Common.CommandTrees.DbExpression" /> that represents the specified (nullable) Single value.
            </summary>
            <returns>
            A <see cref="T:System.Data.Entity.Core.Common.CommandTrees.DbExpression" /> that represents the specified Single value.
            </returns>
            <param name="value">The Single value on which the returned expression should be based.</param>
        </member>
        <member name="M:System.Data.Entity.Core.Common.CommandTrees.DbExpression.op_Implicit(System.Nullable{System.Single})~System.Data.Entity.Core.Common.CommandTrees.DbExpression">
            <summary>
            Enables implicit casting from <see cref="T:System.Nullable`1"/>.
            </summary>
            <param name="value">The value to be converted.</param>
            <returns>The converted value.</returns>
        </member>
        <member name="M:System.Data.Entity.Core.Common.CommandTrees.DbExpression.FromString(System.String)">
            <summary>
            Creates a <see cref="T:System.Data.Entity.Core.Common.CommandTrees.DbExpression" /> that represents the specified string value.
            </summary>
            <returns>
            A <see cref="T:System.Data.Entity.Core.Common.CommandTrees.DbExpression" /> that represents the specified string value.
            </returns>
            <param name="value">The string value on which the returned expression should be based.</param>
        </member>
        <member name="M:System.Data.Entity.Core.Common.CommandTrees.DbExpression.op_Implicit(System.String)~System.Data.Entity.Core.Common.CommandTrees.DbExpression">
            <summary>
            Enables implicit casting from <see cref="T:System.String"/>.
            </summary>
            <param name="value">The value to be converted.</param>
            <returns>The converted value.</returns>
        </member>
        <member name="P:System.Data.Entity.Core.Common.CommandTrees.DbExpression.ResultType">
            <summary>Gets the type metadata for the result type of the expression.</summary>
            <returns>The type metadata for the result type of the expression.</returns>
        </member>
        <member name="P:System.Data.Entity.Core.Common.CommandTrees.DbExpression.ExpressionKind">
            <summary>Gets the kind of the expression, which indicates the operation of this expression.</summary>
            <returns>The kind of the expression, which indicates the operation of this expression.</returns>
        </member>
        <member name="P:System.Data.Entity.Core.Common.CommandTrees.DbBinaryExpression.Left">
            <summary>
            Gets the <see cref="T:System.Data.Entity.Core.Common.CommandTrees.DbExpression" /> that defines the left argument.
            </summary>
            <returns>
            The <see cref="T:System.Data.Entity.Core.Common.CommandTrees.DbExpression" /> that defines the left argument.
            </returns>
            <exception cref="T:System.ArgumentNullException">The expression is null.</exception>
            <exception cref="T:System.ArgumentException">
            The expression is not associated with the command tree of the
            <see
                cref="T:System.Data.Entity.Core.Common.CommandTrees.DbBinaryExpression" />
            ,or its result type is not equal or promotable to the required type for the left argument.
            </exception>
        </member>
        <member name="P:System.Data.Entity.Core.Common.CommandTrees.DbBinaryExpression.Right">
            <summary>
            Gets the <see cref="T:System.Data.Entity.Core.Common.CommandTrees.DbExpression" /> that defines the right argument.
            </summary>
            <returns>
            The <see cref="T:System.Data.Entity.Core.Common.CommandTrees.DbExpression" /> that defines the right argument.
            </returns>
            <exception cref="T:System.ArgumentNullException">The expression is null.</exception>
            <exception cref="T:System.ArgumentException">
            The expression is not associated with the command tree of the
            <see
                cref="T:System.Data.Entity.Core.Common.CommandTrees.DbBinaryExpression" />
            ,or its result type is not equal or promotable to the required type for the right argument.
            </exception>
        </member>
        <member name="M:System.Data.Entity.Core.Common.CommandTrees.DbAndExpression.Accept(System.Data.Entity.Core.Common.CommandTrees.DbExpressionVisitor)">
            <summary>Implements the visitor pattern for expressions that do not produce a result value.</summary>
            <param name="visitor">
            An instance of <see cref="T:System.Data.Entity.Core.Common.CommandTrees.DbExpressionVisitor" />.
            </param>
            <exception cref="T:System.ArgumentNullException"> visitor  is null.</exception>
        </member>
        <member name="M:System.Data.Entity.Core.Common.CommandTrees.DbAndExpression.Accept``1(System.Data.Entity.Core.Common.CommandTrees.DbExpressionVisitor{``0})">
            <summary>Implements the visitor pattern for expressions that produce a result value of a specific type.</summary>
            <returns>
            A result value of a specific type produced by
            <see
                cref="T:System.Data.Entity.Core.Common.CommandTrees.DbExpressionVisitor" />
            .
            </returns>
            <param name="visitor">
            An instance of a typed <see cref="T:System.Data.Entity.Core.Common.CommandTrees.DbExpressionVisitor" /> that produces a result value of a specific type.
            </param>
            <typeparam name="TResultType">The type of the result produced by the  visitor .</typeparam>
            <exception cref="T:System.ArgumentNullException"> visitor  is null.</exception>
        </member>
        <member name="T:System.Data.Entity.Core.Common.CommandTrees.DbApplyExpression">
            <summary>Represents an apply operation, which is the invocation of the specified function for each element in the specified input set. This class cannot be inherited. </summary>
        </member>
        <member name="M:System.Data.Entity.Core.Common.CommandTrees.DbApplyExpression.Accept(System.Data.Entity.Core.Common.CommandTrees.DbExpressionVisitor)">
            <summary>Implements the visitor pattern for expressions that do not produce a result value.</summary>
            <param name="visitor">
            An instance of <see cref="T:System.Data.Entity.Core.Common.CommandTrees.DbExpressionVisitor" />.
            </param>
            <exception cref="T:System.ArgumentNullException"> visitor  is null.</exception>
        </member>
        <member name="M:System.Data.Entity.Core.Common.CommandTrees.DbApplyExpression.Accept``1(System.Data.Entity.Core.Common.CommandTrees.DbExpressionVisitor{``0})">
            <summary>Implements the visitor pattern for expressions that produce a result value of a specific type.</summary>
            <returns>
            A result value of a specific type produced by
            <see
                cref="T:System.Data.Entity.Core.Common.CommandTrees.DbExpressionVisitor" />
            .
            </returns>
            <param name="visitor">
            An instance of a typed <see cref="T:System.Data.Entity.Core.Common.CommandTrees.DbExpressionVisitor" /> that produces a result value of a specific type.
            </param>
            <typeparam name="TResultType">The type of the result produced by the  visitor .</typeparam>
            <exception cref="T:System.ArgumentNullException"> visitor  is null.</exception>
        </member>
        <member name="P:System.Data.Entity.Core.Common.CommandTrees.DbApplyExpression.Apply">
            <summary>
            Gets the <see cref="T:System.Data.Entity.Core.Common.CommandTrees.DbExpressionBinding" /> that specifies the function that is invoked for each element in the input set.
            </summary>
            <returns>
            The <see cref="T:System.Data.Entity.Core.Common.CommandTrees.DbExpressionBinding" /> that specifies the function that is invoked for each element in the input set.
            </returns>
        </member>
        <member name="P:System.Data.Entity.Core.Common.CommandTrees.DbApplyExpression.Input">
            <summary>
            Gets the <see cref="T:System.Data.Entity.Core.Common.CommandTrees.DbExpressionBinding" /> that specifies the input set.
            </summary>
            <returns>
            The <see cref="T:System.Data.Entity.Core.Common.CommandTrees.DbExpressionBinding" /> that specifies the input set.
            </returns>
        </member>
        <member name="T:System.Data.Entity.Core.Common.CommandTrees.DbArithmeticExpression">
            <summary>
            Represents an arithmetic operation applied to numeric arguments.
            Addition, subtraction, multiplication, division, modulo, and negation are arithmetic operations.
            This class cannot be inherited.
            </summary>
        </member>
        <member name="M:System.Data.Entity.Core.Common.CommandTrees.DbArithmeticExpression.Accept(System.Data.Entity.Core.Common.CommandTrees.DbExpressionVisitor)">
            <summary>Implements the visitor pattern for expressions that do not produce a result value.</summary>
            <param name="visitor">
            An instance of <see cref="T:System.Data.Entity.Core.Common.CommandTrees.DbExpressionVisitor" />.
            </param>
            <exception cref="T:System.ArgumentNullException"> visitor  is null.</exception>
        </member>
        <member name="M:System.Data.Entity.Core.Common.CommandTrees.DbArithmeticExpression.Accept``1(System.Data.Entity.Core.Common.CommandTrees.DbExpressionVisitor{``0})">
            <summary>Implements the visitor pattern for expressions that produce a result value of a specific type.</summary>
            <returns>
            A result value of a specific type produced by
            <see
                cref="T:System.Data.Entity.Core.Common.CommandTrees.DbExpressionVisitor" />
            .
            </returns>
            <param name="visitor">
            An instance of a typed <see cref="T:System.Data.Entity.Core.Common.CommandTrees.DbExpressionVisitor" /> that produces a result value of a specific type.
            </param>
            <typeparam name="TResultType">The type of the result produced by  visitor .</typeparam>
            <exception cref="T:System.ArgumentNullException"> visitor  is null.</exception>
        </member>
        <member name="P:System.Data.Entity.Core.Common.CommandTrees.DbArithmeticExpression.Arguments">
            <summary>
            Gets the list of <see cref="T:System.Data.Entity.Core.Common.CommandTrees.DbExpression" /> elements that define the current arguments.
            </summary>
            <returns>
            A fixed-size list of <see cref="T:System.Data.Entity.Core.Common.CommandTrees.DbExpression" /> elements.
            </returns>
        </member>
        <member name="T:System.Data.Entity.Core.Common.CommandTrees.DbCaseExpression">
            <summary>
            Represents the When, Then, and Else clauses of the
            <see
                cref="T:System.Data.Entity.Core.Common.CommandTrees.DbCaseExpression" />
            . This class cannot be inherited.
            </summary>
        </member>
        <member name="M:System.Data.Entity.Core.Common.CommandTrees.DbCaseExpression.Accept(System.Data.Entity.Core.Common.CommandTrees.DbExpressionVisitor)">
            <summary>Implements the visitor pattern for expressions that do not produce a result value.</summary>
            <param name="visitor">
            An instance of <see cref="T:System.Data.Entity.Core.Common.CommandTrees.DbExpressionVisitor" />.
            </param>
            <exception cref="T:System.ArgumentNullException"> visitor  is null.</exception>
        </member>
        <member name="M:System.Data.Entity.Core.Common.CommandTrees.DbCaseExpression.Accept``1(System.Data.Entity.Core.Common.CommandTrees.DbExpressionVisitor{``0})">
            <summary>Implements the visitor pattern for expressions that produce a result value of a specific type.</summary>
            <returns>
            A result value of a specific type produced by
            <see
                cref="T:System.Data.Entity.Core.Common.CommandTrees.DbExpressionVisitor" />
            .
            </returns>
            <param name="visitor">
            An instance of a typed <see cref="T:System.Data.Entity.Core.Common.CommandTrees.DbExpressionVisitor" /> that produces a result value of a specific type.
            </param>
            <typeparam name="TResultType">The type of the result produced by  visitor. </typeparam>
            <exception cref="T:System.ArgumentNullException"> visitor  is null.</exception>
        </member>
        <member name="P:System.Data.Entity.Core.Common.CommandTrees.DbCaseExpression.When">
            <summary>
            Gets the When clauses of this <see cref="T:System.Data.Entity.Core.Common.CommandTrees.DbCaseExpression" />.
            </summary>
            <returns>
            The When clauses of this <see cref="T:System.Data.Entity.Core.Common.CommandTrees.DbCaseExpression" />.
            </returns>
        </member>
        <member name="P:System.Data.Entity.Core.Common.CommandTrees.DbCaseExpression.Then">
            <summary>
            Gets the Then clauses of this <see cref="T:System.Data.Entity.Core.Common.CommandTrees.DbCaseExpression" />.
            </summary>
            <returns>
            The Then clauses of this <see cref="T:System.Data.Entity.Core.Common.CommandTrees.DbCaseExpression" />.
            </returns>
        </member>
        <member name="P:System.Data.Entity.Core.Common.CommandTrees.DbCaseExpression.Else">
            <summary>
            Gets the Else clause of this <see cref="T:System.Data.Entity.Core.Common.CommandTrees.DbCaseExpression" />.
            </summary>
            <returns>
            The Else clause of this <see cref="T:System.Data.Entity.Core.Common.CommandTrees.DbCaseExpression" />.
            </returns>
            <exception cref="T:System.ArgumentNullException">The expression is null.</exception>
            <exception cref="T:System.ArgumentException">
            The expression is not associated with the command tree of the
            <see
                cref="T:System.Data.Entity.Core.Common.CommandTrees.DbCaseExpression" />
            ,or its result type is not equal or promotable to the result type of the
            <see
                cref="T:System.Data.Entity.Core.Common.CommandTrees.DbCaseExpression" />
            .
            </exception>
        </member>
        <member name="T:System.Data.Entity.Core.Common.CommandTrees.DbCastExpression">
            <summary>Represents the type conversion of a single argument to the specified type. This class cannot be inherited. </summary>
        </member>
        <member name="T:System.Data.Entity.Core.Common.CommandTrees.DbUnaryExpression">
            <summary>Implements the basic functionality required by expressions that accept a single expression argument. </summary>
        </member>
        <member name="P:System.Data.Entity.Core.Common.CommandTrees.DbUnaryExpression.Argument">
            <summary>
            Gets the <see cref="T:System.Data.Entity.Core.Common.CommandTrees.DbExpression" /> that defines the argument.
            </summary>
            <returns>
            The <see cref="T:System.Data.Entity.Core.Common.CommandTrees.DbExpression" /> that defines the argument.
            </returns>
            <exception cref="T:System.ArgumentNullException">The expression is null.</exception>
            <exception cref="T:System.ArgumentException">
            The expression is not associated with the command tree of a
            <see
                cref="T:System.Data.Entity.Core.Common.CommandTrees.DbUnaryExpression" />
            , or its result type is not equal or promotable to the required type for the argument.
            </exception>
        </member>
        <member name="M:System.Data.Entity.Core.Common.CommandTrees.DbCastExpression.Accept(System.Data.Entity.Core.Common.CommandTrees.DbExpressionVisitor)">
            <summary>Implements the visitor pattern for expressions that do not produce a result value.</summary>
            <param name="visitor">
            An instance of <see cref="T:System.Data.Entity.Core.Common.CommandTrees.DbExpressionVisitor" />.
            </param>
            <exception cref="T:System.ArgumentNullException"> visitor  is null.</exception>
        </member>
        <member name="M:System.Data.Entity.Core.Common.CommandTrees.DbCastExpression.Accept``1(System.Data.Entity.Core.Common.CommandTrees.DbExpressionVisitor{``0})">
            <summary>Implements the visitor pattern for expressions that produce a result value of a specific type.</summary>
            <returns>
            A result value of a specific type produced by
            <see
                cref="T:System.Data.Entity.Core.Common.CommandTrees.DbExpressionVisitor" />
            .
            </returns>
            <param name="visitor">
            An instance of a typed <see cref="T:System.Data.Entity.Core.Common.CommandTrees.DbExpressionVisitor" /> that produces a result value of a specific type.
            </param>
            <typeparam name="TResultType">The type of the result produced by  visitor. </typeparam>
            <exception cref="T:System.ArgumentNullException"> visitor  is null.</exception>
        </member>
        <member name="T:System.Data.Entity.Core.Common.CommandTrees.DbCommandTreeKind">
            <summary>
            Describes the different "kinds" (classes) of command trees.
            </summary>
        </member>
        <member name="F:System.Data.Entity.Core.Common.CommandTrees.DbCommandTreeKind.Query">
            <summary>
            A query to retrieve data
            </summary>
        </member>
        <member name="F:System.Data.Entity.Core.Common.CommandTrees.DbCommandTreeKind.Update">
            <summary>
            Update existing data
            </summary>
        </member>
        <member name="F:System.Data.Entity.Core.Common.CommandTrees.DbCommandTreeKind.Insert">
            <summary>
            Insert new data
            </summary>
        </member>
        <member name="F:System.Data.Entity.Core.Common.CommandTrees.DbCommandTreeKind.Delete">
            <summary>
            Deleted existing data
            </summary>
        </member>
        <member name="F:System.Data.Entity.Core.Common.CommandTrees.DbCommandTreeKind.Function">
            <summary>
            Call a function
            </summary>
        </member>
        <member name="T:System.Data.Entity.Core.Common.CommandTrees.DbComparisonExpression">
            <summary>Represents a comparison operation applied to two arguments. Equality, greater than, greater than or equal, less than, less than or equal, and inequality are comparison operations. This class cannot be inherited.  </summary>
            <remarks>
            DbComparisonExpression requires that its arguments have a common result type
            that is equality comparable (for <see cref="T:System.Data.Entity.Core.Common.CommandTrees.DbExpressionKind"/>.Equals and <see cref="T:System.Data.Entity.Core.Common.CommandTrees.DbExpressionKind"/>.NotEquals),
            order comparable (for <see cref="T:System.Data.Entity.Core.Common.CommandTrees.DbExpressionKind"/>.GreaterThan and <see cref="T:System.Data.Entity.Core.Common.CommandTrees.DbExpressionKind"/>.LessThan),
            or both (for <see cref="T:System.Data.Entity.Core.Common.CommandTrees.DbExpressionKind"/>.GreaterThanOrEquals and <see cref="T:System.Data.Entity.Core.Common.CommandTrees.DbExpressionKind"/>.LessThanOrEquals).
            </remarks> 
        </member>
        <member name="M:System.Data.Entity.Core.Common.CommandTrees.DbComparisonExpression.Accept(System.Data.Entity.Core.Common.CommandTrees.DbExpressionVisitor)">
            <summary>Implements the visitor pattern for expressions that do not produce a result value.</summary>
            <param name="visitor">
            An instance of <see cref="T:System.Data.Entity.Core.Common.CommandTrees.DbExpressionVisitor" />.
            </param>
            <exception cref="T:System.ArgumentNullException"> visitor  is null.</exception>
        </member>
        <member name="M:System.Data.Entity.Core.Common.CommandTrees.DbComparisonExpression.Accept``1(System.Data.Entity.Core.Common.CommandTrees.DbExpressionVisitor{``0})">
            <summary>Implements the visitor pattern for expressions that produce a result value of a specific type.</summary>
            <returns>
            A result value of a specific type produced by
            <see
                cref="T:System.Data.Entity.Core.Common.CommandTrees.DbExpressionVisitor" />
            .
            </returns>
            <param name="visitor">
            An instance of a typed <see cref="T:System.Data.Entity.Core.Common.CommandTrees.DbExpressionVisitor" /> that produces a result value of a specific type.
            </param>
            <typeparam name="TResultType">The type of the result produced by  visitor. </typeparam>
            <exception cref="T:System.ArgumentNullException"> visitor  is null.</exception>
        </member>
        <member name="T:System.Data.Entity.Core.Common.CommandTrees.DbConstantExpression">
            <summary>Represents different kinds of constants (literals). This class cannot be inherited.</summary>
        </member>
        <member name="M:System.Data.Entity.Core.Common.CommandTrees.DbConstantExpression.GetValue">
            <summary>
            Provides direct access to the constant value, even for byte[] constants.
            </summary>
            <returns> The object value contained by this constant expression, not a copy. </returns>
        </member>
        <member name="M:System.Data.Entity.Core.Common.CommandTrees.DbConstantExpression.Accept(System.Data.Entity.Core.Common.CommandTrees.DbExpressionVisitor)">
            <summary>Implements the visitor pattern for expressions that do not produce a result value.</summary>
            <param name="visitor">
            An instance of <see cref="T:System.Data.Entity.Core.Common.CommandTrees.DbExpressionVisitor" />.
            </param>
            <exception cref="T:System.ArgumentNullException"> visitor  is null.</exception>
        </member>
        <member name="M:System.Data.Entity.Core.Common.CommandTrees.DbConstantExpression.Accept``1(System.Data.Entity.Core.Common.CommandTrees.DbExpressionVisitor{``0})">
            <summary>Implements the visitor pattern for expressions that produce a result value of a specific type.</summary>
            <returns>
            A result value of a specific type produced by
            <see
                cref="T:System.Data.Entity.Core.Common.CommandTrees.DbExpressionVisitor" />
            .
            </returns>
            <param name="visitor">
            An instance of a typed <see cref="T:System.Data.Entity.Core.Common.CommandTrees.DbExpressionVisitor" /> that produces a result value of a specific type.
            </param>
            <typeparam name="TResultType">The type of the result produced by  visitor. </typeparam>
            <exception cref="T:System.ArgumentNullException"> visitor  is null.</exception>
        </member>
        <member name="P:System.Data.Entity.Core.Common.CommandTrees.DbConstantExpression.Value">
            <summary>Gets the constant value.</summary>
            <returns>The constant value.</returns>
        </member>
        <member name="T:System.Data.Entity.Core.Common.CommandTrees.DbCrossJoinExpression">
            <summary>Represents an unconditional join operation between the given collection arguments. This class cannot be inherited. </summary>
        </member>
        <member name="M:System.Data.Entity.Core.Common.CommandTrees.DbCrossJoinExpression.Accept(System.Data.Entity.Core.Common.CommandTrees.DbExpressionVisitor)">
            <summary>Implements the visitor pattern for expressions that do not produce a result value.</summary>
            <param name="visitor">
            An instance of <see cref="T:System.Data.Entity.Core.Common.CommandTrees.DbExpressionVisitor" />.
            </param>
            <exception cref="T:System.ArgumentNullException"> visitor  is null.</exception>
        </member>
        <member name="M:System.Data.Entity.Core.Common.CommandTrees.DbCrossJoinExpression.Accept``1(System.Data.Entity.Core.Common.CommandTrees.DbExpressionVisitor{``0})">
            <summary>Implements the visitor pattern for expressions that produce a result value of a specific type.</summary>
            <returns>
            A result value of a specific type produced by
            <see
                cref="T:System.Data.Entity.Core.Common.CommandTrees.DbExpressionVisitor" />
            .
            </returns>
            <param name="visitor">
            An instance of a typed <see cref="T:System.Data.Entity.Core.Common.CommandTrees.DbExpressionVisitor" /> that produces a result value of a specific type.
            </param>
            <typeparam name="TResultType">The type of the result produced by  visitor. </typeparam>
            <exception cref="T:System.ArgumentNullException"> visitor  is null.</exception>
        </member>
        <member name="P:System.Data.Entity.Core.Common.CommandTrees.DbCrossJoinExpression.Inputs">
            <summary>
            Gets a <see cref="T:System.Data.Entity.Core.Common.CommandTrees.DbExpressionBinding" /> list that provides the input sets to the join.
            </summary>
            <returns>
            A <see cref="T:System.Data.Entity.Core.Common.CommandTrees.DbExpressionBinding" /> list that provides the input sets to the join.
            </returns>
        </member>
        <member name="T:System.Data.Entity.Core.Common.CommandTrees.DbDerefExpression">
            <summary>Represents the an expression that retrieves an entity based on the specified reference. This class cannot be inherited. </summary>
        </member>
        <member name="M:System.Data.Entity.Core.Common.CommandTrees.DbDerefExpression.Accept(System.Data.Entity.Core.Common.CommandTrees.DbExpressionVisitor)">
            <summary>Implements the visitor pattern for expressions that do not produce a result value.</summary>
            <param name="visitor">
            An instance of <see cref="T:System.Data.Entity.Core.Common.CommandTrees.DbExpressionVisitor" />.
            </param>
            <exception cref="T:System.ArgumentNullException"> visitor  is null.</exception>
        </member>
        <member name="M:System.Data.Entity.Core.Common.CommandTrees.DbDerefExpression.Accept``1(System.Data.Entity.Core.Common.CommandTrees.DbExpressionVisitor{``0})">
            <summary>Implements the visitor pattern for expressions that produce a result value of a specific type.</summary>
            <returns>
            A result value of a specific type produced by
            <see
                cref="T:System.Data.Entity.Core.Common.CommandTrees.DbExpressionVisitor" />
            .
            </returns>
            <param name="visitor">
            An instance of a typed <see cref="T:System.Data.Entity.Core.Common.CommandTrees.DbExpressionVisitor" /> that produces a result value of a specific type.
            </param>
            <typeparam name="TResultType">The type of the result produced by  visitor. </typeparam>
            <exception cref="T:System.ArgumentNullException"> visitor  is null.</exception>
        </member>
        <member name="T:System.Data.Entity.Core.Common.CommandTrees.DbDistinctExpression">
            <summary>Removes duplicate elements from the specified set argument. This class cannot be inherited.</summary>
        </member>
        <member name="M:System.Data.Entity.Core.Common.CommandTrees.DbDistinctExpression.Accept(System.Data.Entity.Core.Common.CommandTrees.DbExpressionVisitor)">
            <summary>Implements the visitor pattern for expressions that do not produce a result value.</summary>
            <param name="visitor">
            An instance of <see cref="T:System.Data.Entity.Core.Common.CommandTrees.DbExpressionVisitor" />.
            </param>
            <exception cref="T:System.ArgumentNullException"> visitor  is null.</exception>
        </member>
        <member name="M:System.Data.Entity.Core.Common.CommandTrees.DbDistinctExpression.Accept``1(System.Data.Entity.Core.Common.CommandTrees.DbExpressionVisitor{``0})">
            <summary>Implements the visitor pattern for expressions that produce a result value of a specific type.</summary>
            <returns>
            A result value of a specific type produced by
            <see
                cref="T:System.Data.Entity.Core.Common.CommandTrees.DbExpressionVisitor" />
            .
            </returns>
            <param name="visitor">
            An instance of a typed <see cref="T:System.Data.Entity.Core.Common.CommandTrees.DbExpressionVisitor" /> that produces a result value of a specific type.
            </param>
            <typeparam name="TResultType">The type of the result produced by  visitor. </typeparam>
            <exception cref="T:System.ArgumentNullException"> visitor  is null.</exception>
        </member>
        <member name="T:System.Data.Entity.Core.Common.CommandTrees.DbElementExpression">
            <summary>Represents the conversion of the specified set argument to a singleton. This class cannot be inherited. </summary>
        </member>
        <member name="M:System.Data.Entity.Core.Common.CommandTrees.DbElementExpression.Accept(System.Data.Entity.Core.Common.CommandTrees.DbExpressionVisitor)">
            <summary>Implements the visitor pattern for expressions that do not produce a result value.</summary>
            <param name="visitor">
            An instance of <see cref="T:System.Data.Entity.Core.Common.CommandTrees.DbExpressionVisitor" />.
            </param>
            <exception cref="T:System.ArgumentNullException"> visitor  is null.</exception>
        </member>
        <member name="M:System.Data.Entity.Core.Common.CommandTrees.DbElementExpression.Accept``1(System.Data.Entity.Core.Common.CommandTrees.DbExpressionVisitor{``0})">
            <summary>Implements the visitor pattern for expressions that produce a result value of a specific type.</summary>
            <returns>
            A result value of a specific type produced by
            <see
                cref="T:System.Data.Entity.Core.Common.CommandTrees.DbExpressionVisitor" />
            .
            </returns>
            <param name="visitor">
            An instance of a typed <see cref="T:System.Data.Entity.Core.Common.CommandTrees.DbExpressionVisitor" /> that produces a result value of a specific type.
            </param>
            <typeparam name="TResultType">The type of the result produced by  visitor. </typeparam>
            <exception cref="T:System.ArgumentNullException"> visitor  is null.</exception>
        </member>
        <member name="P:System.Data.Entity.Core.Common.CommandTrees.DbElementExpression.IsSinglePropertyUnwrapped">
            <summary>
            Is the result type of the element equal to the result type of the single property
            of the element of its operand?
            </summary>
        </member>
        <member name="T:System.Data.Entity.Core.Common.CommandTrees.DbEntityRefExpression">
            <summary>Represents an expression that extracts a reference from the underlying entity instance. This class cannot be inherited.  </summary>
        </member>
        <member name="M:System.Data.Entity.Core.Common.CommandTrees.DbEntityRefExpression.Accept(System.Data.Entity.Core.Common.CommandTrees.DbExpressionVisitor)">
            <summary>Implements the visitor pattern for expressions that do not produce a result value.</summary>
            <param name="visitor">
            An instance of <see cref="T:System.Data.Entity.Core.Common.CommandTrees.DbExpressionVisitor" />.
            </param>
            <exception cref="T:System.ArgumentNullException"> visitor  is null.</exception>
        </member>
        <member name="M:System.Data.Entity.Core.Common.CommandTrees.DbEntityRefExpression.Accept``1(System.Data.Entity.Core.Common.CommandTrees.DbExpressionVisitor{``0})">
            <summary>Implements the visitor pattern for expressions that produce a result value of a specific type.</summary>
            <returns>
            A result value of a specific type produced by
            <see
                cref="T:System.Data.Entity.Core.Common.CommandTrees.DbExpressionVisitor" />
            .
            </returns>
            <param name="visitor">
            An instance of a typed <see cref="T:System.Data.Entity.Core.Common.CommandTrees.DbExpressionVisitor" /> that produces a result value of a specific type.
            </param>
            <typeparam name="TResultType">The type of the result produced by  visitor. </typeparam>
            <exception cref="T:System.ArgumentNullException"> visitor  is null.</exception>
        </member>
        <member name="T:System.Data.Entity.Core.Common.CommandTrees.DbExceptExpression">
            <summary>Represents the set subtraction operation between the left and right operands. This class cannot be inherited. </summary>
        </member>
        <member name="M:System.Data.Entity.Core.Common.CommandTrees.DbExceptExpression.Accept(System.Data.Entity.Core.Common.CommandTrees.DbExpressionVisitor)">
            <summary>Implements the visitor pattern for expressions that do not produce a result value.</summary>
            <param name="visitor">
            An instance of <see cref="T:System.Data.Entity.Core.Common.CommandTrees.DbExpressionVisitor" />.
            </param>
            <exception cref="T:System.ArgumentNullException"> visitor  is null.</exception>
        </member>
        <member name="M:System.Data.Entity.Core.Common.CommandTrees.DbExceptExpression.Accept``1(System.Data.Entity.Core.Common.CommandTrees.DbExpressionVisitor{``0})">
            <summary>Implements the visitor pattern for expressions that produce a result value of a specific type.</summary>
            <returns>
            A result value of a specific type produced by
            <see
                cref="T:System.Data.Entity.Core.Common.CommandTrees.DbExpressionVisitor" />
            .
            </returns>
            <param name="visitor">
            An instance of a typed <see cref="T:System.Data.Entity.Core.Common.CommandTrees.DbExpressionVisitor" /> that produces a result value of a specific type.
            </param>
            <typeparam name="TResultType">The type of the result produced by  visitor. </typeparam>
            <exception cref="T:System.ArgumentNullException"> visitor  is null.</exception>
        </member>
        <member name="T:System.Data.Entity.Core.Common.CommandTrees.DbExpressionBinding">
            <summary>
            Describes a binding for an expression. Conceptually similar to a foreach loop
            in C#. The DbExpression property defines the collection being iterated over,
            while the Var property provides a means to reference the current element
            of the collection during the iteration. DbExpressionBinding is used to describe the set arguments
            to relational expressions such as <see cref="T:System.Data.Entity.Core.Common.CommandTrees.DbFilterExpression"/>, <see cref="T:System.Data.Entity.Core.Common.CommandTrees.DbProjectExpression"/>
            and <see cref="T:System.Data.Entity.Core.Common.CommandTrees.DbJoinExpression"/>.
            </summary>
            <seealso cref="T:System.Data.Entity.Core.Common.CommandTrees.DbExpression"/>
            <seealso cref="P:System.Data.Entity.Core.Common.CommandTrees.DbExpressionBinding.Variable"/>
        </member>
        <member name="P:System.Data.Entity.Core.Common.CommandTrees.DbExpressionBinding.Expression">
            <summary>
            Gets the <see cref="T:System.Data.Entity.Core.Common.CommandTrees.DbExpression" /> that defines the input set.
            </summary>
            <returns>
            The <see cref="T:System.Data.Entity.Core.Common.CommandTrees.DbExpression" /> that defines the input set.
            </returns>
            <exception cref="T:System.ArgumentNullException">The expression is null.</exception>
            <exception cref="T:System.ArgumentException">The expression is not associated with the command tree of the binding, or its result type is not equal or promotable to the result type of the current value of the property.</exception>
        </member>
        <member name="P:System.Data.Entity.Core.Common.CommandTrees.DbExpressionBinding.VariableName">
            <summary>Gets the name assigned to the element variable.</summary>
            <returns>The name assigned to the element variable.</returns>
        </member>
        <member name="P:System.Data.Entity.Core.Common.CommandTrees.DbExpressionBinding.VariableType">
            <summary>Gets the type metadata of the element variable.</summary>
            <returns>The type metadata of the element variable. </returns>
        </member>
        <member name="P:System.Data.Entity.Core.Common.CommandTrees.DbExpressionBinding.Variable">
            <summary>
            Gets the <see cref="T:System.Data.Entity.Core.Common.CommandTrees.DbVariableReferenceExpression" /> that references the element variable.
            </summary>
            <returns>The variable reference.</returns>
        </member>
        <member name="T:System.Data.Entity.Core.Common.CommandTrees.DbFilterExpression">
            <summary>Represents a predicate applied to filter an input set. This produces the set of elements that satisfy the predicate. This class cannot be inherited. </summary>
        </member>
        <member name="M:System.Data.Entity.Core.Common.CommandTrees.DbFilterExpression.Accept(System.Data.Entity.Core.Common.CommandTrees.DbExpressionVisitor)">
            <summary>Implements the visitor pattern for expressions that do not produce a result value.</summary>
            <param name="visitor">
            An instance of <see cref="T:System.Data.Entity.Core.Common.CommandTrees.DbExpressionVisitor" />.
            </param>
            <exception cref="T:System.ArgumentNullException"> visitor  is null.</exception>
        </member>
        <member name="M:System.Data.Entity.Core.Common.CommandTrees.DbFilterExpression.Accept``1(System.Data.Entity.Core.Common.CommandTrees.DbExpressionVisitor{``0})">
            <summary>Implements the visitor pattern for expressions that produce a result value of a specific type.</summary>
            <returns>
            A result value of a specific type produced by
            <see
                cref="T:System.Data.Entity.Core.Common.CommandTrees.DbExpressionVisitor" />
            .
            </returns>
            <param name="visitor">
            An instance of a typed <see cref="T:System.Data.Entity.Core.Common.CommandTrees.DbExpressionVisitor" /> that produces a result value of a specific type.
            </param>
            <typeparam name="TResultType">The type of the result produced by  visitor .</typeparam>
            <exception cref="T:System.ArgumentNullException"> visitor  is null.</exception>
        </member>
        <member name="P:System.Data.Entity.Core.Common.CommandTrees.DbFilterExpression.Input">
            <summary>
            Gets the <see cref="T:System.Data.Entity.Core.Common.CommandTrees.DbExpressionBinding" /> that specifies the input set.
            </summary>
            <returns>
            The <see cref="T:System.Data.Entity.Core.Common.CommandTrees.DbExpressionBinding" /> that specifies the input set.
            </returns>
        </member>
        <member name="P:System.Data.Entity.Core.Common.CommandTrees.DbFilterExpression.Predicate">
            <summary>
            Gets the <see cref="T:System.Data.Entity.Core.Common.CommandTrees.DbExpression" /> that specifies the predicate used to filter the input set.
            </summary>
            <returns>
            The <see cref="T:System.Data.Entity.Core.Common.CommandTrees.DbExpression" /> that specifies the predicate used to filter the input set.
            </returns>
            <exception cref="T:System.ArgumentNullException">The expression is null.</exception>
            <exception cref="T:System.ArgumentException">
            The expression is not associated with the command tree of the
            <see
                cref="T:System.Data.Entity.Core.Common.CommandTrees.DbFilterExpression" />
            , or its result type is not a Boolean type.
            </exception>
        </member>
        <member name="T:System.Data.Entity.Core.Common.CommandTrees.DbFunctionExpression">
            <summary>Represents an invocation of a function. This class cannot be inherited.</summary>
        </member>
        <member name="M:System.Data.Entity.Core.Common.CommandTrees.DbFunctionExpression.Accept(System.Data.Entity.Core.Common.CommandTrees.DbExpressionVisitor)">
            <summary>Implements the visitor pattern for expressions that do not produce a result value.</summary>
            <param name="visitor">
            An instance of <see cref="T:System.Data.Entity.Core.Common.CommandTrees.DbExpressionVisitor" />.
            </param>
            <exception cref="T:System.ArgumentNullException"> visitor  is null.</exception>
        </member>
        <member name="M:System.Data.Entity.Core.Common.CommandTrees.DbFunctionExpression.Accept``1(System.Data.Entity.Core.Common.CommandTrees.DbExpressionVisitor{``0})">
            <summary>Implements the visitor pattern for expressions that produce a result value of a specific type.</summary>
            <returns>
            A result value of a specific type produced by
            <see
                cref="T:System.Data.Entity.Core.Common.CommandTrees.DbExpressionVisitor" />
            .
            </returns>
            <param name="visitor">
            An instance of a typed <see cref="T:System.Data.Entity.Core.Common.CommandTrees.DbExpressionVisitor" /> that produces a result value of a specific type.
            </param>
            <typeparam name="TResultType">The type of the result produced by  visitor .</typeparam>
            <exception cref="T:System.ArgumentNullException"> visitor  is null.</exception>
        </member>
        <member name="P:System.Data.Entity.Core.Common.CommandTrees.DbFunctionExpression.Function">
            <summary>Gets the metadata for the function to invoke.</summary>
            <returns>The metadata for the function to invoke.</returns>
        </member>
        <member name="P:System.Data.Entity.Core.Common.CommandTrees.DbFunctionExpression.Arguments">
            <summary>
            Gets an <see cref="T:System.Data.Entity.Core.Common.CommandTrees.DbExpression" /> list that provides the arguments to the function.
            </summary>
            <returns>
            An <see cref="T:System.Data.Entity.Core.Common.CommandTrees.DbExpression" /> list that provides the arguments to the function.
            </returns>
        </member>
        <member name="T:System.Data.Entity.Core.Common.CommandTrees.DbGroupAggregate">
            <summary>Represents a collection of elements that compose a group.  </summary>
        </member>
        <member name="T:System.Data.Entity.Core.Common.CommandTrees.DbGroupByExpression">
            <summary>Represents a group by operation. A group by operation is a grouping of the elements in the input set based on the specified key expressions followed by the application of the specified aggregates. This class cannot be inherited. </summary>
        </member>
        <member name="M:System.Data.Entity.Core.Common.CommandTrees.DbGroupByExpression.Accept(System.Data.Entity.Core.Common.CommandTrees.DbExpressionVisitor)">
            <summary>Implements the visitor pattern for expressions that do not produce a result value.</summary>
            <param name="visitor">
            An instance of <see cref="T:System.Data.Entity.Core.Common.CommandTrees.DbExpressionVisitor" />.
            </param>
            <exception cref="T:System.ArgumentNullException"> visitor  is null.</exception>
        </member>
        <member name="M:System.Data.Entity.Core.Common.CommandTrees.DbGroupByExpression.Accept``1(System.Data.Entity.Core.Common.CommandTrees.DbExpressionVisitor{``0})">
            <summary>Implements the visitor pattern for expressions that produce a result value of a specific type.</summary>
            <returns>
            A result value of a specific type produced by
            <see
                cref="T:System.Data.Entity.Core.Common.CommandTrees.DbExpressionVisitor" />
            .
            </returns>
            <param name="visitor">
            An instance of a typed <see cref="T:System.Data.Entity.Core.Common.CommandTrees.DbExpressionVisitor" /> that produces a result value of a specific type.
            </param>
            <typeparam name="TResultType">The type of the result produced by  visitor .</typeparam>
            <exception cref="T:System.ArgumentNullException"> visitor  is null.</exception>
        </member>
        <member name="P:System.Data.Entity.Core.Common.CommandTrees.DbGroupByExpression.Input">
            <summary>
            Gets the <see cref="T:System.Data.Entity.Core.Common.CommandTrees.DbGroupExpressionBinding" /> that specifies the input set and provides access to the set element and group element variables.
            </summary>
            <returns>
            The <see cref="T:System.Data.Entity.Core.Common.CommandTrees.DbGroupExpressionBinding" /> that specifies the input set and provides access to the set element and group element variables.
            </returns>
        </member>
        <member name="P:System.Data.Entity.Core.Common.CommandTrees.DbGroupByExpression.Keys">
            <summary>
            Gets a <see cref="T:System.Data.Entity.Core.Common.CommandTrees.DbExpression" /> list that provides grouping keys.
            </summary>
            <returns>
            A <see cref="T:System.Data.Entity.Core.Common.CommandTrees.DbExpression" /> list that provides grouping keys.
            </returns>
        </member>
        <member name="P:System.Data.Entity.Core.Common.CommandTrees.DbGroupByExpression.Aggregates">
            <summary>
            Gets a <see cref="T:System.Data.Entity.Core.Common.CommandTrees.DbAggregate" /> list that provides the aggregates to apply.
            </summary>
            <returns>
            A <see cref="T:System.Data.Entity.Core.Common.CommandTrees.DbAggregate" /> list that provides the aggregates to apply.
            </returns>
        </member>
        <member name="T:System.Data.Entity.Core.Common.CommandTrees.DbIntersectExpression">
            <summary>Represents the set intersection operation between the left and right operands. This class cannot be inherited. </summary>
            <remarks>
            DbIntersectExpression requires that its arguments have a common collection result type
            </remarks>
        </member>
        <member name="M:System.Data.Entity.Core.Common.CommandTrees.DbIntersectExpression.Accept(System.Data.Entity.Core.Common.CommandTrees.DbExpressionVisitor)">
            <summary>Implements the visitor pattern for expressions that do not produce a result value.</summary>
            <param name="visitor">
            An instance of <see cref="T:System.Data.Entity.Core.Common.CommandTrees.DbExpressionVisitor" />.
            </param>
            <exception cref="T:System.ArgumentNullException"> visitor  is null.</exception>
        </member>
        <member name="M:System.Data.Entity.Core.Common.CommandTrees.DbIntersectExpression.Accept``1(System.Data.Entity.Core.Common.CommandTrees.DbExpressionVisitor{``0})">
            <summary>Implements the visitor pattern for expressions that produce a result value of a specific type.</summary>
            <returns>
            A result value of a specific type produced by
            <see
                cref="T:System.Data.Entity.Core.Common.CommandTrees.DbExpressionVisitor" />
            .
            </returns>
            <param name="visitor">
            An instance of a typed <see cref="T:System.Data.Entity.Core.Common.CommandTrees.DbExpressionVisitor" /> that produces a result value of a specific type.
            </param>
            <typeparam name="TResultType">The type of the result produced by  visitor .</typeparam>
            <exception cref="T:System.ArgumentNullException"> visitor  is null.</exception>
        </member>
        <member name="T:System.Data.Entity.Core.Common.CommandTrees.DbIsEmptyExpression">
            <summary>Represents an empty set determination applied to a single set argument. This class cannot be inherited.  </summary>
        </member>
        <member name="M:System.Data.Entity.Core.Common.CommandTrees.DbIsEmptyExpression.Accept(System.Data.Entity.Core.Common.CommandTrees.DbExpressionVisitor)">
            <summary>Implements the visitor pattern for expressions that do not produce a result value.</summary>
            <param name="visitor">
            An instance of <see cref="T:System.Data.Entity.Core.Common.CommandTrees.DbExpressionVisitor" />.
            </param>
            <exception cref="T:System.ArgumentNullException"> visitor  is null.</exception>
        </member>
        <member name="M:System.Data.Entity.Core.Common.CommandTrees.DbIsEmptyExpression.Accept``1(System.Data.Entity.Core.Common.CommandTrees.DbExpressionVisitor{``0})">
            <summary>Implements the visitor pattern for expressions that produce a result value of a specific type.</summary>
            <returns>
            A result value of a specific type produced by
            <see
                cref="T:System.Data.Entity.Core.Common.CommandTrees.DbExpressionVisitor" />
            .
            </returns>
            <param name="visitor">
            An instance of a typed <see cref="T:System.Data.Entity.Core.Common.CommandTrees.DbExpressionVisitor" /> that produces a result value of a specific type.
            </param>
            <typeparam name="TResultType">The type of the result produced by  visitor .</typeparam>
            <exception cref="T:System.ArgumentNullException"> visitor  is null.</exception>
        </member>
        <member name="T:System.Data.Entity.Core.Common.CommandTrees.DbIsNullExpression">
            <summary>Represents null determination applied to a single argument. This class cannot be inherited.  </summary>
        </member>
        <member name="M:System.Data.Entity.Core.Common.CommandTrees.DbIsNullExpression.Accept(System.Data.Entity.Core.Common.CommandTrees.DbExpressionVisitor)">
            <summary>Implements the visitor pattern for expressions that do not produce a result value.</summary>
            <param name="visitor">
            An instance of <see cref="T:System.Data.Entity.Core.Common.CommandTrees.DbExpressionVisitor" />.
            </param>
            <exception cref="T:System.ArgumentNullException"> visitor  is null.</exception>
        </member>
        <member name="M:System.Data.Entity.Core.Common.CommandTrees.DbIsNullExpression.Accept``1(System.Data.Entity.Core.Common.CommandTrees.DbExpressionVisitor{``0})">
            <summary>Implements the visitor pattern for expressions that produce a result value of a specific type.</summary>
            <returns>
            A result value of a specific type produced by
            <see
                cref="T:System.Data.Entity.Core.Common.CommandTrees.DbExpressionVisitor" />
            .
            </returns>
            <param name="visitor">
            An instance of a typed <see cref="T:System.Data.Entity.Core.Common.CommandTrees.DbExpressionVisitor" /> that produces a result value of a specific type.
            </param>
            <typeparam name="TResultType">The type of the result produced by  visitor .</typeparam>
            <exception cref="T:System.ArgumentNullException"> visitor  is null.</exception>
        </member>
        <member name="T:System.Data.Entity.Core.Common.CommandTrees.DbIsOfExpression">
            <summary>Represents the type comparison of a single argument against the specified type. This class cannot be inherited. </summary>
        </member>
        <member name="M:System.Data.Entity.Core.Common.CommandTrees.DbIsOfExpression.Accept(System.Data.Entity.Core.Common.CommandTrees.DbExpressionVisitor)">
            <summary>Implements the visitor pattern for expressions that do not produce a result value.</summary>
            <param name="visitor">
            An instance of <see cref="T:System.Data.Entity.Core.Common.CommandTrees.DbExpressionVisitor" />.
            </param>
            <exception cref="T:System.ArgumentNullException"> visitor  is null.</exception>
        </member>
        <member name="M:System.Data.Entity.Core.Common.CommandTrees.DbIsOfExpression.Accept``1(System.Data.Entity.Core.Common.CommandTrees.DbExpressionVisitor{``0})">
            <summary>Implements the visitor pattern for expressions that produce a result value of a specific type.</summary>
            <returns>
            A result value of a specific type produced by
            <see
                cref="T:System.Data.Entity.Core.Common.CommandTrees.DbExpressionVisitor" />
            .
            </returns>
            <param name="visitor">
            An instance of a typed <see cref="T:System.Data.Entity.Core.Common.CommandTrees.DbExpressionVisitor" /> that produces a result value of a specific type.
            </param>
            <typeparam name="TResultType">The type of the result produced by  visitor .</typeparam>
            <exception cref="T:System.ArgumentNullException"> visitor  is null.</exception>
        </member>
        <member name="P:System.Data.Entity.Core.Common.CommandTrees.DbIsOfExpression.OfType">
            <summary>Gets the type metadata that the type metadata of the argument should be compared to.</summary>
            <returns>The type metadata that the type metadata of the argument should be compared to.</returns>
        </member>
        <member name="T:System.Data.Entity.Core.Common.CommandTrees.DbJoinExpression">
            <summary>Represents an inner, left outer, or full outer join operation between the given collection arguments on the specified join condition.</summary>
        </member>
        <member name="M:System.Data.Entity.Core.Common.CommandTrees.DbJoinExpression.Accept(System.Data.Entity.Core.Common.CommandTrees.DbExpressionVisitor)">
            <summary>Implements the visitor pattern for expressions that do not produce a result value.</summary>
            <param name="visitor">
            An instance of <see cref="T:System.Data.Entity.Core.Common.CommandTrees.DbExpressionVisitor" />.
            </param>
            <exception cref="T:System.ArgumentNullException"> visitor  is null.</exception>
        </member>
        <member name="M:System.Data.Entity.Core.Common.CommandTrees.DbJoinExpression.Accept``1(System.Data.Entity.Core.Common.CommandTrees.DbExpressionVisitor{``0})">
            <summary>Implements the visitor pattern for expressions that produce a result value of a specific type.</summary>
            <returns>
            A result value of a specific type produced by
            <see
                cref="T:System.Data.Entity.Core.Common.CommandTrees.DbExpressionVisitor" />
            .
            </returns>
            <param name="visitor">
            An instance of a typed <see cref="T:System.Data.Entity.Core.Common.CommandTrees.DbExpressionVisitor" /> that produces a result value of a specific type.
            </param>
            <typeparam name="TResultType">The type of the result produced by  visitor .</typeparam>
            <exception cref="T:System.ArgumentNullException"> visitor  is null.</exception>
        </member>
        <member name="P:System.Data.Entity.Core.Common.CommandTrees.DbJoinExpression.Left">
            <summary>
            Gets the <see cref="T:System.Data.Entity.Core.Common.CommandTrees.DbExpressionBinding" /> that provides the left input.
            </summary>
            <returns>
            The <see cref="T:System.Data.Entity.Core.Common.CommandTrees.DbExpressionBinding" /> that provides the left input.
            </returns>
        </member>
        <member name="P:System.Data.Entity.Core.Common.CommandTrees.DbJoinExpression.Right">
            <summary>
            Gets the <see cref="T:System.Data.Entity.Core.Common.CommandTrees.DbExpressionBinding" /> that provides the right input.
            </summary>
            <returns>
            The <see cref="T:System.Data.Entity.Core.Common.CommandTrees.DbExpressionBinding" /> that provides the right input.
            </returns>
        </member>
        <member name="P:System.Data.Entity.Core.Common.CommandTrees.DbJoinExpression.JoinCondition">
            <summary>Gets the join condition to apply.</summary>
            <returns>The join condition to apply.</returns>
            <exception cref="T:System.ArgumentNullException">The expression is null.</exception>
            <exception cref="T:System.ArgumentException">
            The expression is not associated with the command tree of the
            <see
                cref="T:System.Data.Entity.Core.Common.CommandTrees.DbJoinExpression" />
            , or its result type is not a Boolean type.
            </exception>
        </member>
        <member name="T:System.Data.Entity.Core.Common.CommandTrees.DbLambdaExpression">
            <summary>
            Allows the application of a lambda function to arguments represented by
            <see
                cref="T:System.Data.Entity.Core.Common.CommandTrees.DbExpression" />
            objects.
            </summary>
        </member>
        <member name="M:System.Data.Entity.Core.Common.CommandTrees.DbLambdaExpression.Accept(System.Data.Entity.Core.Common.CommandTrees.DbExpressionVisitor)">
            <summary>The visitor pattern method for expression visitors that do not produce a result value.</summary>
            <param name="visitor">
            An instance of <see cref="T:System.Data.Entity.Core.Common.CommandTrees.DbExpressionVisitor" />.
            </param>
            <exception cref="T:System.ArgumentNullException"> visitor  is null</exception>
        </member>
        <member name="M:System.Data.Entity.Core.Common.CommandTrees.DbLambdaExpression.Accept``1(System.Data.Entity.Core.Common.CommandTrees.DbExpressionVisitor{``0})">
            <summary>The visitor pattern method for expression visitors that produce a result value of a specific type.</summary>
            <returns>The type of the result produced by the expression visitor.</returns>
            <param name="visitor">
            An instance of a typed <see cref="T:System.Data.Entity.Core.Common.CommandTrees.DbExpressionVisitor" /> that produces a result value of type TResultType.
            </param>
            <typeparam name="TResultType">The type of the result produced by  visitor </typeparam>
            <exception cref="T:System.ArgumentNullException"> visitor  is null</exception>
        </member>
        <member name="P:System.Data.Entity.Core.Common.CommandTrees.DbLambdaExpression.Lambda">
            <summary>
            Gets the <see cref="T:System.Data.Entity.Core.Common.CommandTrees.DbLambda" /> representing the Lambda function applied by this expression.
            </summary>
            <returns>
            The <see cref="T:System.Data.Entity.Core.Common.CommandTrees.DbLambda" /> representing the Lambda function applied by this expression.
            </returns>
        </member>
        <member name="P:System.Data.Entity.Core.Common.CommandTrees.DbLambdaExpression.Arguments">
            <summary>
            Gets a <see cref="T:System.Data.Entity.Core.Common.CommandTrees.DbExpression" /> list that provides the arguments to which the Lambda function should be applied.
            </summary>
            <returns>
            The <see cref="T:System.Data.Entity.Core.Common.CommandTrees.DbExpression" /> list.
            </returns>
        </member>
        <member name="T:System.Data.Entity.Core.Common.CommandTrees.DbLikeExpression">
            <summary>Represents a string comparison against the specified pattern with an optional escape string. This class cannot be inherited.  </summary>
        </member>
        <member name="M:System.Data.Entity.Core.Common.CommandTrees.DbLikeExpression.Accept(System.Data.Entity.Core.Common.CommandTrees.DbExpressionVisitor)">
            <summary>Implements the visitor pattern for expressions that do not produce a result value.</summary>
            <param name="visitor">
            An instance of <see cref="T:System.Data.Entity.Core.Common.CommandTrees.DbExpressionVisitor" />.
            </param>
            <exception cref="T:System.ArgumentNullException"> visitor  is null.</exception>
        </member>
        <member name="M:System.Data.Entity.Core.Common.CommandTrees.DbLikeExpression.Accept``1(System.Data.Entity.Core.Common.CommandTrees.DbExpressionVisitor{``0})">
            <summary>Implements the visitor pattern for expressions that produce a result value of a specific type.</summary>
            <returns>
            A result value of a specific type produced by
            <see
                cref="T:System.Data.Entity.Core.Common.CommandTrees.DbExpressionVisitor" />
            .
            </returns>
            <param name="visitor">
            An instance of a typed <see cref="T:System.Data.Entity.Core.Common.CommandTrees.DbExpressionVisitor" /> that produces a result value of a specific type.
            </param>
            <typeparam name="TResultType">The type of the result produced by  visitor .</typeparam>
            <exception cref="T:System.ArgumentNullException"> visitor  is null.</exception>
        </member>
        <member name="P:System.Data.Entity.Core.Common.CommandTrees.DbLikeExpression.Argument">
            <summary>Gets an expression that specifies the string to compare against the given pattern.</summary>
            <returns>An expression that specifies the string to compare against the given pattern.</returns>
            <exception cref="T:System.ArgumentNullException">The expression is null.</exception>
            <exception cref="T:System.ArgumentException">
            The expression is not associated with the command tree of
            <see
                cref="T:System.Data.Entity.Core.Common.CommandTrees.DbLikeExpression" />
            , or its result type is not a string type.
            </exception>
        </member>
        <member name="P:System.Data.Entity.Core.Common.CommandTrees.DbLikeExpression.Pattern">
            <summary>Gets an expression that specifies the pattern against which the given string should be compared.</summary>
            <returns>An expression that specifies the pattern against which the given string should be compared.</returns>
            <exception cref="T:System.ArgumentNullException">The expression is null.</exception>
            <exception cref="T:System.ArgumentException">
            The expression is not associated with the command tree of
            <see
                cref="T:System.Data.Entity.Core.Common.CommandTrees.DbLikeExpression" />
            , or its result type is not a string type.
            </exception>
        </member>
        <member name="P:System.Data.Entity.Core.Common.CommandTrees.DbLikeExpression.Escape">
            <summary>Gets an expression that provides an optional escape string to use for the comparison.</summary>
            <returns>An expression that provides an optional escape string to use for the comparison.</returns>
            <exception cref="T:System.ArgumentNullException">The expression is null.</exception>
            <exception cref="T:System.ArgumentException">
            The expression is not associated with the command tree of
            <see
                cref="T:System.Data.Entity.Core.Common.CommandTrees.DbLikeExpression" />
            , or its result type is not a string type.
            </exception>
        </member>
        <member name="T:System.Data.Entity.Core.Common.CommandTrees.DbLimitExpression">
            <summary>Represents the restriction of the number of elements in the argument collection to the specified limit value.</summary>
        </member>
        <member name="M:System.Data.Entity.Core.Common.CommandTrees.DbLimitExpression.Accept(System.Data.Entity.Core.Common.CommandTrees.DbExpressionVisitor)">
            <summary>Implements the visitor pattern for expressions that do not produce a result value.</summary>
            <param name="visitor">
            An instance of <see cref="T:System.Data.Entity.Core.Common.CommandTrees.DbExpressionVisitor" />.
            </param>
            <exception cref="T:System.ArgumentNullException"> visitor  is null.</exception>
        </member>
        <member name="M:System.Data.Entity.Core.Common.CommandTrees.DbLimitExpression.Accept``1(System.Data.Entity.Core.Common.CommandTrees.DbExpressionVisitor{``0})">
            <summary>Implements the visitor pattern for expressions that produce a result value of a specific type.</summary>
            <returns>
            A result value of a specific type produced by
            <see
                cref="T:System.Data.Entity.Core.Common.CommandTrees.DbExpressionVisitor" />
            .
            </returns>
            <param name="visitor">
            An instance of a typed <see cref="T:System.Data.Entity.Core.Common.CommandTrees.DbExpressionVisitor" /> that produces a result value of a specific type.
            </param>
            <typeparam name="TResultType">The type of the result produced by  visitor .</typeparam>
            <exception cref="T:System.ArgumentNullException"> visitor  is null.</exception>
        </member>
        <member name="P:System.Data.Entity.Core.Common.CommandTrees.DbLimitExpression.Argument">
            <summary>Gets an expression that specifies the input collection.</summary>
            <returns>An expression that specifies the input collection.</returns>
            <exception cref="T:System.ArgumentNullException">The expression is null.</exception>
            <exception cref="T:System.ArgumentException">
            The expression is not associated with the command tree of the
            <see
                cref="T:System.Data.Entity.Core.Common.CommandTrees.DbLimitExpression" />
            , or its result type is not a collection type.
            </exception>
        </member>
        <member name="P:System.Data.Entity.Core.Common.CommandTrees.DbLimitExpression.Limit">
            <summary>Gets an expression that specifies the limit on the number of elements returned from the input collection.</summary>
            <returns>An expression that specifies the limit on the number of elements returned from the input collection.</returns>
            <exception cref="T:System.ArgumentNullException">The expression is null.</exception>
            <exception cref="T:System.ArgumentException">
            The expression is not associated with the command tree of the
            <see
                cref="T:System.Data.Entity.Core.Common.CommandTrees.DbLimitExpression" />
            , or is not one of
            <see
                cref="T:System.Data.Entity.Core.Common.CommandTrees.DbConstantExpression" />
            or
            <see
                cref="T:System.Data.Entity.Core.Common.CommandTrees.DbParameterReferenceExpression" />
            , or its result type is not equal or promotable to a 64-bit integer type.
            </exception>
        </member>
        <member name="P:System.Data.Entity.Core.Common.CommandTrees.DbLimitExpression.WithTies">
            <summary>
            Gets whether the limit operation will include tied results. Including tied results might produce more results than specified by the
            <see
                cref="P:System.Data.Entity.Core.Common.CommandTrees.DbLimitExpression.Limit" />
            value.
            </summary>
            <returns>true if the limit operation will include tied results; otherwise, false. The default is false.</returns>
        </member>
        <member name="T:System.Data.Entity.Core.Common.CommandTrees.DbNewInstanceExpression">
            <summary>Represents the construction of a new instance of a given type, including set and record types. This class cannot be inherited. </summary>
        </member>
        <member name="M:System.Data.Entity.Core.Common.CommandTrees.DbNewInstanceExpression.Accept(System.Data.Entity.Core.Common.CommandTrees.DbExpressionVisitor)">
            <summary>Implements the visitor pattern for expressions that do not produce a result value.</summary>
            <param name="visitor">
            An instance of <see cref="T:System.Data.Entity.Core.Common.CommandTrees.DbExpressionVisitor" />.
            </param>
            <exception cref="T:System.ArgumentNullException"> visitor  is null.</exception>
        </member>
        <member name="M:System.Data.Entity.Core.Common.CommandTrees.DbNewInstanceExpression.Accept``1(System.Data.Entity.Core.Common.CommandTrees.DbExpressionVisitor{``0})">
            <summary>Implements the visitor pattern for expressions that produce a result value of a specific type.</summary>
            <returns>
            A result value of a specific type produced by
            <see
                cref="T:System.Data.Entity.Core.Common.CommandTrees.DbExpressionVisitor" />
            .
            </returns>
            <param name="visitor">
            An instance of a typed <see cref="T:System.Data.Entity.Core.Common.CommandTrees.DbExpressionVisitor" /> that produces a result value of a specific type.
            </param>
            <typeparam name="TResultType">The type of the result produced by  visitor .</typeparam>
            <exception cref="T:System.ArgumentNullException"> visitor  is null.</exception>
        </member>
        <member name="P:System.Data.Entity.Core.Common.CommandTrees.DbNewInstanceExpression.Arguments">
            <summary>
            Gets an <see cref="T:System.Data.Entity.Core.Common.CommandTrees.DbExpression" /> list that provides the property/column values or set elements for the new instance.
            </summary>
            <returns>
            An <see cref="T:System.Data.Entity.Core.Common.CommandTrees.DbExpression" /> list that provides the property/column values or set elements for the new instance.
            </returns>
        </member>
        <member name="P:System.Data.Entity.Core.Common.CommandTrees.DbNewInstanceExpression.RelatedEntityReferences">
            <summary>
            Gets the related entity references (if any) for an entity constructor.
            May be null if no related entities were specified - use the <see cref="P:System.Data.Entity.Core.Common.CommandTrees.DbNewInstanceExpression.HasRelatedEntityReferences"/> property to determine this.
            </summary>
        </member>
        <member name="T:System.Data.Entity.Core.Common.CommandTrees.DbNotExpression">
            <summary>Represents the logical NOT of a single Boolean argument. This class cannot be inherited.</summary>
        </member>
        <member name="M:System.Data.Entity.Core.Common.CommandTrees.DbNotExpression.Accept(System.Data.Entity.Core.Common.CommandTrees.DbExpressionVisitor)">
            <summary>Implements the visitor pattern for expressions that do not produce a result value.</summary>
            <param name="visitor">
            An instance of <see cref="T:System.Data.Entity.Core.Common.CommandTrees.DbExpressionVisitor" />.
            </param>
            <exception cref="T:System.ArgumentNullException"> visitor  is null.</exception>
        </member>
        <member name="M:System.Data.Entity.Core.Common.CommandTrees.DbNotExpression.Accept``1(System.Data.Entity.Core.Common.CommandTrees.DbExpressionVisitor{``0})">
            <summary>Implements the visitor pattern for expressions that produce a result value of a specific type.</summary>
            <returns>
            A result value of a specific type produced by
            <see
                cref="T:System.Data.Entity.Core.Common.CommandTrees.DbExpressionVisitor" />
            .
            </returns>
            <param name="visitor">
            An instance of a typed <see cref="T:System.Data.Entity.Core.Common.CommandTrees.DbExpressionVisitor" /> that produces a result value of a specific type.
            </param>
            <typeparam name="TResultType">The type of the result produced by  visitor .</typeparam>
            <exception cref="T:System.ArgumentNullException"> visitor  is null.</exception>
        </member>
        <member name="T:System.Data.Entity.Core.Common.CommandTrees.DbNullExpression">
            <summary>Represents a reference to a typed null literal. This class cannot be inherited. </summary>
        </member>
        <member name="M:System.Data.Entity.Core.Common.CommandTrees.DbNullExpression.Accept(System.Data.Entity.Core.Common.CommandTrees.DbExpressionVisitor)">
            <summary>Implements the visitor pattern for expressions that do not produce a result value.</summary>
            <param name="visitor">
            An instance of <see cref="T:System.Data.Entity.Core.Common.CommandTrees.DbExpressionVisitor" />.
            </param>
            <exception cref="T:System.ArgumentNullException"> visitor  is null.</exception>
        </member>
        <member name="M:System.Data.Entity.Core.Common.CommandTrees.DbNullExpression.Accept``1(System.Data.Entity.Core.Common.CommandTrees.DbExpressionVisitor{``0})">
            <summary>Implements the visitor pattern for expressions that produce a result value of a specific type.</summary>
            <returns>
            A result value of a specific type produced by
            <see
                cref="T:System.Data.Entity.Core.Common.CommandTrees.DbExpressionVisitor" />
            .
            </returns>
            <param name="visitor">
            An instance of a typed <see cref="T:System.Data.Entity.Core.Common.CommandTrees.DbExpressionVisitor" /> that produces a result value of a specific type.
            </param>
            <typeparam name="TResultType">The type of the result produced by  visitor .</typeparam>
            <exception cref="T:System.ArgumentNullException"> visitor  is null.</exception>
        </member>
        <member name="T:System.Data.Entity.Core.Common.CommandTrees.DbOfTypeExpression">
            <summary>Represents the retrieval of elements of the specified type from the given set argument. This class cannot be inherited.  </summary>
        </member>
        <member name="M:System.Data.Entity.Core.Common.CommandTrees.DbOfTypeExpression.Accept(System.Data.Entity.Core.Common.CommandTrees.DbExpressionVisitor)">
            <summary>Implements the visitor pattern for expressions that do not produce a result value.</summary>
            <param name="visitor">
            An instance of <see cref="T:System.Data.Entity.Core.Common.CommandTrees.DbExpressionVisitor" />.
            </param>
            <exception cref="T:System.ArgumentNullException"> visitor  is null.</exception>
        </member>
        <member name="M:System.Data.Entity.Core.Common.CommandTrees.DbOfTypeExpression.Accept``1(System.Data.Entity.Core.Common.CommandTrees.DbExpressionVisitor{``0})">
            <summary>Implements the visitor pattern for expressions that produce a result value of a specific type.</summary>
            <returns>
            A result value of a specific type produced by
            <see
                cref="T:System.Data.Entity.Core.Common.CommandTrees.DbExpressionVisitor" />
            .
            </returns>
            <param name="visitor">
            An instance of a typed <see cref="T:System.Data.Entity.Core.Common.CommandTrees.DbExpressionVisitor" /> that produces a result value of a specific type.
            </param>
            <typeparam name="TResultType">The type of the result produced by  visitor .</typeparam>
            <exception cref="T:System.ArgumentNullException"> visitor  is null.</exception>
        </member>
        <member name="P:System.Data.Entity.Core.Common.CommandTrees.DbOfTypeExpression.OfType">
            <summary>Gets the metadata of the type of elements that should be retrieved from the set argument.</summary>
            <returns>The metadata of the type of elements that should be retrieved from the set argument. </returns>
        </member>
        <member name="T:System.Data.Entity.Core.Common.CommandTrees.DbOrExpression">
            <summary>Represents the logical OR of two Boolean arguments. This class cannot be inherited. </summary>
        </member>
        <member name="M:System.Data.Entity.Core.Common.CommandTrees.DbOrExpression.Accept(System.Data.Entity.Core.Common.CommandTrees.DbExpressionVisitor)">
            <summary>Implements the visitor pattern for expressions that do not produce a result value.</summary>
            <param name="visitor">
            An instance of <see cref="T:System.Data.Entity.Core.Common.CommandTrees.DbExpressionVisitor" />.
            </param>
            <exception cref="T:System.ArgumentNullException"> visitor  is null.</exception>
        </member>
        <member name="M:System.Data.Entity.Core.Common.CommandTrees.DbOrExpression.Accept``1(System.Data.Entity.Core.Common.CommandTrees.DbExpressionVisitor{``0})">
            <summary>Implements the visitor pattern for expressions that produce a result value of a specific type.</summary>
            <returns>
            A result value of a specific type produced by
            <see
                cref="T:System.Data.Entity.Core.Common.CommandTrees.DbExpressionVisitor" />
            .
            </returns>
            <param name="visitor">
            An instance of a typed <see cref="T:System.Data.Entity.Core.Common.CommandTrees.DbExpressionVisitor" /> that produces a result value of a specific type.
            </param>
            <typeparam name="TResultType">The type of the result produced by  visitor .</typeparam>
            <exception cref="T:System.ArgumentNullException"> visitor  is null.</exception>
        </member>
        <member name="T:System.Data.Entity.Core.Common.CommandTrees.DbParameterReferenceExpression">
            <summary>Represents a reference to a parameter declared on the command tree that contains this expression. This class cannot be inherited. </summary>
        </member>
        <member name="M:System.Data.Entity.Core.Common.CommandTrees.DbParameterReferenceExpression.Accept(System.Data.Entity.Core.Common.CommandTrees.DbExpressionVisitor)">
            <summary>Implements the visitor pattern for expressions that do not produce a result value.</summary>
            <param name="visitor">
            An instance of <see cref="T:System.Data.Entity.Core.Common.CommandTrees.DbExpressionVisitor" />.
            </param>
            <exception cref="T:System.ArgumentNullException"> visitor  is null.</exception>
        </member>
        <member name="M:System.Data.Entity.Core.Common.CommandTrees.DbParameterReferenceExpression.Accept``1(System.Data.Entity.Core.Common.CommandTrees.DbExpressionVisitor{``0})">
            <summary>Implements the visitor pattern for expressions that produce a result value of a specific type.</summary>
            <returns>
            A result value of a specific type produced by
            <see
                cref="T:System.Data.Entity.Core.Common.CommandTrees.DbExpressionVisitor" />
            .
            </returns>
            <param name="visitor">
            An instance of a typed <see cref="T:System.Data.Entity.Core.Common.CommandTrees.DbExpressionVisitor" /> that produces a result value of a specific type.
            </param>
            <typeparam name="TResultType">The type of the result produced by  visitor .</typeparam>
            <exception cref="T:System.ArgumentNullException"> visitor  is null.</exception>
        </member>
        <member name="P:System.Data.Entity.Core.Common.CommandTrees.DbParameterReferenceExpression.ParameterName">
            <summary>Gets the name of the referenced parameter.</summary>
            <returns>The name of the referenced parameter.</returns>
        </member>
        <member name="T:System.Data.Entity.Core.Common.CommandTrees.DbProjectExpression">
            <summary>Represents the projection of a given input set over the specified expression. This class cannot be inherited.  </summary>
        </member>
        <member name="M:System.Data.Entity.Core.Common.CommandTrees.DbProjectExpression.Accept(System.Data.Entity.Core.Common.CommandTrees.DbExpressionVisitor)">
            <summary>Implements the visitor pattern for expressions that do not produce a result value.</summary>
            <param name="visitor">
            An instance of <see cref="T:System.Data.Entity.Core.Common.CommandTrees.DbExpressionVisitor" />.
            </param>
            <exception cref="T:System.ArgumentNullException"> visitor  is null.</exception>
        </member>
        <member name="M:System.Data.Entity.Core.Common.CommandTrees.DbProjectExpression.Accept``1(System.Data.Entity.Core.Common.CommandTrees.DbExpressionVisitor{``0})">
            <summary>Implements the visitor pattern for expressions that produce a result value of a specific type.</summary>
            <returns>
            A result value of a specific type produced by
            <see
                cref="T:System.Data.Entity.Core.Common.CommandTrees.DbExpressionVisitor" />
            .
            </returns>
            <param name="visitor">
            An instance of a typed <see cref="T:System.Data.Entity.Core.Common.CommandTrees.DbExpressionVisitor" /> that produces a result value of a specific type.
            </param>
            <typeparam name="TResultType">The type of the result produced by  visitor .</typeparam>
            <exception cref="T:System.ArgumentNullException"> visitor  is null.</exception>
        </member>
        <member name="P:System.Data.Entity.Core.Common.CommandTrees.DbProjectExpression.Input">
            <summary>
            Gets the <see cref="T:System.Data.Entity.Core.Common.CommandTrees.DbExpressionBinding" /> that specifies the input set.
            </summary>
            <returns>
            The <see cref="T:System.Data.Entity.Core.Common.CommandTrees.DbExpressionBinding" /> that specifies the input set.
            </returns>
        </member>
        <member name="P:System.Data.Entity.Core.Common.CommandTrees.DbProjectExpression.Projection">
            <summary>
            Gets the <see cref="T:System.Data.Entity.Core.Common.CommandTrees.DbExpression" /> that defines the projection.
            </summary>
            <returns>
            The <see cref="T:System.Data.Entity.Core.Common.CommandTrees.DbExpression" /> that defines the projection.
            </returns>
            <exception cref="T:System.ArgumentNullException">The expression is null.</exception>
            <exception cref="T:System.ArgumentException">
            The expression is not associated with the command tree of the
            <see
                cref="T:System.Data.Entity.Core.Common.CommandTrees.DbProjectExpression" />
            , or its result type is not equal or promotable to the reference type of the current projection.
            </exception>
        </member>
        <member name="T:System.Data.Entity.Core.Common.CommandTrees.DbPropertyExpression">
            <summary>Provides methods and properties for retrieving an instance property. This class cannot be inherited.</summary>
        </member>
        <member name="M:System.Data.Entity.Core.Common.CommandTrees.DbPropertyExpression.Accept(System.Data.Entity.Core.Common.CommandTrees.DbExpressionVisitor)">
            <summary>Implements the visitor pattern for expressions that do not produce a result value.</summary>
            <param name="visitor">
            An instance of <see cref="T:System.Data.Entity.Core.Common.CommandTrees.DbExpressionVisitor" />.
            </param>
            <exception cref="T:System.ArgumentNullException"> visitor  is null.</exception>
        </member>
        <member name="M:System.Data.Entity.Core.Common.CommandTrees.DbPropertyExpression.Accept``1(System.Data.Entity.Core.Common.CommandTrees.DbExpressionVisitor{``0})">
            <summary>Implements the visitor pattern for expressions that produce a result value of a specific type.</summary>
            <returns>
            A result value of a specific type produced by
            <see
                cref="T:System.Data.Entity.Core.Common.CommandTrees.DbExpressionVisitor" />
            .
            </returns>
            <param name="visitor">
            An instance of a typed <see cref="T:System.Data.Entity.Core.Common.CommandTrees.DbExpressionVisitor" /> that produces a result value of a specific type.
            </param>
            <typeparam name="TResultType">The type of the result produced by  visitor .</typeparam>
            <exception cref="T:System.ArgumentNullException"> visitor  is null.</exception>
        </member>
        <member name="M:System.Data.Entity.Core.Common.CommandTrees.DbPropertyExpression.ToKeyValuePair">
            <summary>Creates a new key/value pair based on this property expression.</summary>
            <returns>
            A new key/value pair with the key and value derived from the
            <see
                cref="T:System.Data.Entity.Core.Common.CommandTrees.DbPropertyExpression" />
            .
            </returns>
        </member>
        <member name="M:System.Data.Entity.Core.Common.CommandTrees.DbPropertyExpression.op_Implicit(System.Data.Entity.Core.Common.CommandTrees.DbPropertyExpression)~System.Collections.Generic.KeyValuePair{System.String,System.Data.Entity.Core.Common.CommandTrees.DbExpression}">
            <summary>
            Enables implicit casting to <see cref="T:System.Collections.Generic.KeyValuePair`2"/>.
            </summary>
            <param name="value">The expression to be converted.</param>
            <returns>The converted value.</returns>
        </member>
        <member name="P:System.Data.Entity.Core.Common.CommandTrees.DbPropertyExpression.Property">
            <summary>Gets the property metadata for the property to retrieve.</summary>
            <returns>The property metadata for the property to retrieve.</returns>
        </member>
        <member name="P:System.Data.Entity.Core.Common.CommandTrees.DbPropertyExpression.Instance">
            <summary>
            Gets a <see cref="T:System.Data.Entity.Core.Common.CommandTrees.DbExpression" /> that defines the instance from which the property should be retrieved.
            </summary>
            <returns>
            A <see cref="T:System.Data.Entity.Core.Common.CommandTrees.DbExpression" /> that defines the instance from which the property should be retrieved.
            </returns>
            <exception cref="T:System.ArgumentNullException">The expression is null.</exception>
            <exception cref="T:System.ArgumentException">
            The expression is not associated with the command tree of the
            <see
                cref="T:System.Data.Entity.Core.Common.CommandTrees.DbPropertyExpression" />
            , or its result type is not equal or promotable to the type that defines the property.
            </exception>
        </member>
        <member name="T:System.Data.Entity.Core.Common.CommandTrees.DbQuantifierExpression">
            <summary>Represents a quantifier operation of the specified kind over the elements of the specified input set. This class cannot be inherited.  </summary>
        </member>
        <member name="M:System.Data.Entity.Core.Common.CommandTrees.DbQuantifierExpression.Accept(System.Data.Entity.Core.Common.CommandTrees.DbExpressionVisitor)">
            <summary>Implements the visitor pattern for expressions that do not produce a result value.</summary>
            <param name="visitor">
            An instance of <see cref="T:System.Data.Entity.Core.Common.CommandTrees.DbExpressionVisitor" />.
            </param>
            <exception cref="T:System.ArgumentNullException"> visitor  is null.</exception>
        </member>
        <member name="M:System.Data.Entity.Core.Common.CommandTrees.DbQuantifierExpression.Accept``1(System.Data.Entity.Core.Common.CommandTrees.DbExpressionVisitor{``0})">
            <summary>Implements the visitor pattern for expressions that produce a result value of a specific type.</summary>
            <returns>
            A result value of a specific type produced by
            <see
                cref="T:System.Data.Entity.Core.Common.CommandTrees.DbExpressionVisitor" />
            .
            </returns>
            <param name="visitor">
            An instance of a typed <see cref="T:System.Data.Entity.Core.Common.CommandTrees.DbExpressionVisitor" /> that produces a result value of a specific type.
            </param>
            <typeparam name="TResultType">The type of the result produced by  visitor .</typeparam>
            <exception cref="T:System.ArgumentNullException"> visitor  is null.</exception>
        </member>
        <member name="P:System.Data.Entity.Core.Common.CommandTrees.DbQuantifierExpression.Input">
            <summary>
            Gets the <see cref="T:System.Data.Entity.Core.Common.CommandTrees.DbExpressionBinding" /> that specifies the input set.
            </summary>
            <returns>
            The <see cref="T:System.Data.Entity.Core.Common.CommandTrees.DbExpressionBinding" /> that specifies the input set.
            </returns>
        </member>
        <member name="P:System.Data.Entity.Core.Common.CommandTrees.DbQuantifierExpression.Predicate">
            <summary>Gets the Boolean predicate that should be evaluated for each element in the input set.</summary>
            <returns>The Boolean predicate that should be evaluated for each element in the input set.</returns>
            <exception cref="T:System.ArgumentNullException">The expression is null.</exception>
            <exception cref="T:System.ArgumentException">
            The expression is not associated with the command tree for the
            <see
                cref="T:System.Data.Entity.Core.Common.CommandTrees.DbQuantifierExpression" />
            ,or its result type is not a Boolean type.
            </exception>
        </member>
        <member name="T:System.Data.Entity.Core.Common.CommandTrees.DbRefExpression">
            <summary>Represents a strongly typed reference to a specific instance within an entity set. This class cannot be inherited.</summary>
        </member>
        <member name="M:System.Data.Entity.Core.Common.CommandTrees.DbRefExpression.Accept(System.Data.Entity.Core.Common.CommandTrees.DbExpressionVisitor)">
            <summary>Implements the visitor pattern for expressions that do not produce a result value.</summary>
            <param name="visitor">
            An instance of <see cref="T:System.Data.Entity.Core.Common.CommandTrees.DbExpressionVisitor" />.
            </param>
            <exception cref="T:System.ArgumentNullException"> visitor  is null.</exception>
        </member>
        <member name="M:System.Data.Entity.Core.Common.CommandTrees.DbRefExpression.Accept``1(System.Data.Entity.Core.Common.CommandTrees.DbExpressionVisitor{``0})">
            <summary>Implements the visitor pattern for expressions that produce a result value of a specific type.</summary>
            <returns>
            A result value of a specific type produced by
            <see
                cref="T:System.Data.Entity.Core.Common.CommandTrees.DbExpressionVisitor" />
            .
            </returns>
            <param name="visitor">
            An instance of a typed <see cref="T:System.Data.Entity.Core.Common.CommandTrees.DbExpressionVisitor" /> that produces a result value of a specific type.
            </param>
            <typeparam name="TResultType">The type of the result produced by  visitor .</typeparam>
            <exception cref="T:System.ArgumentNullException"> visitor  is null.</exception>
        </member>
        <member name="P:System.Data.Entity.Core.Common.CommandTrees.DbRefExpression.EntitySet">
            <summary>Gets the metadata for the entity set that contains the instance.</summary>
            <returns>The metadata for the entity set that contains the instance.</returns>
        </member>
        <member name="T:System.Data.Entity.Core.Common.CommandTrees.DbRelatedEntityRef">
            <summary>
            Encapsulates the result (represented as a Ref to the resulting Entity) of navigating from
            the specified source end of a relationship to the specified target end. This class is intended
            for use only with <see cref="T:System.Data.Entity.Core.Common.CommandTrees.DbNewInstanceExpression"/>, where an 'owning' instance of that class
            represents the source Entity involved in the relationship navigation.
            Instances of DbRelatedEntityRef may be specified when creating a <see cref="T:System.Data.Entity.Core.Common.CommandTrees.DbNewInstanceExpression"/> that
            constructs an Entity, allowing information about Entities that are related to the newly constructed Entity to be captured.
            </summary>
        </member>
        <member name="P:System.Data.Entity.Core.Common.CommandTrees.DbRelatedEntityRef.SourceEnd">
            <summary>
            Retrieves the 'source' end of the relationship navigation satisfied by this related entity Ref
            </summary>
        </member>
        <member name="P:System.Data.Entity.Core.Common.CommandTrees.DbRelatedEntityRef.TargetEnd">
            <summary>
            Retrieves the 'target' end of the relationship navigation satisfied by this related entity Ref
            </summary>
        </member>
        <member name="P:System.Data.Entity.Core.Common.CommandTrees.DbRelatedEntityRef.TargetEntityReference">
            <summary>
            Retrieves the entity Ref that is the result of navigating from the source to the target end of this related entity Ref
            </summary>
        </member>
        <member name="T:System.Data.Entity.Core.Common.CommandTrees.DbRelationshipNavigationExpression">
            <summary>Represents the navigation of a relationship. This class cannot be inherited.</summary>
        </member>
        <member name="M:System.Data.Entity.Core.Common.CommandTrees.DbRelationshipNavigationExpression.Accept(System.Data.Entity.Core.Common.CommandTrees.DbExpressionVisitor)">
            <summary>Implements the visitor pattern for expressions that do not produce a result value. </summary>
            <param name="visitor">
            An instance of <see cref="T:System.Data.Entity.Core.Common.CommandTrees.DbExpressionVisitor" />.
            </param>
            <exception cref="T:System.ArgumentNullException"> visitor  is null.</exception>
        </member>
        <member name="M:System.Data.Entity.Core.Common.CommandTrees.DbRelationshipNavigationExpression.Accept``1(System.Data.Entity.Core.Common.CommandTrees.DbExpressionVisitor{``0})">
            <summary>Implements the visitor pattern for expressions that produce a result value of a specific type.</summary>
            <returns>
            A result value of a specific type produced by
            <see
                cref="T:System.Data.Entity.Core.Common.CommandTrees.DbExpressionVisitor" />
            .
            </returns>
            <param name="visitor">
            An instance of a typed <see cref="T:System.Data.Entity.Core.Common.CommandTrees.DbExpressionVisitor" /> that produces a result value of a specific type.
            </param>
            <typeparam name="TResultType">The type of the result produced by  visitor .</typeparam>
            <exception cref="T:System.ArgumentNullException"> visitor  is null.</exception>
        </member>
        <member name="P:System.Data.Entity.Core.Common.CommandTrees.DbRelationshipNavigationExpression.Relationship">
            <summary>Gets the metadata for the relationship over which navigation occurs.</summary>
            <returns>The metadata for the relationship over which navigation occurs.</returns>
        </member>
        <member name="P:System.Data.Entity.Core.Common.CommandTrees.DbRelationshipNavigationExpression.NavigateFrom">
            <summary>Gets the metadata for the relationship end to navigate from.</summary>
            <returns>The metadata for the relationship end to navigate from.</returns>
        </member>
        <member name="P:System.Data.Entity.Core.Common.CommandTrees.DbRelationshipNavigationExpression.NavigateTo">
            <summary>Gets the metadata for the relationship end to navigate to.</summary>
            <returns>The metadata for the relationship end to navigate to.</returns>
        </member>
        <member name="P:System.Data.Entity.Core.Common.CommandTrees.DbRelationshipNavigationExpression.NavigationSource">
            <summary>
            Gets an <see cref="T:System.Data.Entity.Core.Common.CommandTrees.DbExpression" /> that specifies the starting point of the navigation and must be a reference to an entity instance.
            </summary>
            <returns>
            An <see cref="T:System.Data.Entity.Core.Common.CommandTrees.DbExpression" /> that specifies the instance of the source relationship end from which navigation should occur.
            </returns>
            <exception cref="T:System.ArgumentNullException">The expression is null.</exception>
            <exception cref="T:System.ArgumentException">
            The expression is not associated with the command tree of the
            <see
                cref="T:System.Data.Entity.Core.Common.CommandTrees.DbRelationshipNavigationExpression" />
            , or its result type is not equal or promotable to the reference type of the
            <see
                cref="P:System.Data.Entity.Core.Common.CommandTrees.DbRelationshipNavigationExpression.NavigateFrom" />
            property.
            </exception>
        </member>
        <member name="T:System.Data.Entity.Core.Common.CommandTrees.DbSkipExpression">
            <summary>
            Skips a specified number of elements in the input set.
            <see
                cref="T:System.Data.Entity.Core.Common.CommandTrees.DbSkipExpression" />
            can only be used after the input collection has been sorted as specified by the sort keys.
            </summary>
        </member>
        <member name="M:System.Data.Entity.Core.Common.CommandTrees.DbSkipExpression.Accept(System.Data.Entity.Core.Common.CommandTrees.DbExpressionVisitor)">
            <summary>Implements the visitor pattern for expressions that do not produce a result value.</summary>
            <param name="visitor">
            An instance of <see cref="T:System.Data.Entity.Core.Common.CommandTrees.DbExpressionVisitor" />.
            </param>
            <exception cref="T:System.ArgumentNullException"> visitor  is null.</exception>
        </member>
        <member name="M:System.Data.Entity.Core.Common.CommandTrees.DbSkipExpression.Accept``1(System.Data.Entity.Core.Common.CommandTrees.DbExpressionVisitor{``0})">
            <summary>Implements the visitor pattern for expressions that produce a result value of a specific type.</summary>
            <returns>
            A result value of a specific type produced by
            <see
                cref="T:System.Data.Entity.Core.Common.CommandTrees.DbExpressionVisitor" />
            .
            </returns>
            <param name="visitor">
            An instance of a typed <see cref="T:System.Data.Entity.Core.Common.CommandTrees.DbExpressionVisitor" /> that produces a result value of a specific type.
            </param>
            <typeparam name="TResultType">The type of the result produced by  visitor .</typeparam>
            <exception cref="T:System.ArgumentNullException"> visitor  is null.</exception>
        </member>
        <member name="P:System.Data.Entity.Core.Common.CommandTrees.DbSkipExpression.Input">
            <summary>
            Gets the <see cref="T:System.Data.Entity.Core.Common.CommandTrees.DbExpressionBinding" /> that specifies the input set.
            </summary>
            <returns>
            The <see cref="T:System.Data.Entity.Core.Common.CommandTrees.DbExpressionBinding" /> that specifies the input set.
            </returns>
        </member>
        <member name="P:System.Data.Entity.Core.Common.CommandTrees.DbSkipExpression.SortOrder">
            <summary>
            Gets a <see cref="T:System.Data.Entity.Core.Common.CommandTrees.DbSortClause" /> list that defines the sort order.
            </summary>
            <returns>
            A <see cref="T:System.Data.Entity.Core.Common.CommandTrees.DbSortClause" /> list that defines the sort order.
            </returns>
        </member>
        <member name="P:System.Data.Entity.Core.Common.CommandTrees.DbSkipExpression.Count">
            <summary>Gets an expression that specifies the number of elements to skip from the input collection.</summary>
            <returns>An expression that specifies the number of elements to skip from the input collection.</returns>
            <exception cref="T:System.ArgumentNullException">The expression is null.</exception>
            <exception cref="T:System.ArgumentException">
            The expression is not associated with the command tree of the
            <see
                cref="T:System.Data.Entity.Core.Common.CommandTrees.DbSkipExpression" />
            ; the expression is not either a
            <see
                cref="T:System.Data.Entity.Core.Common.CommandTrees.DbConstantExpression" />
            or a
            <see
                cref="T:System.Data.Entity.Core.Common.CommandTrees.DbParameterReferenceExpression" />
            ; or the result type of the expression is not equal or promotable to a 64-bit integer type.
            </exception>
        </member>
        <member name="T:System.Data.Entity.Core.Common.CommandTrees.DbSortClause">
            <summary>
            Specifies a sort key that can be used as part of the sort order in a
            <see
                cref="T:System.Data.Entity.Core.Common.CommandTrees.DbSortExpression" />
            . This class cannot be inherited.
            </summary>
        </member>
        <member name="P:System.Data.Entity.Core.Common.CommandTrees.DbSortClause.Ascending">
            <summary>Gets a Boolean value indicating whether or not this sort key uses an ascending sort order.</summary>
            <returns>true if this sort key uses an ascending sort order; otherwise, false.</returns>
        </member>
        <member name="P:System.Data.Entity.Core.Common.CommandTrees.DbSortClause.Collation">
            <summary>Gets a string value that specifies the collation for this sort key.</summary>
            <returns>A string value that specifies the collation for this sort key.</returns>
        </member>
        <member name="P:System.Data.Entity.Core.Common.CommandTrees.DbSortClause.Expression">
            <summary>
            Gets the <see cref="T:System.Data.Entity.Core.Common.CommandTrees.DbExpression" /> that provides the value for this sort key.
            </summary>
            <returns>
            The <see cref="T:System.Data.Entity.Core.Common.CommandTrees.DbExpression" /> that provides the value for this sort key.
            </returns>
        </member>
        <member name="T:System.Data.Entity.Core.Common.CommandTrees.DbSortExpression">
            <summary>Represents a sort operation applied to the elements of the specified input set based on the given sort keys. This class cannot be inherited.</summary>
        </member>
        <member name="M:System.Data.Entity.Core.Common.CommandTrees.DbSortExpression.Accept(System.Data.Entity.Core.Common.CommandTrees.DbExpressionVisitor)">
            <summary>Implements the visitor pattern for expressions that do not produce a result value.</summary>
            <param name="visitor">
            An instance of <see cref="T:System.Data.Entity.Core.Common.CommandTrees.DbExpressionVisitor" />.
            </param>
            <exception cref="T:System.ArgumentNullException"> visitor  is null.</exception>
        </member>
        <member name="M:System.Data.Entity.Core.Common.CommandTrees.DbSortExpression.Accept``1(System.Data.Entity.Core.Common.CommandTrees.DbExpressionVisitor{``0})">
            <summary>Implements the visitor pattern for expressions that produce a result value of a specific type.</summary>
            <returns>
            A result value of a specific type produced by
            <see
                cref="T:System.Data.Entity.Core.Common.CommandTrees.DbExpressionVisitor" />
            .
            </returns>
            <param name="visitor">
            An instance of a typed <see cref="T:System.Data.Entity.Core.Common.CommandTrees.DbExpressionVisitor" /> that produces a result value of a specific type.
            </param>
            <typeparam name="TResultType">The type of the result produced by 
            visitor
            </typeparam>
            <exception cref="T:System.ArgumentNullException">
            visitor  
            is null.</exception>
        </member>
        <member name="P:System.Data.Entity.Core.Common.CommandTrees.DbSortExpression.Input">
            <summary>
            Gets the <see cref="T:System.Data.Entity.Core.Common.CommandTrees.DbExpressionBinding" /> that specifies the input set.
            </summary>
            <returns>
            The <see cref="T:System.Data.Entity.Core.Common.CommandTrees.DbExpressionBinding" /> that specifies the input set.
            </returns>
        </member>
        <member name="P:System.Data.Entity.Core.Common.CommandTrees.DbSortExpression.SortOrder">
            <summary>
            Gets a <see cref="T:System.Data.Entity.Core.Common.CommandTrees.DbSortClause" /> list that defines the sort order.
            </summary>
            <returns>
            A <see cref="T:System.Data.Entity.Core.Common.CommandTrees.DbSortClause" /> list that defines the sort order.
            </returns>
        </member>
        <member name="T:System.Data.Entity.Core.Common.CommandTrees.DbTreatExpression">
            <summary>Represents a type conversion operation applied to a polymorphic argument. This class cannot be inherited.  </summary>
        </member>
        <member name="M:System.Data.Entity.Core.Common.CommandTrees.DbTreatExpression.Accept(System.Data.Entity.Core.Common.CommandTrees.DbExpressionVisitor)">
            <summary>Implements the visitor pattern for expressions that do not produce a result value.</summary>
            <param name="visitor">
            An instance of <see cref="T:System.Data.Entity.Core.Common.CommandTrees.DbExpressionVisitor" />.
            </param>
            <exception cref="T:System.ArgumentNullException"> visitor  is null.</exception>
        </member>
        <member name="M:System.Data.Entity.Core.Common.CommandTrees.DbTreatExpression.Accept``1(System.Data.Entity.Core.Common.CommandTrees.DbExpressionVisitor{``0})">
            <summary>Implements the visitor pattern for expressions that produce a result value of a specific type.</summary>
            <returns>
            A result value of a specific type produced by
            <see
                cref="T:System.Data.Entity.Core.Common.CommandTrees.DbExpressionVisitor" />
            .
            </returns>
            <param name="visitor">
            An instance of a typed <see cref="T:System.Data.Entity.Core.Common.CommandTrees.DbExpressionVisitor" /> that produces a result value of a specific type.
            </param>
            <typeparam name="TResultType">The type of the result produced by  visitor .</typeparam>
            <exception cref="T:System.ArgumentNullException"> visitor  is null.</exception>
        </member>
        <member name="T:System.Data.Entity.Core.Common.CommandTrees.DbFunctionAggregate">
            <summary>Supports standard aggregate functions, such as MIN, MAX, AVG, SUM, and so on. This class cannot be inherited.</summary>
        </member>
        <member name="P:System.Data.Entity.Core.Common.CommandTrees.DbFunctionAggregate.Distinct">
            <summary>Gets a value indicating whether this aggregate is a distinct aggregate.</summary>
            <returns>true if the aggregate is a distinct aggregate; otherwise, false. </returns>
        </member>
        <member name="P:System.Data.Entity.Core.Common.CommandTrees.DbFunctionAggregate.Function">
            <summary>Gets the method metadata that specifies the aggregate function to invoke.</summary>
            <returns>The method metadata that specifies the aggregate function to invoke.</returns>
        </member>
        <member name="T:System.Data.Entity.Core.Common.CommandTrees.BasicCommandTreeVisitor">
            <summary>
            An abstract base type for types that implement the IExpressionVisitor interface to derive from.
            </summary>
        </member>
        <member name="T:System.Data.Entity.Core.Common.CommandTrees.BasicExpressionVisitor">
            <summary>
            An abstract base type for types that implement the IExpressionVisitor interface to derive from.
            </summary>
        </member>
        <member name="T:System.Data.Entity.Core.Common.CommandTrees.DbExpressionVisitor">
            <summary>Defines the basic functionality that should be implemented by visitors that do not return a result value.</summary>
        </member>
        <member name="M:System.Data.Entity.Core.Common.CommandTrees.DbExpressionVisitor.Visit(System.Data.Entity.Core.Common.CommandTrees.DbExpression)">
            <summary>When overridden in a derived class, handles any expression of an unrecognized type.</summary>
            <param name="expression">The expression to be handled.</param>
        </member>
        <member name="M:System.Data.Entity.Core.Common.CommandTrees.DbExpressionVisitor.Visit(System.Data.Entity.Core.Common.CommandTrees.DbAndExpression)">
            <summary>
            When overridden in a derived class, implements the visitor pattern for
            <see
                cref="T:System.Data.Entity.Core.Common.CommandTrees.DbAndExpression" />
            .
            </summary>
            <param name="expression">
            The <see cref="T:System.Data.Entity.Core.Common.CommandTrees.DbAndExpression" /> that is visited.
            </param>
        </member>
        <member name="M:System.Data.Entity.Core.Common.CommandTrees.DbExpressionVisitor.Visit(System.Data.Entity.Core.Common.CommandTrees.DbApplyExpression)">
            <summary>
            When overridden in a derived class, implements the visitor pattern for
            <see
                cref="T:System.Data.Entity.Core.Common.CommandTrees.DbApplyExpression" />
            .
            </summary>
            <param name="expression">
            The <see cref="T:System.Data.Entity.Core.Common.CommandTrees.DbApplyExpression" /> that is visited.
            </param>
        </member>
        <member name="M:System.Data.Entity.Core.Common.CommandTrees.DbExpressionVisitor.Visit(System.Data.Entity.Core.Common.CommandTrees.DbArithmeticExpression)">
            <summary>
            When overridden in a derived class, implements the visitor pattern for
            <see
                cref="T:System.Data.Entity.Core.Common.CommandTrees.DbArithmeticExpression" />
            .
            </summary>
            <param name="expression">
            The <see cref="T:System.Data.Entity.Core.Common.CommandTrees.DbArithmeticExpression" /> that is visited.
            </param>
        </member>
        <member name="M:System.Data.Entity.Core.Common.CommandTrees.DbExpressionVisitor.Visit(System.Data.Entity.Core.Common.CommandTrees.DbCaseExpression)">
            <summary>
            When overridden in a derived class, implements the visitor pattern for
            <see
                cref="T:System.Data.Entity.Core.Common.CommandTrees.DbCaseExpression" />
            .
            </summary>
            <param name="expression">
            The <see cref="T:System.Data.Entity.Core.Common.CommandTrees.DbCaseExpression" /> that is visited.
            </param>
        </member>
        <member name="M:System.Data.Entity.Core.Common.CommandTrees.DbExpressionVisitor.Visit(System.Data.Entity.Core.Common.CommandTrees.DbCastExpression)">
            <summary>
            When overridden in a derived class, implements the visitor pattern for
            <see
                cref="T:System.Data.Entity.Core.Common.CommandTrees.DbCastExpression" />
            .
            </summary>
            <param name="expression">
            The <see cref="T:System.Data.Entity.Core.Common.CommandTrees.DbCastExpression" /> that is visited.
            </param>
        </member>
        <member name="M:System.Data.Entity.Core.Common.CommandTrees.DbExpressionVisitor.Visit(System.Data.Entity.Core.Common.CommandTrees.DbComparisonExpression)">
            <summary>
            When overridden in a derived class, implements the visitor pattern for
            <see
                cref="T:System.Data.Entity.Core.Common.CommandTrees.DbComparisonExpression" />
            .
            </summary>
            <param name="expression">
            The <see cref="T:System.Data.Entity.Core.Common.CommandTrees.DbComparisonExpression" /> that is visited.
            </param>
        </member>
        <member name="M:System.Data.Entity.Core.Common.CommandTrees.DbExpressionVisitor.Visit(System.Data.Entity.Core.Common.CommandTrees.DbConstantExpression)">
            <summary>
            When overridden in a derived class, implements the visitor pattern for
            <see
                cref="T:System.Data.Entity.Core.Common.CommandTrees.DbConstantExpression" />
            .
            </summary>
            <param name="expression">
            The <see cref="T:System.Data.Entity.Core.Common.CommandTrees.DbConstantExpression" /> that is visited.
            </param>
        </member>
        <member name="M:System.Data.Entity.Core.Common.CommandTrees.DbExpressionVisitor.Visit(System.Data.Entity.Core.Common.CommandTrees.DbCrossJoinExpression)">
            <summary>
            When overridden in a derived class, implements the visitor pattern for
            <see
                cref="T:System.Data.Entity.Core.Common.CommandTrees.DbCrossJoinExpression" />
            .
            </summary>
            <param name="expression">
            The <see cref="T:System.Data.Entity.Core.Common.CommandTrees.DbCrossJoinExpression" /> that is visited.
            </param>
        </member>
        <member name="M:System.Data.Entity.Core.Common.CommandTrees.DbExpressionVisitor.Visit(System.Data.Entity.Core.Common.CommandTrees.DbDerefExpression)">
            <summary>
            When overridden in a derived class, implements the visitor pattern for
            <see
                cref="T:System.Data.Entity.Core.Common.CommandTrees.DbDerefExpression" />
            .
            </summary>
            <param name="expression">
            The <see cref="T:System.Data.Entity.Core.Common.CommandTrees.DbDerefExpression" /> that is visited.
            </param>
        </member>
        <member name="M:System.Data.Entity.Core.Common.CommandTrees.DbExpressionVisitor.Visit(System.Data.Entity.Core.Common.CommandTrees.DbDistinctExpression)">
            <summary>
            When overridden in a derived class, implements the visitor pattern for
            <see
                cref="T:System.Data.Entity.Core.Common.CommandTrees.DbDistinctExpression" />
            .
            </summary>
            <param name="expression">
            The <see cref="T:System.Data.Entity.Core.Common.CommandTrees.DbDistinctExpression" /> that is visited.
            </param>
        </member>
        <member name="M:System.Data.Entity.Core.Common.CommandTrees.DbExpressionVisitor.Visit(System.Data.Entity.Core.Common.CommandTrees.DbElementExpression)">
            <summary>
            When overridden in a derived class, implements the visitor pattern for
            <see
                cref="T:System.Data.Entity.Core.Common.CommandTrees.DbElementExpression" />
            .
            </summary>
            <param name="expression">
            The <see cref="T:System.Data.Entity.Core.Common.CommandTrees.DbElementExpression" /> that is visited.
            </param>
        </member>
        <member name="M:System.Data.Entity.Core.Common.CommandTrees.DbExpressionVisitor.Visit(System.Data.Entity.Core.Common.CommandTrees.DbExceptExpression)">
            <summary>
            When overridden in a derived class, implements the visitor pattern for
            <see
                cref="T:System.Data.Entity.Core.Common.CommandTrees.DbExceptExpression" />
            .
            </summary>
            <param name="expression">
            The <see cref="T:System.Data.Entity.Core.Common.CommandTrees.DbExceptExpression" /> that is visited.
            </param>
        </member>
        <member name="M:System.Data.Entity.Core.Common.CommandTrees.DbExpressionVisitor.Visit(System.Data.Entity.Core.Common.CommandTrees.DbFilterExpression)">
            <summary>
            When overridden in a derived class, implements the visitor pattern for
            <see
                cref="T:System.Data.Entity.Core.Common.CommandTrees.DbFilterExpression" />
            .
            </summary>
            <param name="expression">
            The <see cref="T:System.Data.Entity.Core.Common.CommandTrees.DbFilterExpression" /> that is visited.
            </param>
        </member>
        <member name="M:System.Data.Entity.Core.Common.CommandTrees.DbExpressionVisitor.Visit(System.Data.Entity.Core.Common.CommandTrees.DbFunctionExpression)">
            <summary>
            When overridden in a derived class, implements the visitor pattern for
            <see
                cref="T:System.Data.Entity.Core.Common.CommandTrees.DbFunctionExpression" />
            .
            </summary>
            <param name="expression">
            The <see cref="T:System.Data.Entity.Core.Common.CommandTrees.DbFunctionExpression" /> that is visited.
            </param>
        </member>
        <member name="M:System.Data.Entity.Core.Common.CommandTrees.DbExpressionVisitor.Visit(System.Data.Entity.Core.Common.CommandTrees.DbEntityRefExpression)">
            <summary>
            When overridden in a derived class, implements the visitor pattern for
            <see
                cref="T:System.Data.Entity.Core.Common.CommandTrees.DbEntityRefExpression" />
            .
            </summary>
            <param name="expression">
            The <see cref="T:System.Data.Entity.Core.Common.CommandTrees.DbEntityRefExpression" /> that is visited.
            </param>
        </member>
        <member name="M:System.Data.Entity.Core.Common.CommandTrees.DbExpressionVisitor.Visit(System.Data.Entity.Core.Common.CommandTrees.DbRefKeyExpression)">
            <summary>
            When overridden in a derived class, implements the visitor pattern for
            <see
                cref="T:System.Data.Entity.Core.Common.CommandTrees.DbRefKeyExpression" />
            .
            </summary>
            <param name="expression">
            The <see cref="T:System.Data.Entity.Core.Common.CommandTrees.DbRefKeyExpression" /> that is visited.
            </param>
        </member>
        <member name="M:System.Data.Entity.Core.Common.CommandTrees.DbExpressionVisitor.Visit(System.Data.Entity.Core.Common.CommandTrees.DbGroupByExpression)">
            <summary>
            When overridden in a derived class, implements the visitor pattern for
            <see
                cref="T:System.Data.Entity.Core.Common.CommandTrees.DbGroupByExpression" />
            .
            </summary>
            <param name="expression">
            The <see cref="T:System.Data.Entity.Core.Common.CommandTrees.DbGroupByExpression" /> that is visited.
            </param>
        </member>
        <member name="M:System.Data.Entity.Core.Common.CommandTrees.DbExpressionVisitor.Visit(System.Data.Entity.Core.Common.CommandTrees.DbIntersectExpression)">
            <summary>
            When overridden in a derived class, implements the visitor pattern for
            <see
                cref="T:System.Data.Entity.Core.Common.CommandTrees.DbIntersectExpression" />
            .
            </summary>
            <param name="expression">
            The <see cref="T:System.Data.Entity.Core.Common.CommandTrees.DbIntersectExpression" /> that is visited.
            </param>
        </member>
        <member name="M:System.Data.Entity.Core.Common.CommandTrees.DbExpressionVisitor.Visit(System.Data.Entity.Core.Common.CommandTrees.DbIsEmptyExpression)">
            <summary>
            When overridden in a derived class, implements the visitor pattern for
            <see
                cref="T:System.Data.Entity.Core.Common.CommandTrees.DbIsEmptyExpression" />
            .
            </summary>
            <param name="expression">
            The <see cref="T:System.Data.Entity.Core.Common.CommandTrees.DbIsEmptyExpression" /> that is visited.
            </param>
        </member>
        <member name="M:System.Data.Entity.Core.Common.CommandTrees.DbExpressionVisitor.Visit(System.Data.Entity.Core.Common.CommandTrees.DbIsNullExpression)">
            <summary>
            When overridden in a derived class, implements the visitor pattern for
            <see
                cref="T:System.Data.Entity.Core.Common.CommandTrees.DbIsNullExpression" />
            .
            </summary>
            <param name="expression">
            The <see cref="T:System.Data.Entity.Core.Common.CommandTrees.DbIsNullExpression" /> that is visited.
            </param>
        </member>
        <member name="M:System.Data.Entity.Core.Common.CommandTrees.DbExpressionVisitor.Visit(System.Data.Entity.Core.Common.CommandTrees.DbIsOfExpression)">
            <summary>
            When overridden in a derived class, implements the visitor pattern for
            <see
                cref="T:System.Data.Entity.Core.Common.CommandTrees.DbIsOfExpression" />
            .
            </summary>
            <param name="expression">
            The <see cref="T:System.Data.Entity.Core.Common.CommandTrees.DbIsOfExpression" /> that is visited.
            </param>
        </member>
        <member name="M:System.Data.Entity.Core.Common.CommandTrees.DbExpressionVisitor.Visit(System.Data.Entity.Core.Common.CommandTrees.DbJoinExpression)">
            <summary>
            When overridden in a derived class, implements the visitor pattern for
            <see
                cref="T:System.Data.Entity.Core.Common.CommandTrees.DbJoinExpression" />
            .
            </summary>
            <param name="expression">
            The <see cref="T:System.Data.Entity.Core.Common.CommandTrees.DbJoinExpression" /> that is visited.
            </param>
        </member>
        <member name="M:System.Data.Entity.Core.Common.CommandTrees.DbExpressionVisitor.Visit(System.Data.Entity.Core.Common.CommandTrees.DbLambdaExpression)">
            <summary>
            When overridden in a derived class, implements the visitor pattern for
            <see
                cref="T:System.Data.Entity.Core.Common.CommandTrees.DbLambdaExpression" />
            .
            </summary>
            <param name="expression">
            The <see cref="T:System.Data.Entity.Core.Common.CommandTrees.DbLambdaExpression" /> that is visited.
            </param>
        </member>
        <member name="M:System.Data.Entity.Core.Common.CommandTrees.DbExpressionVisitor.Visit(System.Data.Entity.Core.Common.CommandTrees.DbLikeExpression)">
            <summary>
            When overridden in a derived class, implements the visitor pattern for
            <see
                cref="T:System.Data.Entity.Core.Common.CommandTrees.DbLikeExpression" />
            .
            </summary>
            <param name="expression">
            The <see cref="T:System.Data.Entity.Core.Common.CommandTrees.DbLikeExpression" /> that is visited.
            </param>
        </member>
        <member name="M:System.Data.Entity.Core.Common.CommandTrees.DbExpressionVisitor.Visit(System.Data.Entity.Core.Common.CommandTrees.DbLimitExpression)">
            <summary>
            When overridden in a derived class, implements the visitor pattern for
            <see
                cref="T:System.Data.Entity.Core.Common.CommandTrees.DbLimitExpression" />
            .
            </summary>
            <param name="expression">
            The <see cref="T:System.Data.Entity.Core.Common.CommandTrees.DbLimitExpression" /> that is visited.
            </param>
        </member>
        <member name="M:System.Data.Entity.Core.Common.CommandTrees.DbExpressionVisitor.Visit(System.Data.Entity.Core.Common.CommandTrees.DbNewInstanceExpression)">
            <summary>
            When overridden in a derived class, implements the visitor pattern for
            <see
                cref="T:System.Data.Entity.Core.Common.CommandTrees.DbNewInstanceExpression" />
            .
            </summary>
            <param name="expression">
            The <see cref="T:System.Data.Entity.Core.Common.CommandTrees.DbNewInstanceExpression" /> that is visited.
            </param>
        </member>
        <member name="M:System.Data.Entity.Core.Common.CommandTrees.DbExpressionVisitor.Visit(System.Data.Entity.Core.Common.CommandTrees.DbNotExpression)">
            <summary>
            When overridden in a derived class, implements the visitor pattern for
            <see
                cref="T:System.Data.Entity.Core.Common.CommandTrees.DbNotExpression" />
            .
            </summary>
            <param name="expression">
            The <see cref="T:System.Data.Entity.Core.Common.CommandTrees.DbNotExpression" /> that is visited.
            </param>
        </member>
        <member name="M:System.Data.Entity.Core.Common.CommandTrees.DbExpressionVisitor.Visit(System.Data.Entity.Core.Common.CommandTrees.DbNullExpression)">
            <summary>
            When overridden in a derived class, implements the visitor pattern for
            <see
                cref="T:System.Data.Entity.Core.Common.CommandTrees.DbNullExpression" />
            .
            </summary>
            <param name="expression">
            The <see cref="T:System.Data.Entity.Core.Common.CommandTrees.DbNullExpression" /> that is visited.
            </param>
        </member>
        <member name="M:System.Data.Entity.Core.Common.CommandTrees.DbExpressionVisitor.Visit(System.Data.Entity.Core.Common.CommandTrees.DbOfTypeExpression)">
            <summary>
            When overridden in a derived class, implements the visitor pattern for
            <see
                cref="T:System.Data.Entity.Core.Common.CommandTrees.DbOfTypeExpression" />
            .
            </summary>
            <param name="expression">
            The <see cref="T:System.Data.Entity.Core.Common.CommandTrees.DbOfTypeExpression" /> that is visited.
            </param>
        </member>
        <member name="M:System.Data.Entity.Core.Common.CommandTrees.DbExpressionVisitor.Visit(System.Data.Entity.Core.Common.CommandTrees.DbOrExpression)">
            <summary>
            When overridden in a derived class, implements the visitor pattern for
            <see
                cref="T:System.Data.Entity.Core.Common.CommandTrees.DbOrExpression" />
            .
            </summary>
            <param name="expression">
            The <see cref="T:System.Data.Entity.Core.Common.CommandTrees.DbOrExpression" /> that is visited.
            </param>
        </member>
        <member name="M:System.Data.Entity.Core.Common.CommandTrees.DbExpressionVisitor.Visit(System.Data.Entity.Core.Common.CommandTrees.DbParameterReferenceExpression)">
            <summary>
            When overridden in a derived class, implements the visitor pattern for
            <see
                cref="T:System.Data.Entity.Core.Common.CommandTrees.DbParameterReferenceExpression" />
            .
            </summary>
            <param name="expression">
            The <see cref="T:System.Data.Entity.Core.Common.CommandTrees.DbParameterReferenceExpression" /> that is visited.
            </param>
        </member>
        <member name="M:System.Data.Entity.Core.Common.CommandTrees.DbExpressionVisitor.Visit(System.Data.Entity.Core.Common.CommandTrees.DbProjectExpression)">
            <summary>
            When overridden in a derived class, implements the visitor pattern for
            <see
                cref="T:System.Data.Entity.Core.Common.CommandTrees.DbProjectExpression" />
            .
            </summary>
            <param name="expression">
            The <see cref="T:System.Data.Entity.Core.Common.CommandTrees.DbProjectExpression" /> that is visited.
            </param>
        </member>
        <member name="M:System.Data.Entity.Core.Common.CommandTrees.DbExpressionVisitor.Visit(System.Data.Entity.Core.Common.CommandTrees.DbPropertyExpression)">
            <summary>
            When overridden in a derived class, implements the visitor pattern for
            <see
                cref="T:System.Data.Entity.Core.Common.CommandTrees.DbPropertyExpression" />
            .
            </summary>
            <param name="expression">
            The <see cref="T:System.Data.Entity.Core.Common.CommandTrees.DbPropertyExpression" /> that is visited.
            </param>
        </member>
        <member name="M:System.Data.Entity.Core.Common.CommandTrees.DbExpressionVisitor.Visit(System.Data.Entity.Core.Common.CommandTrees.DbQuantifierExpression)">
            <summary>
            When overridden in a derived class, implements the visitor pattern for
            <see
                cref="T:System.Data.Entity.Core.Common.CommandTrees.DbQuantifierExpression" />
            .
            </summary>
            <param name="expression">
            The <see cref="T:System.Data.Entity.Core.Common.CommandTrees.DbQuantifierExpression" /> that is visited.
            </param>
        </member>
        <member name="M:System.Data.Entity.Core.Common.CommandTrees.DbExpressionVisitor.Visit(System.Data.Entity.Core.Common.CommandTrees.DbRefExpression)">
            <summary>
            When overridden in a derived class, implements the visitor pattern for
            <see
                cref="T:System.Data.Entity.Core.Common.CommandTrees.DbRefExpression" />
            .
            </summary>
            <param name="expression">
            The <see cref="T:System.Data.Entity.Core.Common.CommandTrees.DbRefExpression" /> that is visited.
            </param>
        </member>
        <member name="M:System.Data.Entity.Core.Common.CommandTrees.DbExpressionVisitor.Visit(System.Data.Entity.Core.Common.CommandTrees.DbRelationshipNavigationExpression)">
            <summary>
            When overridden in a derived class, implements the visitor pattern for
            <see
                cref="T:System.Data.Entity.Core.Common.CommandTrees.DbRelationshipNavigationExpression" />
            .
            </summary>
            <param name="expression">
            The <see cref="T:System.Data.Entity.Core.Common.CommandTrees.DbRelationshipNavigationExpression" /> that is visited.
            </param>
        </member>
        <member name="M:System.Data.Entity.Core.Common.CommandTrees.DbExpressionVisitor.Visit(System.Data.Entity.Core.Common.CommandTrees.DbScanExpression)">
            <summary>
            When overridden in a derived class, implements the visitor pattern for
            <see
                cref="T:System.Data.Entity.Core.Common.CommandTrees.DbScanExpression" />
            .
            </summary>
            <param name="expression">
            The <see cref="T:System.Data.Entity.Core.Common.CommandTrees.DbScanExpression" /> that is visited.
            </param>
        </member>
        <member name="M:System.Data.Entity.Core.Common.CommandTrees.DbExpressionVisitor.Visit(System.Data.Entity.Core.Common.CommandTrees.DbSkipExpression)">
            <summary>
            When overridden in a derived class, implements the visitor pattern for
            <see
                cref="T:System.Data.Entity.Core.Common.CommandTrees.DbSkipExpression" />
            .
            </summary>
            <param name="expression">
            The <see cref="T:System.Data.Entity.Core.Common.CommandTrees.DbSkipExpression" /> that is visited.
            </param>
        </member>
        <member name="M:System.Data.Entity.Core.Common.CommandTrees.DbExpressionVisitor.Visit(System.Data.Entity.Core.Common.CommandTrees.DbSortExpression)">
            <summary>
            When overridden in a derived class, implements the visitor pattern for
            <see
                cref="T:System.Data.Entity.Core.Common.CommandTrees.DbSortExpression" />
            .
            </summary>
            <param name="expression">
            The <see cref="T:System.Data.Entity.Core.Common.CommandTrees.DbSortExpression" /> that is visited.
            </param>
        </member>
        <member name="M:System.Data.Entity.Core.Common.CommandTrees.DbExpressionVisitor.Visit(System.Data.Entity.Core.Common.CommandTrees.DbTreatExpression)">
            <summary>
            When overridden in a derived class, implements the visitor pattern for
            <see
                cref="T:System.Data.Entity.Core.Common.CommandTrees.DbTreatExpression" />
            .
            </summary>
            <param name="expression">
            The <see cref="T:System.Data.Entity.Core.Common.CommandTrees.DbTreatExpression" /> that is visited.
            </param>
        </member>
        <member name="M:System.Data.Entity.Core.Common.CommandTrees.DbExpressionVisitor.Visit(System.Data.Entity.Core.Common.CommandTrees.DbUnionAllExpression)">
            <summary>
            When overridden in a derived class, implements the visitor pattern for
            <see
                cref="T:System.Data.Entity.Core.Common.CommandTrees.DbUnionAllExpression" />
            .
            </summary>
            <param name="expression">
            The <see cref="T:System.Data.Entity.Core.Common.CommandTrees.DbUnionAllExpression" /> that is visited.
            </param>
        </member>
        <member name="M:System.Data.Entity.Core.Common.CommandTrees.DbExpressionVisitor.Visit(System.Data.Entity.Core.Common.CommandTrees.DbVariableReferenceExpression)">
            <summary>
            When overridden in a derived class, implements the visitor pattern for
            <see
                cref="T:System.Data.Entity.Core.Common.CommandTrees.DbVariableReferenceExpression" />
            .
            </summary>
            <param name="expression">
            The <see cref="T:System.Data.Entity.Core.Common.CommandTrees.DbVariableReferenceExpression" /> that is visited.
            </param>
        </member>
        <member name="M:System.Data.Entity.Core.Common.CommandTrees.DbExpressionVisitor.Visit(System.Data.Entity.Core.Common.CommandTrees.DbInExpression)">
            <summary>
            Visitor pattern method for DbInExpression.
            </summary>
            <param name="expression"> The DbInExpression that is being visited. </param>
        </member>
        <member name="M:System.Data.Entity.Core.Common.CommandTrees.BasicExpressionVisitor.VisitUnaryExpression(System.Data.Entity.Core.Common.CommandTrees.DbUnaryExpression)">
            <summary>
            Convenience method to visit the specified <see cref="T:System.Data.Entity.Core.Common.CommandTrees.DbUnaryExpression"/>.
            </summary>
            <param name="expression"> The DbUnaryExpression to visit. </param>
            <exception cref="T:System.ArgumentNullException">
            <paramref name="expression"/>
            is null
            </exception>
        </member>
        <member name="M:System.Data.Entity.Core.Common.CommandTrees.BasicExpressionVisitor.VisitBinaryExpression(System.Data.Entity.Core.Common.CommandTrees.DbBinaryExpression)">
            <summary>
            Convenience method to visit the specified <see cref="T:System.Data.Entity.Core.Common.CommandTrees.DbBinaryExpression"/>.
            </summary>
            <param name="expression"> The DbBinaryExpression to visit. </param>
            <exception cref="T:System.ArgumentNullException">
            <paramref name="expression"/>
            is null
            </exception>
        </member>
        <member name="M:System.Data.Entity.Core.Common.CommandTrees.BasicExpressionVisitor.VisitExpressionBindingPre(System.Data.Entity.Core.Common.CommandTrees.DbExpressionBinding)">
            <summary>
            Convenience method to visit the specified <see cref="T:System.Data.Entity.Core.Common.CommandTrees.DbExpressionBinding"/>.
            </summary>
            <param name="binding"> The DbExpressionBinding to visit. </param>
            <exception cref="T:System.ArgumentNullException">
            <paramref name="binding"/>
            is null
            </exception>
        </member>
        <member name="M:System.Data.Entity.Core.Common.CommandTrees.BasicExpressionVisitor.VisitExpressionBindingPost(System.Data.Entity.Core.Common.CommandTrees.DbExpressionBinding)">
            <summary>
            Convenience method for post-processing after a DbExpressionBinding has been visited.
            </summary>
            <param name="binding"> The previously visited DbExpressionBinding. </param>
        </member>
        <member name="M:System.Data.Entity.Core.Common.CommandTrees.BasicExpressionVisitor.VisitGroupExpressionBindingPre(System.Data.Entity.Core.Common.CommandTrees.DbGroupExpressionBinding)">
            <summary>
            Convenience method to visit the specified <see cref="T:System.Data.Entity.Core.Common.CommandTrees.DbGroupExpressionBinding"/>.
            </summary>
            <param name="binding"> The DbGroupExpressionBinding to visit. </param>
            <exception cref="T:System.ArgumentNullException">
            <paramref name="binding"/>
            is null
            </exception>
        </member>
        <member name="M:System.Data.Entity.Core.Common.CommandTrees.BasicExpressionVisitor.VisitGroupExpressionBindingMid(System.Data.Entity.Core.Common.CommandTrees.DbGroupExpressionBinding)">
            <summary>
            Convenience method indicating that the grouping keys of a <see cref="T:System.Data.Entity.Core.Common.CommandTrees.DbGroupByExpression"/> have been visited and the aggregates are now about to be visited.
            </summary>
            <param name="binding"> The DbGroupExpressionBinding of the DbGroupByExpression </param>
        </member>
        <member name="M:System.Data.Entity.Core.Common.CommandTrees.BasicExpressionVisitor.VisitGroupExpressionBindingPost(System.Data.Entity.Core.Common.CommandTrees.DbGroupExpressionBinding)">
            <summary>
            Convenience method for post-processing after a DbGroupExpressionBinding has been visited.
            </summary>
            <param name="binding"> The previously visited DbGroupExpressionBinding. </param>
        </member>
        <member name="M:System.Data.Entity.Core.Common.CommandTrees.BasicExpressionVisitor.VisitLambdaPre(System.Data.Entity.Core.Common.CommandTrees.DbLambda)">
            <summary>
            Convenience method indicating that the body of a Lambda <see cref="T:System.Data.Entity.Core.Common.CommandTrees.DbFunctionExpression"/> is now about to be visited.
            </summary>
            <param name="lambda"> The DbLambda that is about to be visited </param>
            <exception cref="T:System.ArgumentNullException">
            <paramref name="lambda"/>
            is null
            </exception>
        </member>
        <member name="M:System.Data.Entity.Core.Common.CommandTrees.BasicExpressionVisitor.VisitLambdaPost(System.Data.Entity.Core.Common.CommandTrees.DbLambda)">
            <summary>
            Convenience method for post-processing after a DbLambda has been visited.
            </summary>
            <param name="lambda"> The previously visited DbLambda. </param>
        </member>
        <member name="M:System.Data.Entity.Core.Common.CommandTrees.BasicExpressionVisitor.VisitExpression(System.Data.Entity.Core.Common.CommandTrees.DbExpression)">
            <summary>
            Convenience method to visit the specified <see cref="T:System.Data.Entity.Core.Common.CommandTrees.DbExpression"/>, if non-null.
            </summary>
            <param name="expression"> The expression to visit. </param>
            <exception cref="T:System.ArgumentNullException">
            <paramref name="expression"/>
            is null
            </exception>
        </member>
        <member name="M:System.Data.Entity.Core.Common.CommandTrees.BasicExpressionVisitor.VisitExpressionList(System.Collections.Generic.IList{System.Data.Entity.Core.Common.CommandTrees.DbExpression})">
            <summary>
            Convenience method to visit each <see cref="T:System.Data.Entity.Core.Common.CommandTrees.DbExpression"/> in the given list, if the list is non-null.
            </summary>
            <param name="expressionList"> The list of expressions to visit. </param>
            <exception cref="T:System.ArgumentNullException">
            <paramref name="expressionList"/>
            is null
            </exception>
        </member>
        <member name="M:System.Data.Entity.Core.Common.CommandTrees.BasicExpressionVisitor.VisitAggregateList(System.Collections.Generic.IList{System.Data.Entity.Core.Common.CommandTrees.DbAggregate})">
            <summary>
            Convenience method to visit each <see cref="T:System.Data.Entity.Core.Common.CommandTrees.DbAggregate"/> in the list, if the list is non-null.
            </summary>
            <param name="aggregates"> The list of aggregates to visit. </param>
            <exception cref="T:System.ArgumentNullException">
            <paramref name="aggregates"/>
            is null
            </exception>
        </member>
        <member name="M:System.Data.Entity.Core.Common.CommandTrees.BasicExpressionVisitor.VisitAggregate(System.Data.Entity.Core.Common.CommandTrees.DbAggregate)">
            <summary>
            Convenience method to visit the specified <see cref="T:System.Data.Entity.Core.Common.CommandTrees.DbAggregate"/>.
            </summary>
            <param name="aggregate"> The aggregate to visit. </param>
            <exception cref="T:System.ArgumentNullException">
            <paramref name="aggregate"/>
            is null
            </exception>
        </member>
        <member name="M:System.Data.Entity.Core.Common.CommandTrees.BasicExpressionVisitor.Visit(System.Data.Entity.Core.Common.CommandTrees.DbExpression)">
            <summary>
            Called when an <see cref="T:System.Data.Entity.Core.Common.CommandTrees.DbExpression"/> of an otherwise unrecognized type is encountered.
            </summary>
            <param name="expression"> The expression </param>
            <exception cref="T:System.ArgumentNullException">
            <paramref name="expression"/>
            is null
            </exception>
            <exception cref="T:System.NotSupportedException">
            Always thrown if this method is called, since it indicates that
            <paramref name="expression"/>
            is of an unsupported type
            </exception>
        </member>
        <member name="M:System.Data.Entity.Core.Common.CommandTrees.BasicExpressionVisitor.Visit(System.Data.Entity.Core.Common.CommandTrees.DbConstantExpression)">
            <summary>
            Visitor pattern method for <see cref="T:System.Data.Entity.Core.Common.CommandTrees.DbConstantExpression"/>.
            </summary>
            <param name="expression"> The DbConstantExpression that is being visited. </param>
            <exception cref="T:System.ArgumentNullException">
            <paramref name="expression"/>
            is null
            </exception>
        </member>
        <member name="M:System.Data.Entity.Core.Common.CommandTrees.BasicExpressionVisitor.Visit(System.Data.Entity.Core.Common.CommandTrees.DbNullExpression)">
            <summary>
            Visitor pattern method for <see cref="T:System.Data.Entity.Core.Common.CommandTrees.DbNullExpression"/>.
            </summary>
            <param name="expression"> The DbNullExpression that is being visited. </param>
            <exception cref="T:System.ArgumentNullException">
            <paramref name="expression"/>
            is null
            </exception>
        </member>
        <member name="M:System.Data.Entity.Core.Common.CommandTrees.BasicExpressionVisitor.Visit(System.Data.Entity.Core.Common.CommandTrees.DbVariableReferenceExpression)">
            <summary>
            Visitor pattern method for <see cref="T:System.Data.Entity.Core.Common.CommandTrees.DbVariableReferenceExpression"/>.
            </summary>
            <param name="expression"> The DbVariableReferenceExpression that is being visited. </param>
            <exception cref="T:System.ArgumentNullException">
            <paramref name="expression"/>
            is null
            </exception>
        </member>
        <member name="M:System.Data.Entity.Core.Common.CommandTrees.BasicExpressionVisitor.Visit(System.Data.Entity.Core.Common.CommandTrees.DbParameterReferenceExpression)">
            <summary>
            Visitor pattern method for <see cref="T:System.Data.Entity.Core.Common.CommandTrees.DbParameterReferenceExpression"/>.
            </summary>
            <param name="expression"> The DbParameterReferenceExpression that is being visited. </param>
            <exception cref="T:System.ArgumentNullException">
            <paramref name="expression"/>
            is null
            </exception>
        </member>
        <member name="M:System.Data.Entity.Core.Common.CommandTrees.BasicExpressionVisitor.Visit(System.Data.Entity.Core.Common.CommandTrees.DbFunctionExpression)">
            <summary>
            Visitor pattern method for <see cref="T:System.Data.Entity.Core.Common.CommandTrees.DbFunctionExpression"/>.
            </summary>
            <param name="expression"> The DbFunctionExpression that is being visited. </param>
            <exception cref="T:System.ArgumentNullException">
            <paramref name="expression"/>
            is null
            </exception>
        </member>
        <member name="M:System.Data.Entity.Core.Common.CommandTrees.BasicExpressionVisitor.Visit(System.Data.Entity.Core.Common.CommandTrees.DbLambdaExpression)">
            <summary>
            Visitor pattern method for <see cref="T:System.Data.Entity.Core.Common.CommandTrees.DbLambdaExpression"/>.
            </summary>
            <param name="expression"> The DbLambdaExpression that is being visited. </param>
            <exception cref="T:System.ArgumentNullException">
            <paramref name="expression"/>
            is null
            </exception>
        </member>
        <member name="M:System.Data.Entity.Core.Common.CommandTrees.BasicExpressionVisitor.Visit(System.Data.Entity.Core.Common.CommandTrees.DbPropertyExpression)">
            <summary>
            Visitor pattern method for <see cref="T:System.Data.Entity.Core.Common.CommandTrees.DbPropertyExpression"/>.
            </summary>
            <param name="expression"> The DbPropertyExpression that is being visited. </param>
            <exception cref="T:System.ArgumentNullException">
            <paramref name="expression"/>
            is null
            </exception>
        </member>
        <member name="M:System.Data.Entity.Core.Common.CommandTrees.BasicExpressionVisitor.Visit(System.Data.Entity.Core.Common.CommandTrees.DbComparisonExpression)">
            <summary>
            Visitor pattern method for <see cref="T:System.Data.Entity.Core.Common.CommandTrees.DbComparisonExpression"/>.
            </summary>
            <param name="expression"> The DbComparisonExpression that is being visited. </param>
            <exception cref="T:System.ArgumentNullException">
            <paramref name="expression"/>
            is null
            </exception>
        </member>
        <member name="M:System.Data.Entity.Core.Common.CommandTrees.BasicExpressionVisitor.Visit(System.Data.Entity.Core.Common.CommandTrees.DbLikeExpression)">
            <summary>
            Visitor pattern method for <see cref="T:System.Data.Entity.Core.Common.CommandTrees.DbLikeExpression"/>.
            </summary>
            <param name="expression"> The DbLikeExpression that is being visited. </param>
            <exception cref="T:System.ArgumentNullException">
            <paramref name="expression"/>
            is null
            </exception>
        </member>
        <member name="M:System.Data.Entity.Core.Common.CommandTrees.BasicExpressionVisitor.Visit(System.Data.Entity.Core.Common.CommandTrees.DbLimitExpression)">
            <summary>
            Visitor pattern method for <see cref="T:System.Data.Entity.Core.Common.CommandTrees.DbLimitExpression"/>.
            </summary>
            <param name="expression"> The DbLimitExpression that is being visited. </param>
            <exception cref="T:System.ArgumentNullException">
            <paramref name="expression"/>
            is null
            </exception>
        </member>
        <member name="M:System.Data.Entity.Core.Common.CommandTrees.BasicExpressionVisitor.Visit(System.Data.Entity.Core.Common.CommandTrees.DbIsNullExpression)">
            <summary>
            Visitor pattern method for <see cref="T:System.Data.Entity.Core.Common.CommandTrees.DbIsNullExpression"/>.
            </summary>
            <param name="expression"> The DbIsNullExpression that is being visited. </param>
            <exception cref="T:System.ArgumentNullException">
            <paramref name="expression"/>
            is null
            </exception>
        </member>
        <member name="M:System.Data.Entity.Core.Common.CommandTrees.BasicExpressionVisitor.Visit(System.Data.Entity.Core.Common.CommandTrees.DbArithmeticExpression)">
            <summary>
            Visitor pattern method for <see cref="T:System.Data.Entity.Core.Common.CommandTrees.DbArithmeticExpression"/>.
            </summary>
            <param name="expression"> The DbArithmeticExpression that is being visited. </param>
            <exception cref="T:System.ArgumentNullException">
            <paramref name="expression"/>
            is null
            </exception>
        </member>
        <member name="M:System.Data.Entity.Core.Common.CommandTrees.BasicExpressionVisitor.Visit(System.Data.Entity.Core.Common.CommandTrees.DbAndExpression)">
            <summary>
            Visitor pattern method for <see cref="T:System.Data.Entity.Core.Common.CommandTrees.DbAndExpression"/>.
            </summary>
            <param name="expression"> The DbAndExpression that is being visited. </param>
            <exception cref="T:System.ArgumentNullException">
            <paramref name="expression"/>
            is null
            </exception>
        </member>
        <member name="M:System.Data.Entity.Core.Common.CommandTrees.BasicExpressionVisitor.Visit(System.Data.Entity.Core.Common.CommandTrees.DbOrExpression)">
            <summary>
            Visitor pattern method for <see cref="T:System.Data.Entity.Core.Common.CommandTrees.DbOrExpression"/>.
            </summary>
            <param name="expression"> The DbOrExpression that is being visited. </param>
            <exception cref="T:System.ArgumentNullException">
            <paramref name="expression"/>
            is null
            </exception>
        </member>
        <member name="M:System.Data.Entity.Core.Common.CommandTrees.BasicExpressionVisitor.Visit(System.Data.Entity.Core.Common.CommandTrees.DbInExpression)">
            <summary>
            Visitor pattern method for <see cref="T:System.Data.Entity.Core.Common.CommandTrees.DbInExpression"/>.
            </summary>
            <param name="expression"> The DbInExpression that is being visited. </param>
            <exception cref="T:System.ArgumentNullException">
            <paramref name="expression"/>
            is null
            </exception>
        </member>
        <member name="M:System.Data.Entity.Core.Common.CommandTrees.BasicExpressionVisitor.Visit(System.Data.Entity.Core.Common.CommandTrees.DbNotExpression)">
            <summary>
            Visitor pattern method for <see cref="T:System.Data.Entity.Core.Common.CommandTrees.DbNotExpression"/>.
            </summary>
            <param name="expression"> The DbNotExpression that is being visited. </param>
            <exception cref="T:System.ArgumentNullException">
            <paramref name="expression"/>
            is null
            </exception>
        </member>
        <member name="M:System.Data.Entity.Core.Common.CommandTrees.BasicExpressionVisitor.Visit(System.Data.Entity.Core.Common.CommandTrees.DbDistinctExpression)">
            <summary>
            Visitor pattern method for <see cref="T:System.Data.Entity.Core.Common.CommandTrees.DbDistinctExpression"/>.
            </summary>
            <param name="expression"> The DbDistinctExpression that is being visited. </param>
            <exception cref="T:System.ArgumentNullException">
            <paramref name="expression"/>
            is null
            </exception>
        </member>
        <member name="M:System.Data.Entity.Core.Common.CommandTrees.BasicExpressionVisitor.Visit(System.Data.Entity.Core.Common.CommandTrees.DbElementExpression)">
            <summary>
            Visitor pattern method for <see cref="T:System.Data.Entity.Core.Common.CommandTrees.DbElementExpression"/>.
            </summary>
            <param name="expression"> The DbElementExpression that is being visited. </param>
            <exception cref="T:System.ArgumentNullException">
            <paramref name="expression"/>
            is null
            </exception>
        </member>
        <member name="M:System.Data.Entity.Core.Common.CommandTrees.BasicExpressionVisitor.Visit(System.Data.Entity.Core.Common.CommandTrees.DbIsEmptyExpression)">
            <summary>
            Visitor pattern method for <see cref="T:System.Data.Entity.Core.Common.CommandTrees.DbIsEmptyExpression"/>.
            </summary>
            <param name="expression"> The DbIsEmptyExpression that is being visited. </param>
            <exception cref="T:System.ArgumentNullException">
            <paramref name="expression"/>
            is null
            </exception>
        </member>
        <member name="M:System.Data.Entity.Core.Common.CommandTrees.BasicExpressionVisitor.Visit(System.Data.Entity.Core.Common.CommandTrees.DbUnionAllExpression)">
            <summary>
            Visitor pattern method for <see cref="T:System.Data.Entity.Core.Common.CommandTrees.DbUnionAllExpression"/>.
            </summary>
            <param name="expression"> The DbUnionAllExpression that is being visited. </param>
            <exception cref="T:System.ArgumentNullException">
            <paramref name="expression"/>
            is null
            </exception>
        </member>
        <member name="M:System.Data.Entity.Core.Common.CommandTrees.BasicExpressionVisitor.Visit(System.Data.Entity.Core.Common.CommandTrees.DbIntersectExpression)">
            <summary>
            Visitor pattern method for <see cref="T:System.Data.Entity.Core.Common.CommandTrees.DbIntersectExpression"/>.
            </summary>
            <param name="expression"> The DbIntersectExpression that is being visited. </param>
            <exception cref="T:System.ArgumentNullException">
            <paramref name="expression"/>
            is null
            </exception>
        </member>
        <member name="M:System.Data.Entity.Core.Common.CommandTrees.BasicExpressionVisitor.Visit(System.Data.Entity.Core.Common.CommandTrees.DbExceptExpression)">
            <summary>
            Visitor pattern method for <see cref="T:System.Data.Entity.Core.Common.CommandTrees.DbExceptExpression"/>.
            </summary>
            <param name="expression"> The DbExceptExpression that is being visited. </param>
            <exception cref="T:System.ArgumentNullException">
            <paramref name="expression"/>
            is null
            </exception>
        </member>
        <member name="M:System.Data.Entity.Core.Common.CommandTrees.BasicExpressionVisitor.Visit(System.Data.Entity.Core.Common.CommandTrees.DbOfTypeExpression)">
            <summary>
            Visitor pattern method for <see cref="T:System.Data.Entity.Core.Common.CommandTrees.DbOfTypeExpression"/>.
            </summary>
            <param name="expression"> The DbOfTypeExpression that is being visited. </param>
            <exception cref="T:System.ArgumentNullException">
            <paramref name="expression"/>
            is null
            </exception>
        </member>
        <member name="M:System.Data.Entity.Core.Common.CommandTrees.BasicExpressionVisitor.Visit(System.Data.Entity.Core.Common.CommandTrees.DbTreatExpression)">
            <summary>
            Visitor pattern method for <see cref="T:System.Data.Entity.Core.Common.CommandTrees.DbTreatExpression"/>.
            </summary>
            <param name="expression"> The DbTreatExpression that is being visited. </param>
            <exception cref="T:System.ArgumentNullException">
            <paramref name="expression"/>
            is null
            </exception>
        </member>
        <member name="M:System.Data.Entity.Core.Common.CommandTrees.BasicExpressionVisitor.Visit(System.Data.Entity.Core.Common.CommandTrees.DbCastExpression)">
            <summary>
            Visitor pattern method for <see cref="T:System.Data.Entity.Core.Common.CommandTrees.DbCastExpression"/>.
            </summary>
            <param name="expression"> The DbCastExpression that is being visited. </param>
            <exception cref="T:System.ArgumentNullException">
            <paramref name="expression"/>
            is null
            </exception>
        </member>
        <member name="M:System.Data.Entity.Core.Common.CommandTrees.BasicExpressionVisitor.Visit(System.Data.Entity.Core.Common.CommandTrees.DbIsOfExpression)">
            <summary>
            Visitor pattern method for <see cref="T:System.Data.Entity.Core.Common.CommandTrees.DbIsOfExpression"/>.
            </summary>
            <param name="expression"> The DbIsOfExpression that is being visited. </param>
            <exception cref="T:System.ArgumentNullException">
            <paramref name="expression"/>
            is null
            </exception>
        </member>
        <member name="M:System.Data.Entity.Core.Common.CommandTrees.BasicExpressionVisitor.Visit(System.Data.Entity.Core.Common.CommandTrees.DbCaseExpression)">
            <summary>
            Visitor pattern method for <see cref="T:System.Data.Entity.Core.Common.CommandTrees.DbCaseExpression"/>.
            </summary>
            <param name="expression"> The DbCaseExpression that is being visited. </param>
            <exception cref="T:System.ArgumentNullException">
            <paramref name="expression"/>
            is null
            </exception>
        </member>
        <member name="M:System.Data.Entity.Core.Common.CommandTrees.BasicExpressionVisitor.Visit(System.Data.Entity.Core.Common.CommandTrees.DbNewInstanceExpression)">
            <summary>
            Visitor pattern method for <see cref="T:System.Data.Entity.Core.Common.CommandTrees.DbNewInstanceExpression"/>.
            </summary>
            <param name="expression"> The DbNewInstanceExpression that is being visited. </param>
            <exception cref="T:System.ArgumentNullException">
            <paramref name="expression"/>
            is null
            </exception>
        </member>
        <member name="M:System.Data.Entity.Core.Common.CommandTrees.BasicExpressionVisitor.Visit(System.Data.Entity.Core.Common.CommandTrees.DbRefExpression)">
            <summary>
            Visitor pattern method for <see cref="T:System.Data.Entity.Core.Common.CommandTrees.DbRefExpression"/>.
            </summary>
            <param name="expression"> The DbRefExpression that is being visited. </param>
            <exception cref="T:System.ArgumentNullException">
            <paramref name="expression"/>
            is null
            </exception>
        </member>
        <member name="M:System.Data.Entity.Core.Common.CommandTrees.BasicExpressionVisitor.Visit(System.Data.Entity.Core.Common.CommandTrees.DbRelationshipNavigationExpression)">
            <summary>
            Visitor pattern method for <see cref="T:System.Data.Entity.Core.Common.CommandTrees.DbRelationshipNavigationExpression"/>.
            </summary>
            <param name="expression"> The DbRelationshipNavigationExpression that is being visited. </param>
            <exception cref="T:System.ArgumentNullException">
            <paramref name="expression"/>
            is null
            </exception>
        </member>
        <member name="M:System.Data.Entity.Core.Common.CommandTrees.BasicExpressionVisitor.Visit(System.Data.Entity.Core.Common.CommandTrees.DbDerefExpression)">
            <summary>
            Visitor pattern method for <see cref="T:System.Data.Entity.Core.Common.CommandTrees.DbDerefExpression"/>.
            </summary>
            <param name="expression"> The DeRefExpression that is being visited. </param>
            <exception cref="T:System.ArgumentNullException">
            <paramref name="expression"/>
            is null
            </exception>
        </member>
        <member name="M:System.Data.Entity.Core.Common.CommandTrees.BasicExpressionVisitor.Visit(System.Data.Entity.Core.Common.CommandTrees.DbRefKeyExpression)">
            <summary>
            Visitor pattern method for <see cref="T:System.Data.Entity.Core.Common.CommandTrees.DbRefKeyExpression"/>.
            </summary>
            <param name="expression"> The DbRefKeyExpression that is being visited. </param>
            <exception cref="T:System.ArgumentNullException">
            <paramref name="expression"/>
            is null
            </exception>
        </member>
        <member name="M:System.Data.Entity.Core.Common.CommandTrees.BasicExpressionVisitor.Visit(System.Data.Entity.Core.Common.CommandTrees.DbEntityRefExpression)">
            <summary>
            Visitor pattern method for <see cref="T:System.Data.Entity.Core.Common.CommandTrees.DbEntityRefExpression"/>.
            </summary>
            <param name="expression"> The DbEntityRefExpression that is being visited. </param>
            <exception cref="T:System.ArgumentNullException">
            <paramref name="expression"/>
            is null
            </exception>
        </member>
        <member name="M:System.Data.Entity.Core.Common.CommandTrees.BasicExpressionVisitor.Visit(System.Data.Entity.Core.Common.CommandTrees.DbScanExpression)">
            <summary>
            Visitor pattern method for <see cref="T:System.Data.Entity.Core.Common.CommandTrees.DbScanExpression"/>.
            </summary>
            <param name="expression"> The DbScanExpression that is being visited. </param>
            <exception cref="T:System.ArgumentNullException">
            <paramref name="expression"/>
            is null
            </exception>
        </member>
        <member name="M:System.Data.Entity.Core.Common.CommandTrees.BasicExpressionVisitor.Visit(System.Data.Entity.Core.Common.CommandTrees.DbFilterExpression)">
            <summary>
            Visitor pattern method for <see cref="T:System.Data.Entity.Core.Common.CommandTrees.DbFilterExpression"/>.
            </summary>
            <param name="expression"> The DbFilterExpression that is being visited. </param>
            <exception cref="T:System.ArgumentNullException">
            <paramref name="expression"/>
            is null
            </exception>
        </member>
        <member name="M:System.Data.Entity.Core.Common.CommandTrees.BasicExpressionVisitor.Visit(System.Data.Entity.Core.Common.CommandTrees.DbProjectExpression)">
            <summary>
            Visitor pattern method for <see cref="T:System.Data.Entity.Core.Common.CommandTrees.DbProjectExpression"/>.
            </summary>
            <param name="expression"> The DbProjectExpression that is being visited. </param>
            <exception cref="T:System.ArgumentNullException">
            <paramref name="expression"/>
            is null
            </exception>
        </member>
        <member name="M:System.Data.Entity.Core.Common.CommandTrees.BasicExpressionVisitor.Visit(System.Data.Entity.Core.Common.CommandTrees.DbCrossJoinExpression)">
            <summary>
            Visitor pattern method for <see cref="T:System.Data.Entity.Core.Common.CommandTrees.DbCrossJoinExpression"/>.
            </summary>
            <param name="expression"> The DbCrossJoinExpression that is being visited. </param>
            <exception cref="T:System.ArgumentNullException">
            <paramref name="expression"/>
            is null
            </exception>
        </member>
        <member name="M:System.Data.Entity.Core.Common.CommandTrees.BasicExpressionVisitor.Visit(System.Data.Entity.Core.Common.CommandTrees.DbJoinExpression)">
            <summary>
            Visitor pattern method for <see cref="T:System.Data.Entity.Core.Common.CommandTrees.DbJoinExpression"/>.
            </summary>
            <param name="expression"> The DbJoinExpression that is being visited. </param>
            <exception cref="T:System.ArgumentNullException">
            <paramref name="expression"/>
            is null
            </exception>
        </member>
        <member name="M:System.Data.Entity.Core.Common.CommandTrees.BasicExpressionVisitor.Visit(System.Data.Entity.Core.Common.CommandTrees.DbApplyExpression)">
            <summary>
            Visitor pattern method for <see cref="T:System.Data.Entity.Core.Common.CommandTrees.DbApplyExpression"/>.
            </summary>
            <param name="expression"> The DbApplyExpression that is being visited. </param>
            <exception cref="T:System.ArgumentNullException">
            <paramref name="expression"/>
            is null
            </exception>
        </member>
        <member name="M:System.Data.Entity.Core.Common.CommandTrees.BasicExpressionVisitor.Visit(System.Data.Entity.Core.Common.CommandTrees.DbGroupByExpression)">
            <summary>
            Visitor pattern method for <see cref="T:System.Data.Entity.Core.Common.CommandTrees.DbGroupByExpression"/>.
            </summary>
            <param name="expression"> The DbExpression that is being visited. </param>
            <exception cref="T:System.ArgumentNullException">
            <paramref name="expression"/>
            is null
            </exception>
        </member>
        <member name="M:System.Data.Entity.Core.Common.CommandTrees.BasicExpressionVisitor.Visit(System.Data.Entity.Core.Common.CommandTrees.DbSkipExpression)">
            <summary>
            Visitor pattern method for <see cref="T:System.Data.Entity.Core.Common.CommandTrees.DbSkipExpression"/>.
            </summary>
            <param name="expression"> The DbSkipExpression that is being visited. </param>
            <exception cref="T:System.ArgumentNullException">
            <paramref name="expression"/>
            is null
            </exception>
        </member>
        <member name="M:System.Data.Entity.Core.Common.CommandTrees.BasicExpressionVisitor.Visit(System.Data.Entity.Core.Common.CommandTrees.DbSortExpression)">
            <summary>
            Visitor pattern method for <see cref="T:System.Data.Entity.Core.Common.CommandTrees.DbSortExpression"/>.
            </summary>
            <param name="expression"> The DbSortExpression that is being visited. </param>
            <exception cref="T:System.ArgumentNullException">
            <paramref name="expression"/>
            is null
            </exception>
        </member>
        <member name="M:System.Data.Entity.Core.Common.CommandTrees.BasicExpressionVisitor.Visit(System.Data.Entity.Core.Common.CommandTrees.DbQuantifierExpression)">
            <summary>
            Visitor pattern method for <see cref="T:System.Data.Entity.Core.Common.CommandTrees.DbQuantifierExpression"/>.
            </summary>
            <param name="expression"> The DbQuantifierExpression that is being visited. </param>
            <exception cref="T:System.ArgumentNullException">
            <paramref name="expression"/>
            is null
            </exception>
        </member>
        <member name="M:System.Data.Entity.Core.Common.CommandTrees.BasicCommandTreeVisitor.VisitSetClause(System.Data.Entity.Core.Common.CommandTrees.DbSetClause)">
            <summary>Implements the visitor pattern for the set clause.</summary>
            <param name="setClause">The set clause.</param>
        </member>
        <member name="M:System.Data.Entity.Core.Common.CommandTrees.BasicCommandTreeVisitor.VisitModificationClause(System.Data.Entity.Core.Common.CommandTrees.DbModificationClause)">
            <summary>Implements the visitor pattern for the modification clause.</summary>
            <param name="modificationClause">The modification clause.</param>
        </member>
        <member name="M:System.Data.Entity.Core.Common.CommandTrees.BasicCommandTreeVisitor.VisitModificationClauses(System.Collections.Generic.IList{System.Data.Entity.Core.Common.CommandTrees.DbModificationClause})">
            <summary>Implements the visitor pattern for the collection of modification clauses.</summary>
            <param name="modificationClauses">The modification clauses.</param>
        </member>
        <member name="M:System.Data.Entity.Core.Common.CommandTrees.BasicCommandTreeVisitor.VisitCommandTree(System.Data.Entity.Core.Common.CommandTrees.DbCommandTree)">
            <summary>Implements the visitor pattern for the command tree.</summary>
            <param name="commandTree">The command tree.</param>
        </member>
        <member name="M:System.Data.Entity.Core.Common.CommandTrees.BasicCommandTreeVisitor.VisitDeleteCommandTree(System.Data.Entity.Core.Common.CommandTrees.DbDeleteCommandTree)">
            <summary>Implements the visitor pattern for the delete command tree.</summary>
            <param name="deleteTree">The delete command tree.</param>
        </member>
        <member name="M:System.Data.Entity.Core.Common.CommandTrees.BasicCommandTreeVisitor.VisitFunctionCommandTree(System.Data.Entity.Core.Common.CommandTrees.DbFunctionCommandTree)">
            <summary>Implements the visitor pattern for the function command tree.</summary>
            <param name="functionTree">The function command tree.</param>
        </member>
        <member name="M:System.Data.Entity.Core.Common.CommandTrees.BasicCommandTreeVisitor.VisitInsertCommandTree(System.Data.Entity.Core.Common.CommandTrees.DbInsertCommandTree)">
            <summary>Implements the visitor pattern for the insert command tree.</summary>
            <param name="insertTree">The insert command tree.</param>
        </member>
        <member name="M:System.Data.Entity.Core.Common.CommandTrees.BasicCommandTreeVisitor.VisitQueryCommandTree(System.Data.Entity.Core.Common.CommandTrees.DbQueryCommandTree)">
            <summary>Implements the visitor pattern for the query command tree.</summary>
            <param name="queryTree">The query command tree.</param>
        </member>
        <member name="M:System.Data.Entity.Core.Common.CommandTrees.BasicCommandTreeVisitor.VisitUpdateCommandTree(System.Data.Entity.Core.Common.CommandTrees.DbUpdateCommandTree)">
            <summary>Implements the visitor pattern for the update command tree.</summary>
            <param name="updateTree">The update command tree.</param>
        </member>
        <member name="T:System.Data.Entity.Core.Common.CommandTrees.DbCommandTree">
            <summary>An immutable class that implements the basic functionality for the Query, Insert, Update, Delete, and function invocation command tree types. </summary>
        </member>
        <member name="M:System.Data.Entity.Core.Common.CommandTrees.DbCommandTree.#ctor(System.Data.Entity.Core.Metadata.Edm.MetadataWorkspace,System.Data.Entity.Core.Metadata.Edm.DataSpace)">
            <summary>
            Initializes a new command tree with a given metadata workspace.
            </summary>
            <param name="metadata"> The metadata workspace against which the command tree should operate. </param>
            <param name="dataSpace"> The logical 'space' that metadata in the expressions used in this command tree must belong to. </param>
        </member>
        <member name="M:System.Data.Entity.Core.Common.CommandTrees.DbCommandTree.GetParameters">
            <summary>
            Gets the name and type of each parameter declared on the command tree.
            </summary>
        </member>
        <member name="M:System.Data.Entity.Core.Common.CommandTrees.DbCommandTree.ToString">
            <summary>
            Returns a <see cref="T:System.String"/> that represents this command.
            </summary>
            <returns>
            A <see cref="T:System.String"/> that represents this command.
            </returns>
        </member>
        <member name="P:System.Data.Entity.Core.Common.CommandTrees.DbCommandTree.Parameters">
            <summary>
            Gets the name and corresponding type of each parameter that can be referenced within this
            <see
                cref="T:System.Data.Entity.Core.Common.CommandTrees.DbCommandTree" />
            .
            </summary>
            <returns>
            The name and corresponding type of each parameter that can be referenced within this
            <see
                cref="T:System.Data.Entity.Core.Common.CommandTrees.DbCommandTree" />
            .
            </returns>
        </member>
        <member name="P:System.Data.Entity.Core.Common.CommandTrees.DbCommandTree.CommandTreeKind">
            <summary>
            Gets the kind of this command tree.
            </summary>
        </member>
        <member name="P:System.Data.Entity.Core.Common.CommandTrees.DbCommandTree.MetadataWorkspace">
            <summary>
            Gets the metadata workspace used by this command tree.
            </summary>
        </member>
        <member name="P:System.Data.Entity.Core.Common.CommandTrees.DbCommandTree.DataSpace">
            <summary>
            Gets the data space in which metadata used by this command tree must reside.
            </summary>
        </member>
        <member name="T:System.Data.Entity.Core.Common.CommandTrees.DbDeleteCommandTree">
            <summary>Represents a single row delete operation expressed as a command tree. This class cannot be inherited.  </summary>
        </member>
        <member name="T:System.Data.Entity.Core.Common.CommandTrees.DbModificationCommandTree">
            <summary>Represents a data manipulation language (DML) operation expressed as a command tree.</summary>
        </member>
        <member name="P:System.Data.Entity.Core.Common.CommandTrees.DbModificationCommandTree.Target">
            <summary>
            Gets the <see cref="T:System.Data.Entity.Core.Common.CommandTrees.DbExpressionBinding" /> that specifies the target table for the data manipulation language (DML) operation.
            </summary>
            <returns>
            The <see cref="T:System.Data.Entity.Core.Common.CommandTrees.DbExpressionBinding" /> that specifies the target table for the DML operation.
            </returns>
        </member>
        <member name="P:System.Data.Entity.Core.Common.CommandTrees.DbModificationCommandTree.HasReader">
            <summary>
            Returns true if this modification command returns a reader (for instance, to return server generated values)
            </summary>
        </member>
        <member name="M:System.Data.Entity.Core.Common.CommandTrees.DbDeleteCommandTree.#ctor(System.Data.Entity.Core.Metadata.Edm.MetadataWorkspace,System.Data.Entity.Core.Metadata.Edm.DataSpace,System.Data.Entity.Core.Common.CommandTrees.DbExpressionBinding,System.Data.Entity.Core.Common.CommandTrees.DbExpression)">
            <summary>
            Initializes a new instance of the <see cref="T:System.Data.Entity.Core.Common.CommandTrees.DbDeleteCommandTree"/> class.
            </summary>
            <param name="metadata">The model this command will operate on.</param>
            <param name="dataSpace">The data space.</param>
            <param name="target">The target table for the data manipulation language (DML) operation.</param>
            <param name="predicate">A predicate used to determine which members of the target collection should be deleted.</param>
        </member>
        <member name="P:System.Data.Entity.Core.Common.CommandTrees.DbDeleteCommandTree.Predicate">
            <summary>
            Gets an <see cref="T:System.Data.Entity.Core.Common.CommandTrees.DbExpression" /> that specifies the predicate used to determine which members of the target collection should be deleted.
            </summary>
            <remarks>
            The predicate can include only the following elements:
            <list>
                <item>Equality expression</item>
                <item>Constant expression</item>
                <item>IsNull expression</item>
                <item>Property expression</item>
                <item>Reference expression to the target</item>
                <item>And expression</item>
                <item>Or expression</item>
                <item>Not expression</item>
            </list>
            </remarks>        
            <returns>
            An <see cref="T:System.Data.Entity.Core.Common.CommandTrees.DbExpression" /> that specifies the predicate used to determine which members of the target collection should be deleted.
            </returns>
        </member>
        <member name="P:System.Data.Entity.Core.Common.CommandTrees.DbDeleteCommandTree.CommandTreeKind">
            <summary>Gets the kind of this command tree.</summary>
            <returns>The kind of this command tree.</returns>
        </member>
        <member name="T:System.Data.Entity.Core.Common.CommandTrees.DbExpressionKind">
            <summary>
            Contains values that each expression class uses to denote the operation it represents. The
            <see
                cref="P:System.Data.Entity.Core.Common.CommandTrees.DbExpression.ExpressionKind" />
            property of an
            <see
                cref="T:System.Data.Entity.Core.Common.CommandTrees.DbExpression" />
            can be retrieved to determine which operation that expression represents.
            </summary>
        </member>
        <member name="F:System.Data.Entity.Core.Common.CommandTrees.DbExpressionKind.All">
            <summary>
            True for all.
            </summary>
        </member>
        <member name="F:System.Data.Entity.Core.Common.CommandTrees.DbExpressionKind.And">
            <summary>
            Logical And.
            </summary>
        </member>
        <member name="F:System.Data.Entity.Core.Common.CommandTrees.DbExpressionKind.Any">
            <summary>
            True for any.
            </summary>
        </member>
        <member name="F:System.Data.Entity.Core.Common.CommandTrees.DbExpressionKind.Case">
            <summary>
            Conditional case statement.
            </summary>
        </member>
        <member name="F:System.Data.Entity.Core.Common.CommandTrees.DbExpressionKind.Cast">
            <summary>
            Polymorphic type cast.
            </summary>
        </member>
        <member name="F:System.Data.Entity.Core.Common.CommandTrees.DbExpressionKind.Constant">
            <summary>
            A constant value.
            </summary>
        </member>
        <member name="F:System.Data.Entity.Core.Common.CommandTrees.DbExpressionKind.CrossApply">
            <summary>
            Cross apply
            </summary>
        </member>
        <member name="F:System.Data.Entity.Core.Common.CommandTrees.DbExpressionKind.CrossJoin">
            <summary>
            Cross join
            </summary>
        </member>
        <member name="F:System.Data.Entity.Core.Common.CommandTrees.DbExpressionKind.Deref">
            <summary>
            Dereference.
            </summary>
        </member>
        <member name="F:System.Data.Entity.Core.Common.CommandTrees.DbExpressionKind.Distinct">
            <summary>
            Duplicate removal.
            </summary>
        </member>
        <member name="F:System.Data.Entity.Core.Common.CommandTrees.DbExpressionKind.Divide">
            <summary>
            Division.
            </summary>
        </member>
        <member name="F:System.Data.Entity.Core.Common.CommandTrees.DbExpressionKind.Element">
            <summary>
            Set to singleton conversion.
            </summary>
        </member>
        <member name="F:System.Data.Entity.Core.Common.CommandTrees.DbExpressionKind.EntityRef">
            <summary>
            Entity ref value retrieval.
            </summary>
        </member>
        <member name="F:System.Data.Entity.Core.Common.CommandTrees.DbExpressionKind.Equals">
            <summary>
            Equality
            </summary>
        </member>
        <member name="F:System.Data.Entity.Core.Common.CommandTrees.DbExpressionKind.Except">
            <summary>
            Set subtraction
            </summary>
        </member>
        <member name="F:System.Data.Entity.Core.Common.CommandTrees.DbExpressionKind.Filter">
            <summary>
            Restriction.
            </summary>
        </member>
        <member name="F:System.Data.Entity.Core.Common.CommandTrees.DbExpressionKind.FullOuterJoin">
            <summary>
            Full outer join
            </summary>
        </member>
        <member name="F:System.Data.Entity.Core.Common.CommandTrees.DbExpressionKind.Function">
            <summary>
            Invocation of a stand-alone function
            </summary>
        </member>
        <member name="F:System.Data.Entity.Core.Common.CommandTrees.DbExpressionKind.GreaterThan">
            <summary>
            Greater than.
            </summary>
        </member>
        <member name="F:System.Data.Entity.Core.Common.CommandTrees.DbExpressionKind.GreaterThanOrEquals">
            <summary>
            Greater than or equal.
            </summary>
        </member>
        <member name="F:System.Data.Entity.Core.Common.CommandTrees.DbExpressionKind.GroupBy">
            <summary>
            Grouping.
            </summary>
        </member>
        <member name="F:System.Data.Entity.Core.Common.CommandTrees.DbExpressionKind.InnerJoin">
            <summary>
            Inner join
            </summary>
        </member>
        <member name="F:System.Data.Entity.Core.Common.CommandTrees.DbExpressionKind.Intersect">
            <summary>
            Set intersection.
            </summary>
        </member>
        <member name="F:System.Data.Entity.Core.Common.CommandTrees.DbExpressionKind.IsEmpty">
            <summary>
            Empty set determination.
            </summary>
        </member>
        <member name="F:System.Data.Entity.Core.Common.CommandTrees.DbExpressionKind.IsNull">
            <summary>
            Null determination.
            </summary>
        </member>
        <member name="F:System.Data.Entity.Core.Common.CommandTrees.DbExpressionKind.IsOf">
            <summary>
            Type comparison (specified Type or Subtype).
            </summary>
        </member>
        <member name="F:System.Data.Entity.Core.Common.CommandTrees.DbExpressionKind.IsOfOnly">
            <summary>
            Type comparison (specified Type only).
            </summary>
        </member>
        <member name="F:System.Data.Entity.Core.Common.CommandTrees.DbExpressionKind.LeftOuterJoin">
            <summary>
            Left outer join
            </summary>
        </member>
        <member name="F:System.Data.Entity.Core.Common.CommandTrees.DbExpressionKind.LessThan">
            <summary>
            Less than.
            </summary>
        </member>
        <member name="F:System.Data.Entity.Core.Common.CommandTrees.DbExpressionKind.LessThanOrEquals">
            <summary>
            Less than or equal.
            </summary>
        </member>
        <member name="F:System.Data.Entity.Core.Common.CommandTrees.DbExpressionKind.Like">
            <summary>
            String comparison.
            </summary>
        </member>
        <member name="F:System.Data.Entity.Core.Common.CommandTrees.DbExpressionKind.Limit">
            <summary>
            Result count restriction (TOP n).
            </summary>
        </member>
        <member name="F:System.Data.Entity.Core.Common.CommandTrees.DbExpressionKind.Minus">
            <summary>
            Subtraction.
            </summary>
        </member>
        <member name="F:System.Data.Entity.Core.Common.CommandTrees.DbExpressionKind.Modulo">
            <summary>
            Modulo.
            </summary>
        </member>
        <member name="F:System.Data.Entity.Core.Common.CommandTrees.DbExpressionKind.Multiply">
            <summary>
            Multiplication.
            </summary>
        </member>
        <member name="F:System.Data.Entity.Core.Common.CommandTrees.DbExpressionKind.NewInstance">
            <summary>
            Instance, row, and set construction.
            </summary>
        </member>
        <member name="F:System.Data.Entity.Core.Common.CommandTrees.DbExpressionKind.Not">
            <summary>
            Logical Not.
            </summary>
        </member>
        <member name="F:System.Data.Entity.Core.Common.CommandTrees.DbExpressionKind.NotEquals">
            <summary>
            Inequality.
            </summary>
        </member>
        <member name="F:System.Data.Entity.Core.Common.CommandTrees.DbExpressionKind.Null">
            <summary>
            Null.
            </summary>
        </member>
        <member name="F:System.Data.Entity.Core.Common.CommandTrees.DbExpressionKind.OfType">
            <summary>
            Set members by type (or subtype).
            </summary>
        </member>
        <member name="F:System.Data.Entity.Core.Common.CommandTrees.DbExpressionKind.OfTypeOnly">
            <summary>
            Set members by (exact) type.
            </summary>
        </member>
        <member name="F:System.Data.Entity.Core.Common.CommandTrees.DbExpressionKind.Or">
            <summary>
            Logical Or.
            </summary>
        </member>
        <member name="F:System.Data.Entity.Core.Common.CommandTrees.DbExpressionKind.OuterApply">
            <summary>
            Outer apply.
            </summary>
        </member>
        <member name="F:System.Data.Entity.Core.Common.CommandTrees.DbExpressionKind.ParameterReference">
            <summary>
            A reference to a parameter.
            </summary>
        </member>
        <member name="F:System.Data.Entity.Core.Common.CommandTrees.DbExpressionKind.Plus">
            <summary>
            Addition.
            </summary>
        </member>
        <member name="F:System.Data.Entity.Core.Common.CommandTrees.DbExpressionKind.Project">
            <summary>
            Projection.
            </summary>
        </member>
        <member name="F:System.Data.Entity.Core.Common.CommandTrees.DbExpressionKind.Property">
            <summary>
            Retrieval of a static or instance property.
            </summary>
        </member>
        <member name="F:System.Data.Entity.Core.Common.CommandTrees.DbExpressionKind.Ref">
            <summary>
            Reference.
            </summary>
        </member>
        <member name="F:System.Data.Entity.Core.Common.CommandTrees.DbExpressionKind.RefKey">
            <summary>
            Ref key value retrieval.
            </summary>
        </member>
        <member name="F:System.Data.Entity.Core.Common.CommandTrees.DbExpressionKind.RelationshipNavigation">
            <summary>
            Navigation of a (composition or association) relationship.
            </summary>
        </member>
        <member name="F:System.Data.Entity.Core.Common.CommandTrees.DbExpressionKind.Scan">
            <summary>
            Entity or relationship set scan.
            </summary>
        </member>
        <member name="F:System.Data.Entity.Core.Common.CommandTrees.DbExpressionKind.Skip">
            <summary>
            Skip elements of an ordered collection.
            </summary>
        </member>
        <member name="F:System.Data.Entity.Core.Common.CommandTrees.DbExpressionKind.Sort">
            <summary>
            Sorting.
            </summary>
        </member>
        <member name="F:System.Data.Entity.Core.Common.CommandTrees.DbExpressionKind.Treat">
            <summary>
            Type conversion.
            </summary>
        </member>
        <member name="F:System.Data.Entity.Core.Common.CommandTrees.DbExpressionKind.UnaryMinus">
            <summary>
            Negation.
            </summary>
        </member>
        <member name="F:System.Data.Entity.Core.Common.CommandTrees.DbExpressionKind.UnionAll">
            <summary>
            Set union (with duplicates).
            </summary>
        </member>
        <member name="F:System.Data.Entity.Core.Common.CommandTrees.DbExpressionKind.VariableReference">
            <summary>
            A reference to a variable.
            </summary>
        </member>
        <member name="F:System.Data.Entity.Core.Common.CommandTrees.DbExpressionKind.Lambda">
            <summary>
            Application of a lambda function
            </summary>
        </member>
        <member name="F:System.Data.Entity.Core.Common.CommandTrees.DbExpressionKind.In">
            <summary>
            In.
            </summary>
        </member>
        <member name="F:System.Data.Entity.Core.Common.CommandTrees.DbExpressionKindHelper.Last">
            <summary>
            The last value in the DbExpressionKind enumeration.
            </summary>
        </member>
        <member name="T:System.Data.Entity.Core.Common.CommandTrees.DbExpressionVisitor`1">
            <summary>Defines the basic functionality that should be implemented by visitors that return a result value of a specific type. </summary>
            <typeparam name="TResultType">The type of the result produced by the visitor.</typeparam>
        </member>
        <member name="M:System.Data.Entity.Core.Common.CommandTrees.DbExpressionVisitor`1.Visit(System.Data.Entity.Core.Common.CommandTrees.DbExpression)">
            <summary>When overridden in a derived class, handles any expression of an unrecognized type.</summary>
            <returns>A result value of a specific type.</returns>
            <param name="expression">
            The <see cref="T:System.Data.Entity.Core.Common.CommandTrees.DbExpression" /> that is being visited.
            </param>
        </member>
        <member name="M:System.Data.Entity.Core.Common.CommandTrees.DbExpressionVisitor`1.Visit(System.Data.Entity.Core.Common.CommandTrees.DbAndExpression)">
            <summary>
            When overridden in a derived class, implements the visitor pattern for
            <see
                cref="T:System.Data.Entity.Core.Common.CommandTrees.DbAndExpression" />
            .
            </summary>
            <returns>A result value of a specific type.</returns>
            <param name="expression">
            The <see cref="T:System.Data.Entity.Core.Common.CommandTrees.DbAndExpression" /> that is being visited.
            </param>
        </member>
        <member name="M:System.Data.Entity.Core.Common.CommandTrees.DbExpressionVisitor`1.Visit(System.Data.Entity.Core.Common.CommandTrees.DbApplyExpression)">
            <summary>
            When overridden in a derived class, implements the visitor pattern for
            <see
                cref="T:System.Data.Entity.Core.Common.CommandTrees.DbApplyExpression" />
            .
            </summary>
            <returns>A result value of a specific type.</returns>
            <param name="expression">
            The <see cref="T:System.Data.Entity.Core.Common.CommandTrees.DbApplyExpression" /> that is being visited.
            </param>
        </member>
        <member name="M:System.Data.Entity.Core.Common.CommandTrees.DbExpressionVisitor`1.Visit(System.Data.Entity.Core.Common.CommandTrees.DbArithmeticExpression)">
            <summary>
            When overridden in a derived class, implements the visitor pattern for
            <see
                cref="T:System.Data.Entity.Core.Common.CommandTrees.DbArithmeticExpression" />
            .
            </summary>
            <returns>A result value of a specific type.</returns>
            <param name="expression">
            The <see cref="T:System.Data.Entity.Core.Common.CommandTrees.DbArithmeticExpression" /> that is being visited.
            </param>
        </member>
        <member name="M:System.Data.Entity.Core.Common.CommandTrees.DbExpressionVisitor`1.Visit(System.Data.Entity.Core.Common.CommandTrees.DbCaseExpression)">
            <summary>
            When overridden in a derived class, implements the visitor pattern for
            <see
                cref="T:System.Data.Entity.Core.Common.CommandTrees.DbCaseExpression" />
            .
            </summary>
            <returns>A result value of a specific type.</returns>
            <param name="expression">
            The <see cref="T:System.Data.Entity.Core.Common.CommandTrees.DbCaseExpression" /> that is being visited.
            </param>
        </member>
        <member name="M:System.Data.Entity.Core.Common.CommandTrees.DbExpressionVisitor`1.Visit(System.Data.Entity.Core.Common.CommandTrees.DbCastExpression)">
            <summary>
            When overridden in a derived class, implements the visitor pattern for
            <see
                cref="T:System.Data.Entity.Core.Common.CommandTrees.DbCastExpression" />
            .
            </summary>
            <returns>A result value of a specific type.</returns>
            <param name="expression">
            The <see cref="T:System.Data.Entity.Core.Common.CommandTrees.DbCastExpression" /> that is being visited.
            </param>
        </member>
        <member name="M:System.Data.Entity.Core.Common.CommandTrees.DbExpressionVisitor`1.Visit(System.Data.Entity.Core.Common.CommandTrees.DbComparisonExpression)">
            <summary>
            When overridden in a derived class, implements the visitor pattern for
            <see
                cref="T:System.Data.Entity.Core.Common.CommandTrees.DbComparisonExpression" />
            .
            </summary>
            <returns>A result value of a specific type.</returns>
            <param name="expression">
            The <see cref="T:System.Data.Entity.Core.Common.CommandTrees.DbComparisonExpression" /> that is being visited.
            </param>
        </member>
        <member name="M:System.Data.Entity.Core.Common.CommandTrees.DbExpressionVisitor`1.Visit(System.Data.Entity.Core.Common.CommandTrees.DbConstantExpression)">
            <summary>
            When overridden in a derived class, implements the visitor pattern for
            <see
                cref="T:System.Data.Entity.Core.Common.CommandTrees.DbConstantExpression" />
            .
            </summary>
            <returns>A result value of a specific type.</returns>
            <param name="expression">
            The <see cref="T:System.Data.Entity.Core.Common.CommandTrees.DbConstantExpression" /> that is being visited.
            </param>
        </member>
        <member name="M:System.Data.Entity.Core.Common.CommandTrees.DbExpressionVisitor`1.Visit(System.Data.Entity.Core.Common.CommandTrees.DbCrossJoinExpression)">
            <summary>
            When overridden in a derived class, implements the visitor pattern for
            <see
                cref="T:System.Data.Entity.Core.Common.CommandTrees.DbCrossJoinExpression" />
            .
            </summary>
            <returns>A result value of a specific type.</returns>
            <param name="expression">
            The <see cref="T:System.Data.Entity.Core.Common.CommandTrees.DbCrossJoinExpression" /> that is being visited.
            </param>
        </member>
        <member name="M:System.Data.Entity.Core.Common.CommandTrees.DbExpressionVisitor`1.Visit(System.Data.Entity.Core.Common.CommandTrees.DbDerefExpression)">
            <summary>
            When overridden in a derived class, implements the visitor pattern for
            <see
                cref="T:System.Data.Entity.Core.Common.CommandTrees.DbDerefExpression" />
            .
            </summary>
            <returns>A result value of a specific type.</returns>
            <param name="expression">
            The <see cref="T:System.Data.Entity.Core.Common.CommandTrees.DbDerefExpression" /> that is being visited.
            </param>
        </member>
        <member name="M:System.Data.Entity.Core.Common.CommandTrees.DbExpressionVisitor`1.Visit(System.Data.Entity.Core.Common.CommandTrees.DbDistinctExpression)">
            <summary>
            When overridden in a derived class, implements the visitor pattern for
            <see
                cref="T:System.Data.Entity.Core.Common.CommandTrees.DbDistinctExpression" />
            .
            </summary>
            <returns>A result value of a specific type.</returns>
            <param name="expression">
            The <see cref="T:System.Data.Entity.Core.Common.CommandTrees.DbDistinctExpression" /> that is being visited.
            </param>
        </member>
        <member name="M:System.Data.Entity.Core.Common.CommandTrees.DbExpressionVisitor`1.Visit(System.Data.Entity.Core.Common.CommandTrees.DbElementExpression)">
            <summary>
            When overridden in a derived class, implements the visitor pattern for
            <see
                cref="T:System.Data.Entity.Core.Common.CommandTrees.DbElementExpression" />
            .
            </summary>
            <returns>A result value of a specific type.</returns>
            <param name="expression">
            The <see cref="T:System.Data.Entity.Core.Common.CommandTrees.DbElementExpression" /> that is being visited.
            </param>
        </member>
        <member name="M:System.Data.Entity.Core.Common.CommandTrees.DbExpressionVisitor`1.Visit(System.Data.Entity.Core.Common.CommandTrees.DbExceptExpression)">
            <summary>
            When overridden in a derived class, implements the visitor pattern for
            <see
                cref="T:System.Data.Entity.Core.Common.CommandTrees.DbExceptExpression" />
            .
            </summary>
            <returns>A result value of a specific type.</returns>
            <param name="expression">
            The <see cref="T:System.Data.Entity.Core.Common.CommandTrees.DbExceptExpression" /> that is being visited.
            </param>
        </member>
        <member name="M:System.Data.Entity.Core.Common.CommandTrees.DbExpressionVisitor`1.Visit(System.Data.Entity.Core.Common.CommandTrees.DbFilterExpression)">
            <summary>
            When overridden in a derived class, implements the visitor pattern for
            <see
                cref="T:System.Data.Entity.Core.Common.CommandTrees.DbFilterExpression" />
            .
            </summary>
            <returns>A result value of a specific type.</returns>
            <param name="expression">
            The <see cref="T:System.Data.Entity.Core.Common.CommandTrees.DbFilterExpression" /> that is being visited.
            </param>
        </member>
        <member name="M:System.Data.Entity.Core.Common.CommandTrees.DbExpressionVisitor`1.Visit(System.Data.Entity.Core.Common.CommandTrees.DbFunctionExpression)">
            <summary>
            When overridden in a derived class, implements the visitor pattern for
            <see
                cref="T:System.Data.Entity.Core.Common.CommandTrees.DbFunctionExpression" />
            .
            </summary>
            <returns>A result value of a specific type.</returns>
            <param name="expression">
            The <see cref="T:System.Data.Entity.Core.Common.CommandTrees.DbFunctionExpression" /> that is being visited.
            </param>
        </member>
        <member name="M:System.Data.Entity.Core.Common.CommandTrees.DbExpressionVisitor`1.Visit(System.Data.Entity.Core.Common.CommandTrees.DbEntityRefExpression)">
            <summary>
            When overridden in a derived class, implements the visitor pattern for
            <see
                cref="T:System.Data.Entity.Core.Common.CommandTrees.DbEntityRefExpression" />
            .
            </summary>
            <returns>A result value of a specific type.</returns>
            <param name="expression">
            The <see cref="T:System.Data.Entity.Core.Common.CommandTrees.DbEntityRefExpression" /> that is being visited.
            </param>
        </member>
        <member name="M:System.Data.Entity.Core.Common.CommandTrees.DbExpressionVisitor`1.Visit(System.Data.Entity.Core.Common.CommandTrees.DbRefKeyExpression)">
            <summary>
            When overridden in a derived class, implements the visitor pattern for
            <see
                cref="T:System.Data.Entity.Core.Common.CommandTrees.DbRefKeyExpression" />
            .
            </summary>
            <returns>A result value of a specific type.</returns>
            <param name="expression">
            The <see cref="T:System.Data.Entity.Core.Common.CommandTrees.DbRefKeyExpression" /> that is being visited.
            </param>
        </member>
        <member name="M:System.Data.Entity.Core.Common.CommandTrees.DbExpressionVisitor`1.Visit(System.Data.Entity.Core.Common.CommandTrees.DbGroupByExpression)">
            <summary>
            When overridden in a derived class, implements the visitor pattern for
            <see
                cref="T:System.Data.Entity.Core.Common.CommandTrees.DbGroupByExpression" />
            .
            </summary>
            <returns>A result value of a specific type.</returns>
            <param name="expression">
            The <see cref="T:System.Data.Entity.Core.Common.CommandTrees.DbGroupByExpression" /> that is being visited.
            </param>
        </member>
        <member name="M:System.Data.Entity.Core.Common.CommandTrees.DbExpressionVisitor`1.Visit(System.Data.Entity.Core.Common.CommandTrees.DbIntersectExpression)">
            <summary>
            When overridden in a derived class, implements the visitor pattern for
            <see
                cref="T:System.Data.Entity.Core.Common.CommandTrees.DbIntersectExpression" />
            .
            </summary>
            <returns>A result value of a specific type.</returns>
            <param name="expression">
            The <see cref="T:System.Data.Entity.Core.Common.CommandTrees.DbIntersectExpression" /> that is being visited.
            </param>
        </member>
        <member name="M:System.Data.Entity.Core.Common.CommandTrees.DbExpressionVisitor`1.Visit(System.Data.Entity.Core.Common.CommandTrees.DbIsEmptyExpression)">
            <summary>
            When overridden in a derived class, implements the visitor pattern for
            <see
                cref="T:System.Data.Entity.Core.Common.CommandTrees.DbIsEmptyExpression" />
            .
            </summary>
            <returns>A result value of a specific type.</returns>
            <param name="expression">
            The <see cref="T:System.Data.Entity.Core.Common.CommandTrees.DbIsEmptyExpression" /> that is being visited.
            </param>
        </member>
        <member name="M:System.Data.Entity.Core.Common.CommandTrees.DbExpressionVisitor`1.Visit(System.Data.Entity.Core.Common.CommandTrees.DbIsNullExpression)">
            <summary>
            When overridden in a derived class, implements the visitor pattern for
            <see
                cref="T:System.Data.Entity.Core.Common.CommandTrees.DbIsNullExpression" />
            .
            </summary>
            <returns>A result value of a specific type.</returns>
            <param name="expression">
            The <see cref="T:System.Data.Entity.Core.Common.CommandTrees.DbIsNullExpression" /> that is being visited.
            </param>
        </member>
        <member name="M:System.Data.Entity.Core.Common.CommandTrees.DbExpressionVisitor`1.Visit(System.Data.Entity.Core.Common.CommandTrees.DbIsOfExpression)">
            <summary>
            When overridden in a derived class, implements the visitor pattern for
            <see
                cref="T:System.Data.Entity.Core.Common.CommandTrees.DbIsOfExpression" />
            .
            </summary>
            <returns>A result value of a specific type.</returns>
            <param name="expression">
            The <see cref="T:System.Data.Entity.Core.Common.CommandTrees.DbIsOfExpression" /> that is being visited.
            </param>
        </member>
        <member name="M:System.Data.Entity.Core.Common.CommandTrees.DbExpressionVisitor`1.Visit(System.Data.Entity.Core.Common.CommandTrees.DbJoinExpression)">
            <summary>
            When overridden in a derived class, implements the visitor pattern for
            <see
                cref="T:System.Data.Entity.Core.Common.CommandTrees.DbJoinExpression" />
            .
            </summary>
            <returns>A result value of a specific type.</returns>
            <param name="expression">
            The <see cref="T:System.Data.Entity.Core.Common.CommandTrees.DbJoinExpression" /> that is being visited.
            </param>
        </member>
        <member name="M:System.Data.Entity.Core.Common.CommandTrees.DbExpressionVisitor`1.Visit(System.Data.Entity.Core.Common.CommandTrees.DbLambdaExpression)">
            <summary>
            When overridden in a derived class, implements the visitor pattern method for
            <see
                cref="T:System.Data.Entity.Core.Common.CommandTrees.DbLambdaExpression" />
            .
            </summary>
            <returns>A result value of a specific type.</returns>
            <param name="expression">
            The <see cref="T:System.Data.Entity.Core.Common.CommandTrees.DbLambdaExpression" /> that is being visited.
            </param>
        </member>
        <member name="M:System.Data.Entity.Core.Common.CommandTrees.DbExpressionVisitor`1.Visit(System.Data.Entity.Core.Common.CommandTrees.DbLikeExpression)">
            <summary>
            When overridden in a derived class, implements the visitor pattern for
            <see
                cref="T:System.Data.Entity.Core.Common.CommandTrees.DbLikeExpression" />
            .
            </summary>
            <returns>A result value of a specific type.</returns>
            <param name="expression">
            The <see cref="T:System.Data.Entity.Core.Common.CommandTrees.DbLikeExpression" /> that is being visited.
            </param>
        </member>
        <member name="M:System.Data.Entity.Core.Common.CommandTrees.DbExpressionVisitor`1.Visit(System.Data.Entity.Core.Common.CommandTrees.DbLimitExpression)">
            <summary>
            When overridden in a derived class, implements the visitor pattern for
            <see
                cref="T:System.Data.Entity.Core.Common.CommandTrees.DbLimitExpression" />
            .
            </summary>
            <returns>A result value of a specific type.</returns>
            <param name="expression">
            The <see cref="T:System.Data.Entity.Core.Common.CommandTrees.DbLimitExpression" /> that is being visited.
            </param>
        </member>
        <member name="M:System.Data.Entity.Core.Common.CommandTrees.DbExpressionVisitor`1.Visit(System.Data.Entity.Core.Common.CommandTrees.DbNewInstanceExpression)">
            <summary>
            When overridden in a derived class, implements the visitor pattern for
            <see
                cref="T:System.Data.Entity.Core.Common.CommandTrees.DbNewInstanceExpression" />
            .
            </summary>
            <returns>A result value of a specific type.</returns>
            <param name="expression">
            The <see cref="T:System.Data.Entity.Core.Common.CommandTrees.DbNewInstanceExpression" /> that is being visited.
            </param>
        </member>
        <member name="M:System.Data.Entity.Core.Common.CommandTrees.DbExpressionVisitor`1.Visit(System.Data.Entity.Core.Common.CommandTrees.DbNotExpression)">
            <summary>
            When overridden in a derived class, implements the visitor pattern for
            <see
                cref="T:System.Data.Entity.Core.Common.CommandTrees.DbNotExpression" />
            .
            </summary>
            <returns>A result value of a specific type.</returns>
            <param name="expression">
            The <see cref="T:System.Data.Entity.Core.Common.CommandTrees.DbNotExpression" /> that is being visited.
            </param>
        </member>
        <member name="M:System.Data.Entity.Core.Common.CommandTrees.DbExpressionVisitor`1.Visit(System.Data.Entity.Core.Common.CommandTrees.DbNullExpression)">
            <summary>
            When overridden in a derived class, implements the visitor pattern for
            <see
                cref="T:System.Data.Entity.Core.Common.CommandTrees.DbNullExpression" />
            .
            </summary>
            <returns>A result value of a specific type.</returns>
            <param name="expression">
            The <see cref="T:System.Data.Entity.Core.Common.CommandTrees.DbNullExpression" /> that is being visited.
            </param>
        </member>
        <member name="M:System.Data.Entity.Core.Common.CommandTrees.DbExpressionVisitor`1.Visit(System.Data.Entity.Core.Common.CommandTrees.DbOfTypeExpression)">
            <summary>
            When overridden in a derived class, implements the visitor pattern for
            <see
                cref="T:System.Data.Entity.Core.Common.CommandTrees.DbOfTypeExpression" />
            .
            </summary>
            <returns>A result value of a specific type.</returns>
            <param name="expression">
            The <see cref="T:System.Data.Entity.Core.Common.CommandTrees.DbOfTypeExpression" /> that is being visited.
            </param>
        </member>
        <member name="M:System.Data.Entity.Core.Common.CommandTrees.DbExpressionVisitor`1.Visit(System.Data.Entity.Core.Common.CommandTrees.DbOrExpression)">
            <summary>
            When overridden in a derived class, implements the visitor pattern for
            <see
                cref="T:System.Data.Entity.Core.Common.CommandTrees.DbOrExpression" />
            .
            </summary>
            <returns>A result value of a specific type.</returns>
            <param name="expression">
            The <see cref="T:System.Data.Entity.Core.Common.CommandTrees.DbOrExpression" /> that is being visited.
            </param>
        </member>
        <member name="M:System.Data.Entity.Core.Common.CommandTrees.DbExpressionVisitor`1.Visit(System.Data.Entity.Core.Common.CommandTrees.DbParameterReferenceExpression)">
            <summary>
            When overridden in a derived class, implements the visitor pattern for
            <see
                cref="T:System.Data.Entity.Core.Common.CommandTrees.DbParameterReferenceExpression" />
            .
            </summary>
            <returns>A result value of a specific type.</returns>
            <param name="expression">
            The <see cref="T:System.Data.Entity.Core.Common.CommandTrees.DbParameterReferenceExpression" /> that is being visited.
            </param>
        </member>
        <member name="M:System.Data.Entity.Core.Common.CommandTrees.DbExpressionVisitor`1.Visit(System.Data.Entity.Core.Common.CommandTrees.DbProjectExpression)">
            <summary>
            When overridden in a derived class, implements the visitor pattern for
            <see
                cref="T:System.Data.Entity.Core.Common.CommandTrees.DbProjectExpression" />
            .
            </summary>
            <returns>A result value of a specific type.</returns>
            <param name="expression">
            The <see cref="T:System.Data.Entity.Core.Common.CommandTrees.DbProjectExpression" /> that is being visited.
            </param>
        </member>
        <member name="M:System.Data.Entity.Core.Common.CommandTrees.DbExpressionVisitor`1.Visit(System.Data.Entity.Core.Common.CommandTrees.DbPropertyExpression)">
            <summary>
            When overridden in a derived class, implements the visitor pattern for
            <see
                cref="T:System.Data.Entity.Core.Common.CommandTrees.DbPropertyExpression" />
            .
            </summary>
            <returns>A result value of a specific type.</returns>
            <param name="expression">
            The <see cref="T:System.Data.Entity.Core.Common.CommandTrees.DbPropertyExpression" /> that is being visited.
            </param>
        </member>
        <member name="M:System.Data.Entity.Core.Common.CommandTrees.DbExpressionVisitor`1.Visit(System.Data.Entity.Core.Common.CommandTrees.DbQuantifierExpression)">
            <summary>
            When overridden in a derived class, implements the visitor pattern for
            <see
                cref="T:System.Data.Entity.Core.Common.CommandTrees.DbQuantifierExpression" />
            .
            </summary>
            <returns>A result value of a specific type.</returns>
            <param name="expression">
            The <see cref="T:System.Data.Entity.Core.Common.CommandTrees.DbQuantifierExpression" /> that is being visited.
            </param>
        </member>
        <member name="M:System.Data.Entity.Core.Common.CommandTrees.DbExpressionVisitor`1.Visit(System.Data.Entity.Core.Common.CommandTrees.DbRefExpression)">
            <summary>
            When overridden in a derived class, implements the visitor pattern for
            <see
                cref="T:System.Data.Entity.Core.Common.CommandTrees.DbRefExpression" />
            .
            </summary>
            <returns>A result value of a specific type.</returns>
            <param name="expression">
            The <see cref="T:System.Data.Entity.Core.Common.CommandTrees.DbRefExpression" /> that is being visited.
            </param>
        </member>
        <member name="M:System.Data.Entity.Core.Common.CommandTrees.DbExpressionVisitor`1.Visit(System.Data.Entity.Core.Common.CommandTrees.DbRelationshipNavigationExpression)">
            <summary>
            When overridden in a derived class, implements the visitor pattern for
            <see
                cref="T:System.Data.Entity.Core.Common.CommandTrees.DbRelationshipNavigationExpression" />
            .
            </summary>
            <returns>A result value of a specific type.</returns>
            <param name="expression">
            The <see cref="T:System.Data.Entity.Core.Common.CommandTrees.DbRelationshipNavigationExpression" /> that is being visited.
            </param>
        </member>
        <member name="M:System.Data.Entity.Core.Common.CommandTrees.DbExpressionVisitor`1.Visit(System.Data.Entity.Core.Common.CommandTrees.DbScanExpression)">
            <summary>
            When overridden in a derived class, implements the visitor pattern for
            <see
                cref="T:System.Data.Entity.Core.Common.CommandTrees.DbScanExpression" />
            .
            </summary>
            <returns>A result value of a specific type.</returns>
            <param name="expression">
            The <see cref="T:System.Data.Entity.Core.Common.CommandTrees.DbScanExpression" /> that is being visited.
            </param>
        </member>
        <member name="M:System.Data.Entity.Core.Common.CommandTrees.DbExpressionVisitor`1.Visit(System.Data.Entity.Core.Common.CommandTrees.DbSortExpression)">
            <summary>
            When overridden in a derived class, implements the visitor pattern for
            <see
                cref="T:System.Data.Entity.Core.Common.CommandTrees.DbSortExpression" />
            .
            </summary>
            <returns>A result value of a specific type.</returns>
            <param name="expression">
            The <see cref="T:System.Data.Entity.Core.Common.CommandTrees.DbSortExpression" /> that is being visited.
            </param>
        </member>
        <member name="M:System.Data.Entity.Core.Common.CommandTrees.DbExpressionVisitor`1.Visit(System.Data.Entity.Core.Common.CommandTrees.DbSkipExpression)">
            <summary>
            When overridden in a derived class, implements the visitor pattern for
            <see
                cref="T:System.Data.Entity.Core.Common.CommandTrees.DbSkipExpression" />
            .
            </summary>
            <returns>A result value of a specific type.</returns>
            <param name="expression">
            The <see cref="T:System.Data.Entity.Core.Common.CommandTrees.DbSkipExpression" /> that is being visited.
            </param>
        </member>
        <member name="M:System.Data.Entity.Core.Common.CommandTrees.DbExpressionVisitor`1.Visit(System.Data.Entity.Core.Common.CommandTrees.DbTreatExpression)">
            <summary>
            When overridden in a derived class, implements the visitor pattern for
            <see
                cref="T:System.Data.Entity.Core.Common.CommandTrees.DbTreatExpression" />
            .
            </summary>
            <returns>A result value of a specific type.</returns>
            <param name="expression">
            The <see cref="T:System.Data.Entity.Core.Common.CommandTrees.DbTreatExpression" /> that is being visited.
            </param>
        </member>
        <member name="M:System.Data.Entity.Core.Common.CommandTrees.DbExpressionVisitor`1.Visit(System.Data.Entity.Core.Common.CommandTrees.DbUnionAllExpression)">
            <summary>
            When overridden in a derived class, implements the visitor pattern for
            <see
                cref="T:System.Data.Entity.Core.Common.CommandTrees.DbUnionAllExpression" />
            .
            </summary>
            <returns>A result value of a specific type.</returns>
            <param name="expression">
            The <see cref="T:System.Data.Entity.Core.Common.CommandTrees.DbUnionAllExpression" /> that is being visited.
            </param>
        </member>
        <member name="M:System.Data.Entity.Core.Common.CommandTrees.DbExpressionVisitor`1.Visit(System.Data.Entity.Core.Common.CommandTrees.DbVariableReferenceExpression)">
            <summary>
            When overridden in a derived class, implements the visitor pattern for
            <see
                cref="T:System.Data.Entity.Core.Common.CommandTrees.DbVariableReferenceExpression" />
            .
            </summary>
            <returns>A result value of a specific type.</returns>
            <param name="expression">
            The <see cref="T:System.Data.Entity.Core.Common.CommandTrees.DbVariableReferenceExpression" /> that is being visited.
            </param>
        </member>
        <member name="M:System.Data.Entity.Core.Common.CommandTrees.DbExpressionVisitor`1.Visit(System.Data.Entity.Core.Common.CommandTrees.DbInExpression)">
            <summary>
            Typed visitor pattern method for DbInExpression.
            </summary>
            <param name="expression"> The DbInExpression that is being visited. </param>
            <returns> An instance of TResultType. </returns>
        </member>
        <member name="T:System.Data.Entity.Core.Common.CommandTrees.DbFunctionCommandTree">
            <summary>Represents the invocation of a database function. </summary>
        </member>
        <member name="M:System.Data.Entity.Core.Common.CommandTrees.DbFunctionCommandTree.#ctor(System.Data.Entity.Core.Metadata.Edm.MetadataWorkspace,System.Data.Entity.Core.Metadata.Edm.DataSpace,System.Data.Entity.Core.Metadata.Edm.EdmFunction,System.Data.Entity.Core.Metadata.Edm.TypeUsage,System.Collections.Generic.IEnumerable{System.Collections.Generic.KeyValuePair{System.String,System.Data.Entity.Core.Metadata.Edm.TypeUsage}})">
            <summary>
            Constructs a new DbFunctionCommandTree that uses the specified metadata workspace, data space and function metadata
            </summary>
            <param name="metadata"> The metadata workspace that the command tree should use. </param>
            <param name="dataSpace"> The logical 'space' that metadata in the expressions used in this command tree must belong to. </param>
            <param name="edmFunction"> </param>
            <param name="resultType"> </param>
            <param name="parameters"> </param>
            <exception cref="T:System.ArgumentNullException">
            <paramref name="metadata"/>, <paramref name="dataSpace"/> or <paramref name="edmFunction"/> is null
            </exception>
            <exception cref="T:System.ArgumentException">
            <paramref name="dataSpace"/> does not represent a valid data space or <paramref name="edmFunction"/>
            is a composable function
            </exception>
        </member>
        <member name="P:System.Data.Entity.Core.Common.CommandTrees.DbFunctionCommandTree.EdmFunction">
            <summary>
            Gets the <see cref="T:System.Data.Entity.Core.Metadata.Edm.EdmFunction" /> that represents the function that is being invoked.
            </summary>
            <returns>
            The <see cref="T:System.Data.Entity.Core.Metadata.Edm.EdmFunction" /> that represents the function that is being invoked.
            </returns>
        </member>
        <member name="P:System.Data.Entity.Core.Common.CommandTrees.DbFunctionCommandTree.ResultType">
            <summary>Gets the expected result type for the function’s first result set.</summary>
            <returns>The expected result type for the function’s first result set.</returns>
        </member>
        <member name="P:System.Data.Entity.Core.Common.CommandTrees.DbFunctionCommandTree.CommandTreeKind">
            <summary>Gets or sets the command tree kind.</summary>
            <returns>The command tree kind.</returns>
        </member>
        <member name="T:System.Data.Entity.Core.Common.CommandTrees.DbInsertCommandTree">
            <summary>Represents a single row insert operation expressed as a command tree. This class cannot be inherited.</summary>
            <remarks>
            Represents a single row insert operation expressed as a canonical command tree.
            When the <see cref="P:System.Data.Entity.Core.Common.CommandTrees.DbInsertCommandTree.Returning"/> property is set, the command returns a reader; otherwise,
            it returns a scalar value indicating the number of rows affected.
            </remarks>
        </member>
        <member name="M:System.Data.Entity.Core.Common.CommandTrees.DbInsertCommandTree.#ctor(System.Data.Entity.Core.Metadata.Edm.MetadataWorkspace,System.Data.Entity.Core.Metadata.Edm.DataSpace,System.Data.Entity.Core.Common.CommandTrees.DbExpressionBinding,System.Collections.ObjectModel.ReadOnlyCollection{System.Data.Entity.Core.Common.CommandTrees.DbModificationClause},System.Data.Entity.Core.Common.CommandTrees.DbExpression)">
            <summary>
            Initializes a new instance of the <see cref="T:System.Data.Entity.Core.Common.CommandTrees.DbInsertCommandTree"/> class.
            </summary>
            <param name="metadata">The model this command will operate on.</param>
            <param name="dataSpace">The data space.</param>
            <param name="target">The target table for the data manipulation language (DML) operation.</param>
            <param name="setClauses">The list of insert set clauses that define the insert operation. .</param>
            <param name="returning">A <see cref="T:System.Data.Entity.Core.Common.CommandTrees.DbExpression"/> that specifies a projection of results to be returned, based on the modified rows.</param>
        </member>
        <member name="P:System.Data.Entity.Core.Common.CommandTrees.DbInsertCommandTree.SetClauses">
            <summary>Gets the list of insert set clauses that define the insert operation. </summary>
            <returns>The list of insert set clauses that define the insert operation. </returns>
        </member>
        <member name="P:System.Data.Entity.Core.Common.CommandTrees.DbInsertCommandTree.Returning">
            <summary>
            Gets an <see cref="T:System.Data.Entity.Core.Common.CommandTrees.DbExpression" /> that specifies a projection of results to be returned based on the modified rows.
            </summary>
            <returns>
            An <see cref="T:System.Data.Entity.Core.Common.CommandTrees.DbExpression" /> that specifies a projection of results to be returned based on the modified rows. null indicates that no results should be returned from this command.
            </returns>
        </member>
        <member name="P:System.Data.Entity.Core.Common.CommandTrees.DbInsertCommandTree.CommandTreeKind">
            <summary>Gets the command tree kind.</summary>
            <returns>The command tree kind.</returns>
        </member>
        <member name="T:System.Data.Entity.Core.Common.CommandTrees.DbLambda">
            <summary>
            Represents a Lambda function that can be invoked to produce a
            <see
                cref="T:System.Data.Entity.Core.Common.CommandTrees.DbLambdaExpression" />
            .
            </summary>
        </member>
        <member name="M:System.Data.Entity.Core.Common.CommandTrees.DbLambda.Create(System.Data.Entity.Core.Common.CommandTrees.DbExpression,System.Collections.Generic.IEnumerable{System.Data.Entity.Core.Common.CommandTrees.DbVariableReferenceExpression})">
            <summary>
            Creates a <see cref="T:System.Data.Entity.Core.Common.CommandTrees.DbLambda"/> with the specified inline Lambda function implementation and formal parameters.
            </summary>
            <returns>A new DbLambda that describes an inline Lambda function with the specified body and formal parameters</returns>
            <param name="body">An expression that defines the logic of the Lambda function</param>
            <param name="variables">
            A <see cref="T:System.Data.Entity.Core.Common.CommandTrees.DbVariableReferenceExpression"/> collection that represents the formal parameters to the Lambda function.    These variables are valid for use in the body expression.
            </param>
            <exception cref="T:System.ArgumentNullException">
            <paramref name="variables"/>
            is null or contains null, or
            <paramref name="body"/>
            is null
            </exception>
            <exception cref="T:System.ArgumentException">
            <paramref name="variables"/>
            contains more than one element with the same variable name.
            </exception>
        </member>
        <member name="M:System.Data.Entity.Core.Common.CommandTrees.DbLambda.Create(System.Data.Entity.Core.Common.CommandTrees.DbExpression,System.Data.Entity.Core.Common.CommandTrees.DbVariableReferenceExpression[])">
            <summary>
            Creates a <see cref="T:System.Data.Entity.Core.Common.CommandTrees.DbLambda"/> with the specified inline Lambda function implementation and formal parameters.
            </summary>
            <returns>A new DbLambda that describes an inline Lambda function with the specified body and formal parameters</returns>
            <param name="body">An expression that defines the logic of the Lambda function</param>
            <param name="variables">
            A <see cref="T:System.Data.Entity.Core.Common.CommandTrees.DbVariableReferenceExpression"/> collection that represents the formal parameters to the Lambda function.    These variables are valid for use in the body expression.
            </param>
            <exception cref="T:System.ArgumentNullException">
            <paramref name="variables"/>
            is null or contains null, or
            <paramref name="body"/>
            is null.
            </exception>
            <exception cref="T:System.ArgumentException">
            <paramref name="variables"/>
            contains more than one element with the same variable name.
            </exception>
        </member>
        <member name="M:System.Data.Entity.Core.Common.CommandTrees.DbLambda.Create(System.Data.Entity.Core.Metadata.Edm.TypeUsage,System.Func{System.Data.Entity.Core.Common.CommandTrees.DbExpression,System.Data.Entity.Core.Common.CommandTrees.DbExpression})">
            <summary>
            Creates a new <see cref="T:System.Data.Entity.Core.Common.CommandTrees.DbLambda"/> with a single argument of the specified type, as defined by the specified function.
            </summary>
            <returns>A new DbLambda that describes an inline Lambda function with the specified body and single formal parameter.</returns>
            <param name="argument1Type">
            A <see cref="T:System.Data.Entity.Core.Metadata.Edm.TypeUsage"/> that defines the EDM type of the argument to the Lambda function
            </param>
            <param name="lambdaFunction">
            A function that defines the logic of the Lambda function as a
            <see cref="T:System.Data.Entity.Core.Common.CommandTrees.DbExpression"/>
            </param>
            <exception cref="T:System.ArgumentNullException">
            <paramref name="argument1Type"/>
            is null, or
            <paramref name="lambdaFunction"/>
            is null or produces a result of null.
            </exception>
        </member>
        <member name="M:System.Data.Entity.Core.Common.CommandTrees.DbLambda.Create(System.Data.Entity.Core.Metadata.Edm.TypeUsage,System.Data.Entity.Core.Metadata.Edm.TypeUsage,System.Func{System.Data.Entity.Core.Common.CommandTrees.DbExpression,System.Data.Entity.Core.Common.CommandTrees.DbExpression,System.Data.Entity.Core.Common.CommandTrees.DbExpression})">
            <summary>
            Creates a new <see cref="T:System.Data.Entity.Core.Common.CommandTrees.DbLambda"/> with arguments of the specified types, as defined by the specified function.
            </summary>
            <returns>A new DbLambda that describes an inline Lambda function with the specified body and formal parameters.</returns>
            <param name="argument1Type">
            A <see cref="T:System.Data.Entity.Core.Metadata.Edm.TypeUsage"/> that defines the EDM type of the first argument to the Lambda function
            </param>
            <param name="argument2Type">
            A <see cref="T:System.Data.Entity.Core.Metadata.Edm.TypeUsage"/> that defines the EDM type of the second argument to the Lambda function
            </param>
            <param name="lambdaFunction">
            A function that defines the logic of the Lambda function as a
            <see cref="T:System.Data.Entity.Core.Common.CommandTrees.DbExpression"/>
            </param>
            <exception cref="T:System.ArgumentNullException">
            <paramref name="argument1Type"/>
            is null,
            <paramref name="argument2Type"/>
            is null, or
            <paramref name="lambdaFunction"/>
            is null or produces a result of null.
            </exception>
        </member>
        <member name="M:System.Data.Entity.Core.Common.CommandTrees.DbLambda.Create(System.Data.Entity.Core.Metadata.Edm.TypeUsage,System.Data.Entity.Core.Metadata.Edm.TypeUsage,System.Data.Entity.Core.Metadata.Edm.TypeUsage,System.Func{System.Data.Entity.Core.Common.CommandTrees.DbExpression,System.Data.Entity.Core.Common.CommandTrees.DbExpression,System.Data.Entity.Core.Common.CommandTrees.DbExpression,System.Data.Entity.Core.Common.CommandTrees.DbExpression})">
            <summary>
            Creates a new <see cref="T:System.Data.Entity.Core.Common.CommandTrees.DbLambda"/> with arguments of the specified types, as defined by the specified function.
            </summary>
            <returns>A new DbLambda that describes an inline Lambda function with the specified body and formal parameters.</returns>
            <param name="argument1Type">
            A <see cref="T:System.Data.Entity.Core.Metadata.Edm.TypeUsage"/> that defines the EDM type of the first argument to the Lambda function
            </param>
            <param name="argument2Type">
            A <see cref="T:System.Data.Entity.Core.Metadata.Edm.TypeUsage"/> that defines the EDM type of the second argument to the Lambda function
            </param>
            <param name="argument3Type">
            A <see cref="T:System.Data.Entity.Core.Metadata.Edm.TypeUsage"/> that defines the EDM type of the third argument to the Lambda function
            </param>
            <param name="lambdaFunction">
            A function that defines the logic of the Lambda function as a
            <see cref="T:System.Data.Entity.Core.Common.CommandTrees.DbExpression"/>
            </param>
            <exception cref="T:System.ArgumentNullException">
            <paramref name="argument1Type"/>
            is null,
            <paramref name="argument2Type"/>
            is null,
            <paramref name="argument3Type"/>
            is null, or
            <paramref name="lambdaFunction"/>
            is null or produces a result of null.
            </exception>
        </member>
        <member name="M:System.Data.Entity.Core.Common.CommandTrees.DbLambda.Create(System.Data.Entity.Core.Metadata.Edm.TypeUsage,System.Data.Entity.Core.Metadata.Edm.TypeUsage,System.Data.Entity.Core.Metadata.Edm.TypeUsage,System.Data.Entity.Core.Metadata.Edm.TypeUsage,System.Func{System.Data.Entity.Core.Common.CommandTrees.DbExpression,System.Data.Entity.Core.Common.CommandTrees.DbExpression,System.Data.Entity.Core.Common.CommandTrees.DbExpression,System.Data.Entity.Core.Common.CommandTrees.DbExpression,System.Data.Entity.Core.Common.CommandTrees.DbExpression})">
            <summary>
            Creates a new <see cref="T:System.Data.Entity.Core.Common.CommandTrees.DbLambda"/> with arguments of the specified types, as defined by the specified function.
            </summary>
            <returns>A new DbLambda that describes an inline Lambda function with the specified body and formal parameters.</returns>
            <param name="argument1Type">
            A <see cref="T:System.Data.Entity.Core.Metadata.Edm.TypeUsage"/> that defines the EDM type of the first argument to the Lambda function
            </param>
            <param name="argument2Type">
            A <see cref="T:System.Data.Entity.Core.Metadata.Edm.TypeUsage"/> that defines the EDM type of the second argument to the Lambda function
            </param>
            <param name="argument3Type">
            A <see cref="T:System.Data.Entity.Core.Metadata.Edm.TypeUsage"/> that defines the EDM type of the third argument to the Lambda function
            </param>
            <param name="argument4Type">
            A <see cref="T:System.Data.Entity.Core.Metadata.Edm.TypeUsage"/> that defines the EDM type of the fourth argument to the Lambda function
            </param>
            <param name="lambdaFunction">
            A function that defines the logic of the Lambda function as a
            <see cref="T:System.Data.Entity.Core.Common.CommandTrees.DbExpression"/>
            </param>
            <exception cref="T:System.ArgumentNullException">
            <paramref name="argument1Type"/>
            is null,
            <paramref name="argument2Type"/>
            is null,
            <paramref name="argument3Type"/>
            is null,
            <paramref name="argument4Type"/>
            is null, or
            <paramref name="lambdaFunction"/>
            is null or produces a result of null.
            </exception>
        </member>
        <member name="M:System.Data.Entity.Core.Common.CommandTrees.DbLambda.Create(System.Data.Entity.Core.Metadata.Edm.TypeUsage,System.Data.Entity.Core.Metadata.Edm.TypeUsage,System.Data.Entity.Core.Metadata.Edm.TypeUsage,System.Data.Entity.Core.Metadata.Edm.TypeUsage,System.Data.Entity.Core.Metadata.Edm.TypeUsage,System.Func{System.Data.Entity.Core.Common.CommandTrees.DbExpression,System.Data.Entity.Core.Common.CommandTrees.DbExpression,System.Data.Entity.Core.Common.CommandTrees.DbExpression,System.Data.Entity.Core.Common.CommandTrees.DbExpression,System.Data.Entity.Core.Common.CommandTrees.DbExpression,System.Data.Entity.Core.Common.CommandTrees.DbExpression})">
            <summary>
            Creates a new <see cref="T:System.Data.Entity.Core.Common.CommandTrees.DbLambda"/> with arguments of the specified types, as defined by the specified function.
            </summary>
            <returns>A new DbLambda that describes an inline Lambda function with the specified body and formal parameters.</returns>
            <param name="argument1Type">
            A <see cref="T:System.Data.Entity.Core.Metadata.Edm.TypeUsage"/> that defines the EDM type of the first argument to the Lambda function
            </param>
            <param name="argument2Type">
            A <see cref="T:System.Data.Entity.Core.Metadata.Edm.TypeUsage"/> that defines the EDM type of the second argument to the Lambda function
            </param>
            <param name="argument3Type">
            A <see cref="T:System.Data.Entity.Core.Metadata.Edm.TypeUsage"/> that defines the EDM type of the third argument to the Lambda function
            </param>
            <param name="argument4Type">
            A <see cref="T:System.Data.Entity.Core.Metadata.Edm.TypeUsage"/> that defines the EDM type of the fourth argument to the Lambda function
            </param>
            <param name="argument5Type">
            A <see cref="T:System.Data.Entity.Core.Metadata.Edm.TypeUsage"/> that defines the EDM type of the fifth argument to the Lambda function
            </param>
            <param name="lambdaFunction">
            A function that defines the logic of the Lambda function as a
            <see cref="T:System.Data.Entity.Core.Common.CommandTrees.DbExpression"/>
            </param>
            <exception cref="T:System.ArgumentNullException">
            <paramref name="argument1Type"/>
            is null,
            <paramref name="argument2Type"/>
            is null,
            <paramref name="argument3Type"/>
            is null,
            <paramref name="argument4Type"/>
            is null,
            <paramref name="argument5Type"/>
            is null, or
            <paramref name="lambdaFunction"/>
            is null or produces a result of null.
            </exception>
        </member>
        <member name="M:System.Data.Entity.Core.Common.CommandTrees.DbLambda.Create(System.Data.Entity.Core.Metadata.Edm.TypeUsage,System.Data.Entity.Core.Metadata.Edm.TypeUsage,System.Data.Entity.Core.Metadata.Edm.TypeUsage,System.Data.Entity.Core.Metadata.Edm.TypeUsage,System.Data.Entity.Core.Metadata.Edm.TypeUsage,System.Data.Entity.Core.Metadata.Edm.TypeUsage,System.Func{System.Data.Entity.Core.Common.CommandTrees.DbExpression,System.Data.Entity.Core.Common.CommandTrees.DbExpression,System.Data.Entity.Core.Common.CommandTrees.DbExpression,System.Data.Entity.Core.Common.CommandTrees.DbExpression,System.Data.Entity.Core.Common.CommandTrees.DbExpression,System.Data.Entity.Core.Common.CommandTrees.DbExpression,System.Data.Entity.Core.Common.CommandTrees.DbExpression})">
            <summary>
            Creates a new <see cref="T:System.Data.Entity.Core.Common.CommandTrees.DbLambda"/> with arguments of the specified types, as defined by the specified function.
            </summary>
            <returns>A new DbLambda that describes an inline Lambda function with the specified body and formal parameters.</returns>
            <param name="argument1Type">
            A <see cref="T:System.Data.Entity.Core.Metadata.Edm.TypeUsage"/> that defines the EDM type of the first argument to the Lambda function
            </param>
            <param name="argument2Type">
            A <see cref="T:System.Data.Entity.Core.Metadata.Edm.TypeUsage"/> that defines the EDM type of the second argument to the Lambda function
            </param>
            <param name="argument3Type">
            A <see cref="T:System.Data.Entity.Core.Metadata.Edm.TypeUsage"/> that defines the EDM type of the third argument to the Lambda function
            </param>
            <param name="argument4Type">
            A <see cref="T:System.Data.Entity.Core.Metadata.Edm.TypeUsage"/> that defines the EDM type of the fourth argument to the Lambda function
            </param>
            <param name="argument5Type">
            A <see cref="T:System.Data.Entity.Core.Metadata.Edm.TypeUsage"/> that defines the EDM type of the fifth argument to the Lambda function
            </param>
            <param name="argument6Type">
            A <see cref="T:System.Data.Entity.Core.Metadata.Edm.TypeUsage"/> that defines the EDM type of the sixth argument to the Lambda function
            </param>
            <param name="lambdaFunction">
            A function that defines the logic of the Lambda function as a
            <see cref="T:System.Data.Entity.Core.Common.CommandTrees.DbExpression"/>
            </param>
            <exception cref="T:System.ArgumentNullException">
            <paramref name="argument1Type"/>
            is null,
            <paramref name="argument2Type"/>
            is null,
            <paramref name="argument3Type"/>
            is null,
            <paramref name="argument4Type"/>
            is null,
            <paramref name="argument5Type"/>
            is null,
            <paramref name="argument6Type"/>
            is null, or
            <paramref name="lambdaFunction"/>
            is null or produces a result of null.
            </exception>
        </member>
        <member name="M:System.Data.Entity.Core.Common.CommandTrees.DbLambda.Create(System.Data.Entity.Core.Metadata.Edm.TypeUsage,System.Data.Entity.Core.Metadata.Edm.TypeUsage,System.Data.Entity.Core.Metadata.Edm.TypeUsage,System.Data.Entity.Core.Metadata.Edm.TypeUsage,System.Data.Entity.Core.Metadata.Edm.TypeUsage,System.Data.Entity.Core.Metadata.Edm.TypeUsage,System.Data.Entity.Core.Metadata.Edm.TypeUsage,System.Func{System.Data.Entity.Core.Common.CommandTrees.DbExpression,System.Data.Entity.Core.Common.CommandTrees.DbExpression,System.Data.Entity.Core.Common.CommandTrees.DbExpression,System.Data.Entity.Core.Common.CommandTrees.DbExpression,System.Data.Entity.Core.Common.CommandTrees.DbExpression,System.Data.Entity.Core.Common.CommandTrees.DbExpression,System.Data.Entity.Core.Common.CommandTrees.DbExpression,System.Data.Entity.Core.Common.CommandTrees.DbExpression})">
            <summary>
            Creates a new <see cref="T:System.Data.Entity.Core.Common.CommandTrees.DbLambda"/> with arguments of the specified types, as defined by the specified function.
            </summary>
            <returns>A new DbLambda that describes an inline Lambda function with the specified body and formal parameters.</returns>
            <param name="argument1Type">
            A <see cref="T:System.Data.Entity.Core.Metadata.Edm.TypeUsage"/> that defines the EDM type of the first argument to the Lambda function
            </param>
            <param name="argument2Type">
            A <see cref="T:System.Data.Entity.Core.Metadata.Edm.TypeUsage"/> that defines the EDM type of the second argument to the Lambda function
            </param>
            <param name="argument3Type">
            A <see cref="T:System.Data.Entity.Core.Metadata.Edm.TypeUsage"/> that defines the EDM type of the third argument to the Lambda function
            </param>
            <param name="argument4Type">
            A <see cref="T:System.Data.Entity.Core.Metadata.Edm.TypeUsage"/> that defines the EDM type of the fourth argument to the Lambda function
            </param>
            <param name="argument5Type">
            A <see cref="T:System.Data.Entity.Core.Metadata.Edm.TypeUsage"/> that defines the EDM type of the fifth argument to the Lambda function
            </param>
            <param name="argument6Type">
            A <see cref="T:System.Data.Entity.Core.Metadata.Edm.TypeUsage"/> that defines the EDM type of the sixth argument to the Lambda function
            </param>
            <param name="argument7Type">
            A <see cref="T:System.Data.Entity.Core.Metadata.Edm.TypeUsage"/> that defines the EDM type of the seventh argument to the Lambda function
            </param>
            <param name="lambdaFunction">
            A function that defines the logic of the Lambda function as a
            <see cref="T:System.Data.Entity.Core.Common.CommandTrees.DbExpression"/>
            </param>
            <exception cref="T:System.ArgumentNullException">
            <paramref name="argument1Type"/>
            is null,
            <paramref name="argument2Type"/>
            is null,
            <paramref name="argument3Type"/>
            is null,
            <paramref name="argument4Type"/>
            is null,
            <paramref name="argument5Type"/>
            is null,
            <paramref name="argument6Type"/>
            is null,
            <paramref name="argument7Type"/>
            is null, or
            <paramref name="lambdaFunction"/>
            is null or produces a result of null.
            </exception>
        </member>
        <member name="M:System.Data.Entity.Core.Common.CommandTrees.DbLambda.Create(System.Data.Entity.Core.Metadata.Edm.TypeUsage,System.Data.Entity.Core.Metadata.Edm.TypeUsage,System.Data.Entity.Core.Metadata.Edm.TypeUsage,System.Data.Entity.Core.Metadata.Edm.TypeUsage,System.Data.Entity.Core.Metadata.Edm.TypeUsage,System.Data.Entity.Core.Metadata.Edm.TypeUsage,System.Data.Entity.Core.Metadata.Edm.TypeUsage,System.Data.Entity.Core.Metadata.Edm.TypeUsage,System.Func{System.Data.Entity.Core.Common.CommandTrees.DbExpression,System.Data.Entity.Core.Common.CommandTrees.DbExpression,System.Data.Entity.Core.Common.CommandTrees.DbExpression,System.Data.Entity.Core.Common.CommandTrees.DbExpression,System.Data.Entity.Core.Common.CommandTrees.DbExpression,System.Data.Entity.Core.Common.CommandTrees.DbExpression,System.Data.Entity.Core.Common.CommandTrees.DbExpression,System.Data.Entity.Core.Common.CommandTrees.DbExpression,System.Data.Entity.Core.Common.CommandTrees.DbExpression})">
            <summary>
            Creates a new <see cref="T:System.Data.Entity.Core.Common.CommandTrees.DbLambda"/> with arguments of the specified types, as defined by the specified function.
            </summary>
            <returns>A new DbLambda that describes an inline Lambda function with the specified body and formal parameters.</returns>
            <param name="argument1Type">
            A <see cref="T:System.Data.Entity.Core.Metadata.Edm.TypeUsage"/> that defines the EDM type of the first argument to the Lambda function
            </param>
            <param name="argument2Type">
            A <see cref="T:System.Data.Entity.Core.Metadata.Edm.TypeUsage"/> that defines the EDM type of the second argument to the Lambda function
            </param>
            <param name="argument3Type">
            A <see cref="T:System.Data.Entity.Core.Metadata.Edm.TypeUsage"/> that defines the EDM type of the third argument to the Lambda function
            </param>
            <param name="argument4Type">
            A <see cref="T:System.Data.Entity.Core.Metadata.Edm.TypeUsage"/> that defines the EDM type of the fourth argument to the Lambda function
            </param>
            <param name="argument5Type">
            A <see cref="T:System.Data.Entity.Core.Metadata.Edm.TypeUsage"/> that defines the EDM type of the fifth argument to the Lambda function
            </param>
            <param name="argument6Type">
            A <see cref="T:System.Data.Entity.Core.Metadata.Edm.TypeUsage"/> that defines the EDM type of the sixth argument to the Lambda function
            </param>
            <param name="argument7Type">
            A <see cref="T:System.Data.Entity.Core.Metadata.Edm.TypeUsage"/> that defines the EDM type of the seventh argument to the Lambda function
            </param>
            <param name="argument8Type">
            A <see cref="T:System.Data.Entity.Core.Metadata.Edm.TypeUsage"/> that defines the EDM type of the eighth argument to the Lambda function
            </param>
            <param name="lambdaFunction">
            A function that defines the logic of the Lambda function as a
            <see cref="T:System.Data.Entity.Core.Common.CommandTrees.DbExpression"/>
            </param>
            <exception cref="T:System.ArgumentNullException">
            <paramref name="argument1Type"/>
            is null,
            <paramref name="argument2Type"/>
            is null,
            <paramref name="argument3Type"/>
            is null,
            <paramref name="argument4Type"/>
            is null,
            <paramref name="argument5Type"/>
            is null,
            <paramref name="argument6Type"/>
            is null,
            <paramref name="argument7Type"/>
            is null,
            <paramref name="argument8Type"/>
            is null, or
            <paramref name="lambdaFunction"/>
            is null or produces a result of null.
            </exception>
        </member>
        <member name="M:System.Data.Entity.Core.Common.CommandTrees.DbLambda.Create(System.Data.Entity.Core.Metadata.Edm.TypeUsage,System.Data.Entity.Core.Metadata.Edm.TypeUsage,System.Data.Entity.Core.Metadata.Edm.TypeUsage,System.Data.Entity.Core.Metadata.Edm.TypeUsage,System.Data.Entity.Core.Metadata.Edm.TypeUsage,System.Data.Entity.Core.Metadata.Edm.TypeUsage,System.Data.Entity.Core.Metadata.Edm.TypeUsage,System.Data.Entity.Core.Metadata.Edm.TypeUsage,System.Data.Entity.Core.Metadata.Edm.TypeUsage,System.Func{System.Data.Entity.Core.Common.CommandTrees.DbExpression,System.Data.Entity.Core.Common.CommandTrees.DbExpression,System.Data.Entity.Core.Common.CommandTrees.DbExpression,System.Data.Entity.Core.Common.CommandTrees.DbExpression,System.Data.Entity.Core.Common.CommandTrees.DbExpression,System.Data.Entity.Core.Common.CommandTrees.DbExpression,System.Data.Entity.Core.Common.CommandTrees.DbExpression,System.Data.Entity.Core.Common.CommandTrees.DbExpression,System.Data.Entity.Core.Common.CommandTrees.DbExpression,System.Data.Entity.Core.Common.CommandTrees.DbExpression})">
            <summary>
            Creates a new <see cref="T:System.Data.Entity.Core.Common.CommandTrees.DbLambda"/> with arguments of the specified types, as defined by the specified function.
            </summary>
            <returns>A new DbLambda that describes an inline Lambda function with the specified body and formal parameters.</returns>
            <param name="argument1Type">
            A <see cref="T:System.Data.Entity.Core.Metadata.Edm.TypeUsage"/> that defines the EDM type of the first argument to the Lambda function
            </param>
            <param name="argument2Type">
            A <see cref="T:System.Data.Entity.Core.Metadata.Edm.TypeUsage"/> that defines the EDM type of the second argument to the Lambda function
            </param>
            <param name="argument3Type">
            A <see cref="T:System.Data.Entity.Core.Metadata.Edm.TypeUsage"/> that defines the EDM type of the third argument to the Lambda function
            </param>
            <param name="argument4Type">
            A <see cref="T:System.Data.Entity.Core.Metadata.Edm.TypeUsage"/> that defines the EDM type of the fourth argument to the Lambda function
            </param>
            <param name="argument5Type">
            A <see cref="T:System.Data.Entity.Core.Metadata.Edm.TypeUsage"/> that defines the EDM type of the fifth argument to the Lambda function
            </param>
            <param name="argument6Type">
            A <see cref="T:System.Data.Entity.Core.Metadata.Edm.TypeUsage"/> that defines the EDM type of the sixth argument to the Lambda function
            </param>
            <param name="argument7Type">
            A <see cref="T:System.Data.Entity.Core.Metadata.Edm.TypeUsage"/> that defines the EDM type of the seventh argument to the Lambda function
            </param>
            <param name="argument8Type">
            A <see cref="T:System.Data.Entity.Core.Metadata.Edm.TypeUsage"/> that defines the EDM type of the eighth argument to the Lambda function
            </param>
            <param name="argument9Type">
            A <see cref="T:System.Data.Entity.Core.Metadata.Edm.TypeUsage"/> that defines the EDM type of the ninth argument to the Lambda function
            </param>
            <param name="lambdaFunction">
            A function that defines the logic of the Lambda function as a
            <see cref="T:System.Data.Entity.Core.Common.CommandTrees.DbExpression"/>
            </param>
            <exception cref="T:System.ArgumentNullException">
            <paramref name="argument1Type"/>
            is null,
            <paramref name="argument2Type"/>
            is null,
            <paramref name="argument3Type"/>
            is null,
            <paramref name="argument4Type"/>
            is null,
            <paramref name="argument5Type"/>
            is null,
            <paramref name="argument6Type"/>
            is null,
            <paramref name="argument7Type"/>
            is null,
            <paramref name="argument8Type"/>
            is null,
            <paramref name="argument9Type"/>
            is null, or
            <paramref name="lambdaFunction"/>
            is null or produces a result of null.
            </exception>
        </member>
        <member name="M:System.Data.Entity.Core.Common.CommandTrees.DbLambda.Create(System.Data.Entity.Core.Metadata.Edm.TypeUsage,System.Data.Entity.Core.Metadata.Edm.TypeUsage,System.Data.Entity.Core.Metadata.Edm.TypeUsage,System.Data.Entity.Core.Metadata.Edm.TypeUsage,System.Data.Entity.Core.Metadata.Edm.TypeUsage,System.Data.Entity.Core.Metadata.Edm.TypeUsage,System.Data.Entity.Core.Metadata.Edm.TypeUsage,System.Data.Entity.Core.Metadata.Edm.TypeUsage,System.Data.Entity.Core.Metadata.Edm.TypeUsage,System.Data.Entity.Core.Metadata.Edm.TypeUsage,System.Func{System.Data.Entity.Core.Common.CommandTrees.DbExpression,System.Data.Entity.Core.Common.CommandTrees.DbExpression,System.Data.Entity.Core.Common.CommandTrees.DbExpression,System.Data.Entity.Core.Common.CommandTrees.DbExpression,System.Data.Entity.Core.Common.CommandTrees.DbExpression,System.Data.Entity.Core.Common.CommandTrees.DbExpression,System.Data.Entity.Core.Common.CommandTrees.DbExpression,System.Data.Entity.Core.Common.CommandTrees.DbExpression,System.Data.Entity.Core.Common.CommandTrees.DbExpression,System.Data.Entity.Core.Common.CommandTrees.DbExpression,System.Data.Entity.Core.Common.CommandTrees.DbExpression})">
            <summary>
            Creates a new <see cref="T:System.Data.Entity.Core.Common.CommandTrees.DbLambda"/> with arguments of the specified types, as defined by the specified function.
            </summary>
            <returns>A new DbLambda that describes an inline Lambda function with the specified body and formal parameters.</returns>
            <param name="argument1Type">
            A <see cref="T:System.Data.Entity.Core.Metadata.Edm.TypeUsage"/> that defines the EDM type of the first argument to the Lambda function
            </param>
            <param name="argument2Type">
            A <see cref="T:System.Data.Entity.Core.Metadata.Edm.TypeUsage"/> that defines the EDM type of the second argument to the Lambda function
            </param>
            <param name="argument3Type">
            A <see cref="T:System.Data.Entity.Core.Metadata.Edm.TypeUsage"/> that defines the EDM type of the third argument to the Lambda function
            </param>
            <param name="argument4Type">
            A <see cref="T:System.Data.Entity.Core.Metadata.Edm.TypeUsage"/> that defines the EDM type of the fourth argument to the Lambda function
            </param>
            <param name="argument5Type">
            A <see cref="T:System.Data.Entity.Core.Metadata.Edm.TypeUsage"/> that defines the EDM type of the fifth argument to the Lambda function
            </param>
            <param name="argument6Type">
            A <see cref="T:System.Data.Entity.Core.Metadata.Edm.TypeUsage"/> that defines the EDM type of the sixth argument to the Lambda function
            </param>
            <param name="argument7Type">
            A <see cref="T:System.Data.Entity.Core.Metadata.Edm.TypeUsage"/> that defines the EDM type of the seventh argument to the Lambda function
            </param>
            <param name="argument8Type">
            A <see cref="T:System.Data.Entity.Core.Metadata.Edm.TypeUsage"/> that defines the EDM type of the eighth argument to the Lambda function
            </param>
            <param name="argument9Type">
            A <see cref="T:System.Data.Entity.Core.Metadata.Edm.TypeUsage"/> that defines the EDM type of the ninth argument to the Lambda function
            </param>
            <param name="argument10Type">
            A <see cref="T:System.Data.Entity.Core.Metadata.Edm.TypeUsage"/> that defines the EDM type of the tenth argument to the Lambda function
            </param>
            <param name="lambdaFunction">
            A function that defines the logic of the Lambda function as a
            <see cref="T:System.Data.Entity.Core.Common.CommandTrees.DbExpression"/>
            </param>
            <exception cref="T:System.ArgumentNullException">
            <paramref name="argument1Type"/>
            is null,
            <paramref name="argument2Type"/>
            is null,
            <paramref name="argument3Type"/>
            is null,
            <paramref name="argument4Type"/>
            is null,
            <paramref name="argument5Type"/>
            is null,
            <paramref name="argument6Type"/>
            is null,
            <paramref name="argument7Type"/>
            is null,
            <paramref name="argument8Type"/>
            is null,
            <paramref name="argument9Type"/>
            is null,
            <paramref name="argument10Type"/>
            is null, or
            <paramref name="lambdaFunction"/>
            is null or produces a result of null.
            </exception>
        </member>
        <member name="M:System.Data.Entity.Core.Common.CommandTrees.DbLambda.Create(System.Data.Entity.Core.Metadata.Edm.TypeUsage,System.Data.Entity.Core.Metadata.Edm.TypeUsage,System.Data.Entity.Core.Metadata.Edm.TypeUsage,System.Data.Entity.Core.Metadata.Edm.TypeUsage,System.Data.Entity.Core.Metadata.Edm.TypeUsage,System.Data.Entity.Core.Metadata.Edm.TypeUsage,System.Data.Entity.Core.Metadata.Edm.TypeUsage,System.Data.Entity.Core.Metadata.Edm.TypeUsage,System.Data.Entity.Core.Metadata.Edm.TypeUsage,System.Data.Entity.Core.Metadata.Edm.TypeUsage,System.Data.Entity.Core.Metadata.Edm.TypeUsage,System.Func{System.Data.Entity.Core.Common.CommandTrees.DbExpression,System.Data.Entity.Core.Common.CommandTrees.DbExpression,System.Data.Entity.Core.Common.CommandTrees.DbExpression,System.Data.Entity.Core.Common.CommandTrees.DbExpression,System.Data.Entity.Core.Common.CommandTrees.DbExpression,System.Data.Entity.Core.Common.CommandTrees.DbExpression,System.Data.Entity.Core.Common.CommandTrees.DbExpression,System.Data.Entity.Core.Common.CommandTrees.DbExpression,System.Data.Entity.Core.Common.CommandTrees.DbExpression,System.Data.Entity.Core.Common.CommandTrees.DbExpression,System.Data.Entity.Core.Common.CommandTrees.DbExpression,System.Data.Entity.Core.Common.CommandTrees.DbExpression})">
            <summary>
            Creates a new <see cref="T:System.Data.Entity.Core.Common.CommandTrees.DbLambda"/> with arguments of the specified types, as defined by the specified function.
            </summary>
            <returns>A new DbLambda that describes an inline Lambda function with the specified body and formal parameters.</returns>
            <param name="argument1Type">
            A <see cref="T:System.Data.Entity.Core.Metadata.Edm.TypeUsage"/> that defines the EDM type of the first argument to the Lambda function
            </param>
            <param name="argument2Type">
            A <see cref="T:System.Data.Entity.Core.Metadata.Edm.TypeUsage"/> that defines the EDM type of the second argument to the Lambda function
            </param>
            <param name="argument3Type">
            A <see cref="T:System.Data.Entity.Core.Metadata.Edm.TypeUsage"/> that defines the EDM type of the third argument to the Lambda function
            </param>
            <param name="argument4Type">
            A <see cref="T:System.Data.Entity.Core.Metadata.Edm.TypeUsage"/> that defines the EDM type of the fourth argument to the Lambda function
            </param>
            <param name="argument5Type">
            A <see cref="T:System.Data.Entity.Core.Metadata.Edm.TypeUsage"/> that defines the EDM type of the fifth argument to the Lambda function
            </param>
            <param name="argument6Type">
            A <see cref="T:System.Data.Entity.Core.Metadata.Edm.TypeUsage"/> that defines the EDM type of the sixth argument to the Lambda function
            </param>
            <param name="argument7Type">
            A <see cref="T:System.Data.Entity.Core.Metadata.Edm.TypeUsage"/> that defines the EDM type of the seventh argument to the Lambda function
            </param>
            <param name="argument8Type">
            A <see cref="T:System.Data.Entity.Core.Metadata.Edm.TypeUsage"/> that defines the EDM type of the eighth argument to the Lambda function
            </param>
            <param name="argument9Type">
            A <see cref="T:System.Data.Entity.Core.Metadata.Edm.TypeUsage"/> that defines the EDM type of the ninth argument to the Lambda function
            </param>
            <param name="argument10Type">
            A <see cref="T:System.Data.Entity.Core.Metadata.Edm.TypeUsage"/> that defines the EDM type of the tenth argument to the Lambda function
            </param>
            <param name="argument11Type">
            A <see cref="T:System.Data.Entity.Core.Metadata.Edm.TypeUsage"/> that defines the EDM type of the eleventh argument to the Lambda function
            </param>
            <param name="lambdaFunction">
            A function that defines the logic of the Lambda function as a
            <see cref="T:System.Data.Entity.Core.Common.CommandTrees.DbExpression"/>
            </param>
            <exception cref="T:System.ArgumentNullException">
            <paramref name="argument1Type"/>
            is null,
            <paramref name="argument2Type"/>
            is null,
            <paramref name="argument3Type"/>
            is null,
            <paramref name="argument4Type"/>
            is null,
            <paramref name="argument5Type"/>
            is null,
            <paramref name="argument6Type"/>
            is null,
            <paramref name="argument7Type"/>
            is null,
            <paramref name="argument8Type"/>
            is null,
            <paramref name="argument9Type"/>
            is null,
            <paramref name="argument10Type"/>
            is null,
            <paramref name="argument11Type"/>
            is null, or
            <paramref name="lambdaFunction"/>
            is null or produces a result of null.
            </exception>
        </member>
        <member name="M:System.Data.Entity.Core.Common.CommandTrees.DbLambda.Create(System.Data.Entity.Core.Metadata.Edm.TypeUsage,System.Data.Entity.Core.Metadata.Edm.TypeUsage,System.Data.Entity.Core.Metadata.Edm.TypeUsage,System.Data.Entity.Core.Metadata.Edm.TypeUsage,System.Data.Entity.Core.Metadata.Edm.TypeUsage,System.Data.Entity.Core.Metadata.Edm.TypeUsage,System.Data.Entity.Core.Metadata.Edm.TypeUsage,System.Data.Entity.Core.Metadata.Edm.TypeUsage,System.Data.Entity.Core.Metadata.Edm.TypeUsage,System.Data.Entity.Core.Metadata.Edm.TypeUsage,System.Data.Entity.Core.Metadata.Edm.TypeUsage,System.Data.Entity.Core.Metadata.Edm.TypeUsage,System.Func{System.Data.Entity.Core.Common.CommandTrees.DbExpression,System.Data.Entity.Core.Common.CommandTrees.DbExpression,System.Data.Entity.Core.Common.CommandTrees.DbExpression,System.Data.Entity.Core.Common.CommandTrees.DbExpression,System.Data.Entity.Core.Common.CommandTrees.DbExpression,System.Data.Entity.Core.Common.CommandTrees.DbExpression,System.Data.Entity.Core.Common.CommandTrees.DbExpression,System.Data.Entity.Core.Common.CommandTrees.DbExpression,System.Data.Entity.Core.Common.CommandTrees.DbExpression,System.Data.Entity.Core.Common.CommandTrees.DbExpression,System.Data.Entity.Core.Common.CommandTrees.DbExpression,System.Data.Entity.Core.Common.CommandTrees.DbExpression,System.Data.Entity.Core.Common.CommandTrees.DbExpression})">
            <summary>
            Creates a new <see cref="T:System.Data.Entity.Core.Common.CommandTrees.DbLambda"/> with arguments of the specified types, as defined by the specified function.
            </summary>
            <returns>A new DbLambda that describes an inline Lambda function with the specified body and formal parameters.</returns>
            <param name="argument1Type">
            A <see cref="T:System.Data.Entity.Core.Metadata.Edm.TypeUsage"/> that defines the EDM type of the first argument to the Lambda function
            </param>
            <param name="argument2Type">
            A <see cref="T:System.Data.Entity.Core.Metadata.Edm.TypeUsage"/> that defines the EDM type of the second argument to the Lambda function
            </param>
            <param name="argument3Type">
            A <see cref="T:System.Data.Entity.Core.Metadata.Edm.TypeUsage"/> that defines the EDM type of the third argument to the Lambda function
            </param>
            <param name="argument4Type">
            A <see cref="T:System.Data.Entity.Core.Metadata.Edm.TypeUsage"/> that defines the EDM type of the fourth argument to the Lambda function
            </param>
            <param name="argument5Type">
            A <see cref="T:System.Data.Entity.Core.Metadata.Edm.TypeUsage"/> that defines the EDM type of the fifth argument to the Lambda function
            </param>
            <param name="argument6Type">
            A <see cref="T:System.Data.Entity.Core.Metadata.Edm.TypeUsage"/> that defines the EDM type of the sixth argument to the Lambda function
            </param>
            <param name="argument7Type">
            A <see cref="T:System.Data.Entity.Core.Metadata.Edm.TypeUsage"/> that defines the EDM type of the seventh argument to the Lambda function
            </param>
            <param name="argument8Type">
            A <see cref="T:System.Data.Entity.Core.Metadata.Edm.TypeUsage"/> that defines the EDM type of the eighth argument to the Lambda function
            </param>
            <param name="argument9Type">
            A <see cref="T:System.Data.Entity.Core.Metadata.Edm.TypeUsage"/> that defines the EDM type of the ninth argument to the Lambda function
            </param>
            <param name="argument10Type">
            A <see cref="T:System.Data.Entity.Core.Metadata.Edm.TypeUsage"/> that defines the EDM type of the tenth argument to the Lambda function
            </param>
            <param name="argument11Type">
            A <see cref="T:System.Data.Entity.Core.Metadata.Edm.TypeUsage"/> that defines the EDM type of the eleventh argument to the Lambda function
            </param>
            <param name="argument12Type">
            A <see cref="T:System.Data.Entity.Core.Metadata.Edm.TypeUsage"/> that defines the EDM type of the twelfth argument to the Lambda function
            </param>
            <param name="lambdaFunction">
            A function that defines the logic of the Lambda function as a
            <see cref="T:System.Data.Entity.Core.Common.CommandTrees.DbExpression"/>
            </param>
            <exception cref="T:System.ArgumentNullException">
            <paramref name="argument1Type"/>
            is null,
            <paramref name="argument2Type"/>
            is null,
            <paramref name="argument3Type"/>
            is null,
            <paramref name="argument4Type"/>
            is null,
            <paramref name="argument5Type"/>
            is null,
            <paramref name="argument6Type"/>
            is null,
            <paramref name="argument7Type"/>
            is null,
            <paramref name="argument8Type"/>
            is null,
            <paramref name="argument9Type"/>
            is null,
            <paramref name="argument10Type"/>
            is null,
            <paramref name="argument11Type"/>
            is null,
            <paramref name="argument12Type"/>
            is null, or
            <paramref name="lambdaFunction"/>
            is null or produces a result of null.
            </exception>
        </member>
        <member name="M:System.Data.Entity.Core.Common.CommandTrees.DbLambda.Create(System.Data.Entity.Core.Metadata.Edm.TypeUsage,System.Data.Entity.Core.Metadata.Edm.TypeUsage,System.Data.Entity.Core.Metadata.Edm.TypeUsage,System.Data.Entity.Core.Metadata.Edm.TypeUsage,System.Data.Entity.Core.Metadata.Edm.TypeUsage,System.Data.Entity.Core.Metadata.Edm.TypeUsage,System.Data.Entity.Core.Metadata.Edm.TypeUsage,System.Data.Entity.Core.Metadata.Edm.TypeUsage,System.Data.Entity.Core.Metadata.Edm.TypeUsage,System.Data.Entity.Core.Metadata.Edm.TypeUsage,System.Data.Entity.Core.Metadata.Edm.TypeUsage,System.Data.Entity.Core.Metadata.Edm.TypeUsage,System.Data.Entity.Core.Metadata.Edm.TypeUsage,System.Func{System.Data.Entity.Core.Common.CommandTrees.DbExpression,System.Data.Entity.Core.Common.CommandTrees.DbExpression,System.Data.Entity.Core.Common.CommandTrees.DbExpression,System.Data.Entity.Core.Common.CommandTrees.DbExpression,System.Data.Entity.Core.Common.CommandTrees.DbExpression,System.Data.Entity.Core.Common.CommandTrees.DbExpression,System.Data.Entity.Core.Common.CommandTrees.DbExpression,System.Data.Entity.Core.Common.CommandTrees.DbExpression,System.Data.Entity.Core.Common.CommandTrees.DbExpression,System.Data.Entity.Core.Common.CommandTrees.DbExpression,System.Data.Entity.Core.Common.CommandTrees.DbExpression,System.Data.Entity.Core.Common.CommandTrees.DbExpression,System.Data.Entity.Core.Common.CommandTrees.DbExpression,System.Data.Entity.Core.Common.CommandTrees.DbExpression})">
            <summary>
            Creates a new <see cref="T:System.Data.Entity.Core.Common.CommandTrees.DbLambda"/> with arguments of the specified types, as defined by the specified function.
            </summary>
            <returns>A new DbLambda that describes an inline Lambda function with the specified body and formal parameters.</returns>
            <param name="argument1Type">
            A <see cref="T:System.Data.Entity.Core.Metadata.Edm.TypeUsage"/> that defines the EDM type of the first argument to the Lambda function
            </param>
            <param name="argument2Type">
            A <see cref="T:System.Data.Entity.Core.Metadata.Edm.TypeUsage"/> that defines the EDM type of the second argument to the Lambda function
            </param>
            <param name="argument3Type">
            A <see cref="T:System.Data.Entity.Core.Metadata.Edm.TypeUsage"/> that defines the EDM type of the third argument to the Lambda function
            </param>
            <param name="argument4Type">
            A <see cref="T:System.Data.Entity.Core.Metadata.Edm.TypeUsage"/> that defines the EDM type of the fourth argument to the Lambda function
            </param>
            <param name="argument5Type">
            A <see cref="T:System.Data.Entity.Core.Metadata.Edm.TypeUsage"/> that defines the EDM type of the fifth argument to the Lambda function
            </param>
            <param name="argument6Type">
            A <see cref="T:System.Data.Entity.Core.Metadata.Edm.TypeUsage"/> that defines the EDM type of the sixth argument to the Lambda function
            </param>
            <param name="argument7Type">
            A <see cref="T:System.Data.Entity.Core.Metadata.Edm.TypeUsage"/> that defines the EDM type of the seventh argument to the Lambda function
            </param>
            <param name="argument8Type">
            A <see cref="T:System.Data.Entity.Core.Metadata.Edm.TypeUsage"/> that defines the EDM type of the eighth argument to the Lambda function
            </param>
            <param name="argument9Type">
            A <see cref="T:System.Data.Entity.Core.Metadata.Edm.TypeUsage"/> that defines the EDM type of the ninth argument to the Lambda function
            </param>
            <param name="argument10Type">
            A <see cref="T:System.Data.Entity.Core.Metadata.Edm.TypeUsage"/> that defines the EDM type of the tenth argument to the Lambda function
            </param>
            <param name="argument11Type">
            A <see cref="T:System.Data.Entity.Core.Metadata.Edm.TypeUsage"/> that defines the EDM type of the eleventh argument to the Lambda function
            </param>
            <param name="argument12Type">
            A <see cref="T:System.Data.Entity.Core.Metadata.Edm.TypeUsage"/> that defines the EDM type of the twelfth argument to the Lambda function
            </param>
            <param name="argument13Type">
            A <see cref="T:System.Data.Entity.Core.Metadata.Edm.TypeUsage"/> that defines the EDM type of the thirteenth argument to the Lambda function
            </param>
            <param name="lambdaFunction">
            A function that defines the logic of the Lambda function as a
            <see cref="T:System.Data.Entity.Core.Common.CommandTrees.DbExpression"/>
            </param>
            <exception cref="T:System.ArgumentNullException">
            <paramref name="argument1Type"/>
            is null,
            <paramref name="argument2Type"/>
            is null,
            <paramref name="argument3Type"/>
            is null,
            <paramref name="argument4Type"/>
            is null,
            <paramref name="argument5Type"/>
            is null,
            <paramref name="argument6Type"/>
            is null,
            <paramref name="argument7Type"/>
            is null,
            <paramref name="argument8Type"/>
            is null,
            <paramref name="argument9Type"/>
            is null,
            <paramref name="argument10Type"/>
            is null,
            <paramref name="argument11Type"/>
            is null,
            <paramref name="argument12Type"/>
            is null,
            <paramref name="argument13Type"/>
            is null, or
            <paramref name="lambdaFunction"/>
            is null or produces a result of null.
            </exception>        
        </member>
        <member name="M:System.Data.Entity.Core.Common.CommandTrees.DbLambda.Create(System.Data.Entity.Core.Metadata.Edm.TypeUsage,System.Data.Entity.Core.Metadata.Edm.TypeUsage,System.Data.Entity.Core.Metadata.Edm.TypeUsage,System.Data.Entity.Core.Metadata.Edm.TypeUsage,System.Data.Entity.Core.Metadata.Edm.TypeUsage,System.Data.Entity.Core.Metadata.Edm.TypeUsage,System.Data.Entity.Core.Metadata.Edm.TypeUsage,System.Data.Entity.Core.Metadata.Edm.TypeUsage,System.Data.Entity.Core.Metadata.Edm.TypeUsage,System.Data.Entity.Core.Metadata.Edm.TypeUsage,System.Data.Entity.Core.Metadata.Edm.TypeUsage,System.Data.Entity.Core.Metadata.Edm.TypeUsage,System.Data.Entity.Core.Metadata.Edm.TypeUsage,System.Data.Entity.Core.Metadata.Edm.TypeUsage,System.Func{System.Data.Entity.Core.Common.CommandTrees.DbExpression,System.Data.Entity.Core.Common.CommandTrees.DbExpression,System.Data.Entity.Core.Common.CommandTrees.DbExpression,System.Data.Entity.Core.Common.CommandTrees.DbExpression,System.Data.Entity.Core.Common.CommandTrees.DbExpression,System.Data.Entity.Core.Common.CommandTrees.DbExpression,System.Data.Entity.Core.Common.CommandTrees.DbExpression,System.Data.Entity.Core.Common.CommandTrees.DbExpression,System.Data.Entity.Core.Common.CommandTrees.DbExpression,System.Data.Entity.Core.Common.CommandTrees.DbExpression,System.Data.Entity.Core.Common.CommandTrees.DbExpression,System.Data.Entity.Core.Common.CommandTrees.DbExpression,System.Data.Entity.Core.Common.CommandTrees.DbExpression,System.Data.Entity.Core.Common.CommandTrees.DbExpression,System.Data.Entity.Core.Common.CommandTrees.DbExpression})">
            <summary>
            Creates a new <see cref="T:System.Data.Entity.Core.Common.CommandTrees.DbLambda"/> with arguments of the specified types, as defined by the specified function.
            </summary>
            <returns>A new DbLambda that describes an inline Lambda function with the specified body and formal parameters.</returns>
            <param name="argument1Type">
            A <see cref="T:System.Data.Entity.Core.Metadata.Edm.TypeUsage"/> that defines the EDM type of the first argument to the Lambda function
            </param>
            <param name="argument2Type">
            A <see cref="T:System.Data.Entity.Core.Metadata.Edm.TypeUsage"/> that defines the EDM type of the second argument to the Lambda function
            </param>
            <param name="argument3Type">
            A <see cref="T:System.Data.Entity.Core.Metadata.Edm.TypeUsage"/> that defines the EDM type of the third argument to the Lambda function
            </param>
            <param name="argument4Type">
            A <see cref="T:System.Data.Entity.Core.Metadata.Edm.TypeUsage"/> that defines the EDM type of the fourth argument to the Lambda function
            </param>
            <param name="argument5Type">
            A <see cref="T:System.Data.Entity.Core.Metadata.Edm.TypeUsage"/> that defines the EDM type of the fifth argument to the Lambda function
            </param>
            <param name="argument6Type">
            A <see cref="T:System.Data.Entity.Core.Metadata.Edm.TypeUsage"/> that defines the EDM type of the sixth argument to the Lambda function
            </param>
            <param name="argument7Type">
            A <see cref="T:System.Data.Entity.Core.Metadata.Edm.TypeUsage"/> that defines the EDM type of the seventh argument to the Lambda function
            </param>
            <param name="argument8Type">
            A <see cref="T:System.Data.Entity.Core.Metadata.Edm.TypeUsage"/> that defines the EDM type of the eighth argument to the Lambda function
            </param>
            <param name="argument9Type">
            A <see cref="T:System.Data.Entity.Core.Metadata.Edm.TypeUsage"/> that defines the EDM type of the ninth argument to the Lambda function
            </param>
            <param name="argument10Type">
            A <see cref="T:System.Data.Entity.Core.Metadata.Edm.TypeUsage"/> that defines the EDM type of the tenth argument to the Lambda function
            </param>
            <param name="argument11Type">
            A <see cref="T:System.Data.Entity.Core.Metadata.Edm.TypeUsage"/> that defines the EDM type of the eleventh argument to the Lambda function
            </param>
            <param name="argument12Type">
            A <see cref="T:System.Data.Entity.Core.Metadata.Edm.TypeUsage"/> that defines the EDM type of the twelfth argument to the Lambda function
            </param>
            <param name="argument13Type">
            A <see cref="T:System.Data.Entity.Core.Metadata.Edm.TypeUsage"/> that defines the EDM type of the thirteenth argument to the Lambda function
            </param>
            <param name="argument14Type">
            A <see cref="T:System.Data.Entity.Core.Metadata.Edm.TypeUsage"/> that defines the EDM type of the fourteenth argument to the Lambda function
            </param>
            <param name="lambdaFunction">
            A function that defines the logic of the Lambda function as a
            <see cref="T:System.Data.Entity.Core.Common.CommandTrees.DbExpression"/>
            </param>
            <exception cref="T:System.ArgumentNullException">
            <paramref name="argument1Type"/>
            is null,
            <paramref name="argument2Type"/>
            is null,
            <paramref name="argument3Type"/>
            is null,
            <paramref name="argument4Type"/>
            is null,
            <paramref name="argument5Type"/>
            is null,
            <paramref name="argument6Type"/>
            is null,
            <paramref name="argument7Type"/>
            is null,
            <paramref name="argument8Type"/>
            is null,
            <paramref name="argument9Type"/>
            is null,
            <paramref name="argument10Type"/>
            is null,
            <paramref name="argument11Type"/>
            is null,
            <paramref name="argument12Type"/>
            is null,
            <paramref name="argument13Type"/>
            is null,
            <paramref name="argument14Type"/>
            is null, or
            <paramref name="lambdaFunction"/>
            is null or produces a result of null.
            </exception>
        </member>
        <member name="M:System.Data.Entity.Core.Common.CommandTrees.DbLambda.Create(System.Data.Entity.Core.Metadata.Edm.TypeUsage,System.Data.Entity.Core.Metadata.Edm.TypeUsage,System.Data.Entity.Core.Metadata.Edm.TypeUsage,System.Data.Entity.Core.Metadata.Edm.TypeUsage,System.Data.Entity.Core.Metadata.Edm.TypeUsage,System.Data.Entity.Core.Metadata.Edm.TypeUsage,System.Data.Entity.Core.Metadata.Edm.TypeUsage,System.Data.Entity.Core.Metadata.Edm.TypeUsage,System.Data.Entity.Core.Metadata.Edm.TypeUsage,System.Data.Entity.Core.Metadata.Edm.TypeUsage,System.Data.Entity.Core.Metadata.Edm.TypeUsage,System.Data.Entity.Core.Metadata.Edm.TypeUsage,System.Data.Entity.Core.Metadata.Edm.TypeUsage,System.Data.Entity.Core.Metadata.Edm.TypeUsage,System.Data.Entity.Core.Metadata.Edm.TypeUsage,System.Func{System.Data.Entity.Core.Common.CommandTrees.DbExpression,System.Data.Entity.Core.Common.CommandTrees.DbExpression,System.Data.Entity.Core.Common.CommandTrees.DbExpression,System.Data.Entity.Core.Common.CommandTrees.DbExpression,System.Data.Entity.Core.Common.CommandTrees.DbExpression,System.Data.Entity.Core.Common.CommandTrees.DbExpression,System.Data.Entity.Core.Common.CommandTrees.DbExpression,System.Data.Entity.Core.Common.CommandTrees.DbExpression,System.Data.Entity.Core.Common.CommandTrees.DbExpression,System.Data.Entity.Core.Common.CommandTrees.DbExpression,System.Data.Entity.Core.Common.CommandTrees.DbExpression,System.Data.Entity.Core.Common.CommandTrees.DbExpression,System.Data.Entity.Core.Common.CommandTrees.DbExpression,System.Data.Entity.Core.Common.CommandTrees.DbExpression,System.Data.Entity.Core.Common.CommandTrees.DbExpression,System.Data.Entity.Core.Common.CommandTrees.DbExpression})">
            <summary>
            Creates a new <see cref="T:System.Data.Entity.Core.Common.CommandTrees.DbLambda"/> with arguments of the specified types, as defined by the specified function.
            </summary>
            <returns>A new DbLambda that describes an inline Lambda function with the specified body and formal parameters.</returns>
            <param name="argument1Type">
            A <see cref="T:System.Data.Entity.Core.Metadata.Edm.TypeUsage"/> that defines the EDM type of the first argument to the Lambda function
            </param>
            <param name="argument2Type">
            A <see cref="T:System.Data.Entity.Core.Metadata.Edm.TypeUsage"/> that defines the EDM type of the second argument to the Lambda function
            </param>
            <param name="argument3Type">
            A <see cref="T:System.Data.Entity.Core.Metadata.Edm.TypeUsage"/> that defines the EDM type of the third argument to the Lambda function
            </param>
            <param name="argument4Type">
            A <see cref="T:System.Data.Entity.Core.Metadata.Edm.TypeUsage"/> that defines the EDM type of the fourth argument to the Lambda function
            </param>
            <param name="argument5Type">
            A <see cref="T:System.Data.Entity.Core.Metadata.Edm.TypeUsage"/> that defines the EDM type of the fifth argument to the Lambda function
            </param>
            <param name="argument6Type">
            A <see cref="T:System.Data.Entity.Core.Metadata.Edm.TypeUsage"/> that defines the EDM type of the sixth argument to the Lambda function
            </param>
            <param name="argument7Type">
            A <see cref="T:System.Data.Entity.Core.Metadata.Edm.TypeUsage"/> that defines the EDM type of the seventh argument to the Lambda function
            </param>
            <param name="argument8Type">
            A <see cref="T:System.Data.Entity.Core.Metadata.Edm.TypeUsage"/> that defines the EDM type of the eighth argument to the Lambda function
            </param>
            <param name="argument9Type">
            A <see cref="T:System.Data.Entity.Core.Metadata.Edm.TypeUsage"/> that defines the EDM type of the ninth argument to the Lambda function
            </param>
            <param name="argument10Type">
            A <see cref="T:System.Data.Entity.Core.Metadata.Edm.TypeUsage"/> that defines the EDM type of the tenth argument to the Lambda function
            </param>
            <param name="argument11Type">
            A <see cref="T:System.Data.Entity.Core.Metadata.Edm.TypeUsage"/> that defines the EDM type of the eleventh argument to the Lambda function
            </param>
            <param name="argument12Type">
            A <see cref="T:System.Data.Entity.Core.Metadata.Edm.TypeUsage"/> that defines the EDM type of the twelfth argument to the Lambda function
            </param>
            <param name="argument13Type">
            A <see cref="T:System.Data.Entity.Core.Metadata.Edm.TypeUsage"/> that defines the EDM type of the thirteenth argument to the Lambda function
            </param>
            <param name="argument14Type">
            A <see cref="T:System.Data.Entity.Core.Metadata.Edm.TypeUsage"/> that defines the EDM type of the fourteenth argument to the Lambda function
            </param>
            <param name="argument15Type">
            A <see cref="T:System.Data.Entity.Core.Metadata.Edm.TypeUsage"/> that defines the EDM type of the fifteenth argument to the Lambda function
            </param>
            <param name="lambdaFunction">
            A function that defines the logic of the Lambda function as a
            <see cref="T:System.Data.Entity.Core.Common.CommandTrees.DbExpression"/>
            </param>
            <exception cref="T:System.ArgumentNullException">
            <paramref name="argument1Type"/>
            is null,
            <paramref name="argument2Type"/>
            is null,
            <paramref name="argument3Type"/>
            is null,
            <paramref name="argument4Type"/>
            is null,
            <paramref name="argument5Type"/>
            is null,
            <paramref name="argument6Type"/>
            is null,
            <paramref name="argument7Type"/>
            is null,
            <paramref name="argument8Type"/>
            is null,
            <paramref name="argument9Type"/>
            is null,
            <paramref name="argument10Type"/>
            is null,
            <paramref name="argument11Type"/>
            is null,
            <paramref name="argument12Type"/>
            is null,
            <paramref name="argument13Type"/>
            is null,
            <paramref name="argument14Type"/>
            is null,
            <paramref name="argument15Type"/>
            is null,
            or
            <paramref name="lambdaFunction"/>
            is null or produces a result of null.
            </exception>
        </member>
        <member name="M:System.Data.Entity.Core.Common.CommandTrees.DbLambda.Create(System.Data.Entity.Core.Metadata.Edm.TypeUsage,System.Data.Entity.Core.Metadata.Edm.TypeUsage,System.Data.Entity.Core.Metadata.Edm.TypeUsage,System.Data.Entity.Core.Metadata.Edm.TypeUsage,System.Data.Entity.Core.Metadata.Edm.TypeUsage,System.Data.Entity.Core.Metadata.Edm.TypeUsage,System.Data.Entity.Core.Metadata.Edm.TypeUsage,System.Data.Entity.Core.Metadata.Edm.TypeUsage,System.Data.Entity.Core.Metadata.Edm.TypeUsage,System.Data.Entity.Core.Metadata.Edm.TypeUsage,System.Data.Entity.Core.Metadata.Edm.TypeUsage,System.Data.Entity.Core.Metadata.Edm.TypeUsage,System.Data.Entity.Core.Metadata.Edm.TypeUsage,System.Data.Entity.Core.Metadata.Edm.TypeUsage,System.Data.Entity.Core.Metadata.Edm.TypeUsage,System.Data.Entity.Core.Metadata.Edm.TypeUsage,System.Func{System.Data.Entity.Core.Common.CommandTrees.DbExpression,System.Data.Entity.Core.Common.CommandTrees.DbExpression,System.Data.Entity.Core.Common.CommandTrees.DbExpression,System.Data.Entity.Core.Common.CommandTrees.DbExpression,System.Data.Entity.Core.Common.CommandTrees.DbExpression,System.Data.Entity.Core.Common.CommandTrees.DbExpression,System.Data.Entity.Core.Common.CommandTrees.DbExpression,System.Data.Entity.Core.Common.CommandTrees.DbExpression,System.Data.Entity.Core.Common.CommandTrees.DbExpression,System.Data.Entity.Core.Common.CommandTrees.DbExpression,System.Data.Entity.Core.Common.CommandTrees.DbExpression,System.Data.Entity.Core.Common.CommandTrees.DbExpression,System.Data.Entity.Core.Common.CommandTrees.DbExpression,System.Data.Entity.Core.Common.CommandTrees.DbExpression,System.Data.Entity.Core.Common.CommandTrees.DbExpression,System.Data.Entity.Core.Common.CommandTrees.DbExpression,System.Data.Entity.Core.Common.CommandTrees.DbExpression})">
            <summary>
            Creates a new <see cref="T:System.Data.Entity.Core.Common.CommandTrees.DbLambda"/> with arguments of the specified types, as defined by the specified function.
            </summary>
            <returns>A new DbLambda that describes an inline Lambda function with the specified body and formal parameters.</returns>
            <param name="argument1Type">
            A <see cref="T:System.Data.Entity.Core.Metadata.Edm.TypeUsage"/> that defines the EDM type of the first argument to the Lambda function
            </param>
            <param name="argument2Type">
            A <see cref="T:System.Data.Entity.Core.Metadata.Edm.TypeUsage"/> that defines the EDM type of the second argument to the Lambda function
            </param>
            <param name="argument3Type">
            A <see cref="T:System.Data.Entity.Core.Metadata.Edm.TypeUsage"/> that defines the EDM type of the third argument to the Lambda function
            </param>
            <param name="argument4Type">
            A <see cref="T:System.Data.Entity.Core.Metadata.Edm.TypeUsage"/> that defines the EDM type of the fourth argument to the Lambda function
            </param>
            <param name="argument5Type">
            A <see cref="T:System.Data.Entity.Core.Metadata.Edm.TypeUsage"/> that defines the EDM type of the fifth argument to the Lambda function
            </param>
            <param name="argument6Type">
            A <see cref="T:System.Data.Entity.Core.Metadata.Edm.TypeUsage"/> that defines the EDM type of the sixth argument to the Lambda function
            </param>
            <param name="argument7Type">
            A <see cref="T:System.Data.Entity.Core.Metadata.Edm.TypeUsage"/> that defines the EDM type of the seventh argument to the Lambda function
            </param>
            <param name="argument8Type">
            A <see cref="T:System.Data.Entity.Core.Metadata.Edm.TypeUsage"/> that defines the EDM type of the eighth argument to the Lambda function
            </param>
            <param name="argument9Type">
            A <see cref="T:System.Data.Entity.Core.Metadata.Edm.TypeUsage"/> that defines the EDM type of the ninth argument to the Lambda function
            </param>
            <param name="argument10Type">
            A <see cref="T:System.Data.Entity.Core.Metadata.Edm.TypeUsage"/> that defines the EDM type of the tenth argument to the Lambda function
            </param>
            <param name="argument11Type">
            A <see cref="T:System.Data.Entity.Core.Metadata.Edm.TypeUsage"/> that defines the EDM type of the eleventh argument to the Lambda function
            </param>
            <param name="argument12Type">
            A <see cref="T:System.Data.Entity.Core.Metadata.Edm.TypeUsage"/> that defines the EDM type of the twelfth argument to the Lambda function
            </param>
            <param name="argument13Type">
            A <see cref="T:System.Data.Entity.Core.Metadata.Edm.TypeUsage"/> that defines the EDM type of the thirteenth argument to the Lambda function
            </param>
            <param name="argument14Type">
            A <see cref="T:System.Data.Entity.Core.Metadata.Edm.TypeUsage"/> that defines the EDM type of the fourteenth argument to the Lambda function
            </param>
            <param name="argument15Type">
            A <see cref="T:System.Data.Entity.Core.Metadata.Edm.TypeUsage"/> that defines the EDM type of the fifteenth argument to the Lambda function
            </param>
            <param name="argument16Type">
            A <see cref="T:System.Data.Entity.Core.Metadata.Edm.TypeUsage"/> that defines the EDM type of the sixteenth argument to the Lambda function
            </param>
            <param name="lambdaFunction">
            A function that defines the logic of the Lambda function as a
            <see cref="T:System.Data.Entity.Core.Common.CommandTrees.DbExpression"/>
            </param>
            <exception cref="T:System.ArgumentNullException">
            <paramref name="argument1Type"/>
            is null,
            <paramref name="argument2Type"/>
            is null,
            <paramref name="argument3Type"/>
            is null,
            <paramref name="argument4Type"/>
            is null,
            <paramref name="argument5Type"/>
            is null,
            <paramref name="argument6Type"/>
            is null,
            <paramref name="argument7Type"/>
            is null,
            <paramref name="argument8Type"/>
            is null,
            <paramref name="argument9Type"/>
            is null,
            <paramref name="argument10Type"/>
            is null,
            <paramref name="argument11Type"/>
            is null,
            <paramref name="argument12Type"/>
            is null,
            <paramref name="argument13Type"/>
            is null,
            <paramref name="argument14Type"/>
            is null,
            <paramref name="argument15Type"/>
            is null,
            <paramref name="argument16Type"/>
            is null, or
            <paramref name="lambdaFunction"/>
            is null or produces a result of null.
            </exception>
        </member>
        <member name="P:System.Data.Entity.Core.Common.CommandTrees.DbLambda.Body">
            <summary>Gets the body of the lambda expression.</summary>
            <returns>
            A <see cref="T:System.Data.Entity.Core.Common.CommandTrees.DbExpression" /> that represents the body of the lambda function.
            </returns>
        </member>
        <member name="P:System.Data.Entity.Core.Common.CommandTrees.DbLambda.Variables">
            <summary>Gets the parameters of the lambda expression.</summary>
            <returns>The list of lambda function parameters represented as DbVariableReferenceExpression objects.</returns>
        </member>
        <member name="T:System.Data.Entity.Core.Common.CommandTrees.DbModificationClause">
            <summary>
            Specifies a single clause in an insert or update modification operation, see
            <see cref="P:System.Data.Entity.Core.Common.CommandTrees.DbInsertCommandTree.SetClauses"/> and <see cref="P:System.Data.Entity.Core.Common.CommandTrees.DbUpdateCommandTree.SetClauses"/>
            </summary>
            <remarks>
            An abstract base class allows the possibility of patterns other than
            Property = Value in future versions, e.g.,
            <code>update Foo
                set ComplexTypeColumn.Bar()
                where Id = 2</code>
            </remarks>
        </member>
        <member name="T:System.Data.Entity.Core.Common.CommandTrees.DbQueryCommandTree">
            <summary>Represents a query operation expressed as a command tree. This class cannot be inherited.  </summary>
        </member>
        <member name="M:System.Data.Entity.Core.Common.CommandTrees.DbQueryCommandTree.#ctor(System.Data.Entity.Core.Metadata.Edm.MetadataWorkspace,System.Data.Entity.Core.Metadata.Edm.DataSpace,System.Data.Entity.Core.Common.CommandTrees.DbExpression,System.Boolean)">
            <summary>
            Constructs a new DbQueryCommandTree that uses the specified metadata workspace.
            </summary>
            <param name="metadata"> The metadata workspace that the command tree should use. </param>
            <param name="dataSpace"> The logical 'space' that metadata in the expressions used in this command tree must belong to. </param>
            <param name="query">
            A <see cref="T:System.Data.Entity.Core.Common.CommandTrees.DbExpression"/> that defines the logic of the query.
            </param>
            <param name="validate"> When set to false the validation of the tree is turned off. </param>
            <exception cref="T:System.ArgumentNullException">
            <paramref name="metadata"/>
            or
            <paramref name="query"/>
            is null
            </exception>
            <exception cref="T:System.ArgumentException">
            <paramref name="dataSpace"/>
            does not represent a valid data space
            </exception>
        </member>
        <member name="M:System.Data.Entity.Core.Common.CommandTrees.DbQueryCommandTree.#ctor(System.Data.Entity.Core.Metadata.Edm.MetadataWorkspace,System.Data.Entity.Core.Metadata.Edm.DataSpace,System.Data.Entity.Core.Common.CommandTrees.DbExpression)">
            <summary>
            Constructs a new DbQueryCommandTree that uses the specified metadata workspace.
            </summary>
            <param name="metadata"> The metadata workspace that the command tree should use. </param>
            <param name="dataSpace"> The logical 'space' that metadata in the expressions used in this command tree must belong to. </param>
            <param name="query">
            A <see cref="T:System.Data.Entity.Core.Common.CommandTrees.DbExpression"/> that defines the logic of the query.
            </param>
            <exception cref="T:System.ArgumentNullException">
            <paramref name="metadata"/>
            or
            <paramref name="query"/>
            is null
            </exception>
            <exception cref="T:System.ArgumentException">
            <paramref name="dataSpace"/>
            does not represent a valid data space
            </exception>
        </member>
        <member name="P:System.Data.Entity.Core.Common.CommandTrees.DbQueryCommandTree.Query">
            <summary>
            Gets an <see cref="T:System.Data.Entity.Core.Common.CommandTrees.DbExpression" /> that defines the logic of the query operation.
            </summary>
            <returns>
            An <see cref="T:System.Data.Entity.Core.Common.CommandTrees.DbExpression" /> that defines the logic of the query operation.
            </returns>
            <exception cref="T:System.ArgumentNullException">The expression is null.</exception>
            <exception cref="T:System.ArgumentException">The expression is associated with a different command tree.</exception>
        </member>
        <member name="P:System.Data.Entity.Core.Common.CommandTrees.DbQueryCommandTree.CommandTreeKind">
            <summary>Gets the kind of this command tree.</summary>
            <returns>The kind of this command tree.</returns>
        </member>
        <member name="T:System.Data.Entity.Core.Common.CommandTrees.DbSetClause">
            <summary>Specifies the clause in a modification operation that sets the value of a property. This class cannot be inherited. </summary>
        </member>
        <member name="P:System.Data.Entity.Core.Common.CommandTrees.DbSetClause.Property">
            <summary>
            Gets an <see cref="T:System.Data.Entity.Core.Common.CommandTrees.DbExpression" /> that specifies the property that should be updated.
            </summary>
            <returns>
            An <see cref="T:System.Data.Entity.Core.Common.CommandTrees.DbExpression" /> that specifies the property that should be updated.
            </returns>
        </member>
        <member name="P:System.Data.Entity.Core.Common.CommandTrees.DbSetClause.Value">
            <summary>
            Gets an <see cref="T:System.Data.Entity.Core.Common.CommandTrees.DbExpression" /> that specifies the new value with which to update the property.
            </summary>
            <returns>
            An <see cref="T:System.Data.Entity.Core.Common.CommandTrees.DbExpression" /> that specifies the new value with which to update the property.
            </returns>
        </member>
        <member name="T:System.Data.Entity.Core.Common.CommandTrees.DbUpdateCommandTree">
            <summary>Represents a single-row update operation expressed as a command tree. This class cannot be inherited.  </summary>
            <remarks>
            Represents a single-row update operation expressed as a canonical command tree.
            When the <see cref="P:System.Data.Entity.Core.Common.CommandTrees.DbUpdateCommandTree.Returning"/> property is set, the command returns a reader; otherwise,
            it returns a scalar indicating the number of rows affected.
            </remarks>
        </member>
        <member name="M:System.Data.Entity.Core.Common.CommandTrees.DbUpdateCommandTree.#ctor(System.Data.Entity.Core.Metadata.Edm.MetadataWorkspace,System.Data.Entity.Core.Metadata.Edm.DataSpace,System.Data.Entity.Core.Common.CommandTrees.DbExpressionBinding,System.Data.Entity.Core.Common.CommandTrees.DbExpression,System.Collections.ObjectModel.ReadOnlyCollection{System.Data.Entity.Core.Common.CommandTrees.DbModificationClause},System.Data.Entity.Core.Common.CommandTrees.DbExpression)">
            <summary>
            Initializes a new instance of the <see cref="T:System.Data.Entity.Core.Common.CommandTrees.DbUpdateCommandTree"/> class.
            </summary>
            <param name="metadata">The model this command will operate on.</param>
            <param name="dataSpace">The data space.</param>
            <param name="target">The target table for the data manipulation language (DML) operation.</param>
            <param name="predicate">A predicate used to determine which members of the target collection should be updated.</param>
            <param name="setClauses">The list of update set clauses that define the update operation.</param>
            <param name="returning">A <see cref="T:System.Data.Entity.Core.Common.CommandTrees.DbExpression"/> that specifies a projection of results to be returned, based on the modified rows.</param>
        </member>
        <member name="P:System.Data.Entity.Core.Common.CommandTrees.DbUpdateCommandTree.SetClauses">
            <summary>Gets the list of update set clauses that define the update operation.</summary>
            <returns>The list of update set clauses that define the update operation.</returns>
        </member>
        <member name="P:System.Data.Entity.Core.Common.CommandTrees.DbUpdateCommandTree.Returning">
            <summary>
            Gets an <see cref="T:System.Data.Entity.Core.Common.CommandTrees.DbExpression" /> that specifies a projection of results to be returned, based on the modified rows.
            </summary>
            <returns>
            An <see cref="T:System.Data.Entity.Core.Common.CommandTrees.DbExpression" /> that specifies a projection of results to be returned based, on the modified rows. null indicates that no results should be returned from this command.
            </returns>
        </member>
        <member name="P:System.Data.Entity.Core.Common.CommandTrees.DbUpdateCommandTree.Predicate">
            <summary>
            Gets an <see cref="T:System.Data.Entity.Core.Common.CommandTrees.DbExpression" /> that specifies the predicate used to determine which members of the target collection should be updated.
            </summary>
            <returns>
            An <see cref="T:System.Data.Entity.Core.Common.CommandTrees.DbExpression" /> that specifies the predicate used to determine which members of the target collection should be updated.
            </returns>
        </member>
        <member name="P:System.Data.Entity.Core.Common.CommandTrees.DbUpdateCommandTree.CommandTreeKind">
            <summary>Gets the kind of this command tree.</summary>
            <returns>The kind of this command tree.</returns>
        </member>
        <member name="T:System.Data.Entity.Core.Common.CommandTrees.DbVariableReferenceExpression">
            <summary>Represents a reference to a variable that is currently in scope. This class cannot be inherited. </summary>
        </member>
        <member name="M:System.Data.Entity.Core.Common.CommandTrees.DbVariableReferenceExpression.Accept(System.Data.Entity.Core.Common.CommandTrees.DbExpressionVisitor)">
            <summary>Implements the visitor pattern for expressions that do not produce a result value.</summary>
            <param name="visitor">
            An instance of <see cref="T:System.Data.Entity.Core.Common.CommandTrees.DbExpressionVisitor" />.
            </param>
            <exception cref="T:System.ArgumentNullException"> visitor  is null.</exception>
        </member>
        <member name="M:System.Data.Entity.Core.Common.CommandTrees.DbVariableReferenceExpression.Accept``1(System.Data.Entity.Core.Common.CommandTrees.DbExpressionVisitor{``0})">
            <summary>Implements the visitor pattern for expressions that produce a result value of a specific type.</summary>
            <returns>
            A result value of a specific type produced by
            <see
                cref="T:System.Data.Entity.Core.Common.CommandTrees.DbExpressionVisitor" />
            .
            </returns>
            <param name="visitor">
            An instance of a typed <see cref="T:System.Data.Entity.Core.Common.CommandTrees.DbExpressionVisitor" /> that produces a result value of a specific type.
            </param>
            <typeparam name="TResultType">The type of the result produced by  visitor .</typeparam>
            <exception cref="T:System.ArgumentNullException"> visitor  is null.</exception>
        </member>
        <member name="P:System.Data.Entity.Core.Common.CommandTrees.DbVariableReferenceExpression.VariableName">
            <summary>Gets the name of the referenced variable.</summary>
            <returns>The name of the referenced variable.</returns>
        </member>
        <member name="T:System.Data.Entity.Core.Common.CommandTrees.DefaultExpressionVisitor">
            <summary> Visits each element of an expression tree from a given root expression. If any element changes, the tree is rebuilt back to the root and the new root expression is returned; otherwise the original root expression is returned. </summary>
        </member>
        <member name="M:System.Data.Entity.Core.Common.CommandTrees.DefaultExpressionVisitor.#ctor">
            <summary>
            Initializes a new instance of the
            <see
                cref="T:System.Data.Entity.Core.Common.CommandTrees.DefaultExpressionVisitor" />
            class.
            </summary>
        </member>
        <member name="M:System.Data.Entity.Core.Common.CommandTrees.DefaultExpressionVisitor.OnExpressionReplaced(System.Data.Entity.Core.Common.CommandTrees.DbExpression,System.Data.Entity.Core.Common.CommandTrees.DbExpression)">
            <summary>Replaces an old expression with a new one for the expression visitor.</summary>
            <param name="oldExpression">The old expression.</param>
            <param name="newExpression">The new expression.</param>
        </member>
        <member name="M:System.Data.Entity.Core.Common.CommandTrees.DefaultExpressionVisitor.OnVariableRebound(System.Data.Entity.Core.Common.CommandTrees.DbVariableReferenceExpression,System.Data.Entity.Core.Common.CommandTrees.DbVariableReferenceExpression)">
            <summary>Represents an event when the variable is rebound for the expression visitor.</summary>
            <param name="fromVarRef">The location of the variable.</param>
            <param name="toVarRef">The reference of the variable where it is rebounded.</param>
        </member>
        <member name="M:System.Data.Entity.Core.Common.CommandTrees.DefaultExpressionVisitor.OnEnterScope(System.Collections.Generic.IEnumerable{System.Data.Entity.Core.Common.CommandTrees.DbVariableReferenceExpression})">
            <summary>Represents an event when entering the scope for the expression visitor with specified scope variables.</summary>
            <param name="scopeVariables">The collection of scope variables.</param>
        </member>
        <member name="M:System.Data.Entity.Core.Common.CommandTrees.DefaultExpressionVisitor.OnExitScope">
            <summary>Exits the scope for the expression visitor.</summary>
        </member>
        <member name="M:System.Data.Entity.Core.Common.CommandTrees.DefaultExpressionVisitor.VisitExpression(System.Data.Entity.Core.Common.CommandTrees.DbExpression)">
            <summary>Implements the visitor pattern for the expression.</summary>
            <returns>The implemented visitor pattern.</returns>
            <param name="expression">The expression.</param>
        </member>
        <member name="M:System.Data.Entity.Core.Common.CommandTrees.DefaultExpressionVisitor.VisitExpressionList(System.Collections.Generic.IList{System.Data.Entity.Core.Common.CommandTrees.DbExpression})">
            <summary>Implements the visitor pattern for the expression list.</summary>
            <returns>The implemented visitor pattern.</returns>
            <param name="list">The expression list.</param>
        </member>
        <member name="M:System.Data.Entity.Core.Common.CommandTrees.DefaultExpressionVisitor.VisitExpressionBinding(System.Data.Entity.Core.Common.CommandTrees.DbExpressionBinding)">
            <summary>Implements the visitor pattern for expression binding.</summary>
            <returns>The implemented visitor pattern.</returns>
            <param name="binding">The expression binding.</param>
        </member>
        <member name="M:System.Data.Entity.Core.Common.CommandTrees.DefaultExpressionVisitor.VisitExpressionBindingList(System.Collections.Generic.IList{System.Data.Entity.Core.Common.CommandTrees.DbExpressionBinding})">
            <summary>Implements the visitor pattern for the expression binding list.</summary>
            <returns>The implemented visitor pattern.</returns>
            <param name="list">The expression binding list.</param>
        </member>
        <member name="M:System.Data.Entity.Core.Common.CommandTrees.DefaultExpressionVisitor.VisitGroupExpressionBinding(System.Data.Entity.Core.Common.CommandTrees.DbGroupExpressionBinding)">
            <summary>Implements the visitor pattern for the group expression binding.</summary>
            <returns>The implemented visitor pattern.</returns>
            <param name="binding">The binding.</param>
        </member>
        <member name="M:System.Data.Entity.Core.Common.CommandTrees.DefaultExpressionVisitor.VisitSortClause(System.Data.Entity.Core.Common.CommandTrees.DbSortClause)">
            <summary>Implements the visitor pattern for the sort clause.</summary>
            <returns>The implemented visitor pattern.</returns>
            <param name="clause">The sort clause.</param>
        </member>
        <member name="M:System.Data.Entity.Core.Common.CommandTrees.DefaultExpressionVisitor.VisitSortOrder(System.Collections.Generic.IList{System.Data.Entity.Core.Common.CommandTrees.DbSortClause})">
            <summary>Implements the visitor pattern for the sort order.</summary>
            <returns>The implemented visitor pattern.</returns>
            <param name="sortOrder">The sort order.</param>
        </member>
        <member name="M:System.Data.Entity.Core.Common.CommandTrees.DefaultExpressionVisitor.VisitAggregate(System.Data.Entity.Core.Common.CommandTrees.DbAggregate)">
            <summary>Implements the visitor pattern for the aggregate.</summary>
            <returns>The implemented visitor pattern.</returns>
            <param name="aggregate">The aggregate.</param>
        </member>
        <member name="M:System.Data.Entity.Core.Common.CommandTrees.DefaultExpressionVisitor.VisitFunctionAggregate(System.Data.Entity.Core.Common.CommandTrees.DbFunctionAggregate)">
            <summary>Implements the visitor pattern for the function aggregate.</summary>
            <returns>The implemented visitor pattern.</returns>
            <param name="aggregate">The aggregate.</param>
        </member>
        <member name="M:System.Data.Entity.Core.Common.CommandTrees.DefaultExpressionVisitor.VisitGroupAggregate(System.Data.Entity.Core.Common.CommandTrees.DbGroupAggregate)">
            <summary>Implements the visitor pattern for the group aggregate.</summary>
            <returns>The implemented visitor pattern.</returns>
            <param name="aggregate">The aggregate.</param>
        </member>
        <member name="M:System.Data.Entity.Core.Common.CommandTrees.DefaultExpressionVisitor.VisitLambda(System.Data.Entity.Core.Common.CommandTrees.DbLambda)">
            <summary>Implements the visitor pattern for the Lambda function.</summary>
            <returns>The implemented visitor pattern.</returns>
            <param name="lambda">The lambda function.</param>
        </member>
        <member name="M:System.Data.Entity.Core.Common.CommandTrees.DefaultExpressionVisitor.VisitType(System.Data.Entity.Core.Metadata.Edm.EdmType)">
            <summary>Implements the visitor pattern for the type.</summary>
            <returns>The implemented visitor pattern.</returns>
            <param name="type">The type.</param>
        </member>
        <member name="M:System.Data.Entity.Core.Common.CommandTrees.DefaultExpressionVisitor.VisitTypeUsage(System.Data.Entity.Core.Metadata.Edm.TypeUsage)">
            <summary>Implements the visitor pattern for the type usage.</summary>
            <returns>The implemented visitor pattern.</returns>
            <param name="type">The type.</param>
        </member>
        <member name="M:System.Data.Entity.Core.Common.CommandTrees.DefaultExpressionVisitor.VisitEntitySet(System.Data.Entity.Core.Metadata.Edm.EntitySetBase)">
            <summary>Implements the visitor pattern for the entity set.</summary>
            <returns>The implemented visitor pattern.</returns>
            <param name="entitySet">The entity set.</param>
        </member>
        <member name="M:System.Data.Entity.Core.Common.CommandTrees.DefaultExpressionVisitor.VisitFunction(System.Data.Entity.Core.Metadata.Edm.EdmFunction)">
            <summary>Implements the visitor pattern for the function.</summary>
            <returns>The implemented visitor pattern.</returns>
            <param name="functionMetadata">The function metadata.</param>
        </member>
        <member name="M:System.Data.Entity.Core.Common.CommandTrees.DefaultExpressionVisitor.Visit(System.Data.Entity.Core.Common.CommandTrees.DbExpression)">
            <summary>Implements the visitor pattern for the basic functionality required by expression types.</summary>
            <returns>The implemented visitor.</returns>
            <param name="expression">The expression.</param>
        </member>
        <member name="M:System.Data.Entity.Core.Common.CommandTrees.DefaultExpressionVisitor.Visit(System.Data.Entity.Core.Common.CommandTrees.DbConstantExpression)">
            <summary>Implements the visitor pattern for the different kinds of constants.</summary>
            <returns>The implemented visitor.</returns>
            <param name="expression">The constant expression.</param>
        </member>
        <member name="M:System.Data.Entity.Core.Common.CommandTrees.DefaultExpressionVisitor.Visit(System.Data.Entity.Core.Common.CommandTrees.DbNullExpression)">
            <summary>Implements the visitor pattern for a reference to a typed null literal.</summary>
            <returns>The implemented visitor.</returns>
            <param name="expression">The expression.</param>
        </member>
        <member name="M:System.Data.Entity.Core.Common.CommandTrees.DefaultExpressionVisitor.Visit(System.Data.Entity.Core.Common.CommandTrees.DbVariableReferenceExpression)">
            <summary>Implements the visitor pattern for a reference to a variable that is currently in scope.</summary>
            <returns>The implemented visitor.</returns>
            <param name="expression">The expression.</param>
        </member>
        <member name="M:System.Data.Entity.Core.Common.CommandTrees.DefaultExpressionVisitor.Visit(System.Data.Entity.Core.Common.CommandTrees.DbParameterReferenceExpression)">
            <summary>Implements the visitor pattern for a reference to a parameter declared on the command tree that contains this expression.</summary>
            <returns>The implemented visitor.</returns>
            <param name="expression">The expression.</param>
        </member>
        <member name="M:System.Data.Entity.Core.Common.CommandTrees.DefaultExpressionVisitor.Visit(System.Data.Entity.Core.Common.CommandTrees.DbFunctionExpression)">
            <summary>Implements the visitor pattern for an invocation of a function.</summary>
            <returns>The implemented visitor.</returns>
            <param name="expression">The function expression.</param>
        </member>
        <member name="M:System.Data.Entity.Core.Common.CommandTrees.DefaultExpressionVisitor.Visit(System.Data.Entity.Core.Common.CommandTrees.DbLambdaExpression)">
            <summary>Implements the visitor pattern for the application of a lambda function to arguments represented by DbExpression objects.</summary>
            <returns>The implemented visitor.</returns>
            <param name="expression">The expression.</param>
        </member>
        <member name="M:System.Data.Entity.Core.Common.CommandTrees.DefaultExpressionVisitor.Visit(System.Data.Entity.Core.Common.CommandTrees.DbPropertyExpression)">
            <summary>Implements the visitor pattern for retrieving an instance property.</summary>
            <returns>The implemented visitor.</returns>
            <param name="expression">The expression.</param>
        </member>
        <member name="M:System.Data.Entity.Core.Common.CommandTrees.DefaultExpressionVisitor.Visit(System.Data.Entity.Core.Common.CommandTrees.DbComparisonExpression)">
            <summary>Implements the visitor pattern for the comparison operation applied to two arguments.</summary>
            <returns>The implemented visitor.</returns>
            <param name="expression">The cast expression.</param>
        </member>
        <member name="M:System.Data.Entity.Core.Common.CommandTrees.DefaultExpressionVisitor.Visit(System.Data.Entity.Core.Common.CommandTrees.DbLikeExpression)">
            <summary>Implements the visitor pattern for a string comparison against the specified pattern with an optional escape string.</summary>
            <returns>The implemented visitor.</returns>
            <param name="expression">The expression.</param>
        </member>
        <member name="M:System.Data.Entity.Core.Common.CommandTrees.DefaultExpressionVisitor.Visit(System.Data.Entity.Core.Common.CommandTrees.DbLimitExpression)">
            <summary>Implements the visitor pattern for the restriction of the number of elements in the argument collection to the specified limit value.</summary>
            <returns>The implemented visitor.</returns>
            <param name="expression">The expression.</param>
        </member>
        <member name="M:System.Data.Entity.Core.Common.CommandTrees.DefaultExpressionVisitor.Visit(System.Data.Entity.Core.Common.CommandTrees.DbIsNullExpression)">
            <summary>Implements the visitor pattern for the null determination applied to a single argument.</summary>
            <returns>The implemented visitor.</returns>
            <param name="expression">The expression.</param>
        </member>
        <member name="M:System.Data.Entity.Core.Common.CommandTrees.DefaultExpressionVisitor.Visit(System.Data.Entity.Core.Common.CommandTrees.DbArithmeticExpression)">
            <summary>Implements the visitor pattern for the arithmetic operation applied to numeric arguments.</summary>
            <returns>The implemented visitor.</returns>
            <param name="expression">The arithmetic expression.</param>
        </member>
        <member name="M:System.Data.Entity.Core.Common.CommandTrees.DefaultExpressionVisitor.Visit(System.Data.Entity.Core.Common.CommandTrees.DbAndExpression)">
            <summary>Implements the visitor pattern for the logical AND expression.</summary>
            <returns>The implemented visitor.</returns>
            <param name="expression">The logical AND expression.</param>
        </member>
        <member name="M:System.Data.Entity.Core.Common.CommandTrees.DefaultExpressionVisitor.Visit(System.Data.Entity.Core.Common.CommandTrees.DbOrExpression)">
            <summary>Implements the visitor pattern for the logical OR of two Boolean arguments.</summary>
            <returns>The implemented visitor.</returns>
            <param name="expression">The expression.</param>
        </member>
        <member name="M:System.Data.Entity.Core.Common.CommandTrees.DefaultExpressionVisitor.Visit(System.Data.Entity.Core.Common.CommandTrees.DbInExpression)">
            <summary>Implements the visitor pattern for the DbInExpression.</summary>
            <returns>The implemented visitor.</returns>
            <param name="expression">The DbInExpression that is being visited.</param>
        </member>
        <member name="M:System.Data.Entity.Core.Common.CommandTrees.DefaultExpressionVisitor.Visit(System.Data.Entity.Core.Common.CommandTrees.DbNotExpression)">
            <summary>Implements the visitor pattern for the logical NOT of a single Boolean argument.</summary>
            <returns>The implemented visitor.</returns>
            <param name="expression">The expression.</param>
        </member>
        <member name="M:System.Data.Entity.Core.Common.CommandTrees.DefaultExpressionVisitor.Visit(System.Data.Entity.Core.Common.CommandTrees.DbDistinctExpression)">
            <summary>Implements the visitor pattern for the removed duplicate elements from the specified set argument.</summary>
            <returns>The implemented visitor.</returns>
            <param name="expression">The distinct expression.</param>
        </member>
        <member name="M:System.Data.Entity.Core.Common.CommandTrees.DefaultExpressionVisitor.Visit(System.Data.Entity.Core.Common.CommandTrees.DbElementExpression)">
            <summary>Implements the visitor pattern for the conversion of the specified set argument to a singleton the conversion of the specified set argument to a singleton.</summary>
            <returns>The implemented visitor.</returns>
            <param name="expression">The element expression.</param>
        </member>
        <member name="M:System.Data.Entity.Core.Common.CommandTrees.DefaultExpressionVisitor.Visit(System.Data.Entity.Core.Common.CommandTrees.DbIsEmptyExpression)">
            <summary>Implements the visitor pattern for an empty set determination applied to a single set argument.</summary>
            <returns>The implemented visitor.</returns>
            <param name="expression">The expression.</param>
        </member>
        <member name="M:System.Data.Entity.Core.Common.CommandTrees.DefaultExpressionVisitor.Visit(System.Data.Entity.Core.Common.CommandTrees.DbUnionAllExpression)">
            <summary>Implements the visitor pattern for the set union operation between the left and right operands.</summary>
            <returns>The implemented visitor.</returns>
            <param name="expression">The expression.</param>
        </member>
        <member name="M:System.Data.Entity.Core.Common.CommandTrees.DefaultExpressionVisitor.Visit(System.Data.Entity.Core.Common.CommandTrees.DbIntersectExpression)">
            <summary>Implements the visitor pattern for the set intersection operation between the left and right operands.</summary>
            <returns>The implemented visitor.</returns>
            <param name="expression">The expression.</param>
        </member>
        <member name="M:System.Data.Entity.Core.Common.CommandTrees.DefaultExpressionVisitor.Visit(System.Data.Entity.Core.Common.CommandTrees.DbExceptExpression)">
            <summary>Implements the visitor pattern for the set subtraction operation between the left and right operands.</summary>
            <returns>The implemented visitor.</returns>
            <param name="expression">The expression.</param>
        </member>
        <member name="M:System.Data.Entity.Core.Common.CommandTrees.DefaultExpressionVisitor.Visit(System.Data.Entity.Core.Common.CommandTrees.DbTreatExpression)">
            <summary>Implements the visitor pattern for a type conversion operation applied to a polymorphic argument.</summary>
            <returns>The implemented visitor.</returns>
            <param name="expression">The expression.</param>
        </member>
        <member name="M:System.Data.Entity.Core.Common.CommandTrees.DefaultExpressionVisitor.Visit(System.Data.Entity.Core.Common.CommandTrees.DbIsOfExpression)">
            <summary>Implements the visitor pattern for the type comparison of a single argument against the specified type.</summary>
            <returns>The implemented visitor.</returns>
            <param name="expression">The expression.</param>
        </member>
        <member name="M:System.Data.Entity.Core.Common.CommandTrees.DefaultExpressionVisitor.Visit(System.Data.Entity.Core.Common.CommandTrees.DbCastExpression)">
[truncated: 5,930,070 more chars]
