# Supplementary material for: Machine learning enables improved runtime and precision for bio-loggers on seabirds
Source: Commun Biol. 2020 Oct 30;3:633. doi: 10.1038/s42003-020-01356-8 (PMC7603325; doi:10.1038/s42003-020-01356-8)
Supplement: Supplementary file 8 — Supplementary Software 1 [file 42003_2020_1356_MOESM8_ESM.zip › CodeAvailability/LowCostTreesExample/biotagger/OpenCvSharp.UserInterface.xml]

<?xml version="1.0"?>
<doc>
    <assembly>
        <name>OpenCvSharp.UserInterface</name>
    </assembly>
    <members>
        <member name="T:OpenCvSharp.UserInterface.CvWindowEx">
            <summary>
            Original CvWindow implementation without highgui
            </summary>
        </member>
        <member name="M:OpenCvSharp.UserInterface.CvWindowEx.#cctor">
            <summary>
            static constructor
            </summary>
        </member>
        <member name="M:OpenCvSharp.UserInterface.CvWindowEx.#ctor">
            <summary>
            Default Constructor
            </summary>
        </member>
        <member name="M:OpenCvSharp.UserInterface.CvWindowEx.#ctor(OpenCvSharp.Mat)">
            <summary>
            Constructor
            </summary>
            <param name="image"></param>
        </member>
        <member name="M:OpenCvSharp.UserInterface.CvWindowEx.#ctor(System.Windows.Forms.PictureBoxSizeMode)">
            <summary>
            Constructor
            </summary>
            <param name="sizeMode"></param>
        </member>
        <member name="M:OpenCvSharp.UserInterface.CvWindowEx.#ctor(OpenCvSharp.Mat,System.Windows.Forms.PictureBoxSizeMode)">
            <summary>
            Constructor
            </summary>
            <param name="image"></param>
            <param name="sizeMode"></param>
        </member>
        <member name="M:OpenCvSharp.UserInterface.CvWindowEx.Dispose">
            <summary>
            Finalizer
            </summary>
        </member>
        <member name="P:OpenCvSharp.UserInterface.CvWindowEx.Image">
            <summary>
            Gets or sets an image to be shown
            </summary>
        </member>
        <member name="P:OpenCvSharp.UserInterface.CvWindowEx.PictureBox">
            <summary>
            Gets Picturebox control
            </summary>
        </member>
        <member name="P:OpenCvSharp.UserInterface.CvWindowEx.Trackbars">
            <summary>
            Gets all created trackbars
            </summary>
        </member>
        <member name="M:OpenCvSharp.UserInterface.CvWindowEx.ShowImage(OpenCvSharp.Mat)">
            <summary>
            Shows the image in this window
            </summary>
            <param name="image">Image to be shown. </param>
        </member>
        <member name="M:OpenCvSharp.UserInterface.CvWindowEx.CreateTrackbar(System.String,System.Int32,System.Int32,OpenCvSharp.CvTrackbarCallback)">
            <summary>
            Creates the trackbar and attaches it to this window
            </summary>
            <param name="name">Name of created trackbar. </param>
            <param name="value">The position of the slider</param>
            <param name="count">Maximal position of the slider. Minimal position is always 0. </param>
            <param name="onChange">the function to be called every time the slider changes the position. This function should be prototyped as void Foo(int);</param>
            <returns></returns>
        </member>
        <member name="M:OpenCvSharp.UserInterface.CvWindowEx.WaitKey">
            <summary>
            Waits for a pressed key
            </summary>
        </member>
        <member name="M:OpenCvSharp.UserInterface.CvWindowEx.WaitKey(System.Int32)">
            <summary>
            Waits for a pressed key
            </summary>
            <returns>Key code</returns>
        </member>
        <member name="M:OpenCvSharp.UserInterface.CvWindowEx.ShowImages(OpenCvSharp.Mat[])">
            <summary>
            
            </summary>
            <param name="images"></param>
        </member>
        <member name="M:OpenCvSharp.UserInterface.CvWindowEx.StartKeyCheck">
            <summary>
            
            </summary>
        </member>
        <member name="M:OpenCvSharp.UserInterface.CvWindowEx.EndKeyCheck">
            <summary>
            
            </summary>
        </member>
        <member name="M:OpenCvSharp.UserInterface.CvWindowEx.ClosedAllWindows">
            <summary>
            
            </summary>
            <returns></returns>
        </member>
        <member name="M:OpenCvSharp.UserInterface.CvWindowEx.GetPressedKey">
            <summary>
            
            </summary>
            <returns></returns>
        </member>
        <member name="M:OpenCvSharp.UserInterface.CvWindowEx.SetClientSize(System.Drawing.Size)">
            <summary>
            ClientSizeを画面からはみ出ない大きさに調整して設定する.
            </summary>
            <param name="size"></param>
        </member>
        <member name="F:OpenCvSharp.UserInterface.CvWindowEx.components">
            <summary>
            Required designer variable.
            </summary>
        </member>
        <member name="M:OpenCvSharp.UserInterface.CvWindowEx.Dispose(System.Boolean)">
            <summary>
            Clean up any resources being used.
            </summary>
            <param name="disposing">true if managed resources should be disposed; otherwise, false.</param>
        </member>
        <member name="M:OpenCvSharp.UserInterface.CvWindowEx.InitializeComponent">
            <summary>
            Required method for Designer support - do not modify
            the contents of this method with the code editor.
            </summary>
        </member>
        <member name="T:OpenCvSharp.UserInterface.PictureBoxIpl">
            <summary>
            PictureBox control which supports IplImage
            </summary>
        </member>
        <member name="M:OpenCvSharp.UserInterface.PictureBoxIpl.#ctor">
            <summary>
            Constructor
            </summary>
        </member>
        <member name="P:OpenCvSharp.UserInterface.PictureBoxIpl.ImageIpl">
            <summary>
            Gets or sets the IplImage instance to be shown
            </summary>
        </member>
        <member name="M:OpenCvSharp.UserInterface.PictureBoxIpl.RefreshIplImage">
            <summary>
            Refreshes the shown image
            </summary>
        </member>
        <member name="M:OpenCvSharp.UserInterface.PictureBoxIpl.RefreshIplImage(OpenCvSharp.Mat)">
            <summary>
            Refreshes the shown image
            </summary>
            <param name="img"></param>
        </member>
        <member name="T:OpenCvSharp.UserInterface.TrackbarWithLabel">
            <summary>
            A Trackbar come with label
            </summary>
        </member>
        <member name="M:OpenCvSharp.UserInterface.TrackbarWithLabel.#ctor">
            <summary>
            Constructor
            </summary>
        </member>
        <member name="M:OpenCvSharp.UserInterface.TrackbarWithLabel.#ctor(System.String,System.Int32,System.Int32,System.Int32)">
            <summary>
            Constructor
            </summary>
            <param name="labelText"></param>
            <param name="max"></param>
            <param name="min"></param>
            <param name="pos"></param>
        </member>
        <member name="P:OpenCvSharp.UserInterface.TrackbarWithLabel.Trackbar">
            <summary>
            TrackBar control
            </summary>
        </member>
        <member name="P:OpenCvSharp.UserInterface.TrackbarWithLabel.Label">
            <summary>
            Label control
            </summary>
        </member>
        <member name="M:OpenCvSharp.UserInterface.TrackbarWithLabel.SetLabelText">
            <summary>
            
            </summary>
        </member>
        <member name="M:OpenCvSharp.UserInterface.TrackbarWithLabel._trackBar_ValueChanged(System.Object,System.EventArgs)">
            <summary>
            
            </summary>
            <param name="sender"></param>
            <param name="e"></param>
        </member>
        <member name="F:OpenCvSharp.UserInterface.TrackbarWithLabel.components">
            <summary> 
            必要なデザイナ変数です。
            </summary>
        </member>
        <member name="M:OpenCvSharp.UserInterface.TrackbarWithLabel.Dispose(System.Boolean)">
            <summary> 
            使用中のリソースをすべてクリーンアップします。
            </summary>
            <param name="disposing">マネージ リソースが破棄される場合 true、破棄されない場合は false です。</param>
        </member>
        <member name="M:OpenCvSharp.UserInterface.TrackbarWithLabel.InitializeComponent">
            <summary> 
            デザイナ サポートに必要なメソッドです。このメソッドの内容を 
            コード エディタで変更しないでください。
            </summary>
        </member>
    </members>
</doc>
