# Supplementary material for: Machine learning enables improved runtime and precision for bio-loggers on seabirds
Source: Commun Biol. 2020 Oct 30;3:633. doi: 10.1038/s42003-020-01356-8 (PMC7603325; doi:10.1038/s42003-020-01356-8)
Supplement: Supplementary file 8 — Supplementary Software 1 [file 42003_2020_1356_MOESM8_ESM.zip › CodeAvailability/LowCostTreesExample/biotagger/OpenCvSharp.xml]

<?xml version="1.0"?>
<doc>
    <assembly>
        <name>OpenCvSharp</name>
    </assembly>
    <members>
        <member name="T:OpenCvSharp.Cv2">
            <summary>
            OpenCV Functions of C++ I/F (cv::xxx) 
            </summary>
            <summary>
            Functions of OpenCV GPU module
            </summary>
        </member>
        <member name="F:OpenCvSharp.Cv2.PI">
            <summary>
            The ratio of a circle's circumference to its diameter
            </summary>
        </member>
        <member name="F:OpenCvSharp.Cv2.LOG2">
            <summary>
            
            </summary>
        </member>
        <member name="F:OpenCvSharp.Cv2.FILLED">
            <summary>
            
            </summary>
        </member>
        <member name="M:OpenCvSharp.Cv2.Initialize">
            <summary>
            set up P/Invoke settings only for .NET 2.0/3.0/3.5
            </summary>
            <returns></returns>
        </member>
        <member name="M:OpenCvSharp.Cv2.ToPtr(OpenCvSharp.ICvPtrHolder)">
            <summary>
            引数がnullの時はIntPtr.Zeroに変換する
            </summary>
            <param name="obj"></param>
            <returns></returns>
        </member>
        <member name="M:OpenCvSharp.Cv2.Rodrigues(OpenCvSharp.InputArray,OpenCvSharp.OutputArray,OpenCvSharp.OutputArray)">
            <summary>
            converts rotation vector to rotation matrix or vice versa using Rodrigues transformation
            </summary>
            <param name="src">Input rotation vector (3x1 or 1x3) or rotation matrix (3x3).</param>
            <param name="dst">Output rotation matrix (3x3) or rotation vector (3x1 or 1x3), respectively.</param>
            <param name="jacobian">Optional output Jacobian matrix, 3x9 or 9x3, which is a matrix of partial derivatives of the output array components with respect to the input array components.</param>
        </member>
        <member name="M:OpenCvSharp.Cv2.Rodrigues(System.Double[],System.Double[0:,0:]@,System.Double[0:,0:]@)">
            <summary>
            converts rotation vector to rotation matrix using Rodrigues transformation
            </summary>
            <param name="vector">Input rotation vector (3x1).</param>
            <param name="matrix">Output rotation matrix (3x3).</param>
            <param name="jacobian">Optional output Jacobian matrix, 3x9, which is a matrix of partial derivatives of the output array components with respect to the input array components.</param>
        </member>
        <member name="M:OpenCvSharp.Cv2.Rodrigues(System.Double[],System.Double[0:,0:]@)">
            <summary>
            converts rotation vector to rotation matrix using Rodrigues transformation
            </summary>
            <param name="vector">Input rotation vector (3x1).</param>
            <param name="matrix">Output rotation matrix (3x3).</param>
        </member>
        <member name="M:OpenCvSharp.Cv2.Rodrigues(System.Double[0:,0:],System.Double[]@,System.Double[0:,0:]@)">
            <summary>
            converts rotation matrix to rotation vector using Rodrigues transformation
            </summary>
            <param name="matrix">Input rotation matrix (3x3).</param>
            <param name="vector">Output rotation vector (3x1).</param>
            <param name="jacobian">Optional output Jacobian matrix, 3x9, which is a matrix of partial derivatives of the output array components with respect to the input array components.</param>
        </member>
        <member name="M:OpenCvSharp.Cv2.Rodrigues(System.Double[0:,0:],System.Double[]@)">
            <summary>
            converts rotation matrix to rotation vector using Rodrigues transformation
            </summary>
            <param name="matrix">Input rotation matrix (3x3).</param>
            <param name="vector">Output rotation vector (3x1).</param>
        </member>
        <member name="M:OpenCvSharp.Cv2.FindHomography(OpenCvSharp.InputArray,OpenCvSharp.InputArray,OpenCvSharp.HomographyMethods,System.Double,OpenCvSharp.OutputArray)">
            <summary>
            computes the best-fit perspective transformation mapping srcPoints to dstPoints.
            </summary>
            <param name="srcPoints">Coordinates of the points in the original plane, a matrix of the type CV_32FC2</param>
            <param name="dstPoints">Coordinates of the points in the target plane, a matrix of the type CV_32FC2</param>
            <param name="method">Method used to computed a homography matrix.</param>
            <param name="ransacReprojThreshold">Maximum allowed reprojection error to treat a point pair as an inlier (used in the RANSAC method only)</param>
            <param name="mask"> Optional output mask set by a robust method ( CV_RANSAC or CV_LMEDS ). Note that the input mask values are ignored.</param>
            <returns></returns>
        </member>
        <member name="M:OpenCvSharp.Cv2.FindHomography(System.Collections.Generic.IEnumerable{OpenCvSharp.Point2d},System.Collections.Generic.IEnumerable{OpenCvSharp.Point2d},OpenCvSharp.HomographyMethods,System.Double,OpenCvSharp.OutputArray)">
            <summary>
            computes the best-fit perspective transformation mapping srcPoints to dstPoints.
            </summary>
            <param name="srcPoints">Coordinates of the points in the original plane</param>
            <param name="dstPoints">Coordinates of the points in the target plane</param>
            <param name="method">Method used to computed a homography matrix.</param>
            <param name="ransacReprojThreshold">Maximum allowed reprojection error to treat a point pair as an inlier (used in the RANSAC method only)</param>
            <param name="mask"> Optional output mask set by a robust method ( CV_RANSAC or CV_LMEDS ). Note that the input mask values are ignored.</param>
            <returns></returns>
        </member>
        <member name="M:OpenCvSharp.Cv2.RQDecomp3x3(OpenCvSharp.InputArray,OpenCvSharp.OutputArray,OpenCvSharp.OutputArray,OpenCvSharp.OutputArray,OpenCvSharp.OutputArray,OpenCvSharp.OutputArray)">
            <summary>
            Computes RQ decomposition of 3x3 matrix
            </summary>
            <param name="src">3x3 input matrix.</param>
            <param name="mtxR">Output 3x3 upper-triangular matrix.</param>
            <param name="mtxQ"> Output 3x3 orthogonal matrix.</param>
            <param name="qx">Optional output 3x3 rotation matrix around x-axis.</param>
            <param name="qy">Optional output 3x3 rotation matrix around y-axis.</param>
            <param name="qz">Optional output 3x3 rotation matrix around z-axis.</param>
            <returns></returns>
        </member>
        <member name="M:OpenCvSharp.Cv2.RQDecomp3x3(System.Double[0:,0:],System.Double[0:,0:]@,System.Double[0:,0:]@)">
            <summary>
            Computes RQ decomposition of 3x3 matrix
            </summary>
            <param name="src">3x3 input matrix.</param>
            <param name="mtxR">Output 3x3 upper-triangular matrix.</param>
            <param name="mtxQ"> Output 3x3 orthogonal matrix.</param>
            <returns></returns>
        </member>
        <member name="M:OpenCvSharp.Cv2.RQDecomp3x3(System.Double[0:,0:],System.Double[0:,0:]@,System.Double[0:,0:]@,System.Double[0:,0:]@,System.Double[0:,0:]@,System.Double[0:,0:]@)">
            <summary>
            Computes RQ decomposition of 3x3 matrix
            </summary>
            <param name="src">3x3 input matrix.</param>
            <param name="mtxR">Output 3x3 upper-triangular matrix.</param>
            <param name="mtxQ"> Output 3x3 orthogonal matrix.</param>
            <param name="qx">Optional output 3x3 rotation matrix around x-axis.</param>
            <param name="qy">Optional output 3x3 rotation matrix around y-axis.</param>
            <param name="qz">Optional output 3x3 rotation matrix around z-axis.</param>
            <returns></returns>
        </member>
        <member name="M:OpenCvSharp.Cv2.DecomposeProjectionMatrix(OpenCvSharp.InputArray,OpenCvSharp.OutputArray,OpenCvSharp.OutputArray,OpenCvSharp.OutputArray,OpenCvSharp.OutputArray,OpenCvSharp.OutputArray,OpenCvSharp.OutputArray,OpenCvSharp.OutputArray)">
            <summary>
            Decomposes the projection matrix into camera matrix and the rotation martix and the translation vector
            </summary>
            <param name="projMatrix">3x4 input projection matrix P.</param>
            <param name="cameraMatrix">Output 3x3 camera matrix K.</param>
            <param name="rotMatrix">Output 3x3 external rotation matrix R.</param>
            <param name="transVect">Output 4x1 translation vector T.</param>
            <param name="rotMatrixX">Optional 3x3 rotation matrix around x-axis.</param>
            <param name="rotMatrixY">Optional 3x3 rotation matrix around y-axis.</param>
            <param name="rotMatrixZ">Optional 3x3 rotation matrix around z-axis.</param>
            <param name="eulerAngles">ptional three-element vector containing three Euler angles of rotation in degrees.</param>
        </member>
        <member name="M:OpenCvSharp.Cv2.DecomposeProjectionMatrix(System.Double[0:,0:],System.Double[0:,0:]@,System.Double[0:,0:]@,System.Double[]@,System.Double[0:,0:]@,System.Double[0:,0:]@,System.Double[0:,0:]@,System.Double[]@)">
            <summary>
            Decomposes the projection matrix into camera matrix and the rotation martix and the translation vector
            </summary>
            <param name="projMatrix">3x4 input projection matrix P.</param>
            <param name="cameraMatrix">Output 3x3 camera matrix K.</param>
            <param name="rotMatrix">Output 3x3 external rotation matrix R.</param>
            <param name="transVect">Output 4x1 translation vector T.</param>
            <param name="rotMatrixX">Optional 3x3 rotation matrix around x-axis.</param>
            <param name="rotMatrixY">Optional 3x3 rotation matrix around y-axis.</param>
            <param name="rotMatrixZ">Optional 3x3 rotation matrix around z-axis.</param>
            <param name="eulerAngles">ptional three-element vector containing three Euler angles of rotation in degrees.</param>
        </member>
        <member name="M:OpenCvSharp.Cv2.DecomposeProjectionMatrix(System.Double[0:,0:],System.Double[0:,0:]@,System.Double[0:,0:]@,System.Double[]@)">
            <summary>
            Decomposes the projection matrix into camera matrix and the rotation martix and the translation vector
            </summary>
            <param name="projMatrix">3x4 input projection matrix P.</param>
            <param name="cameraMatrix">Output 3x3 camera matrix K.</param>
            <param name="rotMatrix">Output 3x3 external rotation matrix R.</param>
            <param name="transVect">Output 4x1 translation vector T.</param>
        </member>
        <member name="M:OpenCvSharp.Cv2.MatMulDeriv(OpenCvSharp.InputArray,OpenCvSharp.InputArray,OpenCvSharp.OutputArray,OpenCvSharp.OutputArray)">
            <summary>
            computes derivatives of the matrix product w.r.t each of the multiplied matrix coefficients
            </summary>
            <param name="a">First multiplied matrix.</param>
            <param name="b">Second multiplied matrix.</param>
            <param name="dABdA">First output derivative matrix d(A*B)/dA of size A.rows*B.cols X A.rows*A.cols .</param>
            <param name="dABdB">Second output derivative matrix d(A*B)/dB of size A.rows*B.cols X B.rows*B.cols .</param>
        </member>
        <member name="M:OpenCvSharp.Cv2.ComposeRT(OpenCvSharp.InputArray,OpenCvSharp.InputArray,OpenCvSharp.InputArray,OpenCvSharp.InputArray,OpenCvSharp.OutputArray,OpenCvSharp.OutputArray,OpenCvSharp.OutputArray,OpenCvSharp.OutputArray,OpenCvSharp.OutputArray,OpenCvSharp.OutputArray,OpenCvSharp.OutputArray,OpenCvSharp.OutputArray,OpenCvSharp.OutputArray,OpenCvSharp.OutputArray)">
            <summary>
            composes 2 [R|t] transformations together. Also computes the derivatives of the result w.r.t the arguments
            </summary>
            <param name="rvec1">First rotation vector.</param>
            <param name="tvec1">First translation vector.</param>
            <param name="rvec2">Second rotation vector.</param>
            <param name="tvec2">Second translation vector.</param>
            <param name="rvec3">Output rotation vector of the superposition.</param>
            <param name="tvec3">Output translation vector of the superposition.</param>
            <param name="dr3dr1">Optional output derivatives of rvec3 or tvec3 with regard to rvec1, rvec2, tvec1 and tvec2, respectively.</param>
            <param name="dr3dt1">Optional output derivatives of rvec3 or tvec3 with regard to rvec1, rvec2, tvec1 and tvec2, respectively.</param>
            <param name="dr3dr2">Optional output derivatives of rvec3 or tvec3 with regard to rvec1, rvec2, tvec1 and tvec2, respectively.</param>
            <param name="dr3dt2">Optional output derivatives of rvec3 or tvec3 with regard to rvec1, rvec2, tvec1 and tvec2, respectively.</param>
            <param name="dt3dr1">Optional output derivatives of rvec3 or tvec3 with regard to rvec1, rvec2, tvec1 and tvec2, respectively.</param>
            <param name="dt3dt1">Optional output derivatives of rvec3 or tvec3 with regard to rvec1, rvec2, tvec1 and tvec2, respectively.</param>
            <param name="dt3dr2">Optional output derivatives of rvec3 or tvec3 with regard to rvec1, rvec2, tvec1 and tvec2, respectively.</param>
            <param name="dt3dt2">Optional output derivatives of rvec3 or tvec3 with regard to rvec1, rvec2, tvec1 and tvec2, respectively.</param>
        </member>
        <member name="M:OpenCvSharp.Cv2.ComposeRT(System.Double[],System.Double[],System.Double[],System.Double[],System.Double[]@,System.Double[]@,System.Double[0:,0:]@,System.Double[0:,0:]@,System.Double[0:,0:]@,System.Double[0:,0:]@,System.Double[0:,0:]@,System.Double[0:,0:]@,System.Double[0:,0:]@,System.Double[0:,0:]@)">
            <summary>
            composes 2 [R|t] transformations together. Also computes the derivatives of the result w.r.t the arguments
            </summary>
            <param name="rvec1">First rotation vector.</param>
            <param name="tvec1">First translation vector.</param>
            <param name="rvec2">Second rotation vector.</param>
            <param name="tvec2">Second translation vector.</param>
            <param name="rvec3">Output rotation vector of the superposition.</param>
            <param name="tvec3">Output translation vector of the superposition.</param>
            <param name="dr3dr1">Optional output derivatives of rvec3 or tvec3 with regard to rvec1, rvec2, tvec1 and tvec2, respectively.</param>
            <param name="dr3dt1">Optional output derivatives of rvec3 or tvec3 with regard to rvec1, rvec2, tvec1 and tvec2, respectively.</param>
            <param name="dr3dr2">Optional output derivatives of rvec3 or tvec3 with regard to rvec1, rvec2, tvec1 and tvec2, respectively.</param>
            <param name="dr3dt2">Optional output derivatives of rvec3 or tvec3 with regard to rvec1, rvec2, tvec1 and tvec2, respectively.</param>
            <param name="dt3dr1">Optional output derivatives of rvec3 or tvec3 with regard to rvec1, rvec2, tvec1 and tvec2, respectively.</param>
            <param name="dt3dt1">Optional output derivatives of rvec3 or tvec3 with regard to rvec1, rvec2, tvec1 and tvec2, respectively.</param>
            <param name="dt3dr2">Optional output derivatives of rvec3 or tvec3 with regard to rvec1, rvec2, tvec1 and tvec2, respectively.</param>
            <param name="dt3dt2">Optional output derivatives of rvec3 or tvec3 with regard to rvec1, rvec2, tvec1 and tvec2, respectively.</param>
        </member>
        <member name="M:OpenCvSharp.Cv2.ComposeRT(System.Double[],System.Double[],System.Double[],System.Double[],System.Double[]@,System.Double[]@)">
            <summary>
            composes 2 [R|t] transformations together. Also computes the derivatives of the result w.r.t the arguments
            </summary>
            <param name="rvec1">First rotation vector.</param>
            <param name="tvec1">First translation vector.</param>
            <param name="rvec2">Second rotation vector.</param>
            <param name="tvec2">Second translation vector.</param>
            <param name="rvec3">Output rotation vector of the superposition.</param>
            <param name="tvec3">Output translation vector of the superposition.</param>
        </member>
        <member name="M:OpenCvSharp.Cv2.ProjectPoints(OpenCvSharp.InputArray,OpenCvSharp.InputArray,OpenCvSharp.InputArray,OpenCvSharp.InputArray,OpenCvSharp.InputArray,OpenCvSharp.OutputArray,OpenCvSharp.OutputArray,System.Double)">
            <summary>
            projects points from the model coordinate space to the image coordinates. 
            Also computes derivatives of the image coordinates w.r.t the intrinsic 
            and extrinsic camera parameters
            </summary>
            <param name="objectPoints">Array of object points, 3xN/Nx3 1-channel or 
            1xN/Nx1 3-channel, where N is the number of points in the view.</param>
            <param name="rvec">Rotation vector (3x1).</param>
            <param name="tvec">Translation vector (3x1).</param>
            <param name="cameraMatrix">Camera matrix (3x3)</param>
            <param name="distCoeffs">Input vector of distortion coefficients 
            (k_1, k_2, p_1, p_2[, k_3[, k_4, k_5, k_6]]) of 4, 5, or 8 elements. 
            If the vector is null, the zero distortion coefficients are assumed.</param>
            <param name="imagePoints">Output array of image points, 2xN/Nx2 1-channel 
            or 1xN/Nx1 2-channel</param>
            <param name="jacobian">Optional output 2Nx(10 + numDistCoeffs) jacobian matrix 
            of derivatives of image points with respect to components of the rotation vector, 
            translation vector, focal lengths, coordinates of the principal point and 
            the distortion coefficients. In the old interface different components of 
            the jacobian are returned via different output parameters.</param>
            <param name="aspectRatio">Optional “fixed aspect ratio” parameter. 
            If the parameter is not 0, the function assumes that the aspect ratio (fx/fy) 
            is fixed and correspondingly adjusts the jacobian matrix.</param>
        </member>
        <member name="M:OpenCvSharp.Cv2.ProjectPoints(System.Collections.Generic.IEnumerable{OpenCvSharp.Point3f},System.Double[],System.Double[],System.Double[0:,0:],System.Double[],OpenCvSharp.Point2f[]@,System.Double[0:,0:]@,System.Double)">
            <summary>
            projects points from the model coordinate space to the image coordinates. 
            Also computes derivatives of the image coordinates w.r.t the intrinsic 
            and extrinsic camera parameters
            </summary>
            <param name="objectPoints">Array of object points, 3xN/Nx3 1-channel or 
            1xN/Nx1 3-channel, where N is the number of points in the view.</param>
            <param name="rvec">Rotation vector (3x1).</param>
            <param name="tvec">Translation vector (3x1).</param>
            <param name="cameraMatrix">Camera matrix (3x3)</param>
            <param name="distCoeffs">Input vector of distortion coefficients 
            (k_1, k_2, p_1, p_2[, k_3[, k_4, k_5, k_6]]) of 4, 5, or 8 elements. 
            If the vector is null, the zero distortion coefficients are assumed.</param>
            <param name="imagePoints">Output array of image points, 2xN/Nx2 1-channel 
            or 1xN/Nx1 2-channel</param>
            <param name="jacobian">Optional output 2Nx(10 + numDistCoeffs) jacobian matrix 
            of derivatives of image points with respect to components of the rotation vector, 
            translation vector, focal lengths, coordinates of the principal point and 
            the distortion coefficients. In the old interface different components of 
            the jacobian are returned via different output parameters.</param>
            <param name="aspectRatio">Optional “fixed aspect ratio” parameter. 
            If the parameter is not 0, the function assumes that the aspect ratio (fx/fy) 
            is fixed and correspondingly adjusts the jacobian matrix.</param>
        </member>
        <member name="M:OpenCvSharp.Cv2.SolvePnP(OpenCvSharp.InputArray,OpenCvSharp.InputArray,OpenCvSharp.InputArray,OpenCvSharp.InputArray,OpenCvSharp.OutputArray,OpenCvSharp.OutputArray,System.Boolean,OpenCvSharp.SolvePnPFlags)">
            <summary>
            Finds an object pose from 3D-2D point correspondences.
            </summary>
            <param name="objectPoints"> Array of object points in the object coordinate space, 3xN/Nx3 1-channel or 1xN/Nx1 3-channel, 
            where N is the number of points. vector&lt;Point3f&gt; can be also passed here.</param>
            <param name="imagePoints">Array of corresponding image points, 2xN/Nx2 1-channel or 1xN/Nx1 2-channel, 
            where N is the number of points. vector&lt;Point2f&gt; can be also passed here.</param>
            <param name="cameraMatrix">Input camera matrix</param>
            <param name="distCoeffs">Input vector of distortion coefficients (k_1, k_2, p_1, p_2[, k_3[, k_4, k_5, k_6]]) of 4, 5, or 8 elements. 
            If the vector is null, the zero distortion coefficients are assumed.</param>
            <param name="rvec">Output rotation vector that, together with tvec , brings points from the model coordinate system to the 
            camera coordinate system.</param>
            <param name="tvec">Output translation vector.</param>
            <param name="useExtrinsicGuess">If true, the function uses the provided rvec and tvec values as initial approximations of 
            the rotation and translation vectors, respectively, and further optimizes them.</param>
            <param name="flags">Method for solving a PnP problem:</param>
        </member>
        <member name="M:OpenCvSharp.Cv2.SolvePnP(System.Collections.Generic.IEnumerable{OpenCvSharp.Point3f},System.Collections.Generic.IEnumerable{OpenCvSharp.Point2f},System.Double[0:,0:],System.Collections.Generic.IEnumerable{System.Double},System.Double[]@,System.Double[]@,System.Boolean,OpenCvSharp.SolvePnPFlags)">
            <summary>
            Finds an object pose from 3D-2D point correspondences.
            </summary>
            <param name="objectPoints"> Array of object points in the object coordinate space, 3xN/Nx3 1-channel or 1xN/Nx1 3-channel, 
            where N is the number of points. vector&lt;Point3f&gt; can be also passed here.</param>
            <param name="imagePoints">Array of corresponding image points, 2xN/Nx2 1-channel or 1xN/Nx1 2-channel, 
            where N is the number of points. vector&lt;Point2f&gt; can be also passed here.</param>
            <param name="cameraMatrix">Input camera matrix</param>
            <param name="distCoeffs">Input vector of distortion coefficients (k_1, k_2, p_1, p_2[, k_3[, k_4, k_5, k_6]]) of 4, 5, or 8 elements. 
            If the vector is null, the zero distortion coefficients are assumed.</param>
            <param name="rvec">Output rotation vector that, together with tvec , brings points from the model coordinate system to the 
            camera coordinate system.</param>
            <param name="tvec">Output translation vector.</param>
            <param name="useExtrinsicGuess">If true, the function uses the provided rvec and tvec values as initial approximations of 
            the rotation and translation vectors, respectively, and further optimizes them.</param>
            <param name="flags">Method for solving a PnP problem:</param>
        </member>
        <member name="M:OpenCvSharp.Cv2.SolvePnPRansac(OpenCvSharp.InputArray,OpenCvSharp.InputArray,OpenCvSharp.InputArray,OpenCvSharp.InputArray,OpenCvSharp.OutputArray,OpenCvSharp.OutputArray,System.Boolean,System.Int32,System.Single,System.Double,OpenCvSharp.OutputArray,OpenCvSharp.SolvePnPFlags)">
            <summary>
            computes the camera pose from a few 3D points and the corresponding projections. The outliers are possible.
            </summary>
            <param name="objectPoints">Array of object points in the object coordinate space, 3xN/Nx3 1-channel or 1xN/Nx1 3-channel, 
            where N is the number of points. List&lt;Point3f&gt; can be also passed here.</param>
            <param name="imagePoints">Array of corresponding image points, 2xN/Nx2 1-channel or 1xN/Nx1 2-channel, where N is the number of points. 
            List&lt;Point2f&gt; can be also passed here.</param>
            <param name="cameraMatrix">Input 3x3 camera matrix</param>
            <param name="distCoeffs">Input vector of distortion coefficients (k_1, k_2, p_1, p_2[, k_3[, k_4, k_5, k_6]]) of 4, 5, or 8 elements. 
            If the vector is null, the zero distortion coefficients are assumed.</param>
            <param name="rvec">Output rotation vector that, together with tvec , brings points from the model coordinate system 
            to the camera coordinate system.</param>
            <param name="tvec">Output translation vector.</param>
            <param name="useExtrinsicGuess">If true, the function uses the provided rvec and tvec values as initial approximations 
            of the rotation and translation vectors, respectively, and further optimizes them.</param>
            <param name="iterationsCount">Number of iterations.</param>
            <param name="reprojectionError">Inlier threshold value used by the RANSAC procedure. 
            The parameter value is the maximum allowed distance between the observed and computed point projections to consider it an inlier.</param>
            <param name="confidence">The probability that the algorithm produces a useful result.</param>
            <param name="inliers">Output vector that contains indices of inliers in objectPoints and imagePoints .</param>
            <param name="flags">Method for solving a PnP problem</param>
        </member>
        <member name="M:OpenCvSharp.Cv2.SolvePnPRansac(System.Collections.Generic.IEnumerable{OpenCvSharp.Point3f},System.Collections.Generic.IEnumerable{OpenCvSharp.Point2f},System.Double[0:,0:],System.Collections.Generic.IEnumerable{System.Double},System.Double[]@,System.Double[]@)">
            <summary>
            computes the camera pose from a few 3D points and the corresponding projections. The outliers are possible.
            </summary>
            <param name="objectPoints">Array of object points in the object coordinate space, 3xN/Nx3 1-channel or 1xN/Nx1 3-channel, 
            where N is the number of points. List&lt;Point3f&gt; can be also passed here.</param>
            <param name="imagePoints">Array of corresponding image points, 2xN/Nx2 1-channel or 1xN/Nx1 2-channel, where N is the number of points. 
            List&lt;Point2f&gt; can be also passed here.</param>
            <param name="cameraMatrix">Input 3x3 camera matrix</param>
            <param name="distCoeffs">Input vector of distortion coefficients (k_1, k_2, p_1, p_2[, k_3[, k_4, k_5, k_6]]) of 4, 5, or 8 elements. 
            If the vector is null, the zero distortion coefficients are assumed.</param>
            <param name="rvec">Output rotation vector that, together with tvec , brings points from the model coordinate system 
            to the camera coordinate system.</param>
            <param name="tvec">Output translation vector.</param>
        </member>
        <member name="M:OpenCvSharp.Cv2.SolvePnPRansac(System.Collections.Generic.IEnumerable{OpenCvSharp.Point3f},System.Collections.Generic.IEnumerable{OpenCvSharp.Point2f},System.Double[0:,0:],System.Collections.Generic.IEnumerable{System.Double},System.Double[]@,System.Double[]@,System.Int32[]@,System.Boolean,System.Int32,System.Single,System.Double,OpenCvSharp.SolvePnPFlags)">
            <summary>
            computes the camera pose from a few 3D points and the corresponding projections. The outliers are possible.
            </summary>
            <param name="objectPoints">Array of object points in the object coordinate space, 3xN/Nx3 1-channel or 1xN/Nx1 3-channel, 
            where N is the number of points. List&lt;Point3f&gt; can be also passed here.</param>
            <param name="imagePoints">Array of corresponding image points, 2xN/Nx2 1-channel or 1xN/Nx1 2-channel, where N is the number of points. 
            List&lt;Point2f&gt; can be also passed here.</param>
            <param name="cameraMatrix">Input 3x3 camera matrix</param>
            <param name="distCoeffs">Input vector of distortion coefficients (k_1, k_2, p_1, p_2[, k_3[, k_4, k_5, k_6]]) of 4, 5, or 8 elements. 
            If the vector is null, the zero distortion coefficients are assumed.</param>
            <param name="rvec">Output rotation vector that, together with tvec , brings points from the model coordinate system 
            to the camera coordinate system.</param>
            <param name="tvec">Output translation vector.</param>
            <param name="useExtrinsicGuess">If true, the function uses the provided rvec and tvec values as initial approximations 
            of the rotation and translation vectors, respectively, and further optimizes them.</param>
            <param name="iterationsCount">Number of iterations.</param>
            <param name="reprojectionError">Inlier threshold value used by the RANSAC procedure. 
            The parameter value is the maximum allowed distance between the observed and computed point projections to consider it an inlier.</param>
            <param name="confidence">The probability that the algorithm produces a useful result.</param>
            <param name="inliers">Output vector that contains indices of inliers in objectPoints and imagePoints .</param>
            <param name="flags">Method for solving a PnP problem</param>
        </member>
        <member name="M:OpenCvSharp.Cv2.InitCameraMatrix2D(System.Collections.Generic.IEnumerable{OpenCvSharp.Mat},System.Collections.Generic.IEnumerable{OpenCvSharp.Mat},OpenCvSharp.Size,System.Double)">
            <summary>
            initializes camera matrix from a few 3D points and the corresponding projections.
            </summary>
            <param name="objectPoints">Vector of vectors (vector&lt;vector&lt;Point3d&gt;&gt;) of the calibration pattern points in the calibration pattern coordinate space. In the old interface all the per-view vectors are concatenated.</param>
            <param name="imagePoints">Vector of vectors (vector&lt;vector&lt;Point2d&gt;&gt;) of the projections of the calibration pattern points. In the old interface all the per-view vectors are concatenated.</param>
            <param name="imageSize">Image size in pixels used to initialize the principal point.</param>
            <param name="aspectRatio">If it is zero or negative, both f_x and f_y are estimated independently. Otherwise, f_x = f_y * aspectRatio .</param>
            <returns></returns>
        </member>
        <member name="M:OpenCvSharp.Cv2.InitCameraMatrix2D(System.Collections.Generic.IEnumerable{System.Collections.Generic.IEnumerable{OpenCvSharp.Point3d}},System.Collections.Generic.IEnumerable{System.Collections.Generic.IEnumerable{OpenCvSharp.Point2d}},OpenCvSharp.Size,System.Double)">
            <summary>
            initializes camera matrix from a few 3D points and the corresponding projections.
            </summary>
            <param name="objectPoints">Vector of vectors of the calibration pattern points in the calibration pattern coordinate space. In the old interface all the per-view vectors are concatenated.</param>
            <param name="imagePoints">Vector of vectors of the projections of the calibration pattern points. In the old interface all the per-view vectors are concatenated.</param>
            <param name="imageSize">Image size in pixels used to initialize the principal point.</param>
            <param name="aspectRatio">If it is zero or negative, both f_x and f_y are estimated independently. Otherwise, f_x = f_y * aspectRatio .</param>
            <returns></returns>
        </member>
        <member name="M:OpenCvSharp.Cv2.FindChessboardCorners(OpenCvSharp.InputArray,OpenCvSharp.Size,OpenCvSharp.OutputArray,OpenCvSharp.ChessboardFlags)">
            <summary>
            Finds the positions of internal corners of the chessboard.
            </summary>
            <param name="image">Source chessboard view. It must be an 8-bit grayscale or color image.</param>
            <param name="patternSize">Number of inner corners per a chessboard row and column 
            ( patternSize = Size(points_per_row,points_per_colum) = Size(columns, rows) ).</param>
            <param name="corners">Output array of detected corners.</param>
            <param name="flags">Various operation flags that can be zero or a combination of the ChessboardFlag values</param>
            <returns>The function returns true if all of the corners are found and they are placed in a certain order (row by row, left to right in every row). 
            Otherwise, if the function fails to find all the corners or reorder them, it returns false.</returns>
        </member>
        <member name="M:OpenCvSharp.Cv2.FindChessboardCorners(OpenCvSharp.InputArray,OpenCvSharp.Size,OpenCvSharp.Point2f[]@,OpenCvSharp.ChessboardFlags)">
            <summary>
            Finds the positions of internal corners of the chessboard.
            </summary>
            <param name="image">Source chessboard view. It must be an 8-bit grayscale or color image.</param>
            <param name="patternSize">Number of inner corners per a chessboard row and column 
            ( patternSize = Size(points_per_row,points_per_colum) = Size(columns, rows) ).</param>
            <param name="corners">Output array of detected corners.</param>
            <param name="flags">Various operation flags that can be zero or a combination of the ChessboardFlag values</param>
            <returns>The function returns true if all of the corners are found and they are placed in a certain order (row by row, left to right in every row). 
            Otherwise, if the function fails to find all the corners or reorder them, it returns false.</returns>
        </member>
        <member name="M:OpenCvSharp.Cv2.Find4QuadCornerSubpix(OpenCvSharp.InputArray,OpenCvSharp.InputOutputArray,OpenCvSharp.Size)">
            <summary>
            finds subpixel-accurate positions of the chessboard corners
            </summary>
            <param name="img"></param>
            <param name="corners"></param>
            <param name="regionSize"></param>
            <returns></returns>
        </member>
        <member name="M:OpenCvSharp.Cv2.Find4QuadCornerSubpix(OpenCvSharp.InputArray,OpenCvSharp.Point2f[],OpenCvSharp.Size)">
            <summary>
            finds subpixel-accurate positions of the chessboard corners
            </summary>
            <param name="img"></param>
            <param name="corners"></param>
            <param name="regionSize"></param>
            <returns></returns>
        </member>
        <member name="M:OpenCvSharp.Cv2.DrawChessboardCorners(OpenCvSharp.InputOutputArray,OpenCvSharp.Size,OpenCvSharp.InputArray,System.Boolean)">
            <summary>
            Renders the detected chessboard corners.
            </summary>
            <param name="image">Destination image. It must be an 8-bit color image.</param>
            <param name="patternSize">Number of inner corners per a chessboard row and column (patternSize = cv::Size(points_per_row,points_per_column)).</param>
            <param name="corners">Array of detected corners, the output of findChessboardCorners.</param>
            <param name="patternWasFound">Parameter indicating whether the complete board was found or not. The return value of findChessboardCorners() should be passed here.</param>
        </member>
        <member name="M:OpenCvSharp.Cv2.DrawChessboardCorners(OpenCvSharp.InputOutputArray,OpenCvSharp.Size,System.Collections.Generic.IEnumerable{OpenCvSharp.Point2f},System.Boolean)">
            <summary>
            Renders the detected chessboard corners.
            </summary>
            <param name="image">Destination image. It must be an 8-bit color image.</param>
            <param name="patternSize">Number of inner corners per a chessboard row and column (patternSize = cv::Size(points_per_row,points_per_column)).</param>
            <param name="corners">Array of detected corners, the output of findChessboardCorners.</param>
            <param name="patternWasFound">Parameter indicating whether the complete board was found or not. The return value of findChessboardCorners() should be passed here.</param>
        </member>
        <member name="M:OpenCvSharp.Cv2.FindCirclesGrid(OpenCvSharp.InputArray,OpenCvSharp.Size,OpenCvSharp.OutputArray,OpenCvSharp.FindCirclesGridFlags,OpenCvSharp.Feature2D)">
            <summary>
            Finds centers in the grid of circles.
            </summary>
            <param name="image">grid view of input circles; it must be an 8-bit grayscale or color image.</param>
            <param name="patternSize">number of circles per row and column ( patternSize = Size(points_per_row, points_per_colum) ).</param>
            <param name="centers">output array of detected centers.</param>
            <param name="flags">various operation flags that can be one of the FindCirclesGridFlag values</param>
            <param name="blobDetector">feature detector that finds blobs like dark circles on light background.</param>
            <returns></returns>
        </member>
        <member name="M:OpenCvSharp.Cv2.FindCirclesGrid(OpenCvSharp.InputArray,OpenCvSharp.Size,OpenCvSharp.Point2f[]@,OpenCvSharp.FindCirclesGridFlags,OpenCvSharp.Feature2D)">
            <summary>
            Finds centers in the grid of circles.
            </summary>
            <param name="image">grid view of input circles; it must be an 8-bit grayscale or color image.</param>
            <param name="patternSize">number of circles per row and column ( patternSize = Size(points_per_row, points_per_colum) ).</param>
            <param name="centers">output array of detected centers.</param>
            <param name="flags">various operation flags that can be one of the FindCirclesGridFlag values</param>
            <param name="blobDetector">feature detector that finds blobs like dark circles on light background.</param>
            <returns></returns>
        </member>
        <member name="M:OpenCvSharp.Cv2.CalibrateCamera(System.Collections.Generic.IEnumerable{OpenCvSharp.Mat},System.Collections.Generic.IEnumerable{OpenCvSharp.Mat},OpenCvSharp.Size,OpenCvSharp.InputOutputArray,OpenCvSharp.InputOutputArray,OpenCvSharp.Mat[]@,OpenCvSharp.Mat[]@,OpenCvSharp.CalibrationFlags,System.Nullable{OpenCvSharp.TermCriteria})">
            <summary>
            finds intrinsic and extrinsic camera parameters from several fews of a known calibration pattern.
            </summary>
            <param name="objectPoints">In the new interface it is a vector of vectors of calibration pattern points in the calibration pattern coordinate space. 
            The outer vector contains as many elements as the number of the pattern views. If the same calibration pattern is shown in each view and 
            it is fully visible, all the vectors will be the same. Although, it is possible to use partially occluded patterns, or even different patterns 
            in different views. Then, the vectors will be different. The points are 3D, but since they are in a pattern coordinate system, then, 
            if the rig is planar, it may make sense to put the model to a XY coordinate plane so that Z-coordinate of each input object point is 0.
            In the old interface all the vectors of object points from different views are concatenated together.</param>
            <param name="imagePoints">In the new interface it is a vector of vectors of the projections of calibration pattern points. 
            imagePoints.Count() and objectPoints.Count() and imagePoints[i].Count() must be equal to objectPoints[i].Count() for each i.</param>
            <param name="imageSize">Size of the image used only to initialize the intrinsic camera matrix.</param>
            <param name="cameraMatrix">Output 3x3 floating-point camera matrix. 
            If CV_CALIB_USE_INTRINSIC_GUESS and/or CV_CALIB_FIX_ASPECT_RATIO are specified, some or all of fx, fy, cx, cy must be 
            initialized before calling the function.</param>
            <param name="distCoeffs">Output vector of distortion coefficients (k_1, k_2, p_1, p_2[, k_3[, k_4, k_5, k_6]]) of 4, 5, or 8 elements.</param>
            <param name="rvecs">Output vector of rotation vectors (see Rodrigues() ) estimated for each pattern view. That is, each k-th rotation vector 
            together with the corresponding k-th translation vector (see the next output parameter description) brings the calibration pattern 
            from the model coordinate space (in which object points are specified) to the world coordinate space, that is, a real position of the 
            calibration pattern in the k-th pattern view (k=0.. M -1)</param>
            <param name="tvecs">Output vector of translation vectors estimated for each pattern view.</param>
            <param name="flags">Different flags that may be zero or a combination of the CalibrationFlag values</param>
            <param name="criteria">Termination criteria for the iterative optimization algorithm.</param>
            <returns></returns>
        </member>
        <member name="M:OpenCvSharp.Cv2.CalibrateCamera(System.Collections.Generic.IEnumerable{System.Collections.Generic.IEnumerable{OpenCvSharp.Point3f}},System.Collections.Generic.IEnumerable{System.Collections.Generic.IEnumerable{OpenCvSharp.Point2f}},OpenCvSharp.Size,System.Double[0:,0:],System.Double[],OpenCvSharp.Vec3d[]@,OpenCvSharp.Vec3d[]@,OpenCvSharp.CalibrationFlags,System.Nullable{OpenCvSharp.TermCriteria})">
            <summary>
            finds intrinsic and extrinsic camera parameters from several fews of a known calibration pattern.
            </summary>
            <param name="objectPoints">In the new interface it is a vector of vectors of calibration pattern points in the calibration pattern coordinate space. 
            The outer vector contains as many elements as the number of the pattern views. If the same calibration pattern is shown in each view and 
            it is fully visible, all the vectors will be the same. Although, it is possible to use partially occluded patterns, or even different patterns 
            in different views. Then, the vectors will be different. The points are 3D, but since they are in a pattern coordinate system, then, 
            if the rig is planar, it may make sense to put the model to a XY coordinate plane so that Z-coordinate of each input object point is 0.
            In the old interface all the vectors of object points from different views are concatenated together.</param>
            <param name="imagePoints">In the new interface it is a vector of vectors of the projections of calibration pattern points. 
            imagePoints.Count() and objectPoints.Count() and imagePoints[i].Count() must be equal to objectPoints[i].Count() for each i.</param>
            <param name="imageSize">Size of the image used only to initialize the intrinsic camera matrix.</param>
            <param name="cameraMatrix">Output 3x3 floating-point camera matrix. 
            If CV_CALIB_USE_INTRINSIC_GUESS and/or CV_CALIB_FIX_ASPECT_RATIO are specified, some or all of fx, fy, cx, cy must be 
            initialized before calling the function.</param>
            <param name="distCoeffs">Output vector of distortion coefficients (k_1, k_2, p_1, p_2[, k_3[, k_4, k_5, k_6]]) of 4, 5, or 8 elements.</param>
            <param name="rvecs">Output vector of rotation vectors (see Rodrigues() ) estimated for each pattern view. That is, each k-th rotation vector 
            together with the corresponding k-th translation vector (see the next output parameter description) brings the calibration pattern 
            from the model coordinate space (in which object points are specified) to the world coordinate space, that is, a real position of the 
            calibration pattern in the k-th pattern view (k=0.. M -1)</param>
            <param name="tvecs">Output vector of translation vectors estimated for each pattern view.</param>
            <param name="flags">Different flags that may be zero or a combination of the CalibrationFlag values</param>
            <param name="criteria">Termination criteria for the iterative optimization algorithm.</param>
            <returns></returns>
        </member>
        <member name="M:OpenCvSharp.Cv2.CalibrationMatrixValues(OpenCvSharp.InputArray,OpenCvSharp.Size,System.Double,System.Double,System.Double@,System.Double@,System.Double@,OpenCvSharp.Point2d@,System.Double@)">
            <summary>
            computes several useful camera characteristics from the camera matrix, camera frame resolution and the physical sensor size.
            </summary>
            <param name="cameraMatrix">Input camera matrix that can be estimated by calibrateCamera() or stereoCalibrate() .</param>
            <param name="imageSize">Input image size in pixels.</param>
            <param name="apertureWidth">Physical width of the sensor.</param>
            <param name="apertureHeight">Physical height of the sensor.</param>
            <param name="fovx">Output field of view in degrees along the horizontal sensor axis.</param>
            <param name="fovy">Output field of view in degrees along the vertical sensor axis.</param>
            <param name="focalLength">Focal length of the lens in mm.</param>
            <param name="principalPoint">Principal point in pixels.</param>
            <param name="aspectRatio">fy / fx</param>
        </member>
        <member name="M:OpenCvSharp.Cv2.CalibrationMatrixValues(System.Double[0:,0:],OpenCvSharp.Size,System.Double,System.Double,System.Double@,System.Double@,System.Double@,OpenCvSharp.Point2d@,System.Double@)">
            <summary>
            computes several useful camera characteristics from the camera matrix, camera frame resolution and the physical sensor size.
            </summary>
            <param name="cameraMatrix">Input camera matrix that can be estimated by calibrateCamera() or stereoCalibrate() .</param>
            <param name="imageSize">Input image size in pixels.</param>
            <param name="apertureWidth">Physical width of the sensor.</param>
            <param name="apertureHeight">Physical height of the sensor.</param>
            <param name="fovx">Output field of view in degrees along the horizontal sensor axis.</param>
            <param name="fovy">Output field of view in degrees along the vertical sensor axis.</param>
            <param name="focalLength">Focal length of the lens in mm.</param>
            <param name="principalPoint">Principal point in pixels.</param>
            <param name="aspectRatio">fy / fx</param>
        </member>
        <member name="M:OpenCvSharp.Cv2.StereoCalibrate(System.Collections.Generic.IEnumerable{OpenCvSharp.InputArray},System.Collections.Generic.IEnumerable{OpenCvSharp.InputArray},System.Collections.Generic.IEnumerable{OpenCvSharp.InputArray},OpenCvSharp.InputOutputArray,OpenCvSharp.InputOutputArray,OpenCvSharp.InputOutputArray,OpenCvSharp.InputOutputArray,OpenCvSharp.Size,OpenCvSharp.OutputArray,OpenCvSharp.OutputArray,OpenCvSharp.OutputArray,OpenCvSharp.OutputArray,OpenCvSharp.CalibrationFlags,System.Nullable{OpenCvSharp.TermCriteria})">
            <summary>
            finds intrinsic and extrinsic parameters of a stereo camera
            </summary>
            <param name="objectPoints">Vector of vectors of the calibration pattern points.</param>
            <param name="imagePoints1">Vector of vectors of the projections of the calibration pattern points, observed by the first camera.</param>
            <param name="imagePoints2">Vector of vectors of the projections of the calibration pattern points, observed by the second camera.</param>
            <param name="cameraMatrix1">Input/output first camera matrix</param>
            <param name="distCoeffs1">Input/output vector of distortion coefficients (k_1, k_2, p_1, p_2[, k_3[, k_4, k_5, k_6]]) of 4, 5, or 8 elements. 
            The output vector length depends on the flags.</param>
            <param name="cameraMatrix2"> Input/output second camera matrix. The parameter is similar to cameraMatrix1 .</param>
            <param name="distCoeffs2">Input/output lens distortion coefficients for the second camera. The parameter is similar to distCoeffs1 .</param>
            <param name="imageSize">Size of the image used only to initialize intrinsic camera matrix.</param>
            <param name="R">Output rotation matrix between the 1st and the 2nd camera coordinate systems.</param>
            <param name="T">Output translation vector between the coordinate systems of the cameras.</param>
            <param name="E">Output essential matrix.</param>
            <param name="F">Output fundamental matrix.</param>
            <param name="criteria">Termination criteria for the iterative optimization algorithm.</param>
            <param name="flags">Different flags that may be zero or a combination of the CalibrationFlag values</param>
            <returns></returns>
        </member>
        <member name="M:OpenCvSharp.Cv2.StereoCalibrate(System.Collections.Generic.IEnumerable{System.Collections.Generic.IEnumerable{OpenCvSharp.Point3f}},System.Collections.Generic.IEnumerable{System.Collections.Generic.IEnumerable{OpenCvSharp.Point2f}},System.Collections.Generic.IEnumerable{System.Collections.Generic.IEnumerable{OpenCvSharp.Point2f}},System.Double[0:,0:],System.Double[],System.Double[0:,0:],System.Double[],OpenCvSharp.Size,OpenCvSharp.OutputArray,OpenCvSharp.OutputArray,OpenCvSharp.OutputArray,OpenCvSharp.OutputArray,OpenCvSharp.CalibrationFlags,System.Nullable{OpenCvSharp.TermCriteria})">
            <summary>
            finds intrinsic and extrinsic parameters of a stereo camera
            </summary>
            <param name="objectPoints">Vector of vectors of the calibration pattern points.</param>
            <param name="imagePoints1">Vector of vectors of the projections of the calibration pattern points, observed by the first camera.</param>
            <param name="imagePoints2">Vector of vectors of the projections of the calibration pattern points, observed by the second camera.</param>
            <param name="cameraMatrix1">Input/output first camera matrix</param>
            <param name="distCoeffs1">Input/output vector of distortion coefficients (k_1, k_2, p_1, p_2[, k_3[, k_4, k_5, k_6]]) of 4, 5, or 8 elements. 
            The output vector length depends on the flags.</param>
            <param name="cameraMatrix2"> Input/output second camera matrix. The parameter is similar to cameraMatrix1 .</param>
            <param name="distCoeffs2">Input/output lens distortion coefficients for the second camera. The parameter is similar to distCoeffs1 .</param>
            <param name="imageSize">Size of the image used only to initialize intrinsic camera matrix.</param>
            <param name="R">Output rotation matrix between the 1st and the 2nd camera coordinate systems.</param>
            <param name="T">Output translation vector between the coordinate systems of the cameras.</param>
            <param name="E">Output essential matrix.</param>
            <param name="F">Output fundamental matrix.</param>
            <param name="criteria">Termination criteria for the iterative optimization algorithm.</param>
            <param name="flags">Different flags that may be zero or a combination of the CalibrationFlag values</param>
            <returns></returns>
        </member>
        <member name="M:OpenCvSharp.Cv2.StereoRectify(OpenCvSharp.InputArray,OpenCvSharp.InputArray,OpenCvSharp.InputArray,OpenCvSharp.InputArray,OpenCvSharp.Size,OpenCvSharp.InputArray,OpenCvSharp.InputArray,OpenCvSharp.OutputArray,OpenCvSharp.OutputArray,OpenCvSharp.OutputArray,OpenCvSharp.OutputArray,OpenCvSharp.OutputArray,OpenCvSharp.StereoRectificationFlags,System.Double,System.Nullable{OpenCvSharp.Size})">
            <summary>
            computes the rectification transformation for a stereo camera from its intrinsic and extrinsic parameters
            </summary>
            <param name="cameraMatrix1">First camera matrix.</param>
            <param name="distCoeffs1">First camera distortion parameters.</param>
            <param name="cameraMatrix2">Second camera matrix.</param>
            <param name="distCoeffs2">Second camera distortion parameters.</param>
            <param name="imageSize">Size of the image used for stereo calibration.</param>
            <param name="R">Rotation matrix between the coordinate systems of the first and the second cameras.</param>
            <param name="T">Translation vector between coordinate systems of the cameras.</param>
            <param name="R1">Output 3x3 rectification transform (rotation matrix) for the first camera.</param>
            <param name="R2"> Output 3x3 rectification transform (rotation matrix) for the second camera.</param>
            <param name="P1">Output 3x4 projection matrix in the new (rectified) coordinate systems for the first camera.</param>
            <param name="P2">Output 3x4 projection matrix in the new (rectified) coordinate systems for the second camera.</param>
            <param name="Q">Output 4x4 disparity-to-depth mapping matrix (see reprojectImageTo3D() ).</param>
            <param name="flags">Operation flags that may be zero or CV_CALIB_ZERO_DISPARITY. 
            If the flag is set, the function makes the principal points of each camera have the same pixel coordinates in the rectified views. 
            And if the flag is not set, the function may still shift the images in the horizontal or vertical direction (depending on the orientation of epipolar lines) to maximize the useful image area.</param>
            <param name="alpha">Free scaling parameter. 
            If it is -1 or absent, the function performs the default scaling. Otherwise, the parameter should be between 0 and 1. 
            alpha=0 means that the rectified images are zoomed and shifted so that only valid pixels are visible (no black areas after rectification). 
            alpha=1 means that the rectified image is decimated and shifted so that all the pixels from the original images from the cameras are retained 
            in the rectified images (no source image pixels are lost). Obviously, any intermediate value yields an intermediate result between those two extreme cases.</param>
            <param name="newImageSize">New image resolution after rectification. The same size should be passed to initUndistortRectifyMap(). When (0,0) is passed (default), it is set to the original imageSize . 
            Setting it to larger value can help you preserve details in the original image, especially when there is a big radial distortion.</param>
        </member>
        <member name="M:OpenCvSharp.Cv2.StereoRectify(OpenCvSharp.InputArray,OpenCvSharp.InputArray,OpenCvSharp.InputArray,OpenCvSharp.InputArray,OpenCvSharp.Size,OpenCvSharp.InputArray,OpenCvSharp.InputArray,OpenCvSharp.OutputArray,OpenCvSharp.OutputArray,OpenCvSharp.OutputArray,OpenCvSharp.OutputArray,OpenCvSharp.OutputArray,OpenCvSharp.StereoRectificationFlags,System.Double,OpenCvSharp.Size,OpenCvSharp.Rect@,OpenCvSharp.Rect@)">
            <summary>
            computes the rectification transformation for a stereo camera from its intrinsic and extrinsic parameters
            </summary>
            <param name="cameraMatrix1">First camera matrix.</param>
            <param name="distCoeffs1">First camera distortion parameters.</param>
            <param name="cameraMatrix2">Second camera matrix.</param>
            <param name="distCoeffs2">Second camera distortion parameters.</param>
            <param name="imageSize">Size of the image used for stereo calibration.</param>
            <param name="R">Rotation matrix between the coordinate systems of the first and the second cameras.</param>
            <param name="T">Translation vector between coordinate systems of the cameras.</param>
            <param name="R1">Output 3x3 rectification transform (rotation matrix) for the first camera.</param>
            <param name="R2"> Output 3x3 rectification transform (rotation matrix) for the second camera.</param>
            <param name="P1">Output 3x4 projection matrix in the new (rectified) coordinate systems for the first camera.</param>
            <param name="P2">Output 3x4 projection matrix in the new (rectified) coordinate systems for the second camera.</param>
            <param name="Q">Output 4x4 disparity-to-depth mapping matrix (see reprojectImageTo3D() ).</param>
            <param name="flags">Operation flags that may be zero or CV_CALIB_ZERO_DISPARITY. 
            If the flag is set, the function makes the principal points of each camera have the same pixel coordinates in the rectified views. 
            And if the flag is not set, the function may still shift the images in the horizontal or vertical direction (depending on the orientation of epipolar lines) to maximize the useful image area.</param>
            <param name="alpha">Free scaling parameter. 
            If it is -1 or absent, the function performs the default scaling. Otherwise, the parameter should be between 0 and 1. 
            alpha=0 means that the rectified images are zoomed and shifted so that only valid pixels are visible (no black areas after rectification). 
            alpha=1 means that the rectified image is decimated and shifted so that all the pixels from the original images from the cameras are retained 
            in the rectified images (no source image pixels are lost). Obviously, any intermediate value yields an intermediate result between those two extreme cases.</param>
            <param name="newImageSize">New image resolution after rectification. The same size should be passed to initUndistortRectifyMap(). When (0,0) is passed (default), it is set to the original imageSize . 
            Setting it to larger value can help you preserve details in the original image, especially when there is a big radial distortion.</param>
            <param name="validPixROI1">Optional output rectangles inside the rectified images where all the pixels are valid. If alpha=0 , the ROIs cover the whole images. 
            Otherwise, they are likely to be smaller.</param>
            <param name="validPixROI2">Optional output rectangles inside the rectified images where all the pixels are valid. If alpha=0 , the ROIs cover the whole images. 
            Otherwise, they are likely to be smaller.</param>
        </member>
        <member name="M:OpenCvSharp.Cv2.StereoRectify(System.Double[0:,0:],System.Double[],System.Double[0:,0:],System.Double[],OpenCvSharp.Size,System.Double[0:,0:],System.Double[],System.Double[0:,0:]@,System.Double[0:,0:]@,System.Double[0:,0:]@,System.Double[0:,0:]@,System.Double[0:,0:]@,OpenCvSharp.StereoRectificationFlags,System.Double,System.Nullable{OpenCvSharp.Size})">
            <summary>
            computes the rectification transformation for a stereo camera from its intrinsic and extrinsic parameters
            </summary>
            <param name="cameraMatrix1">First camera matrix.</param>
            <param name="distCoeffs1">First camera distortion parameters.</param>
            <param name="cameraMatrix2">Second camera matrix.</param>
            <param name="distCoeffs2">Second camera distortion parameters.</param>
            <param name="imageSize">Size of the image used for stereo calibration.</param>
            <param name="R">Rotation matrix between the coordinate systems of the first and the second cameras.</param>
            <param name="T">Translation vector between coordinate systems of the cameras.</param>
            <param name="R1">Output 3x3 rectification transform (rotation matrix) for the first camera.</param>
            <param name="R2"> Output 3x3 rectification transform (rotation matrix) for the second camera.</param>
            <param name="P1">Output 3x4 projection matrix in the new (rectified) coordinate systems for the first camera.</param>
            <param name="P2">Output 3x4 projection matrix in the new (rectified) coordinate systems for the second camera.</param>
            <param name="Q">Output 4x4 disparity-to-depth mapping matrix (see reprojectImageTo3D() ).</param>
            <param name="flags">Operation flags that may be zero or CV_CALIB_ZERO_DISPARITY. 
            If the flag is set, the function makes the principal points of each camera have the same pixel coordinates in the rectified views. 
            And if the flag is not set, the function may still shift the images in the horizontal or vertical direction (depending on the orientation of epipolar lines) to maximize the useful image area.</param>
            <param name="alpha">Free scaling parameter. 
            If it is -1 or absent, the function performs the default scaling. Otherwise, the parameter should be between 0 and 1. 
            alpha=0 means that the rectified images are zoomed and shifted so that only valid pixels are visible (no black areas after rectification). 
            alpha=1 means that the rectified image is decimated and shifted so that all the pixels from the original images from the cameras are retained 
            in the rectified images (no source image pixels are lost). Obviously, any intermediate value yields an intermediate result between those two extreme cases.</param>
            <param name="newImageSize">New image resolution after rectification. The same size should be passed to initUndistortRectifyMap(). When (0,0) is passed (default), it is set to the original imageSize . 
            Setting it to larger value can help you preserve details in the original image, especially when there is a big radial distortion.</param>
        </member>
        <member name="M:OpenCvSharp.Cv2.StereoRectify(System.Double[0:,0:],System.Double[],System.Double[0:,0:],System.Double[],OpenCvSharp.Size,System.Double[0:,0:],System.Double[],System.Double[0:,0:]@,System.Double[0:,0:]@,System.Double[0:,0:]@,System.Double[0:,0:]@,System.Double[0:,0:]@,OpenCvSharp.StereoRectificationFlags,System.Double,OpenCvSharp.Size,OpenCvSharp.Rect@,OpenCvSharp.Rect@)">
            <summary>
            computes the rectification transformation for a stereo camera from its intrinsic and extrinsic parameters
            </summary>
            <param name="cameraMatrix1">First camera matrix.</param>
            <param name="distCoeffs1">First camera distortion parameters.</param>
            <param name="cameraMatrix2">Second camera matrix.</param>
            <param name="distCoeffs2">Second camera distortion parameters.</param>
            <param name="imageSize">Size of the image used for stereo calibration.</param>
            <param name="R">Rotation matrix between the coordinate systems of the first and the second cameras.</param>
            <param name="T">Translation vector between coordinate systems of the cameras.</param>
            <param name="R1">Output 3x3 rectification transform (rotation matrix) for the first camera.</param>
            <param name="R2"> Output 3x3 rectification transform (rotation matrix) for the second camera.</param>
            <param name="P1">Output 3x4 projection matrix in the new (rectified) coordinate systems for the first camera.</param>
            <param name="P2">Output 3x4 projection matrix in the new (rectified) coordinate systems for the second camera.</param>
            <param name="Q">Output 4x4 disparity-to-depth mapping matrix (see reprojectImageTo3D() ).</param>
            <param name="flags">Operation flags that may be zero or CV_CALIB_ZERO_DISPARITY. 
            If the flag is set, the function makes the principal points of each camera have the same pixel coordinates in the rectified views. 
            And if the flag is not set, the function may still shift the images in the horizontal or vertical direction (depending on the orientation of epipolar lines) to maximize the useful image area.</param>
            <param name="alpha">Free scaling parameter. 
            If it is -1 or absent, the function performs the default scaling. Otherwise, the parameter should be between 0 and 1. 
            alpha=0 means that the rectified images are zoomed and shifted so that only valid pixels are visible (no black areas after rectification). 
            alpha=1 means that the rectified image is decimated and shifted so that all the pixels from the original images from the cameras are retained 
            in the rectified images (no source image pixels are lost). Obviously, any intermediate value yields an intermediate result between those two extreme cases.</param>
            <param name="newImageSize">New image resolution after rectification. The same size should be passed to initUndistortRectifyMap(). When (0,0) is passed (default), it is set to the original imageSize . 
            Setting it to larger value can help you preserve details in the original image, especially when there is a big radial distortion.</param>
            <param name="validPixROI1">Optional output rectangles inside the rectified images where all the pixels are valid. If alpha=0 , the ROIs cover the whole images. 
            Otherwise, they are likely to be smaller.</param>
            <param name="validPixROI2">Optional output rectangles inside the rectified images where all the pixels are valid. If alpha=0 , the ROIs cover the whole images. 
            Otherwise, they are likely to be smaller.</param>
        </member>
        <member name="M:OpenCvSharp.Cv2.StereoRectifyUncalibrated(OpenCvSharp.InputArray,OpenCvSharp.InputArray,OpenCvSharp.InputArray,OpenCvSharp.Size,OpenCvSharp.OutputArray,OpenCvSharp.OutputArray,System.Double)">
            <summary>
            computes the rectification transformation for an uncalibrated stereo camera (zero distortion is assumed)
            </summary>
            <param name="points1">Array of feature points in the first image.</param>
            <param name="points2">The corresponding points in the second image. 
            The same formats as in findFundamentalMat() are supported.</param>
            <param name="F">Input fundamental matrix. It can be computed from the same set 
            of point pairs using findFundamentalMat() .</param>
            <param name="imgSize">Size of the image.</param>
            <param name="H1">Output rectification homography matrix for the first image.</param>
            <param name="H2">Output rectification homography matrix for the second image.</param>
            <param name="threshold">Optional threshold used to filter out the outliers. 
            If the parameter is greater than zero, all the point pairs that do not comply 
            with the epipolar geometry (that is, the points for which |points2[i]^T * F * points1[i]| > threshold ) 
            are rejected prior to computing the homographies. Otherwise, all the points are considered inliers.</param>
            <returns></returns>
        </member>
        <member name="M:OpenCvSharp.Cv2.StereoRectifyUncalibrated(System.Collections.Generic.IEnumerable{OpenCvSharp.Point2d},System.Collections.Generic.IEnumerable{OpenCvSharp.Point2d},System.Double[0:,0:],OpenCvSharp.Size,System.Double[0:,0:]@,System.Double[0:,0:]@,System.Double)">
            <summary>
            computes the rectification transformation for an uncalibrated stereo camera (zero distortion is assumed)
            </summary>
            <param name="points1">Array of feature points in the first image.</param>
            <param name="points2">The corresponding points in the second image. 
            The same formats as in findFundamentalMat() are supported.</param>
            <param name="F">Input fundamental matrix. It can be computed from the same set 
            of point pairs using findFundamentalMat() .</param>
            <param name="imgSize">Size of the image.</param>
            <param name="H1">Output rectification homography matrix for the first image.</param>
            <param name="H2">Output rectification homography matrix for the second image.</param>
            <param name="threshold">Optional threshold used to filter out the outliers. 
            If the parameter is greater than zero, all the point pairs that do not comply 
            with the epipolar geometry (that is, the points for which |points2[i]^T * F * points1[i]| > threshold ) 
            are rejected prior to computing the homographies. Otherwise, all the points are considered inliers.</param>
            <returns></returns>
        </member>
        <member name="M:OpenCvSharp.Cv2.Rectify3Collinear(OpenCvSharp.InputArray,OpenCvSharp.InputArray,OpenCvSharp.InputArray,OpenCvSharp.InputArray,OpenCvSharp.InputArray,OpenCvSharp.InputArray,System.Collections.Generic.IEnumerable{OpenCvSharp.InputArray},System.Collections.Generic.IEnumerable{OpenCvSharp.InputArray},OpenCvSharp.Size,OpenCvSharp.InputArray,OpenCvSharp.InputArray,OpenCvSharp.InputArray,OpenCvSharp.InputArray,OpenCvSharp.OutputArray,OpenCvSharp.OutputArray,OpenCvSharp.OutputArray,OpenCvSharp.OutputArray,OpenCvSharp.OutputArray,OpenCvSharp.OutputArray,OpenCvSharp.OutputArray,System.Double,OpenCvSharp.Size,OpenCvSharp.Rect@,OpenCvSharp.Rect@,OpenCvSharp.StereoRectificationFlags)">
            <summary>
            computes the rectification transformations for 3-head camera, where all the heads are on the same line.
            </summary>
            <param name="cameraMatrix1"></param>
            <param name="distCoeffs1"></param>
            <param name="cameraMatrix2"></param>
            <param name="distCoeffs2"></param>
            <param name="cameraMatrix3"></param>
            <param name="distCoeffs3"></param>
            <param name="imgpt1"></param>
            <param name="imgpt3"></param>
            <param name="imageSize"></param>
            <param name="R12"></param>
            <param name="T12"></param>
            <param name="R13"></param>
            <param name="T13"></param>
            <param name="R1"></param>
            <param name="R2"></param>
            <param name="R3"></param>
            <param name="P1"></param>
            <param name="P2"></param>
            <param name="P3"></param>
            <param name="Q"></param>
            <param name="alpha"></param>
            <param name="newImgSize"></param>
            <param name="roi1"></param>
            <param name="roi2"></param>
            <param name="flags"></param>
            <returns></returns>
        </member>
        <member name="M:OpenCvSharp.Cv2.GetOptimalNewCameraMatrix(OpenCvSharp.InputArray,OpenCvSharp.InputArray,OpenCvSharp.Size,System.Double,OpenCvSharp.Size,OpenCvSharp.Rect@,System.Boolean)">
            <summary>
            Returns the new camera matrix based on the free scaling parameter.
            </summary>
            <param name="cameraMatrix">Input camera matrix.</param>
            <param name="distCoeffs">Input vector of distortion coefficients (k_1, k_2, p_1, p_2[, k_3[, k_4, k_5, k_6]]) of 4, 5, or 8 elements. 
            If the array is null, the zero distortion coefficients are assumed.</param>
            <param name="imageSize">Original image size.</param>
            <param name="alpha">Free scaling parameter between 0 (when all the pixels in the undistorted image are valid) 
            and 1 (when all the source image pixels are retained in the undistorted image). </param>
            <param name="newImgSize">Image size after rectification. By default,it is set to imageSize .</param>
            <param name="validPixROI">Optional output rectangle that outlines all-good-pixels region in the undistorted image. See roi1, roi2 description in stereoRectify() .</param>
            <param name="centerPrincipalPoint">Optional flag that indicates whether in the new camera matrix the principal point 
            should be at the image center or not. By default, the principal point is chosen to best fit a 
            subset of the source image (determined by alpha) to the corrected image.</param>
            <returns>optimal new camera matrix</returns>
        </member>
        <member name="M:OpenCvSharp.Cv2.GetOptimalNewCameraMatrix(System.Double[0:,0:],System.Double[],OpenCvSharp.Size,System.Double,OpenCvSharp.Size,OpenCvSharp.Rect@,System.Boolean)">
            <summary>
            Returns the new camera matrix based on the free scaling parameter.
            </summary>
            <param name="cameraMatrix">Input camera matrix.</param>
            <param name="distCoeffs">Input vector of distortion coefficients (k_1, k_2, p_1, p_2[, k_3[, k_4, k_5, k_6]]) of 4, 5, or 8 elements. 
            If the array is null, the zero distortion coefficients are assumed.</param>
            <param name="imageSize">Original image size.</param>
            <param name="alpha">Free scaling parameter between 0 (when all the pixels in the undistorted image are valid) 
            and 1 (when all the source image pixels are retained in the undistorted image). </param>
            <param name="newImgSize">Image size after rectification. By default,it is set to imageSize .</param>
            <param name="validPixROI">Optional output rectangle that outlines all-good-pixels region in the undistorted image. See roi1, roi2 description in stereoRectify() .</param>
            <param name="centerPrincipalPoint">Optional flag that indicates whether in the new camera matrix the principal point 
            should be at the image center or not. By default, the principal point is chosen to best fit a 
            subset of the source image (determined by alpha) to the corrected image.</param>
            <returns>optimal new camera matrix</returns>
        </member>
        <member name="M:OpenCvSharp.Cv2.ConvertPointsToHomogeneous(OpenCvSharp.InputArray,OpenCvSharp.OutputArray)">
            <summary>
            converts point coordinates from normal pixel coordinates to homogeneous coordinates ((x,y)->(x,y,1))
            </summary>
            <param name="src">Input vector of N-dimensional points.</param>
            <param name="dst">Output vector of N+1-dimensional points.</param>
        </member>
        <member name="M:OpenCvSharp.Cv2.ConvertPointsToHomogeneous(System.Collections.Generic.IEnumerable{OpenCvSharp.Vec2f})">
            <summary>
            converts point coordinates from normal pixel coordinates to homogeneous coordinates ((x,y)->(x,y,1))
            </summary>
            <param name="src">Input vector of N-dimensional points.</param>
            <returns>Output vector of N+1-dimensional points.</returns>
        </member>
        <member name="M:OpenCvSharp.Cv2.ConvertPointsToHomogeneous(System.Collections.Generic.IEnumerable{OpenCvSharp.Vec3f})">
            <summary>
            converts point coordinates from normal pixel coordinates to homogeneous coordinates ((x,y)->(x,y,1))
            </summary>
            <param name="src">Input vector of N-dimensional points.</param>
            <returns>Output vector of N+1-dimensional points.</returns>
        </member>
        <member name="M:OpenCvSharp.Cv2.ConvertPointsFromHomogeneous(OpenCvSharp.InputArray,OpenCvSharp.OutputArray)">
            <summary>
            converts point coordinates from homogeneous to normal pixel coordinates ((x,y,z)->(x/z, y/z))
            </summary>
            <param name="src">Input vector of N-dimensional points.</param>
            <param name="dst">Output vector of N-1-dimensional points.</param>
        </member>
        <member name="M:OpenCvSharp.Cv2.ConvertPointsFromHomogeneous(System.Collections.Generic.IEnumerable{OpenCvSharp.Vec3f})">
            <summary>
            converts point coordinates from homogeneous to normal pixel coordinates ((x,y,z)->(x/z, y/z))
            </summary>
            <param name="src">Input vector of N-dimensional points.</param>
            <returns>Output vector of N-1-dimensional points.</returns>
        </member>
        <member name="M:OpenCvSharp.Cv2.ConvertPointsFromHomogeneous(System.Collections.Generic.IEnumerable{OpenCvSharp.Vec4f})">
            <summary>
            converts point coordinates from homogeneous to normal pixel coordinates ((x,y,z)->(x/z, y/z))
            </summary>
            <param name="src">Input vector of N-dimensional points.</param>
            <returns>Output vector of N-1-dimensional points.</returns>
        </member>
        <member name="M:OpenCvSharp.Cv2.ConvertPointsHomogeneous(OpenCvSharp.InputArray,OpenCvSharp.OutputArray)">
            <summary>
            Converts points to/from homogeneous coordinates.
            </summary>
            <param name="src">Input array or vector of 2D, 3D, or 4D points.</param>
            <param name="dst">Output vector of 2D, 3D, or 4D points.</param>
        </member>
        <member name="M:OpenCvSharp.Cv2.FindFundamentalMat(OpenCvSharp.InputArray,OpenCvSharp.InputArray,OpenCvSharp.FundamentalMatMethod,System.Double,System.Double,OpenCvSharp.OutputArray)">
            <summary>
            Calculates a fundamental matrix from the corresponding points in two images.
            </summary>
            <param name="points1">Array of N points from the first image. 
            The point coordinates should be floating-point (single or double precision).</param>
            <param name="points2">Array of the second image points of the same size and format as points1 .</param>
            <param name="method">Method for computing a fundamental matrix.</param>
            <param name="param1">Parameter used for RANSAC. 
            It is the maximum distance from a point to an epipolar line in pixels, beyond which the point is 
            considered an outlier and is not used for computing the final fundamental matrix. It can be set to 
            something like 1-3, depending on the accuracy of the point localization, image resolution, and the image noise.</param>
            <param name="param2">Parameter used for the RANSAC or LMedS methods only. 
            It specifies a desirable level of confidence (probability) that the estimated matrix is correct.</param>
            <param name="mask">Output array of N elements, every element of which is set to 0 for outliers and 
            to 1 for the other points. The array is computed only in the RANSAC and LMedS methods. For other methods, it is set to all 1’s.</param>
            <returns>fundamental matrix</returns>
        </member>
        <member name="M:OpenCvSharp.Cv2.FindFundamentalMat(System.Collections.Generic.IEnumerable{OpenCvSharp.Point2d},System.Collections.Generic.IEnumerable{OpenCvSharp.Point2d},OpenCvSharp.FundamentalMatMethod,System.Double,System.Double,OpenCvSharp.OutputArray)">
            <summary>
            Calculates a fundamental matrix from the corresponding points in two images.
            </summary>
            <param name="points1">Array of N points from the first image. 
            The point coordinates should be floating-point (single or double precision).</param>
            <param name="points2">Array of the second image points of the same size and format as points1 .</param>
            <param name="method">Method for computing a fundamental matrix.</param>
            <param name="param1">Parameter used for RANSAC. 
            It is the maximum distance from a point to an epipolar line in pixels, beyond which the point is 
            considered an outlier and is not used for computing the final fundamental matrix. It can be set to 
            something like 1-3, depending on the accuracy of the point localization, image resolution, and the image noise.</param>
            <param name="param2">Parameter used for the RANSAC or LMedS methods only. 
            It specifies a desirable level of confidence (probability) that the estimated matrix is correct.</param>
            <param name="mask">Output array of N elements, every element of which is set to 0 for outliers and 
            to 1 for the other points. The array is computed only in the RANSAC and LMedS methods. For other methods, it is set to all 1’s.</param>
            <returns>fundamental matrix</returns>
        </member>
        <member name="M:OpenCvSharp.Cv2.ComputeCorrespondEpilines(OpenCvSharp.InputArray,System.Int32,OpenCvSharp.InputArray,OpenCvSharp.OutputArray)">
            <summary>
            For points in an image of a stereo pair, computes the corresponding epilines in the other image.
            </summary>
            <param name="points">Input points. N \times 1 or 1 x N matrix of type CV_32FC2 or CV_64FC2.</param>
            <param name="whichImage">Index of the image (1 or 2) that contains the points .</param>
            <param name="F">Fundamental matrix that can be estimated using findFundamentalMat() or stereoRectify() .</param>
            <param name="lines">Output vector of the epipolar lines corresponding to the points in the other image.
             Each line ax + by + c=0 is encoded by 3 numbers (a, b, c) .</param>
        </member>
        <member name="M:OpenCvSharp.Cv2.ComputeCorrespondEpilines(System.Collections.Generic.IEnumerable{OpenCvSharp.Point2d},System.Int32,System.Double[0:,0:])">
            <summary>
            For points in an image of a stereo pair, computes the corresponding epilines in the other image.
            </summary>
            <param name="points">Input points. N \times 1 or 1 x N matrix of type CV_32FC2 or CV_64FC2.</param>
            <param name="whichImage">Index of the image (1 or 2) that contains the points .</param>
            <param name="F">Fundamental matrix that can be estimated using findFundamentalMat() or stereoRectify() .</param>
            <returns>Output vector of the epipolar lines corresponding to the points in the other image.
             Each line ax + by + c=0 is encoded by 3 numbers (a, b, c) .</returns>
        </member>
        <member name="M:OpenCvSharp.Cv2.ComputeCorrespondEpilines(System.Collections.Generic.IEnumerable{OpenCvSharp.Point3d},System.Int32,System.Double[0:,0:])">
            <summary>
            For points in an image of a stereo pair, computes the corresponding epilines in the other image.
            </summary>
            <param name="points">Input points. N \times 1 or 1 x N matrix of type CV_32FC2 or CV_64FC2.</param>
            <param name="whichImage">Index of the image (1 or 2) that contains the points .</param>
            <param name="F">Fundamental matrix that can be estimated using findFundamentalMat() or stereoRectify() .</param>
            <returns>Output vector of the epipolar lines corresponding to the points in the other image.
             Each line ax + by + c=0 is encoded by 3 numbers (a, b, c) .</returns>
        </member>
        <member name="M:OpenCvSharp.Cv2.TriangulatePoints(OpenCvSharp.InputArray,OpenCvSharp.InputArray,OpenCvSharp.InputArray,OpenCvSharp.InputArray,OpenCvSharp.OutputArray)">
            <summary>
            Reconstructs points by triangulation.
            </summary>
            <param name="projMatr1">3x4 projection matrix of the first camera.</param>
            <param name="projMatr2">3x4 projection matrix of the second camera.</param>
            <param name="projPoints1">2xN array of feature points in the first image. In case of c++ version 
            it can be also a vector of feature points or two-channel matrix of size 1xN or Nx1.</param>
            <param name="projPoints2">2xN array of corresponding points in the second image. In case of c++ version 
            it can be also a vector of feature points or two-channel matrix of size 1xN or Nx1.</param>
            <param name="points4D">4xN array of reconstructed points in homogeneous coordinates.</param>
        </member>
        <member name="M:OpenCvSharp.Cv2.TriangulatePoints(System.Double[0:,0:],System.Double[0:,0:],System.Collections.Generic.IEnumerable{OpenCvSharp.Point2d},System.Collections.Generic.IEnumerable{OpenCvSharp.Point2d})">
            <summary>
            Reconstructs points by triangulation.
            </summary>
            <param name="projMatr1">3x4 projection matrix of the first camera.</param>
            <param name="projMatr2">3x4 projection matrix of the second camera.</param>
            <param name="projPoints1">2xN array of feature points in the first image. In case of c++ version 
            it can be also a vector of feature points or two-channel matrix of size 1xN or Nx1.</param>
            <param name="projPoints2">2xN array of corresponding points in the second image. In case of c++ version 
            it can be also a vector of feature points or two-channel matrix of size 1xN or Nx1.</param>
            <returns>4xN array of reconstructed points in homogeneous coordinates.</returns>
        </member>
        <member name="M:OpenCvSharp.Cv2.CorrectMatches(OpenCvSharp.InputArray,OpenCvSharp.InputArray,OpenCvSharp.InputArray,OpenCvSharp.OutputArray,OpenCvSharp.OutputArray)">
            <summary>
            Refines coordinates of corresponding points.
            </summary>
            <param name="F">3x3 fundamental matrix.</param>
            <param name="points1">1xN array containing the first set of points.</param>
            <param name="points2">1xN array containing the second set of points.</param>
            <param name="newPoints1">The optimized points1.</param>
            <param name="newPoints2">The optimized points2.</param>
        </member>
        <member name="M:OpenCvSharp.Cv2.CorrectMatches(System.Double[0:,0:],System.Collections.Generic.IEnumerable{OpenCvSharp.Point2d},System.Collections.Generic.IEnumerable{OpenCvSharp.Point2d},OpenCvSharp.Point2d[]@,OpenCvSharp.Point2d[]@)">
            <summary>
            Refines coordinates of corresponding points.
            </summary>
            <param name="F">3x3 fundamental matrix.</param>
            <param name="points1">1xN array containing the first set of points.</param>
            <param name="points2">1xN array containing the second set of points.</param>
            <param name="newPoints1">The optimized points1.</param>
            <param name="newPoints2">The optimized points2.</param>
        </member>
        <member name="M:OpenCvSharp.Cv2.FilterSpeckles(OpenCvSharp.InputOutputArray,System.Double,System.Int32,System.Double,OpenCvSharp.InputOutputArray)">
            <summary>
            filters off speckles (small regions of incorrectly computed disparity)
            </summary>
            <param name="img">The input 16-bit signed disparity image</param>
            <param name="newVal">The disparity value used to paint-off the speckles</param>
            <param name="maxSpeckleSize">The maximum speckle size to consider it a speckle. Larger blobs are not affected by the algorithm</param>
            <param name="maxDiff">Maximum difference between neighbor disparity pixels to put them into the same blob. 
            Note that since StereoBM, StereoSGBM and may be other algorithms return a fixed-point disparity map, where disparity values 
            are multiplied by 16, this scale factor should be taken into account when specifying this parameter value.</param>
            <param name="buf">The optional temporary buffer to avoid memory allocation within the function.</param>
        </member>
        <member name="M:OpenCvSharp.Cv2.GetValidDisparityROI(OpenCvSharp.Rect,OpenCvSharp.Rect,System.Int32,System.Int32,System.Int32)">
            <summary>
            computes valid disparity ROI from the valid ROIs of the rectified images (that are returned by cv::stereoRectify())
            </summary>
            <param name="roi1"></param>
            <param name="roi2"></param>
            <param name="minDisparity"></param>
            <param name="numberOfDisparities"></param>
            <param name="SADWindowSize"></param>
            <returns></returns>
        </member>
        <member name="M:OpenCvSharp.Cv2.ValidateDisparity(OpenCvSharp.InputOutputArray,OpenCvSharp.InputArray,System.Int32,System.Int32,System.Int32)">
            <summary>
            validates disparity using the left-right check. The matrix "cost" should be computed by the stereo correspondence algorithm
            </summary>
            <param name="disparity"></param>
            <param name="cost"></param>
            <param name="minDisparity"></param>
            <param name="numberOfDisparities"></param>
            <param name="disp12MaxDisp"></param>
        </member>
        <member name="M:OpenCvSharp.Cv2.ReprojectImageTo3D(OpenCvSharp.InputArray,OpenCvSharp.OutputArray,OpenCvSharp.InputArray,System.Boolean,System.Int32)">
            <summary>
            reprojects disparity image to 3D: (x,y,d)->(X,Y,Z) using the matrix Q returned by cv::stereoRectify
            </summary>
            <param name="disparity">Input single-channel 8-bit unsigned, 16-bit signed, 32-bit signed or 32-bit floating-point disparity image.</param>
            <param name="_3dImage">Output 3-channel floating-point image of the same size as disparity. 
            Each element of _3dImage(x,y) contains 3D coordinates of the point (x,y) computed from the disparity map.</param>
            <param name="Q">4 x 4 perspective transformation matrix that can be obtained with stereoRectify().</param>
            <param name="handleMissingValues">Indicates, whether the function should handle missing values (i.e. points where the disparity was not computed). 
            If handleMissingValues=true, then pixels with the minimal disparity that corresponds to the outliers (see StereoBM::operator() ) are 
            transformed to 3D points with a very large Z value (currently set to 10000).</param>
            <param name="ddepth">he optional output array depth. If it is -1, the output image will have CV_32F depth. 
            ddepth can also be set to CV_16S, CV_32S or CV_32F.</param>
        </member>
        <member name="M:OpenCvSharp.Cv2.EstimateAffine3D(OpenCvSharp.InputArray,OpenCvSharp.InputArray,OpenCvSharp.OutputArray,OpenCvSharp.OutputArray,System.Double,System.Double)">
            <summary>
            Computes an optimal affine transformation between two 3D point sets.
            </summary>
            <param name="src">First input 3D point set.</param>
            <param name="dst">Second input 3D point set.</param>
            <param name="outVal">Output 3D affine transformation matrix 3 x 4 .</param>
            <param name="inliers">Output vector indicating which points are inliers.</param>
            <param name="ransacThreshold">Maximum reprojection error in the RANSAC algorithm to consider a point as an inlier.</param>
            <param name="confidence">Confidence level, between 0 and 1, for the estimated transformation. 
            Anything between 0.95 and 0.99 is usually good enough. Values too close to 1 can slow down the estimation significantly. 
            Values lower than 0.8-0.9 can result in an incorrectly estimated transformation.</param>
            <returns></returns>
        </member>
        <member name="M:OpenCvSharp.Cv2.SetNumThreads(System.Int32)">
            <summary>
            
            </summary>
            <param name="nthreads"></param>
        </member>
        <member name="M:OpenCvSharp.Cv2.GetNumThreads">
            <summary>
            
            </summary>
            <returns></returns>
        </member>
        <member name="M:OpenCvSharp.Cv2.GetThreadNum">
            <summary>
            
            </summary>
            <returns></returns>
        </member>
        <member name="M:OpenCvSharp.Cv2.GetBuildInformation">
            <summary>
            
            </summary>
            <returns></returns>
        </member>
        <member name="M:OpenCvSharp.Cv2.GetTickCount">
            <summary>
            
            </summary>
            <returns></returns>
        </member>
        <member name="M:OpenCvSharp.Cv2.GetTickFrequency">
            <summary>
            
            </summary>
            <returns></returns>
        </member>
        <member name="M:OpenCvSharp.Cv2.GetCpuTickCount">
            <summary>
            
            </summary>
            <returns></returns>
        </member>
        <member name="M:OpenCvSharp.Cv2.CheckHardwareSupport(OpenCvSharp.CpuFeatures)">
            <summary>
            
            </summary>
            <param name="feature"></param>
            <returns></returns>
        </member>
        <member name="M:OpenCvSharp.Cv2.GetNumberOfCpus">
            <summary>
            
            </summary>
            <returns></returns>
        </member>
        <member name="M:OpenCvSharp.Cv2.FastMalloc(System.Int64)">
            <summary>
            
            </summary>
            <param name="bufSize"></param>
            <returns></returns>
        </member>
        <member name="M:OpenCvSharp.Cv2.FastFree(System.IntPtr)">
            <summary>
            
            </summary>
            <param name="ptr"></param>
        </member>
        <member name="M:OpenCvSharp.Cv2.SetUseOptimized(System.Boolean)">
            <summary>
            Turns on/off available optimization.
            The function turns on or off the optimized code in OpenCV. Some optimization can not be enabled
            or disabled, but, for example, most of SSE code in OpenCV can be temporarily turned on or off this way.
            </summary>
            <param name="onoff"></param>
        </member>
        <member name="M:OpenCvSharp.Cv2.UseOptimized">
            <summary>
            Returns the current optimization status.
            The function returns the current optimization status, which is controlled by cv::setUseOptimized().
            </summary>
            <returns></returns>
        </member>
        <member name="M:OpenCvSharp.Cv2.AlignSize(System.Int32,System.Int32)">
            <summary>
            Aligns buffer size by the certain number of bytes
            This small inline function aligns a buffer size by 
            the certian number of bytes by enlarging it.
            </summary>
            <param name="sz"></param>
            <param name="n"></param>
            <returns></returns>
        </member>
        <member name="M:OpenCvSharp.Cv2.Abs(OpenCvSharp.Mat)">
            <summary>
            Computes absolute value of each matrix element
            </summary>
            <param name="src">matrix</param>
            <returns></returns>
        </member>
        <member name="M:OpenCvSharp.Cv2.Abs(OpenCvSharp.MatExpr)">
            <summary>
            Computes absolute value of each matrix element
            </summary>
            <param name="src">matrix expression</param>
            <returns></returns>
        </member>
        <member name="M:OpenCvSharp.Cv2.Add(OpenCvSharp.InputArray,OpenCvSharp.InputArray,OpenCvSharp.OutputArray,OpenCvSharp.InputArray,System.Int32)">
            <summary>
            Computes the per-element sum of two arrays or an array and a scalar.
            </summary>
            <param name="src1">The first source array</param>
            <param name="src2">The second source array. It must have the same size and same type as src1</param>
            <param name="dst">The destination array; it will have the same size and same type as src1</param>
            <param name="mask">The optional operation mask, 8-bit single channel array; specifies elements of the destination array to be changed. [By default this is null]</param>
            <param name="dtype"></param>
        </member>
        <member name="M:OpenCvSharp.Cv2.Subtract(OpenCvSharp.InputArray,OpenCvSharp.InputArray,OpenCvSharp.OutputArray,OpenCvSharp.InputArray,System.Int32)">
            <summary>
            Calculates per-element difference between two arrays or array and a scalar
            </summary>
            <param name="src1">The first source array</param>
            <param name="src2">The second source array. It must have the same size and same type as src1</param>
            <param name="dst">The destination array; it will have the same size and same type as src1</param>
            <param name="mask">The optional operation mask, 8-bit single channel array; specifies elements of the destination array to be changed. [By default this is null]</param>
            <param name="dtype"></param>
        </member>
        <member name="M:OpenCvSharp.Cv2.Subtract(OpenCvSharp.InputArray,OpenCvSharp.Scalar,OpenCvSharp.OutputArray,OpenCvSharp.InputArray,System.Int32)">
            <summary>
            Calculates per-element difference between two arrays or array and a scalar
            </summary>
            <param name="src1">The first source array</param>
            <param name="src2">The second source array. It must have the same size and same type as src1</param>
            <param name="dst">The destination array; it will have the same size and same type as src1</param>
            <param name="mask">The optional operation mask, 8-bit single channel array; specifies elements of the destination array to be changed. [By default this is null]</param>
            <param name="dtype"></param>
        </member>
        <member name="M:OpenCvSharp.Cv2.Subtract(OpenCvSharp.Scalar,OpenCvSharp.InputArray,OpenCvSharp.OutputArray,OpenCvSharp.InputArray,System.Int32)">
            <summary>
            Calculates per-element difference between two arrays or array and a scalar
            </summary>
            <param name="src1">The first source array</param>
            <param name="src2">The second source array. It must have the same size and same type as src1</param>
            <param name="dst">The destination array; it will have the same size and same type as src1</param>
            <param name="mask">The optional operation mask, 8-bit single channel array; specifies elements of the destination array to be changed. [By default this is null]</param>
            <param name="dtype"></param>
        </member>
        <member name="M:OpenCvSharp.Cv2.Multiply(OpenCvSharp.InputArray,OpenCvSharp.InputArray,OpenCvSharp.OutputArray,System.Double,System.Int32)">
            <summary>
            Calculates the per-element scaled product of two arrays
            </summary>
            <param name="src1">The first source array</param>
            <param name="src2">The second source array of the same size and the same type as src1</param>
            <param name="dst">The destination array; will have the same size and the same type as src1</param>
            <param name="scale">The optional scale factor. [By default this is 1]</param>
            <param name="dtype"></param>
        </member>
        <member name="M:OpenCvSharp.Cv2.Divide(OpenCvSharp.InputArray,OpenCvSharp.InputArray,OpenCvSharp.OutputArray,System.Double,System.Int32)">
            <summary>
            Performs per-element division of two arrays or a scalar by an array.
            </summary>
            <param name="src1">The first source array</param>
            <param name="src2">The second source array; should have the same size and same type as src1</param>
            <param name="dst">The destination array; will have the same size and same type as src2</param>
            <param name="scale">Scale factor [By default this is 1]</param>
            <param name="dtype"></param>
        </member>
        <member name="M:OpenCvSharp.Cv2.Divide(System.Double,OpenCvSharp.InputArray,OpenCvSharp.OutputArray,System.Int32)">
            <summary>
            Performs per-element division of two arrays or a scalar by an array.
            </summary>
            <param name="scale">Scale factor</param>
            <param name="src2">The first source array</param>
            <param name="dst">The destination array; will have the same size and same type as src2</param>
            <param name="dtype"></param>
        </member>
        <member name="M:OpenCvSharp.Cv2.ScaleAdd(OpenCvSharp.InputArray,System.Double,OpenCvSharp.InputArray,OpenCvSharp.OutputArray)">
            <summary>
            adds scaled array to another one (dst = alpha*src1 + src2)
            </summary>
            <param name="src1"></param>
            <param name="alpha"></param>
            <param name="src2"></param>
            <param name="dst"></param>
        </member>
        <member name="M:OpenCvSharp.Cv2.AddWeighted(OpenCvSharp.InputArray,System.Double,OpenCvSharp.InputArray,System.Double,System.Double,OpenCvSharp.OutputArray,System.Int32)">
            <summary>
            computes weighted sum of two arrays (dst = alpha*src1 + beta*src2 + gamma)
            </summary>
            <param name="src1"></param>
            <param name="alpha"></param>
            <param name="src2"></param>
            <param name="beta"></param>
            <param name="gamma"></param>
            <param name="dst"></param>
            <param name="dtype"></param>
        </member>
        <member name="M:OpenCvSharp.Cv2.BorderInterpolate(System.Int32,System.Int32,OpenCvSharp.BorderTypes)">
            <summary>
            Computes the source location of an extrapolated pixel.
            </summary>
            <param name="p">0-based coordinate of the extrapolated pixel along one of the axes, likely &lt;0 or &gt;= len</param>
            <param name="len">Length of the array along the corresponding axis.</param>
            <param name="borderType">Border type, one of the #BorderTypes, except for #BORDER_TRANSPARENT and BORDER_ISOLATED. 
            When borderType==BORDER_CONSTANT, the function always returns -1, regardless</param>
            <returns></returns>
        </member>
        <member name="M:OpenCvSharp.Cv2.CopyMakeBorder(OpenCvSharp.InputArray,OpenCvSharp.OutputArray,System.Int32,System.Int32,System.Int32,System.Int32,OpenCvSharp.BorderTypes,System.Nullable{OpenCvSharp.Scalar})">
            <summary>
            Forms a border around the image
            </summary>
            <param name="src">The source image</param>
            <param name="dst">The destination image; will have the same type as src and 
            the size Size(src.cols+left+right, src.rows+top+bottom)</param>
            <param name="top">Specify how much pixels in each direction from the source image rectangle one needs to extrapolate</param>
            <param name="bottom">Specify how much pixels in each direction from the source image rectangle one needs to extrapolate</param>
            <param name="left">Specify how much pixels in each direction from the source image rectangle one needs to extrapolate</param>
            <param name="right">Specify how much pixels in each direction from the source image rectangle one needs to extrapolate</param>
            <param name="borderType">The border type</param>
            <param name="value">The border value if borderType == Constant</param>
        </member>
        <member name="M:OpenCvSharp.Cv2.ConvertScaleAbs(OpenCvSharp.InputArray,OpenCvSharp.OutputArray,System.Double,System.Double)">
            <summary>
            Scales, computes absolute values and converts the result to 8-bit.
            </summary>
            <param name="src">The source array</param>
            <param name="dst">The destination array</param>
            <param name="alpha">The optional scale factor. [By default this is 1]</param>
            <param name="beta">The optional delta added to the scaled values. [By default this is 0]</param>
        </member>
        <member name="M:OpenCvSharp.Cv2.LUT(OpenCvSharp.InputArray,OpenCvSharp.InputArray,OpenCvSharp.OutputArray,System.Int32)">
            <summary>
            transforms array of numbers using a lookup table: dst(i)=lut(src(i))
            </summary>
            <param name="src">Source array of 8-bit elements</param>
            <param name="lut">Look-up table of 256 elements. 
            In the case of multi-channel source array, the table should either have 
            a single channel (in this case the same table is used for all channels)
             or the same number of channels as in the source array</param>
            <param name="dst">Destination array; 
            will have the same size and the same number of channels as src, 
            and the same depth as lut</param>
            <param name="interpolation"></param>
        </member>
        <member name="M:OpenCvSharp.Cv2.LUT(OpenCvSharp.InputArray,System.Byte[],OpenCvSharp.OutputArray,System.Int32)">
            <summary>
            transforms array of numbers using a lookup table: dst(i)=lut(src(i))
            </summary>
            <param name="src">Source array of 8-bit elements</param>
            <param name="lut">Look-up table of 256 elements. 
            In the case of multi-channel source array, the table should either have 
            a single channel (in this case the same table is used for all channels) 
            or the same number of channels as in the source array</param>
            <param name="dst">Destination array; 
            will have the same size and the same number of channels as src, 
            and the same depth as lut</param>
            <param name="interpolation"></param>
        </member>
        <member name="M:OpenCvSharp.Cv2.Sum(OpenCvSharp.InputArray)">
            <summary>
            computes sum of array elements
            </summary>
            <param name="src">The source array; must have 1 to 4 channels</param>
            <returns></returns>
        </member>
        <member name="M:OpenCvSharp.Cv2.CountNonZero(OpenCvSharp.InputArray)">
            <summary>
            computes the number of nonzero array elements
            </summary>
            <param name="mtx">Single-channel array</param>
            <returns>number of non-zero elements in mtx</returns>
        </member>
        <member name="M:OpenCvSharp.Cv2.FindNonZero(OpenCvSharp.InputArray,OpenCvSharp.OutputArray)">
            <summary>
            returns the list of locations of non-zero pixels
            </summary>
            <param name="src"></param>
            <param name="idx"></param>
        </member>
        <member name="M:OpenCvSharp.Cv2.Mean(OpenCvSharp.InputArray,OpenCvSharp.InputArray)">
            <summary>
            computes mean value of selected array elements
            </summary>
            <param name="src">The source array; it should have 1 to 4 channels
             (so that the result can be stored in Scalar)</param>
            <param name="mask">The optional operation mask</param>
            <returns></returns>
        </member>
        <member name="M:OpenCvSharp.Cv2.MeanStdDev(OpenCvSharp.InputArray,OpenCvSharp.OutputArray,OpenCvSharp.OutputArray,OpenCvSharp.InputArray)">
            <summary>
            computes mean value and standard deviation of all or selected array elements
            </summary>
            <param name="src">The source array; it should have 1 to 4 channels 
            (so that the results can be stored in Scalar's)</param>
            <param name="mean">The output parameter: computed mean value</param>
            <param name="stddev">The output parameter: computed standard deviation</param>
            <param name="mask">The optional operation mask</param>
        </member>
        <member name="M:OpenCvSharp.Cv2.MeanStdDev(OpenCvSharp.InputArray,OpenCvSharp.Scalar@,OpenCvSharp.Scalar@,OpenCvSharp.InputArray)">
            <summary>
            computes mean value and standard deviation of all or selected array elements
            </summary>
            <param name="src">The source array; it should have 1 to 4 channels 
            (so that the results can be stored in Scalar's)</param>
            <param name="mean">The output parameter: computed mean value</param>
            <param name="stddev">The output parameter: computed standard deviation</param>
            <param name="mask">The optional operation mask</param>
        </member>
        <member name="M:OpenCvSharp.Cv2.Norm(OpenCvSharp.InputArray,OpenCvSharp.NormTypes,OpenCvSharp.InputArray)">
            <summary>
            Calculates absolute array norm, absolute difference norm, or relative difference norm.
            </summary>
            <param name="src1">The first source array</param>
            <param name="normType">Type of the norm</param>
            <param name="mask">The optional operation mask</param>
            <returns></returns>
        </member>
        <member name="M:OpenCvSharp.Cv2.Norm(OpenCvSharp.InputArray,OpenCvSharp.InputArray,OpenCvSharp.NormTypes,OpenCvSharp.InputArray)">
            <summary>
            computes norm of selected part of the difference between two arrays
            </summary>
            <param name="src1">The first source array</param>
            <param name="src2">The second source array of the same size and the same type as src1</param>
            <param name="normType">Type of the norm</param>
            <param name="mask">The optional operation mask</param>
            <returns></returns>
        </member>
        <member name="M:OpenCvSharp.Cv2.BatchDistance(OpenCvSharp.InputArray,OpenCvSharp.InputArray,OpenCvSharp.OutputArray,System.Int32,OpenCvSharp.OutputArray,OpenCvSharp.NormTypes,System.Int32,OpenCvSharp.InputArray,System.Int32,System.Boolean)">
            <summary>
            naive nearest neighbor finder
            </summary>
            <param name="src1"></param>
            <param name="src2"></param>
            <param name="dist"></param>
            <param name="dtype"></param>
            <param name="nidx"></param>
            <param name="normType"></param>
            <param name="k"></param>
            <param name="mask"></param>
            <param name="update"></param>
            <param name="crosscheck"></param>
        </member>
        <member name="M:OpenCvSharp.Cv2.Normalize(OpenCvSharp.InputArray,OpenCvSharp.InputOutputArray,System.Double,System.Double,OpenCvSharp.NormTypes,System.Int32,OpenCvSharp.InputArray)">
            <summary>
            scales and shifts array elements so that either the specified norm (alpha) 
            or the minimum (alpha) and maximum (beta) array values get the specified values
            </summary>
            <param name="src">The source array</param>
            <param name="dst">The destination array; will have the same size as src</param>
            <param name="alpha">The norm value to normalize to or the lower range boundary 
            in the case of range normalization</param>
            <param name="beta">The upper range boundary in the case of range normalization; 
            not used for norm normalization</param>
            <param name="normType">The normalization type</param>
            <param name="dtype">When the parameter is negative, 
            the destination array will have the same type as src, 
            otherwise it will have the same number of channels as src and the depth =CV_MAT_DEPTH(rtype)</param>
            <param name="mask">The optional operation mask</param>
        </member>
        <member name="M:OpenCvSharp.Cv2.MinMaxLoc(OpenCvSharp.InputArray,System.Double@,System.Double@)">
            <summary>
            finds global minimum and maximum array elements and returns their values and their locations
            </summary>
            <param name="src">The source single-channel array</param>
            <param name="minVal">Pointer to returned minimum value</param>
            <param name="maxVal">Pointer to returned maximum value</param>
        </member>
        <member name="M:OpenCvSharp.Cv2.MinMaxLoc(OpenCvSharp.InputArray,OpenCvSharp.Point@,OpenCvSharp.Point@)">
            <summary>
            finds global minimum and maximum array elements and returns their values and their locations
            </summary>
            <param name="src">The source single-channel array</param>
            <param name="minLoc">Pointer to returned minimum location</param>
            <param name="maxLoc">Pointer to returned maximum location</param>
        </member>
        <member name="M:OpenCvSharp.Cv2.MinMaxLoc(OpenCvSharp.InputArray,System.Double@,System.Double@,OpenCvSharp.Point@,OpenCvSharp.Point@,OpenCvSharp.InputArray)">
            <summary>
            finds global minimum and maximum array elements and returns their values and their locations
            </summary>
            <param name="src">The source single-channel array</param>
            <param name="minVal">Pointer to returned minimum value</param>
            <param name="maxVal">Pointer to returned maximum value</param>
            <param name="minLoc">Pointer to returned minimum location</param>
            <param name="maxLoc">Pointer to returned maximum location</param>
            <param name="mask">The optional mask used to select a sub-array</param>
        </member>
        <member name="M:OpenCvSharp.Cv2.MinMaxIdx(OpenCvSharp.InputArray,System.Double@,System.Double@)">
            <summary>
            finds global minimum and maximum array elements and returns their values and their locations
            </summary>
            <param name="src">The source single-channel array</param>
            <param name="minVal">Pointer to returned minimum value</param>
            <param name="maxVal">Pointer to returned maximum value</param>
        </member>
        <member name="M:OpenCvSharp.Cv2.MinMaxIdx(OpenCvSharp.InputArray,System.Int32[],System.Int32[])">
            <summary>
            finds global minimum and maximum array elements and returns their values and their locations
            </summary>
            <param name="src">The source single-channel array</param>
            <param name="minIdx"></param>
            <param name="maxIdx"></param>
        </member>
        <member name="M:OpenCvSharp.Cv2.MinMaxIdx(OpenCvSharp.InputArray,System.Double@,System.Double@,System.Int32[],System.Int32[],OpenCvSharp.InputArray)">
            <summary>
            finds global minimum and maximum array elements and returns their values and their locations
            </summary>
            <param name="src">The source single-channel array</param>
            <param name="minVal">Pointer to returned minimum value</param>
            <param name="maxVal">Pointer to returned maximum value</param>
            <param name="minIdx"></param>
            <param name="maxIdx"></param>
            <param name="mask"></param>
        </member>
        <member name="M:OpenCvSharp.Cv2.Reduce(OpenCvSharp.InputArray,OpenCvSharp.OutputArray,OpenCvSharp.ReduceDimension,OpenCvSharp.ReduceTypes,System.Int32)">
            <summary>
            transforms 2D matrix to 1D row or column vector by taking sum, minimum, maximum or mean value over all the rows
            </summary>
            <param name="src">The source 2D matrix</param>
            <param name="dst">The destination vector. 
            Its size and type is defined by dim and dtype parameters</param>
            <param name="dim">The dimension index along which the matrix is reduced. 
            0 means that the matrix is reduced to a single row and 1 means that the matrix is reduced to a single column</param>
            <param name="rtype"></param>
            <param name="dtype">When it is negative, the destination vector will have 
            the same type as the source matrix, otherwise, its type will be CV_MAKE_TYPE(CV_MAT_DEPTH(dtype), mtx.channels())</param>
        </member>
        <member name="M:OpenCvSharp.Cv2.Merge(OpenCvSharp.Mat[],OpenCvSharp.Mat)">
            <summary>
            makes multi-channel array out of several single-channel arrays
            </summary>
            <param name="mv"></param>
            <param name="dst"></param>
        </member>
        <member name="M:OpenCvSharp.Cv2.Split(OpenCvSharp.Mat,OpenCvSharp.Mat[]@)">
            <summary>
            Copies each plane of a multi-channel array to a dedicated array
            </summary>
            <param name="src">The source multi-channel array</param>
            <param name="mv">The destination array or vector of arrays; 
            The number of arrays must match mtx.channels() . 
            The arrays themselves will be reallocated if needed</param>
        </member>
        <member name="M:OpenCvSharp.Cv2.Split(OpenCvSharp.Mat)">
            <summary>
            Copies each plane of a multi-channel array to a dedicated array
            </summary>
            <param name="src">The source multi-channel array</param>
            <returns>The number of arrays must match mtx.channels() . 
            The arrays themselves will be reallocated if needed</returns>
        </member>
        <member name="M:OpenCvSharp.Cv2.MixChannels(OpenCvSharp.Mat[],OpenCvSharp.Mat[],System.Int32[])">
            <summary>
            copies selected channels from the input arrays to the selected channels of the output arrays
            </summary>
            <param name="src"></param>
            <param name="dst"></param>
            <param name="fromTo"></param>
        </member>
        <member name="M:OpenCvSharp.Cv2.ExtractChannel(OpenCvSharp.InputArray,OpenCvSharp.OutputArray,System.Int32)">
            <summary>
            extracts a single channel from src (coi is 0-based index)
            </summary>
            <param name="src"></param>
            <param name="dst"></param>
            <param name="coi"></param>
        </member>
        <member name="M:OpenCvSharp.Cv2.InsertChannel(OpenCvSharp.InputArray,OpenCvSharp.InputOutputArray,System.Int32)">
            <summary>
            inserts a single channel to dst (coi is 0-based index)
            </summary>
            <param name="src"></param>
            <param name="dst"></param>
            <param name="coi"></param>
        </member>
        <member name="M:OpenCvSharp.Cv2.Flip(OpenCvSharp.InputArray,OpenCvSharp.OutputArray,OpenCvSharp.FlipMode)">
            <summary>
            reverses the order of the rows, columns or both in a matrix
            </summary>
            <param name="src">The source array</param>
            <param name="dst">The destination array; will have the same size and same type as src</param>
            <param name="flipCode">Specifies how to flip the array: 
            0 means flipping around the x-axis, positive (e.g., 1) means flipping around y-axis, 
            and negative (e.g., -1) means flipping around both axes. See also the discussion below for the formulas.</param>
        </member>
        <member name="M:OpenCvSharp.Cv2.Repeat(OpenCvSharp.InputArray,System.Int32,System.Int32,OpenCvSharp.OutputArray)">
            <summary>
            replicates the input matrix the specified number of times in the horizontal and/or vertical direction
            </summary>
            <param name="src">The source array to replicate</param>
            <param name="ny">How many times the src is repeated along the vertical axis</param>
            <param name="nx">How many times the src is repeated along the horizontal axis</param>
            <param name="dst">The destination array; will have the same type as src</param>
        </member>
        <member name="M:OpenCvSharp.Cv2.Repeat(OpenCvSharp.Mat,System.Int32,System.Int32)">
            <summary>
            replicates the input matrix the specified number of times in the horizontal and/or vertical direction
            </summary>
            <param name="src">The source array to replicate</param>
            <param name="ny">How many times the src is repeated along the vertical axis</param>
            <param name="nx">How many times the src is repeated along the horizontal axis</param>
            <returns></returns>
        </member>
        <member name="M:OpenCvSharp.Cv2.HConcat(OpenCvSharp.Mat[],OpenCvSharp.OutputArray)">
            <summary>
            
            </summary>
            <param name="src"></param>
            <param name="dst"></param>
        </member>
        <member name="M:OpenCvSharp.Cv2.HConcat(OpenCvSharp.InputArray,OpenCvSharp.InputArray,OpenCvSharp.OutputArray)">
            <summary>
            
            </summary>
            <param name="src1"></param>
            <param name="src2"></param>
            <param name="dst"></param>
        </member>
        <member name="M:OpenCvSharp.Cv2.VConcat(OpenCvSharp.Mat[],OpenCvSharp.OutputArray)">
            <summary>
            
            </summary>
            <param name="src"></param>
            <param name="dst"></param>
        </member>
        <member name="M:OpenCvSharp.Cv2.VConcat(OpenCvSharp.InputArray,OpenCvSharp.InputArray,OpenCvSharp.OutputArray)">
            <summary>
            
            </summary>
            <param name="src1"></param>
            <param name="src2"></param>
            <param name="dst"></param>
        </member>
        <member name="M:OpenCvSharp.Cv2.BitwiseAnd(OpenCvSharp.InputArray,OpenCvSharp.InputArray,OpenCvSharp.OutputArray,OpenCvSharp.InputArray)">
            <summary>
            computes bitwise conjunction of the two arrays (dst = src1 &amp; src2)
            </summary>
            <param name="src1"></param>
            <param name="src2"></param>
            <param name="dst"></param>
            <param name="mask"></param>
        </member>
        <member name="M:OpenCvSharp.Cv2.BitwiseOr(OpenCvSharp.InputArray,OpenCvSharp.InputArray,OpenCvSharp.OutputArray,OpenCvSharp.InputArray)">
            <summary>
            computes bitwise disjunction of the two arrays (dst = src1 | src2)
            </summary>
            <param name="src1"></param>
            <param name="src2"></param>
            <param name="dst"></param>
            <param name="mask"></param>
        </member>
        <member name="M:OpenCvSharp.Cv2.BitwiseXor(OpenCvSharp.InputArray,OpenCvSharp.InputArray,OpenCvSharp.OutputArray,OpenCvSharp.InputArray)">
            <summary>
            computes bitwise exclusive-or of the two arrays (dst = src1 ^ src2)
            </summary>
            <param name="src1"></param>
            <param name="src2"></param>
            <param name="dst"></param>
            <param name="mask"></param>
        </member>
        <member name="M:OpenCvSharp.Cv2.BitwiseNot(OpenCvSharp.InputArray,OpenCvSharp.OutputArray,OpenCvSharp.InputArray)">
            <summary>
            inverts each bit of array (dst = ~src)
            </summary>
            <param name="src"></param>
            <param name="dst"></param>
            <param name="mask"></param>
        </member>
        <member name="M:OpenCvSharp.Cv2.Absdiff(OpenCvSharp.InputArray,OpenCvSharp.InputArray,OpenCvSharp.OutputArray)">
            <summary>
            computes element-wise absolute difference of two arrays (dst = abs(src1 - src2))
            </summary>
            <param name="src1"></param>
            <param name="src2"></param>
            <param name="dst"></param>
        </member>
        <member name="M:OpenCvSharp.Cv2.InRange(OpenCvSharp.InputArray,OpenCvSharp.InputArray,OpenCvSharp.InputArray,OpenCvSharp.OutputArray)">
            <summary>
            set mask elements for those array elements which are within the element-specific bounding box (dst = lowerb &lt;= src &amp;&amp; src &lt; upperb)
            </summary>
            <param name="src">The first source array</param>
            <param name="lowerb">The inclusive lower boundary array of the same size and type as src</param>
            <param name="upperb">The exclusive upper boundary array of the same size and type as src</param>
            <param name="dst">The destination array, will have the same size as src and CV_8U type</param>
        </member>
        <member name="M:OpenCvSharp.Cv2.InRange(OpenCvSharp.InputArray,OpenCvSharp.Scalar,OpenCvSharp.Scalar,OpenCvSharp.OutputArray)">
            <summary>
            set mask elements for those array elements which are within the element-specific bounding box (dst = lowerb &lt;= src &amp;&amp; src &lt; upperb)
            </summary>
            <param name="src">The first source array</param>
            <param name="lowerb">The inclusive lower boundary array of the same size and type as src</param>
            <param name="upperb">The exclusive upper boundary array of the same size and type as src</param>
            <param name="dst">The destination array, will have the same size as src and CV_8U type</param>
        </member>
        <member name="M:OpenCvSharp.Cv2.Compare(OpenCvSharp.InputArray,OpenCvSharp.InputArray,OpenCvSharp.OutputArray,OpenCvSharp.CmpTypes)">
            <summary>
            Performs the per-element comparison of two arrays or an array and scalar value.
            </summary>
            <param name="src1">first input array or a scalar; when it is an array, it must have a single channel.</param>
            <param name="src2">second input array or a scalar; when it is an array, it must have a single channel.</param>
            <param name="dst">output array of type ref CV_8U that has the same size and the same number of channels as the input arrays.</param>
            <param name="cmpop">a flag, that specifies correspondence between the arrays (cv::CmpTypes)</param>
        </member>
        <member name="M:OpenCvSharp.Cv2.Min(OpenCvSharp.InputArray,OpenCvSharp.InputArray,OpenCvSharp.OutputArray)">
            <summary>
            computes per-element minimum of two arrays (dst = min(src1, src2))
            </summary>
            <param name="src1"></param>
            <param name="src2"></param>
            <param name="dst"></param>
        </member>
        <member name="M:OpenCvSharp.Cv2.Min(OpenCvSharp.Mat,OpenCvSharp.Mat,OpenCvSharp.Mat)">
            <summary>
            computes per-element minimum of two arrays (dst = min(src1, src2))
            </summary>
            <param name="src1"></param>
            <param name="src2"></param>
            <param name="dst"></param>
        </member>
        <member name="M:OpenCvSharp.Cv2.Min(OpenCvSharp.Mat,System.Double,OpenCvSharp.Mat)">
            <summary>
            computes per-element minimum of array and scalar (dst = min(src1, src2))
            </summary>
            <param name="src1"></param>
            <param name="src2"></param>
            <param name="dst"></param>
        </member>
        <member name="M:OpenCvSharp.Cv2.Max(OpenCvSharp.InputArray,OpenCvSharp.InputArray,OpenCvSharp.OutputArray)">
            <summary>
            computes per-element maximum of two arrays (dst = max(src1, src2))
            </summary>
            <param name="src1"></param>
            <param name="src2"></param>
            <param name="dst"></param>
        </member>
        <member name="M:OpenCvSharp.Cv2.Max(OpenCvSharp.Mat,OpenCvSharp.Mat,OpenCvSharp.Mat)">
            <summary>
            computes per-element maximum of two arrays (dst = max(src1, src2))
            </summary>
            <param name="src1"></param>
            <param name="src2"></param>
            <param name="dst"></param>
        </member>
        <member name="M:OpenCvSharp.Cv2.Max(OpenCvSharp.Mat,System.Double,OpenCvSharp.Mat)">
            <summary>
            computes per-element maximum of array and scalar (dst = max(src1, src2))
            </summary>
            <param name="src1"></param>
            <param name="src2"></param>
            <param name="dst"></param>
        </member>
        <member name="M:OpenCvSharp.Cv2.Sqrt(OpenCvSharp.InputArray,OpenCvSharp.OutputArray)">
            <summary>
            computes square root of each matrix element (dst = src**0.5)
            </summary>
            <param name="src">The source floating-point array</param>
            <param name="dst">The destination array; will have the same size and the same type as src</param>
        </member>
        <member name="M:OpenCvSharp.Cv2.Pow(OpenCvSharp.InputArray,System.Double,OpenCvSharp.OutputArray)">
            <summary>
            raises the input matrix elements to the specified power (b = a**power)
            </summary>
            <param name="src">The source array</param>
            <param name="power">The exponent of power</param>
            <param name="dst">The destination array; will have the same size and the same type as src</param>
        </member>
        <member name="M:OpenCvSharp.Cv2.Exp(OpenCvSharp.InputArray,OpenCvSharp.OutputArray)">
            <summary>
            computes exponent of each matrix element (dst = e**src)
            </summary>
            <param name="src">The source array</param>
            <param name="dst">The destination array; will have the same size and same type as src</param>
        </member>
        <member name="M:OpenCvSharp.Cv2.Log(OpenCvSharp.InputArray,OpenCvSharp.OutputArray)">
            <summary>
            computes natural logarithm of absolute value of each matrix element: dst = log(abs(src))
            </summary>
            <param name="src">The source array</param>
            <param name="dst">The destination array; will have the same size and same type as src</param>
        </member>
        <member name="M:OpenCvSharp.Cv2.CubeRoot(System.Single)">
            <summary>
            computes cube root of the argument
            </summary>
            <param name="val"></param>
            <returns></returns>
        </member>
        <member name="M:OpenCvSharp.Cv2.FastAtan2(System.Single,System.Single)">
            <summary>
            computes the angle in degrees (0..360) of the vector (x,y)
            </summary>
            <param name="y"></param>
            <param name="x"></param>
            <returns></returns>
        </member>
        <member name="M:OpenCvSharp.Cv2.PolarToCart(OpenCvSharp.InputArray,OpenCvSharp.InputArray,OpenCvSharp.OutputArray,OpenCvSharp.OutputArray,System.Boolean)">
            <summary>
            converts polar coordinates to Cartesian
            </summary>
            <param name="magnitude"></param>
            <param name="angle"></param>
            <param name="x"></param>
            <param name="y"></param>
            <param name="angleInDegrees"></param>
        </member>
        <member name="M:OpenCvSharp.Cv2.CartToPolar(OpenCvSharp.InputArray,OpenCvSharp.InputArray,OpenCvSharp.OutputArray,OpenCvSharp.OutputArray,System.Boolean)">
            <summary>
            converts Cartesian coordinates to polar
            </summary>
            <param name="x"></param>
            <param name="y"></param>
            <param name="magnitude"></param>
            <param name="angle"></param>
            <param name="angleInDegrees"></param>
        </member>
        <member name="M:OpenCvSharp.Cv2.Phase(OpenCvSharp.InputArray,OpenCvSharp.InputArray,OpenCvSharp.OutputArray,System.Boolean)">
            <summary>
            computes angle (angle(i)) of each (x(i), y(i)) vector
            </summary>
            <param name="x"></param>
            <param name="y"></param>
            <param name="angle"></param>
            <param name="angleInDegrees"></param>
        </member>
        <member name="M:OpenCvSharp.Cv2.Magnitude(OpenCvSharp.InputArray,OpenCvSharp.InputArray,OpenCvSharp.OutputArray)">
            <summary>
            computes magnitude (magnitude(i)) of each (x(i), y(i)) vector
            </summary>
            <param name="x"></param>
            <param name="y"></param>
            <param name="magnitude"></param>
        </member>
        <member name="M:OpenCvSharp.Cv2.CheckRange(OpenCvSharp.InputArray,System.Boolean)">
            <summary>
            checks that each matrix element is within the specified range.
            </summary>
            <param name="src">The array to check</param>
            <param name="quiet">The flag indicating whether the functions quietly 
            return false when the array elements are out of range, 
            or they throw an exception.</param>
            <returns></returns>
        </member>
        <member name="M:OpenCvSharp.Cv2.CheckRange(OpenCvSharp.InputArray,System.Boolean,OpenCvSharp.Point@,System.Double,System.Double)">
            <summary>
            checks that each matrix element is within the specified range.
            </summary>
            <param name="src">The array to check</param>
            <param name="quiet">The flag indicating whether the functions quietly 
            return false when the array elements are out of range, 
            or they throw an exception.</param>
            <param name="pos">The optional output parameter, where the position of 
            the first outlier is stored.</param>
            <param name="minVal">The inclusive lower boundary of valid values range</param>
            <param name="maxVal">The exclusive upper boundary of valid values range</param>
            <returns></returns>
        </member>
        <member name="M:OpenCvSharp.Cv2.PatchNaNs(OpenCvSharp.InputOutputArray,System.Double)">
            <summary>
            converts NaN's to the given number
            </summary>
            <param name="a"></param>
            <param name="val"></param>
        </member>
        <member name="M:OpenCvSharp.Cv2.Gemm(OpenCvSharp.InputArray,OpenCvSharp.InputArray,System.Double,OpenCvSharp.InputArray,System.Double,OpenCvSharp.OutputArray,OpenCvSharp.GemmFlags)">
            <summary>
            implements generalized matrix product algorithm GEMM from BLAS
            </summary>
            <param name="src1"></param>
            <param name="src2"></param>
            <param name="alpha"></param>
            <param name="src3"></param>
            <param name="gamma"></param>
            <param name="dst"></param>
            <param name="flags"></param>
        </member>
        <member name="M:OpenCvSharp.Cv2.MulTransposed(OpenCvSharp.InputArray,OpenCvSharp.OutputArray,System.Boolean,OpenCvSharp.InputArray,System.Double,System.Int32)">
            <summary>
            multiplies matrix by its transposition from the left or from the right
            </summary>
            <param name="src">The source matrix</param>
            <param name="dst">The destination square matrix</param>
            <param name="aTa">Specifies the multiplication ordering; see the description below</param>
            <param name="delta">The optional delta matrix, subtracted from src before the 
            multiplication. When the matrix is empty ( delta=Mat() ), it’s assumed to be 
            zero, i.e. nothing is subtracted, otherwise if it has the same size as src, 
            then it’s simply subtracted, otherwise it is "repeated" to cover the full src 
            and then subtracted. Type of the delta matrix, when it's not empty, must be the 
            same as the type of created destination matrix, see the rtype description</param>
            <param name="scale">The optional scale factor for the matrix product</param>
            <param name="dtype">When it’s negative, the destination matrix will have the 
            same type as src . Otherwise, it will have type=CV_MAT_DEPTH(rtype), 
            which should be either CV_32F or CV_64F</param>
        </member>
        <member name="M:OpenCvSharp.Cv2.Transpose(OpenCvSharp.InputArray,OpenCvSharp.OutputArray)">
            <summary>
            transposes the matrix
            </summary>
            <param name="src">The source array</param>
            <param name="dst">The destination array of the same type as src</param>
        </member>
        <member name="M:OpenCvSharp.Cv2.Transform(OpenCvSharp.InputArray,OpenCvSharp.OutputArray,OpenCvSharp.InputArray)">
            <summary>
            performs affine transformation of each element of multi-channel input matrix
            </summary>
            <param name="src">The source array; must have as many channels (1 to 4) as mtx.cols or mtx.cols-1</param>
            <param name="dst">The destination array; will have the same size and depth as src and as many channels as mtx.rows</param>
            <param name="m">The transformation matrix</param>
        </member>
        <member name="M:OpenCvSharp.Cv2.PerspectiveTransform(OpenCvSharp.InputArray,OpenCvSharp.OutputArray,OpenCvSharp.InputArray)">
            <summary>
            performs perspective transformation of each element of multi-channel input matrix
            </summary>
            <param name="src">The source two-channel or three-channel floating-point array; 
            each element is 2D/3D vector to be transformed</param>
            <param name="dst">The destination array; it will have the same size and same type as src</param>
            <param name="m">3x3 or 4x4 transformation matrix</param>
        </member>
        <member name="M:OpenCvSharp.Cv2.PerspectiveTransform(System.Collections.Generic.IEnumerable{OpenCvSharp.Point2f},OpenCvSharp.Mat)">
            <summary>
            performs perspective transformation of each element of multi-channel input matrix
            </summary>
            <param name="src">The source two-channel or three-channel floating-point array; 
            each element is 2D/3D vector to be transformed</param>
            <param name="m">3x3 or 4x4 transformation matrix</param>
            <returns>The destination array; it will have the same size and same type as src</returns>
        </member>
        <member name="M:OpenCvSharp.Cv2.PerspectiveTransform(System.Collections.Generic.IEnumerable{OpenCvSharp.Point2d},OpenCvSharp.Mat)">
            <summary>
            performs perspective transformation of each element of multi-channel input matrix
            </summary>
            <param name="src">The source two-channel or three-channel floating-point array; 
            each element is 2D/3D vector to be transformed</param>
            <param name="m">3x3 or 4x4 transformation matrix</param>
            <returns>The destination array; it will have the same size and same type as src</returns>
        </member>
        <member name="M:OpenCvSharp.Cv2.PerspectiveTransform(System.Collections.Generic.IEnumerable{OpenCvSharp.Point3f},OpenCvSharp.Mat)">
            <summary>
            performs perspective transformation of each element of multi-channel input matrix
            </summary>
            <param name="src">The source two-channel or three-channel floating-point array; 
            each element is 2D/3D vector to be transformed</param>
            <param name="m">3x3 or 4x4 transformation matrix</param>
            <returns>The destination array; it will have the same size and same type as src</returns>
        </member>
        <member name="M:OpenCvSharp.Cv2.PerspectiveTransform(System.Collections.Generic.IEnumerable{OpenCvSharp.Point3d},OpenCvSharp.Mat)">
            <summary>
            performs perspective transformation of each element of multi-channel input matrix
            </summary>
            <param name="src">The source two-channel or three-channel floating-point array; 
            each element is 2D/3D vector to be transformed</param>
            <param name="m">3x3 or 4x4 transformation matrix</param>
            <returns>The destination array; it will have the same size and same type as src</returns>
        </member>
        <member name="M:OpenCvSharp.Cv2.CompleteSymm(OpenCvSharp.InputOutputArray,System.Boolean)">
            <summary>
            extends the symmetrical matrix from the lower half or from the upper half
            </summary>
            <param name="mtx"> Input-output floating-point square matrix</param>
            <param name="lowerToUpper">If true, the lower half is copied to the upper half, 
            otherwise the upper half is copied to the lower half</param>
        </member>
        <member name="M:OpenCvSharp.Cv2.SetIdentity(OpenCvSharp.InputOutputArray,System.Nullable{OpenCvSharp.Scalar})">
            <summary>
            initializes scaled identity matrix
            </summary>
            <param name="mtx">The matrix to initialize (not necessarily square)</param>
            <param name="s">The value to assign to the diagonal elements</param>
        </member>
        <member name="M:OpenCvSharp.Cv2.Determinant(OpenCvSharp.InputArray)">
            <summary>
            computes determinant of a square matrix
            </summary>
            <param name="mtx">The input matrix; must have CV_32FC1 or CV_64FC1 type and square size</param>
            <returns>determinant of the specified matrix.</returns>
        </member>
        <member name="M:OpenCvSharp.Cv2.Trace(OpenCvSharp.InputArray)">
            <summary>
            computes trace of a matrix
            </summary>
            <param name="mtx">The source matrix</param>
            <returns></returns>
        </member>
        <member name="M:OpenCvSharp.Cv2.Invert(OpenCvSharp.InputArray,OpenCvSharp.OutputArray,OpenCvSharp.DecompTypes)">
            <summary>
            computes inverse or pseudo-inverse matrix
            </summary>
            <param name="src">The source floating-point MxN matrix</param>
            <param name="dst">The destination matrix; will have NxM size and the same type as src</param>
            <param name="flags">The inversion method</param>
            <returns></returns>
        </member>
        <member name="M:OpenCvSharp.Cv2.Solve(OpenCvSharp.InputArray,OpenCvSharp.InputArray,OpenCvSharp.OutputArray,OpenCvSharp.DecompTypes)">
            <summary>
            solves linear system or a least-square problem
            </summary>
            <param name="src1"></param>
            <param name="src2"></param>
            <param name="dst"></param>
            <param name="flags"></param>
            <returns></returns>
        </member>
        <member name="M:OpenCvSharp.Cv2.SolveLP(OpenCvSharp.Mat,OpenCvSharp.Mat,OpenCvSharp.Mat)">
            <summary>
            Solve given (non-integer) linear programming problem using the Simplex Algorithm (Simplex Method).
            </summary>
            <param name="func">This row-vector corresponds to \f$c\f$ in the LP problem formulation (see above). 
            It should contain 32- or 64-bit floating point numbers.As a convenience, column-vector may be also submitted,
            in the latter case it is understood to correspond to \f$c^T\f$.</param>
            <param name="constr">`m`-by-`n+1` matrix, whose rightmost column corresponds to \f$b\f$ in formulation above 
            and the remaining to \f$A\f$. It should containt 32- or 64-bit floating point numbers.</param>
            <param name="z">The solution will be returned here as a column-vector - it corresponds to \f$c\f$ in the 
            formulation above.It will contain 64-bit floating point numbers.</param>
            <returns></returns>
        </member>
        <member name="M:OpenCvSharp.Cv2.Sort(OpenCvSharp.InputArray,OpenCvSharp.OutputArray,OpenCvSharp.SortFlags)">
            <summary>
            sorts independently each matrix row or each matrix column
            </summary>
            <param name="src">The source single-channel array</param>
            <param name="dst">The destination array of the same size and the same type as src</param>
            <param name="flags">The operation flags, a combination of the SortFlag values</param>
        </member>
        <member name="M:OpenCvSharp.Cv2.SortIdx(OpenCvSharp.InputArray,OpenCvSharp.OutputArray,OpenCvSharp.SortFlags)">
            <summary>
            sorts independently each matrix row or each matrix column
            </summary>
            <param name="src">The source single-channel array</param>
            <param name="dst">The destination integer array of the same size as src</param>
            <param name="flags">The operation flags, a combination of SortFlag values</param>
        </member>
        <member name="M:OpenCvSharp.Cv2.SolveCubic(OpenCvSharp.InputArray,OpenCvSharp.OutputArray)">
            <summary>
            finds real roots of a cubic polynomial
            </summary>
            <param name="coeffs">The equation coefficients, an array of 3 or 4 elements</param>
            <param name="roots">The destination array of real roots which will have 1 or 3 elements</param>
            <returns></returns>
        </member>
        <member name="M:OpenCvSharp.Cv2.SolvePoly(OpenCvSharp.InputArray,OpenCvSharp.OutputArray,System.Int32)">
            <summary>
            finds real and complex roots of a polynomial
            </summary>
            <param name="coeffs">The array of polynomial coefficients</param>
            <param name="roots">The destination (complex) array of roots</param>
            <param name="maxIters">The maximum number of iterations the algorithm does</param>
            <returns></returns>
        </member>
        <member name="M:OpenCvSharp.Cv2.Eigen(OpenCvSharp.InputArray,OpenCvSharp.OutputArray,OpenCvSharp.OutputArray)">
            <summary>
            Computes eigenvalues and eigenvectors of a symmetric matrix.
            </summary>
            <param name="src">The input matrix; must have CV_32FC1 or CV_64FC1 type, 
            square size and be symmetric: src^T == src</param>
            <param name="eigenvalues">The output vector of eigenvalues of the same type as src; 
            The eigenvalues are stored in the descending order.</param>
            <param name="eigenvectors">The output matrix of eigenvectors; 
            It will have the same size and the same type as src; The eigenvectors are stored 
            as subsequent matrix rows, in the same order as the corresponding eigenvalues</param>
            <returns></returns>
        </member>
        <member name="M:OpenCvSharp.Cv2.CalcCovarMatrix(OpenCvSharp.Mat[],OpenCvSharp.Mat,OpenCvSharp.Mat,OpenCvSharp.CovarFlags)">
            <summary>
            computes covariation matrix of a set of samples
            </summary>
            <param name="samples"></param>
            <param name="covar"></param>
            <param name="mean"></param>
            <param name="flags"></param>
        </member>
        <member name="M:OpenCvSharp.Cv2.CalcCovarMatrix(OpenCvSharp.Mat[],OpenCvSharp.Mat,OpenCvSharp.Mat,OpenCvSharp.CovarFlags,OpenCvSharp.MatType)">
            <summary>
            computes covariation matrix of a set of samples
            </summary>
            <param name="samples"></param>
            <param name="covar"></param>
            <param name="mean"></param>
            <param name="flags"></param>
            <param name="ctype"></param>
        </member>
        <member name="M:OpenCvSharp.Cv2.CalcCovarMatrix(OpenCvSharp.InputArray,OpenCvSharp.OutputArray,OpenCvSharp.InputOutputArray,OpenCvSharp.CovarFlags)">
            <summary>
            computes covariation matrix of a set of samples
            </summary>
            <param name="samples"></param>
            <param name="covar"></param>
            <param name="mean"></param>
            <param name="flags"></param>
        </member>
        <member name="M:OpenCvSharp.Cv2.CalcCovarMatrix(OpenCvSharp.InputArray,OpenCvSharp.OutputArray,OpenCvSharp.InputOutputArray,OpenCvSharp.CovarFlags,OpenCvSharp.MatType)">
            <summary>
            computes covariation matrix of a set of samples
            </summary>
            <param name="samples"></param>
            <param name="covar"></param>
            <param name="mean"></param>
            <param name="flags"></param>
            <param name="ctype"></param>
        </member>
        <member name="M:OpenCvSharp.Cv2.PCACompute(OpenCvSharp.InputArray,OpenCvSharp.InputOutputArray,OpenCvSharp.OutputArray,System.Int32)">
            <summary>
            PCA of the supplied dataset. 
            </summary>
            <param name="data">input samples stored as the matrix rows or as the matrix columns.</param>
            <param name="mean">optional mean value; if the matrix is empty (noArray()), the mean is computed from the data.</param>
            <param name="eigenvectors"></param>
            <param name="maxComponents">maximum number of components that PCA should
            retain; by default, all the components are retained.</param>
        </member>
        <member name="M:OpenCvSharp.Cv2.PCAComputeVar(OpenCvSharp.InputArray,OpenCvSharp.InputOutputArray,OpenCvSharp.OutputArray,System.Double)">
            <summary>
            
            </summary>
            <param name="data"></param>
            <param name="mean"></param>
            <param name="eigenvectors"></param>
            <param name="retainedVariance"></param>
        </member>
        <member name="M:OpenCvSharp.Cv2.PCAProject(OpenCvSharp.InputArray,OpenCvSharp.InputArray,OpenCvSharp.InputArray,OpenCvSharp.OutputArray)">
            <summary>
            
            </summary>
            <param name="data"></param>
            <param name="mean"></param>
            <param name="eigenvectors"></param>
            <param name="result"></param>
        </member>
        <member name="M:OpenCvSharp.Cv2.PCABackProject(OpenCvSharp.InputArray,OpenCvSharp.InputArray,OpenCvSharp.InputArray,OpenCvSharp.OutputArray)">
            <summary>
            
            </summary>
            <param name="data"></param>
            <param name="mean"></param>
            <param name="eigenvectors"></param>
            <param name="result"></param>
        </member>
        <member name="M:OpenCvSharp.Cv2.SVDecomp(OpenCvSharp.InputArray,OpenCvSharp.OutputArray,OpenCvSharp.OutputArray,OpenCvSharp.OutputArray,OpenCvSharp.SVD.Flags)">
            <summary>
            computes SVD of src
            </summary>
            <param name="src"></param>
            <param name="w"></param>
            <param name="u"></param>
            <param name="vt"></param>
            <param name="flags"></param>
        </member>
        <member name="M:OpenCvSharp.Cv2.SVBackSubst(OpenCvSharp.InputArray,OpenCvSharp.InputArray,OpenCvSharp.InputArray,OpenCvSharp.InputArray,OpenCvSharp.OutputArray)">
            <summary>
            performs back substitution for the previously computed SVD
            </summary>
            <param name="w"></param>
            <param name="u"></param>
            <param name="vt"></param>
            <param name="rhs"></param>
            <param name="dst"></param>
        </member>
        <member name="M:OpenCvSharp.Cv2.Mahalanobis(OpenCvSharp.InputArray,OpenCvSharp.InputArray,OpenCvSharp.InputArray)">
            <summary>
            
            </summary>
            <param name="v1"></param>
            <param name="v2"></param>
            <param name="icovar"></param>
            <returns></returns>
        </member>
        <member name="M:OpenCvSharp.Cv2.Mahalonobis(OpenCvSharp.InputArray,OpenCvSharp.InputArray,OpenCvSharp.InputArray)">
            <summary>
            computes Mahalanobis distance between two vectors: sqrt((v1-v2)'*icovar*(v1-v2)), where icovar is the inverse covariation matrix
            </summary>
            <param name="v1"></param>
            <param name="v2"></param>
            <param name="icovar"></param>
            <returns></returns>
        </member>
        <member name="M:OpenCvSharp.Cv2.Dft(OpenCvSharp.InputArray,OpenCvSharp.OutputArray,OpenCvSharp.DftFlags,System.Int32)">
            <summary>
            Performs a forward Discrete Fourier transform of 1D or 2D floating-point array.
            </summary>
            <param name="src">The source array, real or complex</param>
            <param name="dst">The destination array, which size and type depends on the flags</param>
            <param name="flags">Transformation flags, a combination of the DftFlag2 values</param>
            <param name="nonzeroRows">When the parameter != 0, the function assumes that 
            only the first nonzeroRows rows of the input array ( DFT_INVERSE is not set) 
            or only the first nonzeroRows of the output array ( DFT_INVERSE is set) contain non-zeros, 
            thus the function can handle the rest of the rows more efficiently and 
            thus save some time. This technique is very useful for computing array cross-correlation 
            or convolution using DFT</param>
        </member>
        <member name="M:OpenCvSharp.Cv2.Idft(OpenCvSharp.InputArray,OpenCvSharp.OutputArray,OpenCvSharp.DftFlags,System.Int32)">
            <summary>
            Performs an inverse Discrete Fourier transform of 1D or 2D floating-point array.
            </summary>
            <param name="src">The source array, real or complex</param>
            <param name="dst">The destination array, which size and type depends on the flags</param>
            <param name="flags">Transformation flags, a combination of the DftFlag2 values</param>
            <param name="nonzeroRows">When the parameter != 0, the function assumes that 
            only the first nonzeroRows rows of the input array ( DFT_INVERSE is not set) 
            or only the first nonzeroRows of the output array ( DFT_INVERSE is set) contain non-zeros, 
            thus the function can handle the rest of the rows more efficiently and 
            thus save some time. This technique is very useful for computing array cross-correlation 
            or convolution using DFT</param>
        </member>
        <member name="M:OpenCvSharp.Cv2.Dct(OpenCvSharp.InputArray,OpenCvSharp.OutputArray,OpenCvSharp.DctFlags)">
            <summary>
            Performs forward or inverse 1D or 2D Discrete Cosine Transformation
            </summary>
            <param name="src">The source floating-point array</param>
            <param name="dst">The destination array; will have the same size and same type as src</param>
            <param name="flags">Transformation flags, a combination of DctFlag2 values</param>
        </member>
        <member name="M:OpenCvSharp.Cv2.Idct(OpenCvSharp.InputArray,OpenCvSharp.OutputArray,OpenCvSharp.DctFlags)">
            <summary>
            Performs inverse 1D or 2D Discrete Cosine Transformation
            </summary>
            <param name="src">The source floating-point array</param>
            <param name="dst">The destination array; will have the same size and same type as src</param>
            <param name="flags">Transformation flags, a combination of DctFlag2 values</param>
        </member>
        <member name="M:OpenCvSharp.Cv2.MulSpectrums(OpenCvSharp.InputArray,OpenCvSharp.InputArray,OpenCvSharp.OutputArray,OpenCvSharp.DftFlags,System.Boolean)">
            <summary>
            computes element-wise product of the two Fourier spectrums. The second spectrum can optionally be conjugated before the multiplication
            </summary>
            <param name="a"></param>
            <param name="b"></param>
            <param name="c"></param>
            <param name="flags"></param>
            <param name="conjB"></param>
        </member>
        <member name="M:OpenCvSharp.Cv2.GetOptimalDFTSize(System.Int32)">
            <summary>
            computes the minimal vector size vecsize1 >= vecsize so that the dft() of the vector of length vecsize1 can be computed efficiently
            </summary>
            <param name="vecsize"></param>
            <returns></returns>
        </member>
        <member name="M:OpenCvSharp.Cv2.Kmeans(OpenCvSharp.InputArray,System.Int32,OpenCvSharp.InputOutputArray,OpenCvSharp.TermCriteria,System.Int32,OpenCvSharp.KMeansFlags,OpenCvSharp.OutputArray)">
            <summary>
            clusters the input data using k-Means algorithm
            </summary>
            <param name="data"></param>
            <param name="k"></param>
            <param name="bestLabels"></param>
            <param name="criteria"></param>
            <param name="attempts"></param>
            <param name="flags"></param>
            <param name="centers"></param>
            <returns></returns>
        </member>
        <member name="M:OpenCvSharp.Cv2.TheRNG">
            <summary>
            returns the thread-local Random number generator
            </summary>
            <returns></returns>
        </member>
        <member name="M:OpenCvSharp.Cv2.Randu(OpenCvSharp.InputOutputArray,OpenCvSharp.InputArray,OpenCvSharp.InputArray)">
            <summary>
            fills array with uniformly-distributed random numbers from the range [low, high)
            </summary>
            <param name="dst">The output array of random numbers. 
            The array must be pre-allocated and have 1 to 4 channels</param>
            <param name="low">The inclusive lower boundary of the generated random numbers</param>
            <param name="high">The exclusive upper boundary of the generated random numbers</param>
        </member>
        <member name="M:OpenCvSharp.Cv2.Randu(OpenCvSharp.InputOutputArray,OpenCvSharp.Scalar,OpenCvSharp.Scalar)">
            <summary>
            fills array with uniformly-distributed random numbers from the range [low, high)
            </summary>
            <param name="dst">The output array of random numbers. 
            The array must be pre-allocated and have 1 to 4 channels</param>
            <param name="low">The inclusive lower boundary of the generated random numbers</param>
            <param name="high">The exclusive upper boundary of the generated random numbers</param>
        </member>
        <member name="M:OpenCvSharp.Cv2.Randn(OpenCvSharp.InputOutputArray,OpenCvSharp.InputArray,OpenCvSharp.InputArray)">
            <summary>
            fills array with normally-distributed random numbers with the specified mean and the standard deviation
            </summary>
            <param name="dst">The output array of random numbers. 
            The array must be pre-allocated and have 1 to 4 channels</param>
            <param name="mean">The mean value (expectation) of the generated random numbers</param>
            <param name="stddev">The standard deviation of the generated random numbers</param>
        </member>
        <member name="M:OpenCvSharp.Cv2.Randn(OpenCvSharp.InputOutputArray,OpenCvSharp.Scalar,OpenCvSharp.Scalar)">
            <summary>
            fills array with normally-distributed random numbers with the specified mean and the standard deviation
            </summary>
            <param name="dst">The output array of random numbers. 
            The array must be pre-allocated and have 1 to 4 channels</param>
            <param name="mean">The mean value (expectation) of the generated random numbers</param>
            <param name="stddev">The standard deviation of the generated random numbers</param>
        </member>
        <member name="M:OpenCvSharp.Cv2.RandShuffle(OpenCvSharp.InputOutputArray,System.Double,OpenCvSharp.RNG)">
            <summary>
            shuffles the input array elements
            </summary>
            <param name="dst">The input/output numerical 1D array</param>
            <param name="iterFactor">The scale factor that determines the number of random swap operations.</param>
            <param name="rng">The optional random number generator used for shuffling. 
            If it is null, theRng() is used instead.</param>
        </member>
        <member name="M:OpenCvSharp.Cv2.Write(OpenCvSharp.FileStorage,System.String,System.Int32)">
            <summary>
            
            </summary>
            <param name="fs"></param>
            <param name="name"></param>
            <param name="value"></param>
        </member>
        <member name="M:OpenCvSharp.Cv2.Write(OpenCvSharp.FileStorage,System.String,System.Single)">
            <summary>
            
            </summary>
            <param name="fs"></param>
            <param name="name"></param>
            <param name="value"></param>
        </member>
        <member name="M:OpenCvSharp.Cv2.Write(OpenCvSharp.FileStorage,System.String,System.Double)">
            <summary>
            
            </summary>
            <param name="fs"></param>
            <param name="name"></param>
            <param name="value"></param>
        </member>
        <member name="M:OpenCvSharp.Cv2.Write(OpenCvSharp.FileStorage,System.String,System.String)">
            <summary>
            
            </summary>
            <param name="fs"></param>
            <param name="name"></param>
            <param name="value"></param>
        </member>
        <member name="M:OpenCvSharp.Cv2.Write(OpenCvSharp.FileStorage,System.String,OpenCvSharp.Mat)">
            <summary>
            
            </summary>
            <param name="fs"></param>
            <param name="name"></param>
            <param name="value"></param>
        </member>
        <member name="M:OpenCvSharp.Cv2.Write(OpenCvSharp.FileStorage,System.String,OpenCvSharp.SparseMat)">
            <summary>
            
            </summary>
            <param name="fs"></param>
            <param name="name"></param>
            <param name="value"></param>
        </member>
        <member name="M:OpenCvSharp.Cv2.Write(OpenCvSharp.FileStorage,System.String,System.Collections.Generic.IEnumerable{OpenCvSharp.KeyPoint})">
            <summary>
            
            </summary>
            <param name="fs"></param>
            <param name="name"></param>
            <param name="value"></param>
        </member>
        <member name="M:OpenCvSharp.Cv2.Write(OpenCvSharp.FileStorage,System.String,System.Collections.Generic.IEnumerable{OpenCvSharp.DMatch})">
            <summary>
            
            </summary>
            <param name="fs"></param>
            <param name="name"></param>
            <param name="value"></param>
        </member>
        <member name="M:OpenCvSharp.Cv2.WriteScalar(OpenCvSharp.FileStorage,System.Int32)">
            <summary>
            
            </summary>
            <param name="fs"></param>
            <param name="value"></param>
        </member>
        <member name="M:OpenCvSharp.Cv2.WriteScalar(OpenCvSharp.FileStorage,System.Single)">
            <summary>
            
            </summary>
            <param name="fs"></param>
            <param name="value"></param>
        </member>
        <member name="M:OpenCvSharp.Cv2.WriteScalar(OpenCvSharp.FileStorage,System.Double)">
            <summary>
            
            </summary>
            <param name="fs"></param>
            <param name="value"></param>
        </member>
        <member name="M:OpenCvSharp.Cv2.WriteScalar(OpenCvSharp.FileStorage,System.String)">
            <summary>
            
            </summary>
            <param name="fs"></param>
            <param name="value"></param>
        </member>
        <member name="M:OpenCvSharp.Cv2.ReadInt(OpenCvSharp.FileNode,System.Int32)">
            <summary>
            
            </summary>
            <param name="node"></param>
            <param name="defaultValue"></param>
            <returns></returns>
        </member>
        <member name="M:OpenCvSharp.Cv2.ReadFloat(OpenCvSharp.FileNode,System.Single)">
            <summary>
            
            </summary>
            <param name="node"></param>
            <param name="defaultValue"></param>
            <returns></returns>
        </member>
        <member name="M:OpenCvSharp.Cv2.ReadDouble(OpenCvSharp.FileNode,System.Double)">
            <summary>
            
            </summary>
            <param name="node"></param>
            <param name="defaultValue"></param>
            <returns></returns>
        </member>
        <member name="M:OpenCvSharp.Cv2.ReadString(OpenCvSharp.FileNode,System.String)">
            <summary>
            
            </summary>
            <param name="node"></param>
            <param name="defaultValue"></param>
            <returns></returns>
        </member>
        <member name="M:OpenCvSharp.Cv2.ReadMat(OpenCvSharp.FileNode,OpenCvSharp.Mat)">
            <summary>
            
            </summary>
            <param name="node"></param>
            <param name="defaultMat"></param>
            <returns></returns>
        </member>
        <member name="M:OpenCvSharp.Cv2.ReadSparseMat(OpenCvSharp.FileNode,OpenCvSharp.SparseMat)">
            <summary>
            
            </summary>
            <param name="node"></param>
            <param name="defaultMat"></param>
            <returns></returns>
        </member>
        <member name="M:OpenCvSharp.Cv2.ReadKeyPoints(OpenCvSharp.FileNode)">
            <summary>
            
            </summary>
            <param name="node"></param>
            <returns></returns>
        </member>
        <member name="M:OpenCvSharp.Cv2.ReadDMatches(OpenCvSharp.FileNode)">
            <summary>
            
            </summary>
            <param name="node"></param>
            <returns></returns>
        </member>
        <member name="M:OpenCvSharp.Cv2.GetCudaEnabledDeviceCount">
            <summary>
            Returns the number of installed CUDA-enabled devices.
            Use this function before any other GPU functions calls. 
            If OpenCV is compiled without GPU support, this function returns 0.
            </summary>
            <returns></returns>
        </member>
        <member name="M:OpenCvSharp.Cv2.GetDevice">
            <summary>
            Returns the current device index set by SetDevice() or initialized by default.
            </summary>
            <returns></returns>
        </member>
        <member name="M:OpenCvSharp.Cv2.SetDevice(System.Int32)">
            <summary>
            Sets a device and initializes it for the current thread.
            </summary>
            <param name="device">System index of a GPU device starting with 0.</param>
            <returns></returns>
        </member>
        <member name="M:OpenCvSharp.Cv2.ResetDevice">
            <summary>
            Explicitly destroys and cleans up all resources associated with the current device in the current process.
            Any subsequent API call to this device will reinitialize the device.
            </summary>
        </member>
        <member name="M:OpenCvSharp.Cv2.PrintCudaDeviceInfo(System.Int32)">
            <summary>
            
            </summary>
            <param name="device"></param>
        </member>
        <member name="M:OpenCvSharp.Cv2.PrintShortCudaDeviceInfo(System.Int32)">
            <summary>
            
            </summary>
            <param name="device"></param>
        </member>
        <member name="M:OpenCvSharp.Cv2.RegisterPageLocked(OpenCvSharp.Mat)">
            <summary>
            Page-locks the matrix m memory and maps it for the device(s)
            </summary>
            <param name="m"></param>
        </member>
        <member name="M:OpenCvSharp.Cv2.UnregisterPageLocked(OpenCvSharp.Mat)">
            <summary>
            Unmaps the memory of matrix m, and makes it pageable again.
            </summary>
            <param name="m"></param>
        </member>
        <member name="M:OpenCvSharp.Cv2.CreateContinuous(System.Int32,System.Int32,OpenCvSharp.MatType,OpenCvSharp.Cuda.GpuMat)">
            <summary>
            Creates continuous GPU matrix
            </summary>
            <param name="rows">Number of rows in a 2D array.</param>
            <param name="cols">Number of columns in a 2D array.</param>
            <param name="type">Array type.</param>
            <param name="m"></param>
        </member>
        <member name="M:OpenCvSharp.Cv2.CreateContinuous(System.Int32,System.Int32,OpenCvSharp.MatType)">
            <summary>
            Creates continuous GPU matrix
            </summary>
            <param name="rows">Number of rows in a 2D array.</param>
            <param name="cols">Number of columns in a 2D array.</param>
            <param name="type">Array type.</param>
            <returns></returns>
        </member>
        <member name="M:OpenCvSharp.Cv2.CreateContinuous(OpenCvSharp.Size,OpenCvSharp.MatType,OpenCvSharp.Cuda.GpuMat)">
            <summary>
            Creates continuous GPU matrix
            </summary>
            <param name="size">Number of rows and columns in a 2D array.</param>
            <param name="type">Array type.</param>
            <param name="m"></param>
        </member>
        <member name="M:OpenCvSharp.Cv2.CreateContinuous(OpenCvSharp.Size,OpenCvSharp.MatType)">
            <summary>
            Creates continuous GPU matrix
            </summary>
            <param name="size">Number of rows and columns in a 2D array.</param>
            <param name="type">Array type.</param>
            <returns></returns>
        </member>
        <member name="M:OpenCvSharp.Cv2.EnsureSizeIsEnough(System.Int32,System.Int32,OpenCvSharp.MatType,OpenCvSharp.Cuda.GpuMat)">
            <summary>
            Ensures that size of the given matrix is not less than (rows, cols) size
            and matrix type is match specified one too
            </summary>
            <param name="rows">Number of rows in a 2D array.</param>
            <param name="cols">Number of columns in a 2D array.</param>
            <param name="type">Array type.</param>
            <param name="m"></param>
        </member>
        <member name="M:OpenCvSharp.Cv2.EnsureSizeIsEnough(OpenCvSharp.Size,OpenCvSharp.MatType,OpenCvSharp.Cuda.GpuMat)">
            <summary>
            Ensures that size of the given matrix is not less than (rows, cols) size
            and matrix type is match specified one too
            </summary>
            <param name="size">Number of rows and columns in a 2D array.</param>
            <param name="type">Array type.</param>
            <param name="m"></param>
        </member>
        <member name="M:OpenCvSharp.Cv2.ThrowIfGpuNotAvailable">
            <summary>
            
            </summary>
        </member>
        <member name="M:OpenCvSharp.Cv2.FAST(OpenCvSharp.InputArray,System.Int32,System.Boolean)">
            <summary>
            Detects corners using the FAST algorithm
            </summary>
            <param name="image">grayscale image where keypoints (corners) are detected.</param>
            <param name="threshold">threshold on difference between intensity of the central pixel 
            and pixels of a circle around this pixel.</param>
            <param name="nonmaxSupression">if true, non-maximum suppression is applied to 
            detected corners (keypoints).</param>
            <returns>keypoints detected on the image.</returns>
        </member>
        <member name="M:OpenCvSharp.Cv2.FAST(OpenCvSharp.InputArray,System.Int32,System.Boolean,OpenCvSharp.FASTType)">
            <summary>
            Detects corners using the FAST algorithm
            </summary>
            <param name="image">grayscale image where keypoints (corners) are detected.</param>
            <param name="threshold">threshold on difference between intensity of the central pixel 
            and pixels of a circle around this pixel.</param>
            <param name="nonmaxSupression">if true, non-maximum suppression is applied to 
            detected corners (keypoints).</param>
            <param name="type">one of the three neighborhoods as defined in the paper</param>
            <returns>keypoints detected on the image.</returns>
        </member>
        <member name="M:OpenCvSharp.Cv2.AGAST(OpenCvSharp.InputArray,System.Int32,System.Boolean,OpenCvSharp.AGASTType)">
            <summary>
            Detects corners using the AGAST algorithm
            </summary>
            <param name="image">grayscale image where keypoints (corners) are detected.</param>
            <param name="threshold">threshold on difference between intensity of the central pixel 
            and pixels of a circle around this pixel.</param>
            <param name="nonmaxSuppression">if true, non-maximum suppression is applied to 
            detected corners (keypoints).</param>
            <param name="type">one of the four neighborhoods as defined in the paper</param>
            <returns>keypoints detected on the image.</returns>
        </member>
        <member name="M:OpenCvSharp.Cv2.DrawKeypoints(OpenCvSharp.Mat,System.Collections.Generic.IEnumerable{OpenCvSharp.KeyPoint},OpenCvSharp.Mat,System.Nullable{OpenCvSharp.Scalar},OpenCvSharp.DrawMatchesFlags)">
            <summary>
            Draw keypoints.
            </summary>
            <param name="image"></param>
            <param name="keypoints"></param>
            <param name="outImage"></param>
            <param name="color"></param>
            <param name="flags"></param>
        </member>
        <member name="M:OpenCvSharp.Cv2.DrawMatches(OpenCvSharp.Mat,System.Collections.Generic.IEnumerable{OpenCvSharp.KeyPoint},OpenCvSharp.Mat,System.Collections.Generic.IEnumerable{OpenCvSharp.KeyPoint},System.Collections.Generic.IEnumerable{OpenCvSharp.DMatch},OpenCvSharp.Mat,System.Nullable{OpenCvSharp.Scalar},System.Nullable{OpenCvSharp.Scalar},System.Collections.Generic.IEnumerable{System.Byte},OpenCvSharp.DrawMatchesFlags)">
            <summary>
            Draws matches of keypoints from two images on output image.
            </summary>
            <param name="img1"></param>
            <param name="keypoints1"></param>
            <param name="img2"></param>
            <param name="keypoints2"></param>
            <param name="matches1To2"></param>
            <param name="outImg"></param>
            <param name="matchColor"></param>
            <param name="singlePointColor"></param>
            <param name="matchesMask"></param>
            <param name="flags"></param>
        </member>
        <member name="M:OpenCvSharp.Cv2.DrawMatches(OpenCvSharp.Mat,System.Collections.Generic.IEnumerable{OpenCvSharp.KeyPoint},OpenCvSharp.Mat,System.Collections.Generic.IEnumerable{OpenCvSharp.KeyPoint},System.Collections.Generic.IEnumerable{System.Collections.Generic.IEnumerable{OpenCvSharp.DMatch}},OpenCvSharp.Mat,System.Nullable{OpenCvSharp.Scalar},System.Nullable{OpenCvSharp.Scalar},System.Collections.Generic.IEnumerable{System.Collections.Generic.IEnumerable{System.Byte}},OpenCvSharp.DrawMatchesFlags)">
            <summary>
            Draws matches of keypints from two images on output image.
            </summary>
            <param name="img1"></param>
            <param name="keypoints1"></param>
            <param name="img2"></param>
            <param name="keypoints2"></param>
            <param name="matches1To2"></param>
            <param name="outImg"></param>
            <param name="matchColor"></param>
            <param name="singlePointColor"></param>
            <param name="matchesMask"></param>
            <param name="flags"></param>
        </member>
        <member name="M:OpenCvSharp.Cv2.EvaluateFeatureDetector(OpenCvSharp.Mat,OpenCvSharp.Mat,OpenCvSharp.Mat,OpenCvSharp.KeyPoint[]@,OpenCvSharp.KeyPoint[]@,System.Single@,System.Int32@)">
            <summary>
            
            </summary>
            <param name="img1"></param>
            <param name="img2"></param>
            <param name="H1to2"></param>
            <param name="keypoints1"></param>
            <param name="keypoints2"></param>
            <param name="repeatability"></param>
            <param name="correspCount"></param>
        </member>
        <member name="M:OpenCvSharp.Cv2.ComputeRecallPrecisionCurve(OpenCvSharp.DMatch[][],System.Byte[][])">
            <summary>
            
            </summary>
            <param name="matches1to2"></param>
            <param name="correctMatches1to2Mask"></param>
            <returns>recallPrecisionCurve</returns>
        </member>
        <member name="M:OpenCvSharp.Cv2.GetRecall(System.Collections.Generic.IEnumerable{OpenCvSharp.Point2f},System.Single)">
            <summary>
            
            </summary>
            <param name="recallPrecisionCurve"></param>
            <param name="lPrecision"></param>
            <returns></returns>
        </member>
        <member name="M:OpenCvSharp.Cv2.GetNearestPoint(System.Collections.Generic.IEnumerable{OpenCvSharp.Point2f},System.Single)">
            <summary>
            
            </summary>
            <param name="recallPrecisionCurve"></param>
            <param name="lPrecision"></param>
            <returns></returns>
        </member>
        <member name="M:OpenCvSharp.Cv2.NamedWindow(System.String)">
            <summary>
            Creates a window.
            </summary>
            <param name="winname">Name of the window in the window caption that may be used as a window identifier.</param>
        </member>
        <member name="M:OpenCvSharp.Cv2.NamedWindow(System.String,OpenCvSharp.WindowMode)">
            <summary>
            Creates a window.
            </summary>
            <param name="winname">Name of the window in the window caption that may be used as a window identifier.</param>
            <param name="flags">
            Flags of the window. Currently the only supported flag is CV WINDOW AUTOSIZE. If this is set, 
            the window size is automatically adjusted to fit the displayed image (see imshow ), and the user can not change the window size manually.
            </param>
        </member>
        <member name="M:OpenCvSharp.Cv2.DestroyWindow(System.String)">
            <summary>
            Destroys the specified window.
            </summary>
            <param name="winName"></param>
        </member>
        <member name="M:OpenCvSharp.Cv2.DestroyAllWindows">
            <summary>
            Destroys all of the HighGUI windows.
            </summary>
        </member>
        <member name="M:OpenCvSharp.Cv2.StartWindowThread">
            <summary>
            
            </summary>
            <returns></returns>
        </member>
        <member name="M:OpenCvSharp.Cv2.WaitKey(System.Int32)">
            <summary>
            Waits for a pressed key. 
            </summary>
            <param name="delay">Delay in milliseconds. 0 is the special value that means ”forever”</param>
            <returns>Returns the code of the pressed key or -1 if no key was pressed before the specified time had elapsed.</returns>
        </member>
        <member name="M:OpenCvSharp.Cv2.WaitKeyEx(System.Int32)">
            <summary>
            Waits for a pressed key.
            Similar to #waitKey, but returns full key code. 
            Key code is implementation specific and depends on used backend: QT/GTK/Win32/etc
            </summary>
            <param name="delay">Delay in milliseconds. 0 is the special value that means ”forever”</param>
            <returns>Returns the code of the pressed key or -1 if no key was pressed before the specified time had elapsed.</returns>
        </member>
        <member name="M:OpenCvSharp.Cv2.ResizeWindow(System.String,System.Int32,System.Int32)">
            <summary>
            Resizes window to the specified size
            </summary>
            <param name="winName">Window name</param>
            <param name="width">The new window width</param>
            <param name="height">The new window height</param>
        </member>
        <member name="M:OpenCvSharp.Cv2.MoveWindow(System.String,System.Int32,System.Int32)">
            <summary>
            Moves window to the specified position
            </summary>
            <param name="winName">Window name</param>
            <param name="x">The new x-coordinate of the window</param>
            <param name="y">The new y-coordinate of the window</param>
        </member>
        <member name="M:OpenCvSharp.Cv2.SetWindowProperty(System.String,OpenCvSharp.WindowProperty,System.Double)">
            <summary>
            Changes parameters of a window dynamically.
            </summary>
            <param name="winName">Name of the window.</param>
            <param name="propId">Window property to retrieve.</param>
            <param name="propValue">New value of the window property.</param>
        </member>
        <member name="M:OpenCvSharp.Cv2.SetWindowTitle(System.String,System.String)">
            <summary>
            Updates window title
            </summary>
            <param name="winname"></param>
            <param name="title"></param>
        </member>
        <member name="M:OpenCvSharp.Cv2.GetWindowProperty(System.String,OpenCvSharp.WindowProperty)">
            <summary>
            Provides parameters of a window.
            </summary>
            <param name="winName">Name of the window.</param>
            <param name="propId">Window property to retrieve.</param>
            <returns></returns>
        </member>
        <member name="M:OpenCvSharp.Cv2.SetMouseCallback(System.String,OpenCvSharp.CvMouseCallback)">
            <summary>
            Sets the callback function for mouse events occuting within the specified window.
            </summary>
            <param name="windowName">Name of the window. </param>
            <param name="onMouse">Reference to the function to be called every time mouse event occurs in the specified window. </param>
        </member>
        <member name="M:OpenCvSharp.Cv2.GetMouseWheelDelta(OpenCvSharp.MouseEvent)">
            <summary>
            Gets the mouse-wheel motion delta, when handling mouse-wheel events cv::EVENT_MOUSEWHEEL and cv::EVENT_MOUSEHWHEEL.
            
            For regular mice with a scroll-wheel, delta will be a multiple of 120. The value 120 corresponds to 
            a one notch rotation of the wheel or the threshold for action to be taken and one such action should 
            occur for each delta.Some high-precision mice with higher-resolution freely-rotating wheels may 
            generate smaller values. 
            
            For cv::EVENT_MOUSEWHEEL positive and negative values mean forward and backward scrolling, 
            respectively.For cv::EVENT_MOUSEHWHEEL, where available, positive and negative values mean right and 
            left scrolling, respectively.
            </summary>
            <param name="flags">The mouse callback flags parameter.</param>
            <returns></returns>
        </member>
        <member name="M:OpenCvSharp.Cv2.CreateTrackbar(System.String,System.String,System.Int32@,System.Int32,OpenCvSharp.CvTrackbarCallback2,System.IntPtr)">
            <summary>
            Creates a trackbar and attaches it to the specified window.
            The function createTrackbar creates a trackbar(a slider or range control) with the specified name 
            and range, assigns a variable value to be a position synchronized with the trackbar and specifies 
            the callback function onChange to be called on the trackbar position change.The created trackbar is 
            displayed in the specified window winname.
            </summary>
            <param name="trackbarName">Name of the created trackbar.</param>
            <param name="winName">Name of the window that will be used as a parent of the created trackbar.</param>
            <param name="value">Optional pointer to an integer variable whose value reflects the position of the slider.Upon creation,
             the slider position is defined by this variable.</param>
            <param name="count">Maximal position of the slider. The minimal position is always 0.</param>
            <param name="onChange">Pointer to the function to be called every time the slider changes position. 
            This function should be prototyped as void Foo(int, void\*); , where the first parameter is the trackbar 
            position and the second parameter is the user data(see the next parameter). If the callback is 
            the NULL pointer, no callbacks are called, but only value is updated.</param>
            <param name="userdata">User data that is passed as is to the callback. It can be used to handle trackbar events without using global variables.</param>
            <returns></returns>
        </member>
        <member name="M:OpenCvSharp.Cv2.GetTrackbarPos(System.String,System.String)">
            <summary>
            Returns the trackbar position.
            </summary>
            <param name="trackbarName">Name of the trackbar.</param>
            <param name="winName">Name of the window that is the parent of the trackbar.</param>
            <returns>trackbar position</returns>
        </member>
        <member name="M:OpenCvSharp.Cv2.SetTrackbarPos(System.String,System.String,System.Int32)">
            <summary>
            Sets the trackbar position.
            </summary>
            <param name="trackbarName">Name of the trackbar.</param>
            <param name="winName">Name of the window that is the parent of trackbar.</param>
            <param name="pos">New position.</param>
        </member>
        <member name="M:OpenCvSharp.Cv2.SetTrackbarMax(System.String,System.String,System.Int32)">
            <summary>
            Sets the trackbar maximum position.
            The function sets the maximum position of the specified trackbar in the specified window.
            </summary>
            <param name="trackbarname">Name of the trackbar.</param>
            <param name="winname">Name of the window that is the parent of trackbar.</param>
            <param name="maxval">New maximum position.</param>
        </member>
        <member name="M:OpenCvSharp.Cv2.SetTrackbarMin(System.String,System.String,System.Int32)">
            <summary>
            Sets the trackbar minimum position.
            The function sets the minimum position of the specified trackbar in the specified window.
            </summary>
            <param name="trackbarname">Name of the trackbar.</param>
            <param name="winname">Name of the window that is the parent of trackbar.</param>
            <param name="minval">New minimum position.</param>
        </member>
        <member name="M:OpenCvSharp.Cv2.ImShow(System.String,OpenCvSharp.Mat)">
            <summary>
            Displays the image in the specified window
            </summary>
            <param name="winname">Name of the window.</param>
            <param name="mat">Image to be shown.</param>
        </member>
        <member name="M:OpenCvSharp.Cv2.ImRead(System.String,OpenCvSharp.ImreadModes)">
            <summary>
            Loads an image from a file.
            </summary>
            <param name="fileName">Name of file to be loaded.</param>
            <param name="flags">Specifies color type of the loaded image</param>
            <returns></returns>
        </member>
        <member name="M:OpenCvSharp.Cv2.ImReadMulti(System.String,OpenCvSharp.Mat[]@,OpenCvSharp.ImreadModes)">
            <summary>
            Loads a multi-page image from a file. 
            </summary>
            <param name="filename">Name of file to be loaded.</param>
            <param name="mats">A vector of Mat objects holding each page, if more than one.</param>
            <param name="flags">Flag that can take values of @ref cv::ImreadModes, default with IMREAD_ANYCOLOR.</param>
            <returns></returns>
        </member>
        <member name="M:OpenCvSharp.Cv2.ImWrite(System.String,OpenCvSharp.Mat,System.Int32[])">
            <summary>
            Saves an image to a specified file.
            </summary>
            <param name="fileName">Name of the file.</param>
            <param name="img">Image to be saved.</param>
            <param name="prms">Format-specific save parameters encoded as pairs</param>
            <returns></returns>
        </member>
        <member name="M:OpenCvSharp.Cv2.ImWrite(System.String,OpenCvSharp.Mat,OpenCvSharp.ImageEncodingParam[])">
            <summary>
            Saves an image to a specified file.
            </summary>
            <param name="fileName">Name of the file.</param>
            <param name="img">Image to be saved.</param>
            <param name="prms">Format-specific save parameters encoded as pairs</param>
            <returns></returns>
        </member>
        <member name="M:OpenCvSharp.Cv2.ImDecode(OpenCvSharp.Mat,OpenCvSharp.ImreadModes)">
            <summary>
            Reads image from the specified buffer in memory.
            </summary>
            <param name="buf">The input array of vector of bytes.</param>
            <param name="flags">The same flags as in imread</param>
            <returns></returns>
        </member>
        <member name="M:OpenCvSharp.Cv2.ImDecode(OpenCvSharp.InputArray,OpenCvSharp.ImreadModes)">
            <summary>
            Reads image from the specified buffer in memory.
            </summary>
            <param name="buf">The input array of vector of bytes.</param>
            <param name="flags">The same flags as in imread</param>
            <returns></returns>
        </member>
        <member name="M:OpenCvSharp.Cv2.ImDecode(System.Byte[],OpenCvSharp.ImreadModes)">
            <summary>
            Reads image from the specified buffer in memory.
            </summary>
            <param name="buf">The input array of vector of bytes.</param>
            <param name="flags">The same flags as in imread</param>
            <returns></returns>
        </member>
        <member name="M:OpenCvSharp.Cv2.ImEncode(System.String,OpenCvSharp.InputArray,System.Byte[]@,System.Int32[])">
            <summary>
            Compresses the image and stores it in the memory buffer
            </summary>
            <param name="ext">The file extension that defines the output format</param>
            <param name="img">The image to be written</param>
            <param name="buf">Output buffer resized to fit the compressed image.</param>
            <param name="prms">Format-specific parameters.</param>
        </member>
        <member name="M:OpenCvSharp.Cv2.ImEncode(System.String,OpenCvSharp.InputArray,System.Byte[]@,OpenCvSharp.ImageEncodingParam[])">
            <summary>
            Compresses the image and stores it in the memory buffer
            </summary>
            <param name="ext">The file extension that defines the output format</param>
            <param name="img">The image to be written</param>
            <param name="buf">Output buffer resized to fit the compressed image.</param>
            <param name="prms">Format-specific parameters.</param>
        </member>
        <member name="M:OpenCvSharp.Cv2.ConvertImage(OpenCvSharp.Mat,OpenCvSharp.Mat,OpenCvSharp.ConvertImageModes)">
            <summary>
            utility function: convert one image to another with optional vertical flip
            </summary>
            <param name="src"></param>
            <param name="dst"></param>
            <param name="flags"></param>
        </member>
        <member name="M:OpenCvSharp.Cv2.HaveImageReader(System.String)">
            <summary>
            
            </summary>
            <param name="fileName"></param>
            <returns></returns>
        </member>
        <member name="M:OpenCvSharp.Cv2.HaveImageWriter(System.String)">
            <summary>
            
            </summary>
            <param name="fileName"></param>
            <returns></returns>
        </member>
        <member name="M:OpenCvSharp.Cv2.GetGaussianKernel(System.Int32,System.Double,System.Nullable{OpenCvSharp.MatType})">
            <summary>
            Returns Gaussian filter coefficients.
            </summary>
            <param name="ksize">Aperture size. It should be odd and positive.</param>
            <param name="sigma">Gaussian standard deviation.
            If it is non-positive, it is computed from ksize as `sigma = 0.3*((ksize-1)*0.5 - 1) + 0.8`.</param>
            <param name="ktype">Type of filter coefficients. It can be CV_32F or CV_64F.</param>
            <returns></returns>
        </member>
        <member name="M:OpenCvSharp.Cv2.GetDerivKernels(OpenCvSharp.OutputArray,OpenCvSharp.OutputArray,System.Int32,System.Int32,System.Int32,System.Boolean,System.Nullable{OpenCvSharp.MatType})">
            <summary>
            Returns filter coefficients for computing spatial image derivatives.
            </summary>
            <param name="kx">Output matrix of row filter coefficients. It has the type ktype.</param>
            <param name="ky">Output matrix of column filter coefficients. It has the type ktype.</param>
            <param name="dx">Derivative order in respect of x.</param>
            <param name="dy">Derivative order in respect of y.</param>
            <param name="ksize">Aperture size. It can be CV_SCHARR, 1, 3, 5, or 7.</param>
            <param name="normalize">Flag indicating whether to normalize (scale down) the filter coefficients or not.
            Theoretically, the coefficients should have the denominator \f$=2^{ksize*2-dx-dy-2}\f$. 
            If you are going to filter floating-point images, you are likely to use the normalized kernels.
            But if you compute derivatives of an 8-bit image, store the results in a 16-bit image, 
            and wish to preserve all the fractional bits, you may want to set normalize = false.</param>
            <param name="ktype">Type of filter coefficients. It can be CV_32f or CV_64F.</param>
        </member>
        <member name="M:OpenCvSharp.Cv2.GetGaborKernel(OpenCvSharp.Size,System.Double,System.Double,System.Double,System.Double,System.Double,System.Int32)">
            <summary>
            
            </summary>
            <param name="ksize"></param>
            <param name="sigma"></param>
            <param name="theta"></param>
            <param name="lambd"></param>
            <param name="gamma"></param>
            <param name="psi"></param>
            <param name="ktype"></param>
            <returns></returns>
        </member>
        <member name="M:OpenCvSharp.Cv2.GetStructuringElement(OpenCvSharp.MorphShapes,OpenCvSharp.Size)">
            <summary>
            
            </summary>
            <param name="shape"></param>
            <param name="ksize"></param>
            <returns></returns>
        </member>
        <member name="M:OpenCvSharp.Cv2.GetStructuringElement(OpenCvSharp.MorphShapes,OpenCvSharp.Size,OpenCvSharp.Point)">
            <summary>
            
            </summary>
            <param name="shape"></param>
            <param name="ksize"></param>
            <param name="anchor"></param>
            <returns></returns>
        </member>
        <member name="M:OpenCvSharp.Cv2.MedianBlur(OpenCvSharp.InputArray,OpenCvSharp.OutputArray,System.Int32)">
            <summary>
            Smoothes image using median filter
            </summary>
            <param name="src">The source 1-, 3- or 4-channel image. 
            When ksize is 3 or 5, the image depth should be CV_8U , CV_16U or CV_32F. 
            For larger aperture sizes it can only be CV_8U</param>
            <param name="dst">The destination array; will have the same size and the same type as src</param>
            <param name="ksize">The aperture linear size. It must be odd and more than 1, i.e. 3, 5, 7 ...</param>
        </member>
        <member name="M:OpenCvSharp.Cv2.GaussianBlur(OpenCvSharp.InputArray,OpenCvSharp.OutputArray,OpenCvSharp.Size,System.Double,System.Double,OpenCvSharp.BorderTypes)">
            <summary>
            Blurs an image using a Gaussian filter.
            </summary>
            <param name="src">input image; the image can have any number of channels, which are processed independently, 
            but the depth should be CV_8U, CV_16U, CV_16S, CV_32F or CV_64F.</param>
            <param name="dst">output image of the same size and type as src.</param>
            <param name="ksize">Gaussian kernel size. ksize.width and ksize.height can differ but they both must be positive and odd. 
            Or, they can be zero’s and then they are computed from sigma* .</param>
            <param name="sigmaX">Gaussian kernel standard deviation in X direction.</param>
            <param name="sigmaY">Gaussian kernel standard deviation in Y direction; if sigmaY is zero, it is set to be equal to sigmaX, 
            if both sigmas are zeros, they are computed from ksize.width and ksize.height, 
            respectively (see getGaussianKernel() for details); to fully control the result 
            regardless of possible future modifications of all this semantics, it is recommended to specify all of ksize, sigmaX, and sigmaY.</param>
            <param name="borderType">pixel extrapolation method</param>
        </member>
        <member name="M:OpenCvSharp.Cv2.BilateralFilter(OpenCvSharp.InputArray,OpenCvSharp.OutputArray,System.Int32,System.Double,System.Double,OpenCvSharp.BorderTypes)">
            <summary>
            Applies bilateral filter to the image
            </summary>
            <param name="src">The source 8-bit or floating-point, 1-channel or 3-channel image</param>
            <param name="dst">The destination image; will have the same size and the same type as src</param>
            <param name="d">The diameter of each pixel neighborhood, that is used during filtering. 
            If it is non-positive, it's computed from sigmaSpace</param>
            <param name="sigmaColor">Filter sigma in the color space. 
            Larger value of the parameter means that farther colors within the pixel neighborhood 
            will be mixed together, resulting in larger areas of semi-equal color</param>
            <param name="sigmaSpace">Filter sigma in the coordinate space. 
            Larger value of the parameter means that farther pixels will influence each other 
            (as long as their colors are close enough; see sigmaColor). Then d>0 , it specifies 
            the neighborhood size regardless of sigmaSpace, otherwise d is proportional to sigmaSpace</param>
            <param name="borderType"></param>
        </member>
        <member name="M:OpenCvSharp.Cv2.BoxFilter(OpenCvSharp.InputArray,OpenCvSharp.OutputArray,OpenCvSharp.MatType,OpenCvSharp.Size,System.Nullable{OpenCvSharp.Point},System.Boolean,OpenCvSharp.BorderTypes)">
            <summary>
            Smoothes image using box filter
            </summary>
            <param name="src">The source image</param>
            <param name="dst">The destination image; will have the same size and the same type as src</param>
            <param name="ddepth"></param>
            <param name="ksize">The smoothing kernel size</param>
            <param name="anchor">The anchor point. The default value Point(-1,-1) means that the anchor is at the kernel center</param>
            <param name="normalize">Indicates, whether the kernel is normalized by its area or not</param>
            <param name="borderType">The border mode used to extrapolate pixels outside of the image</param>
        </member>
        <member name="M:OpenCvSharp.Cv2.Blur(OpenCvSharp.InputArray,OpenCvSharp.OutputArray,OpenCvSharp.Size,System.Nullable{OpenCvSharp.Point},OpenCvSharp.BorderTypes)">
            <summary>
            Smoothes image using normalized box filter
            </summary>
            <param name="src">The source image</param>
            <param name="dst">The destination image; will have the same size and the same type as src</param>
            <param name="ksize">The smoothing kernel size</param>
            <param name="anchor">The anchor point. The default value Point(-1,-1) means that the anchor is at the kernel center</param>
            <param name="borderType">The border mode used to extrapolate pixels outside of the image</param>
        </member>
        <member name="M:OpenCvSharp.Cv2.Filter2D(OpenCvSharp.InputArray,OpenCvSharp.OutputArray,OpenCvSharp.MatType,OpenCvSharp.InputArray,System.Nullable{OpenCvSharp.Point},System.Double,OpenCvSharp.BorderTypes)">
            <summary>
            Convolves an image with the kernel
            </summary>
            <param name="src">The source image</param>
            <param name="dst">The destination image. It will have the same size and the same number of channels as src</param>
            <param name="ddepth">The desired depth of the destination image. If it is negative, it will be the same as src.depth()</param>
            <param name="kernel">Convolution kernel (or rather a correlation kernel), 
            a single-channel floating point matrix. If you want to apply different kernels to 
            different channels, split the image into separate color planes using split() and process them individually</param>
            <param name="anchor">The anchor of the kernel that indicates the relative position of 
            a filtered point within the kernel. The anchor should lie within the kernel. 
            The special default value (-1,-1) means that the anchor is at the kernel center</param>
            <param name="delta">The optional value added to the filtered pixels before storing them in dst</param>
            <param name="borderType">The pixel extrapolation method</param>
        </member>
        <member name="M:OpenCvSharp.Cv2.SepFilter2D(OpenCvSharp.InputArray,OpenCvSharp.OutputArray,OpenCvSharp.MatType,OpenCvSharp.InputArray,OpenCvSharp.InputArray,System.Nullable{OpenCvSharp.Point},System.Double,OpenCvSharp.BorderTypes)">
            <summary>
            Applies separable linear filter to an image
            </summary>
            <param name="src">The source image</param>
            <param name="dst">The destination image; will have the same size and the same number of channels as src</param>
            <param name="ddepth">The destination image depth</param>
            <param name="kernelX">The coefficients for filtering each row</param>
            <param name="kernelY">The coefficients for filtering each column</param>
            <param name="anchor">The anchor position within the kernel; The default value (-1, 1) means that the anchor is at the kernel center</param>
            <param name="delta">The value added to the filtered results before storing them</param>
            <param name="borderType">The pixel extrapolation method</param>
        </member>
        <member name="M:OpenCvSharp.Cv2.Sobel(OpenCvSharp.InputArray,OpenCvSharp.OutputArray,OpenCvSharp.MatType,System.Int32,System.Int32,System.Int32,System.Double,System.Double,OpenCvSharp.BorderTypes)">
            <summary>
            Calculates the first, second, third or mixed image derivatives using an extended Sobel operator
            </summary>
            <param name="src">The source image</param>
            <param name="dst">The destination image; will have the same size and the same number of channels as src</param>
            <param name="ddepth">The destination image depth</param>
            <param name="xorder">Order of the derivative x</param>
            <param name="yorder">Order of the derivative y</param>
            <param name="ksize">Size of the extended Sobel kernel, must be 1, 3, 5 or 7</param>
            <param name="scale">The optional scale factor for the computed derivative values (by default, no scaling is applied</param>
            <param name="delta">The optional delta value, added to the results prior to storing them in dst</param>
            <param name="borderType">The pixel extrapolation method</param>
        </member>
        <member name="M:OpenCvSharp.Cv2.Scharr(OpenCvSharp.InputArray,OpenCvSharp.OutputArray,OpenCvSharp.MatType,System.Int32,System.Int32,System.Double,System.Double,OpenCvSharp.BorderTypes)">
            <summary>
            Calculates the first x- or y- image derivative using Scharr operator
            </summary>
            <param name="src">The source image</param>
            <param name="dst">The destination image; will have the same size and the same number of channels as src</param>
            <param name="ddepth">The destination image depth</param>
            <param name="xorder">Order of the derivative x</param>
            <param name="yorder">Order of the derivative y</param>
            <param name="scale">The optional scale factor for the computed derivative values (by default, no scaling is applie</param>
            <param name="delta">The optional delta value, added to the results prior to storing them in dst</param>
            <param name="borderType">The pixel extrapolation method</param>
        </member>
        <member name="M:OpenCvSharp.Cv2.Laplacian(OpenCvSharp.InputArray,OpenCvSharp.OutputArray,OpenCvSharp.MatType,System.Int32,System.Double,System.Double,OpenCvSharp.BorderTypes)">
            <summary>
            Calculates the Laplacian of an image
            </summary>
            <param name="src">Source image</param>
            <param name="dst">Destination image; will have the same size and the same number of channels as src</param>
            <param name="ddepth">The desired depth of the destination image</param>
            <param name="ksize">The aperture size used to compute the second-derivative filters</param>
            <param name="scale">The optional scale factor for the computed Laplacian values (by default, no scaling is applied</param>
            <param name="delta">The optional delta value, added to the results prior to storing them in dst</param>
            <param name="borderType">The pixel extrapolation method</param>
        </member>
        <member name="M:OpenCvSharp.Cv2.Canny(OpenCvSharp.InputArray,OpenCvSharp.OutputArray,System.Double,System.Double,System.Int32,System.Boolean)">
            <summary>
            Finds edges in an image using Canny algorithm.
            </summary>
            <param name="src">Single-channel 8-bit input image</param>
            <param name="edges">The output edge map. It will have the same size and the same type as image</param>
            <param name="threshold1">The first threshold for the hysteresis procedure</param>
            <param name="threshold2">The second threshold for the hysteresis procedure</param>
            <param name="apertureSize">Aperture size for the Sobel operator [By default this is ApertureSize.Size3]</param>
            <param name="L2gradient">Indicates, whether the more accurate L2 norm should be used to compute the image gradient magnitude (true), or a faster default L1 norm is enough (false). [By default this is false]</param>
        </member>
        <member name="M:OpenCvSharp.Cv2.CornerEigenValsAndVecs(OpenCvSharp.InputArray,OpenCvSharp.OutputArray,System.Int32,System.Int32,OpenCvSharp.BorderTypes)">
            <summary>
            computes both eigenvalues and the eigenvectors of 2x2 derivative covariation matrix  at each pixel. The output is stored as 6-channel matrix.
            </summary>
            <param name="src"></param>
            <param name="dst"></param>
            <param name="blockSize"></param>
            <param name="ksize"></param>
            <param name="borderType"></param>
        </member>
        <member name="M:OpenCvSharp.Cv2.PreCornerDetect(OpenCvSharp.InputArray,OpenCvSharp.OutputArray,System.Int32,OpenCvSharp.BorderTypes)">
            <summary>
            computes another complex cornerness criteria at each pixel
            </summary>
            <param name="src"></param>
            <param name="dst"></param>
            <param name="ksize"></param>
            <param name="borderType"></param>
        </member>
        <member name="M:OpenCvSharp.Cv2.CornerSubPix(OpenCvSharp.InputArray,System.Collections.Generic.IEnumerable{OpenCvSharp.Point2f},OpenCvSharp.Size,OpenCvSharp.Size,OpenCvSharp.TermCriteria)">
            <summary>
            adjusts the corner locations with sub-pixel accuracy to maximize the certain cornerness criteria
            </summary>
            <param name="image">Input image.</param>
            <param name="inputCorners">Initial coordinates of the input corners and refined coordinates provided for output.</param>
            <param name="winSize">Half of the side length of the search window.</param>
            <param name="zeroZone">Half of the size of the dead region in the middle of the search zone 
            over which the summation in the formula below is not done. It is used sometimes to avoid possible singularities 
            of the autocorrelation matrix. The value of (-1,-1) indicates that there is no such a size.</param>
            <param name="criteria">Criteria for termination of the iterative process of corner refinement. 
            That is, the process of corner position refinement stops either after criteria.maxCount iterations 
            or when the corner position moves by less than criteria.epsilon on some iteration.</param>
            <returns></returns>
        </member>
        <member name="M:OpenCvSharp.Cv2.GoodFeaturesToTrack(OpenCvSharp.InputArray,System.Int32,System.Double,System.Double,OpenCvSharp.InputArray,System.Int32,System.Boolean,System.Double)">
            <summary>
            finds the strong enough corners where the cornerMinEigenVal() or cornerHarris() report the local maxima
            </summary>
            <param name="src">Input 8-bit or floating-point 32-bit, single-channel image.</param>
            <param name="maxCorners">Maximum number of corners to return. If there are more corners than are found, 
            the strongest of them is returned.</param>
            <param name="qualityLevel">Parameter characterizing the minimal accepted quality of image corners. 
            The parameter value is multiplied by the best corner quality measure, which is the minimal eigenvalue 
            or the Harris function response (see cornerHarris() ). The corners with the quality measure less than 
            the product are rejected. For example, if the best corner has the quality measure = 1500, and the qualityLevel=0.01, 
            then all the corners with the quality measure less than 15 are rejected.</param>
            <param name="minDistance">Minimum possible Euclidean distance between the returned corners.</param>
            <param name="mask">Optional region of interest. If the image is not empty
             (it needs to have the type CV_8UC1 and the same size as image ), it specifies the region 
            in which the corners are detected.</param>
            <param name="blockSize">Size of an average block for computing a derivative covariation matrix over each pixel neighborhood.</param>
            <param name="useHarrisDetector">Parameter indicating whether to use a Harris detector</param>
            <param name="k">Free parameter of the Harris detector.</param>
            <returns>Output vector of detected corners.</returns>
        </member>
        <member name="M:OpenCvSharp.Cv2.HoughLines(OpenCvSharp.InputArray,System.Double,System.Double,System.Int32,System.Double,System.Double)">
            <summary>
            Finds lines in a binary image using standard Hough transform.
            </summary>
            <param name="image">The 8-bit, single-channel, binary source image. The image may be modified by the function</param>
            <param name="rho">Distance resolution of the accumulator in pixels</param>
            <param name="theta">Angle resolution of the accumulator in radians</param>
            <param name="threshold">The accumulator threshold parameter. Only those lines are returned that get enough votes ( &gt; threshold )</param>
            <param name="srn">For the multi-scale Hough transform it is the divisor for the distance resolution rho. [By default this is 0]</param>
            <param name="stn">For the multi-scale Hough transform it is the divisor for the distance resolution theta. [By default this is 0]</param>
            <returns>The output vector of lines. Each line is represented by a two-element vector (rho, theta) . 
            rho is the distance from the coordinate origin (0,0) (top-left corner of the image) and theta is the line rotation angle in radians</returns>
        </member>
        <member name="M:OpenCvSharp.Cv2.HoughLinesP(OpenCvSharp.InputArray,System.Double,System.Double,System.Int32,System.Double,System.Double)">
            <summary>
            Finds lines segments in a binary image using probabilistic Hough transform.
            </summary>
            <param name="image"></param>
            <param name="rho">Distance resolution of the accumulator in pixels</param>
            <param name="theta">Angle resolution of the accumulator in radians</param>
            <param name="threshold">The accumulator threshold parameter. Only those lines are returned that get enough votes ( &gt; threshold )</param>
            <param name="minLineLength">The minimum line length. Line segments shorter than that will be rejected. [By default this is 0]</param>
            <param name="maxLineGap">The maximum allowed gap between points on the same line to link them. [By default this is 0]</param>
            <returns>The output lines. Each line is represented by a 4-element vector (x1, y1, x2, y2)</returns>
        </member>
        <member name="M:OpenCvSharp.Cv2.HoughCircles(OpenCvSharp.InputArray,OpenCvSharp.HoughMethods,System.Double,System.Double,System.Double,System.Double,System.Int32,System.Int32)">
            <summary>
            Finds circles in a grayscale image using a Hough transform.
            </summary>
            <param name="image">The 8-bit, single-channel, grayscale input image</param>
            <param name="method">Currently, the only implemented method is HoughCirclesMethod.Gradient</param>
            <param name="dp">The inverse ratio of the accumulator resolution to the image resolution. </param>
            <param name="minDist">Minimum distance between the centers of the detected circles. </param>
            <param name="param1">The first method-specific parameter. [By default this is 100]</param>
            <param name="param2">The second method-specific parameter. [By default this is 100]</param>
            <param name="minRadius">Minimum circle radius. [By default this is 0]</param>
            <param name="maxRadius">Maximum circle radius. [By default this is 0] </param>
            <returns>The output vector found circles. Each vector is encoded as 3-element floating-point vector (x, y, radius)</returns>
        </member>
        <member name="M:OpenCvSharp.Cv2.MorphologyDefaultBorderValue">
            <summary>
            Default borderValue for Dilate/Erode
            </summary>
            <returns></returns>
        </member>
        <member name="M:OpenCvSharp.Cv2.Dilate(OpenCvSharp.InputArray,OpenCvSharp.OutputArray,OpenCvSharp.InputArray,System.Nullable{OpenCvSharp.Point},System.Int32,OpenCvSharp.BorderTypes,System.Nullable{OpenCvSharp.Scalar})">
            <summary>
            Dilates an image by using a specific structuring element.
            </summary>
            <param name="src">The source image</param>
            <param name="dst">The destination image. It will have the same size and the same type as src</param>
            <param name="element">The structuring element used for dilation. If element=new Mat() , a 3x3 rectangular structuring element is used</param>
            <param name="anchor">Position of the anchor within the element. The default value (-1, -1) means that the anchor is at the element center</param>
            <param name="iterations">The number of times dilation is applied. [By default this is 1]</param>
            <param name="borderType">The pixel extrapolation method. [By default this is BorderType.Constant]</param>
            <param name="borderValue">The border value in case of a constant border. The default value has a special meaning. [By default this is CvCpp.MorphologyDefaultBorderValue()]</param>
        </member>
        <member name="M:OpenCvSharp.Cv2.Erode(OpenCvSharp.InputArray,OpenCvSharp.OutputArray,OpenCvSharp.InputArray,System.Nullable{OpenCvSharp.Point},System.Int32,OpenCvSharp.BorderTypes,System.Nullable{OpenCvSharp.Scalar})">
            <summary>
            Erodes an image by using a specific structuring element.
            </summary>
            <param name="src">The source image</param>
            <param name="dst">The destination image. It will have the same size and the same type as src</param>
            <param name="element">The structuring element used for dilation. If element=new Mat(), a 3x3 rectangular structuring element is used</param>
            <param name="anchor">Position of the anchor within the element. The default value (-1, -1) means that the anchor is at the element center</param>
            <param name="iterations">The number of times erosion is applied</param>
            <param name="borderType">The pixel extrapolation method</param>
            <param name="borderValue">The border value in case of a constant border. The default value has a special meaning. [By default this is CvCpp.MorphologyDefaultBorderValue()]</param>
        </member>
        <member name="M:OpenCvSharp.Cv2.MorphologyEx(OpenCvSharp.InputArray,OpenCvSharp.OutputArray,OpenCvSharp.MorphTypes,OpenCvSharp.InputArray,System.Nullable{OpenCvSharp.Point},System.Int32,OpenCvSharp.BorderTypes,System.Nullable{OpenCvSharp.Scalar})">
            <summary>
            Performs advanced morphological transformations
            </summary>
            <param name="src">Source image</param>
            <param name="dst">Destination image. It will have the same size and the same type as src</param>
            <param name="op">Type of morphological operation</param>
            <param name="element">Structuring element</param>
            <param name="anchor">Position of the anchor within the element. The default value (-1, -1) means that the anchor is at the element center</param>
            <param name="iterations">Number of times erosion and dilation are applied. [By default this is 1]</param>
            <param name="borderType">The pixel extrapolation method. [By default this is BorderType.Constant]</param>
            <param name="borderValue">The border value in case of a constant border. The default value has a special meaning. [By default this is CvCpp.MorphologyDefaultBorderValue()]</param>
        </member>
        <member name="M:OpenCvSharp.Cv2.Resize(OpenCvSharp.InputArray,OpenCvSharp.OutputArray,OpenCvSharp.Size,System.Double,System.Double,OpenCvSharp.InterpolationFlags)">
            <summary>
            Resizes an image.
            </summary>
            <param name="src">input image.</param>
            <param name="dst">output image; it has the size dsize (when it is non-zero) or the size computed 
            from src.size(), fx, and fy; the type of dst is the same as of src.</param>
            <param name="dsize">output image size; if it equals zero, it is computed as: 
            dsize = Size(round(fx*src.cols), round(fy*src.rows))
            Either dsize or both fx and fy must be non-zero.</param>
            <param name="fx">scale factor along the horizontal axis; when it equals 0, 
            it is computed as: (double)dsize.width/src.cols</param>
            <param name="fy">scale factor along the vertical axis; when it equals 0, 
            it is computed as: (double)dsize.height/src.rows</param>
            <param name="interpolation">interpolation method</param>
        </member>
        <member name="M:OpenCvSharp.Cv2.WarpAffine(OpenCvSharp.InputArray,OpenCvSharp.OutputArray,OpenCvSharp.InputArray,OpenCvSharp.Size,OpenCvSharp.InterpolationFlags,OpenCvSharp.BorderTypes,System.Nullable{OpenCvSharp.Scalar})">
            <summary>
            Applies an affine transformation to an image.
            </summary>
            <param name="src">input image.</param>
            <param name="dst">output image that has the size dsize and the same type as src.</param>
            <param name="m">2x3 transformation matrix.</param>
            <param name="dsize">size of the output image.</param>
            <param name="flags">combination of interpolation methods and the optional flag 
            WARP_INVERSE_MAP that means that M is the inverse transformation (dst -> src) .</param>
            <param name="borderMode">pixel extrapolation method; when borderMode=BORDER_TRANSPARENT, 
            it means that the pixels in the destination image corresponding to the "outliers" 
            in the source image are not modified by the function.</param>
            <param name="borderValue">value used in case of a constant border; by default, it is 0.</param>
        </member>
        <member name="M:OpenCvSharp.Cv2.WarpPerspective(OpenCvSharp.InputArray,OpenCvSharp.OutputArray,OpenCvSharp.InputArray,OpenCvSharp.Size,OpenCvSharp.InterpolationFlags,OpenCvSharp.BorderTypes,System.Nullable{OpenCvSharp.Scalar})">
            <summary>
            Applies a perspective transformation to an image.
            </summary>
            <param name="src">input image.</param>
            <param name="dst">output image that has the size dsize and the same type as src.</param>
            <param name="m">3x3 transformation matrix.</param>
            <param name="dsize">size of the output image.</param>
            <param name="flags">combination of interpolation methods (INTER_LINEAR or INTER_NEAREST) 
            and the optional flag WARP_INVERSE_MAP, that sets M as the inverse transformation (dst -> src).</param>
            <param name="borderMode">pixel extrapolation method (BORDER_CONSTANT or BORDER_REPLICATE).</param>
            <param name="borderValue">value used in case of a constant border; by default, it equals 0.</param>
        </member>
        <member name="M:OpenCvSharp.Cv2.WarpPerspective(OpenCvSharp.InputArray,OpenCvSharp.OutputArray,System.Single[0:,0:],OpenCvSharp.Size,OpenCvSharp.InterpolationFlags,OpenCvSharp.BorderTypes,System.Nullable{OpenCvSharp.Scalar})">
            <summary>
            Applies a perspective transformation to an image.
            </summary>
            <param name="src">input image.</param>
            <param name="dst">output image that has the size dsize and the same type as src.</param>
            <param name="m">3x3 transformation matrix.</param>
            <param name="dsize">size of the output image.</param>
            <param name="flags">combination of interpolation methods (INTER_LINEAR or INTER_NEAREST) 
            and the optional flag WARP_INVERSE_MAP, that sets M as the inverse transformation (dst -> src).</param>
            <param name="borderMode">pixel extrapolation method (BORDER_CONSTANT or BORDER_REPLICATE).</param>
            <param name="borderValue">value used in case of a constant border; by default, it equals 0.</param>
        </member>
        <member name="M:OpenCvSharp.Cv2.Remap(OpenCvSharp.InputArray,OpenCvSharp.OutputArray,OpenCvSharp.InputArray,OpenCvSharp.InputArray,OpenCvSharp.InterpolationFlags,OpenCvSharp.BorderTypes,System.Nullable{OpenCvSharp.Scalar})">
            <summary>
            Applies a generic geometrical transformation to an image.
            </summary>
            <param name="src">Source image.</param>
            <param name="dst">Destination image. It has the same size as map1 and the same type as src</param>
            <param name="map1">The first map of either (x,y) points or just x values having the type CV_16SC2, CV_32FC1, or CV_32FC2.</param>
            <param name="map2">The second map of y values having the type CV_16UC1, CV_32FC1, or none (empty map if map1 is (x,y) points), respectively.</param>
            <param name="interpolation">Interpolation method. The method INTER_AREA is not supported by this function.</param>
            <param name="borderMode">Pixel extrapolation method. When borderMode=BORDER_TRANSPARENT, 
            it means that the pixels in the destination image that corresponds to the "outliers" in 
            the source image are not modified by the function.</param>
            <param name="borderValue">Value used in case of a constant border. By default, it is 0.</param>
        </member>
        <member name="M:OpenCvSharp.Cv2.ConvertMaps(OpenCvSharp.InputArray,OpenCvSharp.InputArray,OpenCvSharp.OutputArray,OpenCvSharp.OutputArray,OpenCvSharp.MatType,System.Boolean)">
            <summary>
            
            </summary>
            <param name="map1"></param>
            <param name="map2"></param>
            <param name="dstmap1"></param>
            <param name="dstmap2"></param>
            <param name="dstmap1Type"></param>
            <param name="nnInterpolation"></param>
        </member>
        <member name="M:OpenCvSharp.Cv2.GetRotationMatrix2D(OpenCvSharp.Point2f,System.Double,System.Double)">
            <summary>
            
            </summary>
            <param name="center"></param>
            <param name="angle"></param>
            <param name="scale"></param>
            <returns></returns>
        </member>
        <member name="M:OpenCvSharp.Cv2.InvertAffineTransform(OpenCvSharp.InputArray,OpenCvSharp.OutputArray)">
            <summary>
            Inverts an affine transformation.
            </summary>
            <param name="m">Original affine transformation.</param>
            <param name="im">Output reverse affine transformation.</param>
        </member>
        <member name="M:OpenCvSharp.Cv2.GetPerspectiveTransform(System.Collections.Generic.IEnumerable{OpenCvSharp.Point2f},System.Collections.Generic.IEnumerable{OpenCvSharp.Point2f})">
            <summary>
            
            </summary>
            <param name="src"></param>
            <param name="dst"></param>
            <returns></returns>
        </member>
        <member name="M:OpenCvSharp.Cv2.GetPerspectiveTransform(OpenCvSharp.InputArray,OpenCvSharp.InputArray)">
            <summary>
            
            </summary>
            <param name="src"></param>
            <param name="dst"></param>
            <returns></returns>
        </member>
        <member name="M:OpenCvSharp.Cv2.GetAffineTransform(System.Collections.Generic.IEnumerable{OpenCvSharp.Point2f},System.Collections.Generic.IEnumerable{OpenCvSharp.Point2f})">
            <summary>
            
            </summary>
            <param name="src"></param>
            <param name="dst"></param>
            <returns></returns>
        </member>
        <member name="M:OpenCvSharp.Cv2.GetAffineTransform(OpenCvSharp.InputArray,OpenCvSharp.InputArray)">
            <summary>
            
            </summary>
            <param name="src"></param>
            <param name="dst"></param>
            <returns></returns>
        </member>
        <member name="M:OpenCvSharp.Cv2.GetRectSubPix(OpenCvSharp.InputArray,OpenCvSharp.Size,OpenCvSharp.Point2f,OpenCvSharp.OutputArray,System.Int32)">
            <summary>
            Retrieves a pixel rectangle from an image with sub-pixel accuracy.
            </summary>
            <param name="image">Source image.</param>
            <param name="patchSize">Size of the extracted patch.</param>
            <param name="center">Floating point coordinates of the center of the extracted rectangle 
            within the source image. The center must be inside the image.</param>
            <param name="patch">Extracted patch that has the size patchSize and the same number of channels as src .</param>
            <param name="patchType">Depth of the extracted pixels. By default, they have the same depth as src.</param>
        </member>
        <member name="M:OpenCvSharp.Cv2.LogPolar(OpenCvSharp.InputArray,OpenCvSharp.OutputArray,OpenCvSharp.Point2f,System.Double,OpenCvSharp.InterpolationFlags)">
            <summary>
            Remaps an image to log-polar space.
            </summary>
            <param name="src">Source image</param>
            <param name="dst">Destination image</param>
            <param name="center">The transformation center; where the output precision is maximal</param>
            <param name="m">Magnitude scale parameter.</param>
            <param name="flags">A combination of interpolation methods, see cv::InterpolationFlags</param>
        </member>
        <member name="M:OpenCvSharp.Cv2.LinearPolar(OpenCvSharp.InputArray,OpenCvSharp.OutputArray,OpenCvSharp.Point2f,System.Double,OpenCvSharp.InterpolationFlags)">
            <summary>
            Remaps an image to polar space.
            </summary>
            <param name="src">Source image</param>
            <param name="dst">Destination image</param>
            <param name="center">The transformation center</param>
            <param name="maxRadius">Inverse magnitude scale parameter</param>
            <param name="flags">A combination of interpolation methods, see cv::InterpolationFlags</param>
        </member>
        <member name="M:OpenCvSharp.Cv2.Integral(OpenCvSharp.InputArray,OpenCvSharp.OutputArray,System.Int32)">
            <summary>
            
            </summary>
            <param name="src"></param>
            <param name="sum"></param>
            <param name="sdepth"></param>
        </member>
        <member name="M:OpenCvSharp.Cv2.Integral(OpenCvSharp.InputArray,OpenCvSharp.OutputArray,OpenCvSharp.OutputArray,System.Int32)">
            <summary>
            
            </summary>
            <param name="src"></param>
            <param name="sum"></param>
            <param name="sqsum"></param>
            <param name="sdepth"></param>
        </member>
        <member name="M:OpenCvSharp.Cv2.Integral(OpenCvSharp.InputArray,OpenCvSharp.OutputArray,OpenCvSharp.OutputArray,OpenCvSharp.OutputArray,System.Int32)">
            <summary>
            
            </summary>
            <param name="src"></param>
            <param name="sum"></param>
            <param name="sqsum"></param>
            <param name="tilted"></param>
            <param name="sdepth"></param>
        </member>
        <member name="M:OpenCvSharp.Cv2.Accumulate(OpenCvSharp.InputArray,OpenCvSharp.InputOutputArray,OpenCvSharp.InputArray)">
            <summary>
            Adds an image to the accumulator.
            </summary>
            <param name="src">Input image as 1- or 3-channel, 8-bit or 32-bit floating point.</param>
            <param name="dst">Accumulator image with the same number of channels as input image, 32-bit or 64-bit floating-point.</param>
            <param name="mask">Optional operation mask.</param>
        </member>
        <member name="M:OpenCvSharp.Cv2.AccumulateSquare(OpenCvSharp.InputArray,OpenCvSharp.InputOutputArray,OpenCvSharp.InputArray)">
            <summary>
            Adds the square of a source image to the accumulator.
            </summary>
            <param name="src">Input image as 1- or 3-channel, 8-bit or 32-bit floating point.</param>
            <param name="dst">Accumulator image with the same number of channels as input image, 32-bit or 64-bit floating-point.</param>
            <param name="mask">Optional operation mask.</param>
        </member>
        <member name="M:OpenCvSharp.Cv2.AccumulateProduct(OpenCvSharp.InputArray,OpenCvSharp.InputArray,OpenCvSharp.InputOutputArray,OpenCvSharp.InputArray)">
            <summary>
            Adds the per-element product of two input images to the accumulator.
            </summary>
            <param name="src1">First input image, 1- or 3-channel, 8-bit or 32-bit floating point.</param>
            <param name="src2">Second input image of the same type and the same size as src1</param>
            <param name="dst">Accumulator with the same number of channels as input images, 32-bit or 64-bit floating-point.</param>
            <param name="mask">Optional operation mask.</param>
        </member>
        <member name="M:OpenCvSharp.Cv2.AccumulateWeighted(OpenCvSharp.InputArray,OpenCvSharp.InputOutputArray,System.Double,OpenCvSharp.InputArray)">
            <summary>
            Updates a running average.
            </summary>
            <param name="src">Input image as 1- or 3-channel, 8-bit or 32-bit floating point.</param>
            <param name="dst">Accumulator image with the same number of channels as input image, 32-bit or 64-bit floating-point.</param>
            <param name="alpha">Weight of the input image.</param>
            <param name="mask">Optional operation mask.</param>
        </member>
        <member name="M:OpenCvSharp.Cv2.PSNR(OpenCvSharp.InputArray,OpenCvSharp.InputArray)">
            <summary>
            
            </summary>
            <param name="src1"></param>
            <param name="src2"></param>
            <returns></returns>
        </member>
        <member name="M:OpenCvSharp.Cv2.PhaseCorrelate(OpenCvSharp.InputArray,OpenCvSharp.InputArray,OpenCvSharp.InputArray)">
            <summary>
            
            </summary>
            <param name="src1"></param>
            <param name="src2"></param>
            <param name="window"></param>
            <returns></returns>
        </member>
        <member name="M:OpenCvSharp.Cv2.PhaseCorrelateRes(OpenCvSharp.InputArray,OpenCvSharp.InputArray,OpenCvSharp.InputArray)">
            <summary>
            
            </summary>
            <param name="src1"></param>
            <param name="src2"></param>
            <param name="window"></param>
            <returns></returns>
        </member>
        <member name="M:OpenCvSharp.Cv2.PhaseCorrelateRes(OpenCvSharp.InputArray,OpenCvSharp.InputArray,OpenCvSharp.InputArray,System.Double@)">
            <summary>
            
            </summary>
            <param name="src1"></param>
            <param name="src2"></param>
            <param name="window"></param>
            <param name="response"></param>
            <returns></returns>
        </member>
        <member name="M:OpenCvSharp.Cv2.CreateHanningWindow(OpenCvSharp.InputOutputArray,OpenCvSharp.Size,OpenCvSharp.MatType)">
            <summary>
            Computes a Hanning window coefficients in two dimensions.
            </summary>
            <param name="dst">Destination array to place Hann coefficients in</param>
            <param name="winSize">The window size specifications</param>
            <param name="type">Created array type</param>
        </member>
        <member name="M:OpenCvSharp.Cv2.Threshold(OpenCvSharp.InputArray,OpenCvSharp.OutputArray,System.Double,System.Double,OpenCvSharp.ThresholdTypes)">
            <summary>
            Applies a fixed-level threshold to each array element.
            </summary>
            <param name="src">input array (single-channel, 8-bit or 32-bit floating point).</param>
            <param name="dst">output array of the same size and type as src.</param>
            <param name="thresh">threshold value.</param>
            <param name="maxval">maximum value to use with the THRESH_BINARY and THRESH_BINARY_INV thresholding types.</param>
            <param name="type">thresholding type (see the details below).</param>
            <returns>the computed threshold value when type == OTSU</returns>
        </member>
        <member name="M:OpenCvSharp.Cv2.AdaptiveThreshold(OpenCvSharp.InputArray,OpenCvSharp.OutputArray,System.Double,OpenCvSharp.AdaptiveThresholdTypes,OpenCvSharp.ThresholdTypes,System.Int32,System.Double)">
            <summary>
            Applies an adaptive threshold to an array.
            </summary>
            <param name="src">Source 8-bit single-channel image.</param>
            <param name="dst">Destination image of the same size and the same type as src .</param>
            <param name="maxValue">Non-zero value assigned to the pixels for which the condition is satisfied. See the details below.</param>
            <param name="adaptiveMethod">Adaptive thresholding algorithm to use, ADAPTIVE_THRESH_MEAN_C or ADAPTIVE_THRESH_GAUSSIAN_C .</param>
            <param name="thresholdType">Thresholding type that must be either THRESH_BINARY or THRESH_BINARY_INV .</param>
            <param name="blockSize">Size of a pixel neighborhood that is used to calculate a threshold value for the pixel: 3, 5, 7, and so on.</param>
            <param name="c">Constant subtracted from the mean or weighted mean (see the details below). 
            Normally, it is positive but may be zero or negative as well.</param>
        </member>
        <member name="M:OpenCvSharp.Cv2.PyrDown(OpenCvSharp.InputArray,OpenCvSharp.OutputArray,System.Nullable{OpenCvSharp.Size},OpenCvSharp.BorderTypes)">
            <summary>
            Blurs an image and downsamples it.
            </summary>
            <param name="src">input image.</param>
            <param name="dst">output image; it has the specified size and the same type as src.</param>
            <param name="dstSize">size of the output image; by default, it is computed as Size((src.cols+1)/2</param>
            <param name="borderType"></param>
        </member>
        <member name="M:OpenCvSharp.Cv2.PyrUp(OpenCvSharp.InputArray,OpenCvSharp.OutputArray,System.Nullable{OpenCvSharp.Size},OpenCvSharp.BorderTypes)">
            <summary>
            Upsamples an image and then blurs it.
            </summary>
            <param name="src">input image.</param>
            <param name="dst">output image. It has the specified size and the same type as src.</param>
            <param name="dstSize">size of the output image; by default, it is computed as Size(src.cols*2, (src.rows*2)</param>
            <param name="borderType"></param>
        </member>
        <member name="M:OpenCvSharp.Cv2.Undistort(OpenCvSharp.InputArray,OpenCvSharp.OutputArray,OpenCvSharp.InputArray,OpenCvSharp.InputArray,OpenCvSharp.InputArray)">
            <summary>
            corrects lens distortion for the given camera matrix and distortion coefficients
            </summary>
            <param name="src">Input (distorted) image.</param>
            <param name="dst">Output (corrected) image that has the same size and type as src .</param>
            <param name="cameraMatrix"> Input camera matrix</param>
            <param name="distCoeffs">Input vector of distortion coefficients (k_1, k_2, p_1, p_2[, k_3[, k_4, k_5, k_6]]) of 4, 5, 
            or 8 elements. If the vector is null, the zero distortion coefficients are assumed.</param>
            <param name="newCameraMatrix">Camera matrix of the distorted image. 
            By default, it is the same as cameraMatrix but you may additionally scale 
            and shift the result by using a different matrix.</param>
        </member>
        <member name="M:OpenCvSharp.Cv2.InitUndistortRectifyMap(OpenCvSharp.InputArray,OpenCvSharp.InputArray,OpenCvSharp.InputArray,OpenCvSharp.InputArray,OpenCvSharp.Size,OpenCvSharp.MatType,OpenCvSharp.OutputArray,OpenCvSharp.OutputArray)">
            <summary>
            initializes maps for cv::remap() to correct lens distortion and optionally rectify the image
            </summary>
            <param name="cameraMatrix"></param>
            <param name="distCoeffs"></param>
            <param name="r"></param>
            <param name="newCameraMatrix"></param>
            <param name="size"></param>
            <param name="m1Type"></param>
            <param name="map1"></param>
            <param name="map2"></param>
        </member>
        <member name="M:OpenCvSharp.Cv2.InitWideAngleProjMap(OpenCvSharp.InputArray,OpenCvSharp.InputArray,OpenCvSharp.Size,System.Int32,OpenCvSharp.MatType,OpenCvSharp.OutputArray,OpenCvSharp.OutputArray,OpenCvSharp.ProjectionType,System.Double)">
            <summary>
            initializes maps for cv::remap() for wide-angle
            </summary>
            <param name="cameraMatrix"></param>
            <param name="distCoeffs"></param>
            <param name="imageSize"></param>
            <param name="destImageWidth"></param>
            <param name="m1Type"></param>
            <param name="map1"></param>
            <param name="map2"></param>
            <param name="projType"></param>
            <param name="alpha"></param>
            <returns></returns>
        </member>
        <member name="M:OpenCvSharp.Cv2.GetDefaultNewCameraMatrix(OpenCvSharp.InputArray,System.Nullable{OpenCvSharp.Size},System.Boolean)">
            <summary>
            returns the default new camera matrix (by default it is the same as cameraMatrix unless centerPricipalPoint=true)
            </summary>
            <param name="cameraMatrix">Input camera matrix.</param>
            <param name="imgSize">Camera view image size in pixels.</param>
            <param name="centerPrincipalPoint">Location of the principal point in the new camera matrix. 
            The parameter indicates whether this location should be at the image center or not.</param>
            <returns>the camera matrix that is either an exact copy of the input cameraMatrix 
            (when centerPrinicipalPoint=false), or the modified one (when centerPrincipalPoint=true).</returns>
        </member>
        <member name="M:OpenCvSharp.Cv2.UndistortPoints(OpenCvSharp.InputArray,OpenCvSharp.OutputArray,OpenCvSharp.InputArray,OpenCvSharp.InputArray,OpenCvSharp.InputArray,OpenCvSharp.InputArray)">
            <summary>
            Computes the ideal point coordinates from the observed point coordinates.
            </summary>
            <param name="src">Observed point coordinates, 1xN or Nx1 2-channel (CV_32FC2 or CV_64FC2).</param>
            <param name="dst">Output ideal point coordinates after undistortion and reverse perspective transformation. 
            If matrix P is identity or omitted, dst will contain normalized point coordinates.</param>
            <param name="cameraMatrix">Camera matrix</param>
            <param name="distCoeffs">Input vector of distortion coefficients (k_1, k_2, p_1, p_2[, k_3[, k_4, k_5, k_6]]) of 4, 5, or 8 elements. 
            If the vector is null, the zero distortion coefficients are assumed.</param>
            <param name="r">Rectification transformation in the object space (3x3 matrix). 
            R1 or R2 computed by stereoRectify() can be passed here. 
            If the matrix is empty, the identity transformation is used.</param>
            <param name="p">New camera matrix (3x3) or new projection matrix (3x4). 
            P1 or P2 computed by stereoRectify() can be passed here. If the matrix is empty, 
            the identity new camera matrix is used.</param>
        </member>
        <member name="M:OpenCvSharp.Cv2.CalcHist(OpenCvSharp.Mat[],System.Int32[],OpenCvSharp.InputArray,OpenCvSharp.OutputArray,System.Int32,System.Int32[],OpenCvSharp.Rangef[],System.Boolean,System.Boolean)">
            <summary>
            computes the joint dense histogram for a set of images.
            </summary>
            <param name="images"></param>
            <param name="channels"></param>
            <param name="mask"></param>
            <param name="hist"></param>
            <param name="dims"></param>
            <param name="histSize"></param>
            <param name="ranges"></param>
            <param name="uniform"></param>
            <param name="accumulate"></param>
        </member>
        <member name="M:OpenCvSharp.Cv2.CalcHist(OpenCvSharp.Mat[],System.Int32[],OpenCvSharp.InputArray,OpenCvSharp.OutputArray,System.Int32,System.Int32[],System.Single[][],System.Boolean,System.Boolean)">
            <summary>
            computes the joint dense histogram for a set of images.
            </summary>
            <param name="images"></param>
            <param name="channels"></param>
            <param name="mask"></param>
            <param name="hist"></param>
            <param name="dims"></param>
            <param name="histSize"></param>
            <param name="ranges"></param>
            <param name="uniform"></param>
            <param name="accumulate"></param>
        </member>
        <member name="M:OpenCvSharp.Cv2.CalcBackProject(OpenCvSharp.Mat[],System.Int32[],OpenCvSharp.InputArray,OpenCvSharp.OutputArray,OpenCvSharp.Rangef[],System.Boolean)">
            <summary>
            computes the joint dense histogram for a set of images.
            </summary>
            <param name="images"></param>
            <param name="channels"></param>
            <param name="hist"></param>
            <param name="backProject"></param>
            <param name="ranges"></param>
            <param name="uniform"></param>
        </member>
        <member name="M:OpenCvSharp.Cv2.CompareHist(OpenCvSharp.InputArray,OpenCvSharp.InputArray,OpenCvSharp.HistCompMethods)">
            <summary>
            compares two histograms stored in dense arrays
            </summary>
            <param name="h1">The first compared histogram</param>
            <param name="h2">The second compared histogram of the same size as h1</param>
            <param name="method">The comparison method</param>
            <returns></returns>
        </member>
        <member name="M:OpenCvSharp.Cv2.EqualizeHist(OpenCvSharp.InputArray,OpenCvSharp.OutputArray)">
            <summary>
            normalizes the grayscale image brightness and contrast by normalizing its histogram
            </summary>
            <param name="src">The source 8-bit single channel image</param>
            <param name="dst">The destination image; will have the same size and the same type as src</param>
        </member>
        <member name="M:OpenCvSharp.Cv2.CreateCLAHE(System.Double,System.Nullable{OpenCvSharp.Size})">
            <summary>
            Creates a predefined CLAHE object
            </summary>
            <param name="clipLimit"></param>
            <param name="tileGridSize"></param>
            <returns></returns>
        </member>
        <member name="M:OpenCvSharp.Cv2.EMD(OpenCvSharp.InputArray,OpenCvSharp.InputArray,OpenCvSharp.DistanceTypes)">
            <summary>
            
            </summary>
            <param name="signature1"></param>
            <param name="signature2"></param>
            <param name="distType"></param>
            <returns></returns>
        </member>
        <member name="M:OpenCvSharp.Cv2.EMD(OpenCvSharp.InputArray,OpenCvSharp.InputArray,OpenCvSharp.DistanceTypes,OpenCvSharp.InputArray)">
            <summary>
            
            </summary>
            <param name="signature1"></param>
            <param name="signature2"></param>
            <param name="distType"></param>
            <param name="cost"></param>
            <returns></returns>
        </member>
        <member name="M:OpenCvSharp.Cv2.EMD(OpenCvSharp.InputArray,OpenCvSharp.InputArray,OpenCvSharp.DistanceTypes,OpenCvSharp.InputArray,System.Single@)">
            <summary>
            
            </summary>
            <param name="signature1"></param>
            <param name="signature2"></param>
            <param name="distType"></param>
            <param name="cost"></param>
            <param name="lowerBound"></param>
            <returns></returns>
        </member>
        <member name="M:OpenCvSharp.Cv2.EMD(OpenCvSharp.InputArray,OpenCvSharp.InputArray,OpenCvSharp.DistanceTypes,OpenCvSharp.InputArray,System.Single@,OpenCvSharp.OutputArray)">
            <summary>
            
            </summary>
            <param name="signature1"></param>
            <param name="signature2"></param>
            <param name="distType"></param>
            <param name="cost"></param>
            <param name="lowerBound"></param>
            <param name="flow"></param>
            <returns></returns>
        </member>
        <member name="M:OpenCvSharp.Cv2.Watershed(OpenCvSharp.InputArray,OpenCvSharp.InputOutputArray)">
            <summary>
            Performs a marker-based image segmentation using the watershed algorithm.
            </summary>
            <param name="image">Input 8-bit 3-channel image.</param>
            <param name="markers">Input/output 32-bit single-channel image (map) of markers. 
            It should have the same size as image.</param>
        </member>
        <member name="M:OpenCvSharp.Cv2.PyrMeanShiftFiltering(OpenCvSharp.InputArray,OpenCvSharp.OutputArray,System.Double,System.Double,System.Int32,System.Nullable{OpenCvSharp.TermCriteria})">
            <summary>
            Performs initial step of meanshift segmentation of an image.
            </summary>
            <param name="src">The source 8-bit, 3-channel image.</param>
            <param name="dst">The destination image of the same format and the same size as the source.</param>
            <param name="sp">The spatial window radius.</param>
            <param name="sr">The color window radius.</param>
            <param name="maxLevel">Maximum level of the pyramid for the segmentation.</param>
            <param name="termcrit">Termination criteria: when to stop meanshift iterations.</param>
        </member>
        <member name="M:OpenCvSharp.Cv2.GrabCut(OpenCvSharp.InputArray,OpenCvSharp.InputOutputArray,OpenCvSharp.Rect,OpenCvSharp.InputOutputArray,OpenCvSharp.InputOutputArray,System.Int32,OpenCvSharp.GrabCutModes)">
            <summary>
            Segments the image using GrabCut algorithm
            </summary>
            <param name="img">Input 8-bit 3-channel image.</param>
            <param name="mask">Input/output 8-bit single-channel mask. 
            The mask is initialized by the function when mode is set to GC_INIT_WITH_RECT. 
            Its elements may have Cv2.GC_BGD / Cv2.GC_FGD / Cv2.GC_PR_BGD / Cv2.GC_PR_FGD</param>
            <param name="rect">ROI containing a segmented object. The pixels outside of the ROI are 
            marked as "obvious background". The parameter is only used when mode==GC_INIT_WITH_RECT.</param>
            <param name="bgdModel">Temporary array for the background model. Do not modify it while you are processing the same image.</param>
            <param name="fgdModel">Temporary arrays for the foreground model. Do not modify it while you are processing the same image.</param>
            <param name="iterCount">Number of iterations the algorithm should make before returning the result. 
            Note that the result can be refined with further calls with mode==GC_INIT_WITH_MASK or mode==GC_EVAL .</param>
            <param name="mode">Operation mode that could be one of GrabCutFlag value.</param>
        </member>
        <member name="M:OpenCvSharp.Cv2.DistanceTransformWithLabels(OpenCvSharp.InputArray,OpenCvSharp.OutputArray,OpenCvSharp.OutputArray,OpenCvSharp.DistanceTypes,OpenCvSharp.DistanceMaskSize,OpenCvSharp.DistanceTransformLabelTypes)">
            <summary>
            builds the discrete Voronoi diagram
            </summary>
            <param name="src"></param>
            <param name="dst"></param>
            <param name="labels"></param>
            <param name="distanceType"></param>
            <param name="maskSize"></param>
            <param name="labelType"></param>
        </member>
        <member name="M:OpenCvSharp.Cv2.DistanceTransform(OpenCvSharp.InputArray,OpenCvSharp.OutputArray,OpenCvSharp.DistanceTypes,OpenCvSharp.DistanceMaskSize)">
            <summary>
            computes the distance transform map
            </summary>
            <param name="src"></param>
            <param name="dst"></param>
            <param name="distanceType"></param>
            <param name="maskSize"></param>
        </member>
        <member name="M:OpenCvSharp.Cv2.FloodFill(OpenCvSharp.InputOutputArray,OpenCvSharp.Point,OpenCvSharp.Scalar)">
            <summary>
            Fills a connected component with the given color.
            </summary>
            <param name="image">Input/output 1- or 3-channel, 8-bit, or floating-point image. 
            It is modified by the function unless the FLOODFILL_MASK_ONLY flag is set in the 
            second variant of the function. See the details below.</param>
            <param name="seedPoint">Starting point.</param>
            <param name="newVal">New value of the repainted domain pixels.</param>
            <returns></returns>
        </member>
        <member name="M:OpenCvSharp.Cv2.FloodFill(OpenCvSharp.InputOutputArray,OpenCvSharp.Point,OpenCvSharp.Scalar,OpenCvSharp.Rect@,System.Nullable{OpenCvSharp.Scalar},System.Nullable{OpenCvSharp.Scalar},OpenCvSharp.FloodFillFlags)">
            <summary>
            Fills a connected component with the given color.
            </summary>
            <param name="image">Input/output 1- or 3-channel, 8-bit, or floating-point image. 
            It is modified by the function unless the FLOODFILL_MASK_ONLY flag is set in the 
            second variant of the function. See the details below.</param>
            <param name="seedPoint">Starting point.</param>
            <param name="newVal">New value of the repainted domain pixels.</param>
            <param name="rect">Optional output parameter set by the function to the 
            minimum bounding rectangle of the repainted domain.</param>
            <param name="loDiff">Maximal lower brightness/color difference between the currently 
            observed pixel and one of its neighbors belonging to the component, or a seed pixel 
            being added to the component.</param>
            <param name="upDiff">Maximal upper brightness/color difference between the currently 
            observed pixel and one of its neighbors belonging to the component, or a seed pixel 
            being added to the component.</param>
            <param name="flags">Operation flags. Lower bits contain a connectivity value, 
            4 (default) or 8, used within the function. Connectivity determines which 
            neighbors of a pixel are considered. </param>
            <returns></returns>
        </member>
        <member name="M:OpenCvSharp.Cv2.FloodFill(OpenCvSharp.InputOutputArray,OpenCvSharp.Point,OpenCvSharp.Scalar,OpenCvSharp.Rect@,System.Nullable{OpenCvSharp.Scalar},System.Nullable{OpenCvSharp.Scalar},System.Int32)">
            <summary>
            Fills a connected component with the given color.
            </summary>
            <param name="image">Input/output 1- or 3-channel, 8-bit, or floating-point image. 
            It is modified by the function unless the FLOODFILL_MASK_ONLY flag is set in the 
            second variant of the function. See the details below.</param>
            <param name="seedPoint">Starting point.</param>
            <param name="newVal">New value of the repainted domain pixels.</param>
            <param name="rect">Optional output parameter set by the function to the 
            minimum bounding rectangle of the repainted domain.</param>
            <param name="loDiff">Maximal lower brightness/color difference between the currently 
            observed pixel and one of its neighbors belonging to the component, or a seed pixel 
            being added to the component.</param>
            <param name="upDiff">Maximal upper brightness/color difference between the currently 
            observed pixel and one of its neighbors belonging to the component, or a seed pixel 
            being added to the component.</param>
            <param name="flags">Operation flags. Lower bits contain a connectivity value, 
            4 (default) or 8, used within the function. Connectivity determines which 
            neighbors of a pixel are considered. </param>
            <returns></returns>
        </member>
        <member name="M:OpenCvSharp.Cv2.FloodFill(OpenCvSharp.InputOutputArray,OpenCvSharp.InputOutputArray,OpenCvSharp.Point,OpenCvSharp.Scalar)">
            <summary>
            Fills a connected component with the given color.
            </summary>
            <param name="image">Input/output 1- or 3-channel, 8-bit, or floating-point image. 
            It is modified by the function unless the FLOODFILL_MASK_ONLY flag is set in the 
            second variant of the function. See the details below.</param>
            <param name="mask">(For the second function only) Operation mask that should be a single-channel 8-bit image, 
            2 pixels wider and 2 pixels taller. The function uses and updates the mask, so you take responsibility of 
            initializing the mask content. Flood-filling cannot go across non-zero pixels in the mask. For example, 
            an edge detector output can be used as a mask to stop filling at edges. It is possible to use the same mask 
            in multiple calls to the function to make sure the filled area does not overlap.</param>
            <param name="seedPoint">Starting point.</param>
            <param name="newVal">New value of the repainted domain pixels.</param>
            <returns></returns>
        </member>
        <member name="M:OpenCvSharp.Cv2.FloodFill(OpenCvSharp.InputOutputArray,OpenCvSharp.InputOutputArray,OpenCvSharp.Point,OpenCvSharp.Scalar,OpenCvSharp.Rect@,System.Nullable{OpenCvSharp.Scalar},System.Nullable{OpenCvSharp.Scalar},OpenCvSharp.FloodFillFlags)">
            <summary>
            Fills a connected component with the given color.
            </summary>
            <param name="image">Input/output 1- or 3-channel, 8-bit, or floating-point image. 
            It is modified by the function unless the FLOODFILL_MASK_ONLY flag is set in the 
            second variant of the function. See the details below.</param>
            <param name="mask">(For the second function only) Operation mask that should be a single-channel 8-bit image, 
            2 pixels wider and 2 pixels taller. The function uses and updates the mask, so you take responsibility of 
            initializing the mask content. Flood-filling cannot go across non-zero pixels in the mask. For example, 
            an edge detector output can be used as a mask to stop filling at edges. It is possible to use the same mask 
            in multiple calls to the function to make sure the filled area does not overlap.</param>
            <param name="seedPoint">Starting point.</param>
            <param name="newVal">New value of the repainted domain pixels.</param>
            <param name="rect">Optional output parameter set by the function to the 
            minimum bounding rectangle of the repainted domain.</param>
            <param name="loDiff">Maximal lower brightness/color difference between the currently 
            observed pixel and one of its neighbors belonging to the component, or a seed pixel 
            being added to the component.</param>
            <param name="upDiff">Maximal upper brightness/color difference between the currently 
            observed pixel and one of its neighbors belonging to the component, or a seed pixel 
            being added to the component.</param>
            <param name="flags">Operation flags. Lower bits contain a connectivity value, 
            4 (default) or 8, used within the function. Connectivity determines which 
            neighbors of a pixel are considered. </param>
            <returns></returns>
        </member>
        <member name="M:OpenCvSharp.Cv2.FloodFill(OpenCvSharp.InputOutputArray,OpenCvSharp.InputOutputArray,OpenCvSharp.Point,OpenCvSharp.Scalar,OpenCvSharp.Rect@,System.Nullable{OpenCvSharp.Scalar},System.Nullable{OpenCvSharp.Scalar},System.Int32)">
            <summary>
            Fills a connected component with the given color.
            </summary>
            <param name="image">Input/output 1- or 3-channel, 8-bit, or floating-point image. 
            It is modified by the function unless the FLOODFILL_MASK_ONLY flag is set in the 
            second variant of the function. See the details below.</param>
            <param name="mask">(For the second function only) Operation mask that should be a single-channel 8-bit image, 
            2 pixels wider and 2 pixels taller. The function uses and updates the mask, so you take responsibility of 
            initializing the mask content. Flood-filling cannot go across non-zero pixels in the mask. For example, 
            an edge detector output can be used as a mask to stop filling at edges. It is possible to use the same mask 
            in multiple calls to the function to make sure the filled area does not overlap.</param>
            <param name="seedPoint">Starting point.</param>
            <param name="newVal">New value of the repainted domain pixels.</param>
            <param name="rect">Optional output parameter set by the function to the 
            minimum bounding rectangle of the repainted domain.</param>
            <param name="loDiff">Maximal lower brightness/color difference between the currently 
            observed pixel and one of its neighbors belonging to the component, or a seed pixel 
            being added to the component.</param>
            <param name="upDiff">Maximal upper brightness/color difference between the currently 
            observed pixel and one of its neighbors belonging to the component, or a seed pixel 
            being added to the component.</param>
            <param name="flags">Operation flags. Lower bits contain a connectivity value, 
            4 (default) or 8, used within the function. Connectivity determines which 
            neighbors of a pixel are considered. </param>
            <returns></returns>
        </member>
        <member name="M:OpenCvSharp.Cv2.CvtColor(OpenCvSharp.InputArray,OpenCvSharp.OutputArray,OpenCvSharp.ColorConversionCodes,System.Int32)">
            <summary>
            Converts image from one color space to another
            </summary>
            <param name="src">The source image, 8-bit unsigned, 16-bit unsigned or single-precision floating-point</param>
            <param name="dst">The destination image; will have the same size and the same depth as src</param>
            <param name="code">The color space conversion code</param>
            <param name="dstCn">The number of channels in the destination image; if the parameter is 0, the number of the channels will be derived automatically from src and the code</param>
        </member>
        <member name="M:OpenCvSharp.Cv2.Moments(OpenCvSharp.InputArray,System.Boolean)">
            <summary>
            Calculates all of the moments 
            up to the third order of a polygon or rasterized shape.
            </summary>
            <param name="array">A raster image (single-channel, 8-bit or floating-point 
            2D array) or an array ( 1xN or Nx1 ) of 2D points ( Point or Point2f )</param>
            <param name="binaryImage">If it is true, then all the non-zero image pixels are treated as 1’s</param>
            <returns></returns>
        </member>
        <member name="M:OpenCvSharp.Cv2.Moments(System.Byte[0:,0:],System.Boolean)">
            <summary>
            Calculates all of the moments 
            up to the third order of a polygon or rasterized shape.
            </summary>
            <param name="array">A raster image (8-bit) 2D array</param>
            <param name="binaryImage">If it is true, then all the non-zero image pixels are treated as 1’s</param>
            <returns></returns>
        </member>
        <member name="M:OpenCvSharp.Cv2.Moments(System.Single[0:,0:],System.Boolean)">
            <summary>
            Calculates all of the moments 
            up to the third order of a polygon or rasterized shape.
            </summary>
            <param name="array">A raster image (floating-point) 2D array</param>
            <param name="binaryImage">If it is true, then all the non-zero image pixels are treated as 1’s</param>
            <returns></returns>
        </member>
        <member name="M:OpenCvSharp.Cv2.Moments(System.Collections.Generic.IEnumerable{OpenCvSharp.Point},System.Boolean)">
            <summary>
            Calculates all of the moments 
            up to the third order of a polygon or rasterized shape.
            </summary>
            <param name="array">Array of 2D points</param>
            <param name="binaryImage">If it is true, then all the non-zero image pixels are treated as 1’s</param>
            <returns></returns>
        </member>
        <member name="M:OpenCvSharp.Cv2.Moments(System.Collections.Generic.IEnumerable{OpenCvSharp.Point2f},System.Boolean)">
            <summary>
            Calculates all of the moments 
            up to the third order of a polygon or rasterized shape.
            </summary>
            <param name="array">Array of 2D points</param>
            <param name="binaryImage">If it is true, then all the non-zero image pixels are treated as 1’s</param>
            <returns></returns>
        </member>
        <member name="M:OpenCvSharp.Cv2.MatchTemplate(OpenCvSharp.InputArray,OpenCvSharp.InputArray,OpenCvSharp.OutputArray,OpenCvSharp.TemplateMatchModes,OpenCvSharp.InputArray)">
            <summary>
            Computes the proximity map for the raster template and the image where the template is searched for
            </summary>
            <param name="image">Image where the search is running; should be 8-bit or 32-bit floating-point</param>
            <param name="templ">Searched template; must be not greater than the source image and have the same data type</param>
            <param name="result">A map of comparison results; will be single-channel 32-bit floating-point. 
            If image is WxH and templ is wxh then result will be (W-w+1) x (H-h+1).</param>
            <param name="method">Specifies the comparison method</param>
            <param name="mask">Mask of searched template. It must have the same datatype and size with templ. It is not set by default.</param>
        </member>
        <member name="M:OpenCvSharp.Cv2.ConnectedComponents(OpenCvSharp.InputArray,OpenCvSharp.OutputArray,OpenCvSharp.PixelConnectivity)">
            <summary>
            computes the connected components labeled image of boolean image. 
            image with 4 or 8 way connectivity - returns N, the total number of labels [0, N-1] where 0 
            represents the background label. ltype specifies the output label image type, an important 
            consideration based on the total number of labels or alternatively the total number of 
            pixels in the source image.
            </summary>
            <param name="image">the image to be labeled</param>
            <param name="labels">destination labeled image</param>
            <param name="connectivity">8 or 4 for 8-way or 4-way connectivity respectively</param>
            <returns>The number of labels</returns>
        </member>
        <member name="M:OpenCvSharp.Cv2.ConnectedComponents(OpenCvSharp.InputArray,OpenCvSharp.OutputArray,OpenCvSharp.PixelConnectivity,OpenCvSharp.MatType)">
            <summary>
            computes the connected components labeled image of boolean image. 
            image with 4 or 8 way connectivity - returns N, the total number of labels [0, N-1] where 0 
            represents the background label. ltype specifies the output label image type, an important 
            consideration based on the total number of labels or alternatively the total number of 
            pixels in the source image.
            </summary>
            <param name="image">the image to be labeled</param>
            <param name="labels">destination labeled image</param>
            <param name="connectivity">8 or 4 for 8-way or 4-way connectivity respectively</param>
            <param name="ltype">output image label type. Currently CV_32S and CV_16U are supported.</param>
            <returns>The number of labels</returns>
        </member>
        <member name="M:OpenCvSharp.Cv2.ConnectedComponents(OpenCvSharp.InputArray,System.Int32[0:,0:]@,OpenCvSharp.PixelConnectivity)">
            <summary>
            computes the connected components labeled image of boolean image. 
            image with 4 or 8 way connectivity - returns N, the total number of labels [0, N-1] where 0 
            represents the background label. ltype specifies the output label image type, an important 
            consideration based on the total number of labels or alternatively the total number of 
            pixels in the source image.
            </summary>
            <param name="image">the image to be labeled</param>
            <param name="labels">destination labeled rectangular array</param>
            <param name="connectivity">8 or 4 for 8-way or 4-way connectivity respectively</param>
            <returns>The number of labels</returns>
        </member>
        <member name="M:OpenCvSharp.Cv2.ConnectedComponentsWithStats(OpenCvSharp.InputArray,OpenCvSharp.OutputArray,OpenCvSharp.OutputArray,OpenCvSharp.OutputArray,OpenCvSharp.PixelConnectivity)">
            <summary>
            computes the connected components labeled image of boolean image. 
            image with 4 or 8 way connectivity - returns N, the total number of labels [0, N-1] where 0 
            represents the background label. ltype specifies the output label image type, an important 
            consideration based on the total number of labels or alternatively the total number of 
            pixels in the source image.
            </summary>
            <param name="image">the image to be labeled</param>
            <param name="labels">destination labeled image</param>
            <param name="stats">statistics output for each label, including the background label, 
            see below for available statistics. Statistics are accessed via stats(label, COLUMN) 
            where COLUMN is one of cv::ConnectedComponentsTypes</param>
            <param name="centroids">floating point centroid (x,y) output for each label, 
            including the background label</param>
            <param name="connectivity">8 or 4 for 8-way or 4-way connectivity respectively</param>
            <returns></returns>
        </member>
        <member name="M:OpenCvSharp.Cv2.ConnectedComponentsWithStats(OpenCvSharp.InputArray,OpenCvSharp.OutputArray,OpenCvSharp.OutputArray,OpenCvSharp.OutputArray,OpenCvSharp.PixelConnectivity,OpenCvSharp.MatType)">
            <summary>
            computes the connected components labeled image of boolean image. 
            image with 4 or 8 way connectivity - returns N, the total number of labels [0, N-1] where 0 
            represents the background label. ltype specifies the output label image type, an important 
            consideration based on the total number of labels or alternatively the total number of 
            pixels in the source image.
            </summary>
            <param name="image">the image to be labeled</param>
            <param name="labels">destination labeled image</param>
            <param name="stats">statistics output for each label, including the background label, 
            see below for available statistics. Statistics are accessed via stats(label, COLUMN) 
            where COLUMN is one of cv::ConnectedComponentsTypes</param>
            <param name="centroids">floating point centroid (x,y) output for each label, 
            including the background label</param>
            <param name="connectivity">8 or 4 for 8-way or 4-way connectivity respectively</param>
            <param name="ltype">output image label type. Currently CV_32S and CV_16U are supported.</param>
            <returns></returns>
        </member>
        <member name="M:OpenCvSharp.Cv2.ConnectedComponentsEx(OpenCvSharp.InputArray,OpenCvSharp.PixelConnectivity)">
            <summary>
            computes the connected components labeled image of boolean image. 
            image with 4 or 8 way connectivity - returns N, the total number of labels [0, N-1] where 0 
            represents the background label. ltype specifies the output label image type, an important 
            consideration based on the total number of labels or alternatively the total number of 
            pixels in the source image.
            </summary>
            <param name="image">the image to be labeled</param>
            <param name="connectivity">8 or 4 for 8-way or 4-way connectivity respectively</param>
            <returns></returns>
        </member>
        <member name="M:OpenCvSharp.Cv2.FindContours(OpenCvSharp.InputOutputArray,OpenCvSharp.Point[][]@,OpenCvSharp.HierarchyIndex[]@,OpenCvSharp.RetrievalModes,OpenCvSharp.ContourApproximationModes,System.Nullable{OpenCvSharp.Point})">
            <summary>
            Finds contours in a binary image.
            </summary>
            <param name="image">Source, an 8-bit single-channel image. Non-zero pixels are treated as 1’s. 
            Zero pixels remain 0’s, so the image is treated as binary.
            The function modifies the image while extracting the contours.</param> 
            <param name="contours">Detected contours. Each contour is stored as a vector of points.</param>
            <param name="hierarchy">Optional output vector, containing information about the image topology. 
            It has as many elements as the number of contours. For each i-th contour contours[i], 
            the members of the elements hierarchy[i] are set to 0-based indices in contours of the next 
            and previous contours at the same hierarchical level, the first child contour and the parent contour, respectively. 
            If for the contour i there are no next, previous, parent, or nested contours, the corresponding elements of hierarchy[i] will be negative.</param>
            <param name="mode">Contour retrieval mode</param>
            <param name="method">Contour approximation method</param>
            <param name="offset"> Optional offset by which every contour point is shifted. 
            This is useful if the contours are extracted from the image ROI and then they should be analyzed in the whole image context.</param>
        </member>
        <member name="M:OpenCvSharp.Cv2.FindContours(OpenCvSharp.InputOutputArray,OpenCvSharp.Mat[]@,OpenCvSharp.OutputArray,OpenCvSharp.RetrievalModes,OpenCvSharp.ContourApproximationModes,System.Nullable{OpenCvSharp.Point})">
            <summary>
            Finds contours in a binary image.
            </summary>
            <param name="image">Source, an 8-bit single-channel image. Non-zero pixels are treated as 1’s. 
            Zero pixels remain 0’s, so the image is treated as binary.
            The function modifies the image while extracting the contours.</param> 
            <param name="contours">Detected contours. Each contour is stored as a vector of points.</param>
            <param name="hierarchy">Optional output vector, containing information about the image topology. 
            It has as many elements as the number of contours. For each i-th contour contours[i], 
            the members of the elements hierarchy[i] are set to 0-based indices in contours of the next 
            and previous contours at the same hierarchical level, the first child contour and the parent contour, respectively. 
            If for the contour i there are no next, previous, parent, or nested contours, the corresponding elements of hierarchy[i] will be negative.</param>
            <param name="mode">Contour retrieval mode</param>
            <param name="method">Contour approximation method</param>
            <param name="offset"> Optional offset by which every contour point is shifted. 
            This is useful if the contours are extracted from the image ROI and then they should be analyzed in the whole image context.</param>
        </member>
        <member name="M:OpenCvSharp.Cv2.FindContoursAsArray(OpenCvSharp.InputOutputArray,OpenCvSharp.RetrievalModes,OpenCvSharp.ContourApproximationModes,System.Nullable{OpenCvSharp.Point})">
            <summary>
            Finds contours in a binary image.
            </summary>
            <param name="image">Source, an 8-bit single-channel image. Non-zero pixels are treated as 1’s. 
            Zero pixels remain 0’s, so the image is treated as binary.
            The function modifies the image while extracting the contours.</param> 
            <param name="mode">Contour retrieval mode</param>
            <param name="method">Contour approximation method</param>
            <param name="offset"> Optional offset by which every contour point is shifted. 
            This is useful if the contours are extracted from the image ROI and then they should be analyzed in the whole image context.</param>
            <returns>Detected contours. Each contour is stored as a vector of points.</returns>
        </member>
        <member name="M:OpenCvSharp.Cv2.FindContoursAsMat(OpenCvSharp.InputOutputArray,OpenCvSharp.RetrievalModes,OpenCvSharp.ContourApproximationModes,System.Nullable{OpenCvSharp.Point})">
            <summary>
            Finds contours in a binary image.
            </summary>
            <param name="image">Source, an 8-bit single-channel image. Non-zero pixels are treated as 1’s. 
            Zero pixels remain 0’s, so the image is treated as binary.
            The function modifies the image while extracting the contours.</param> 
            <param name="mode">Contour retrieval mode</param>
            <param name="method">Contour approximation method</param>
            <param name="offset"> Optional offset by which every contour point is shifted. 
            This is useful if the contours are extracted from the image ROI and then they should be analyzed in the whole image context.</param>
            <returns>Detected contours. Each contour is stored as a vector of points.</returns>
        </member>
        <member name="M:OpenCvSharp.Cv2.ApproxPolyDP(OpenCvSharp.InputArray,OpenCvSharp.OutputArray,System.Double,System.Boolean)">
            <summary>
            Approximates contour or a curve using Douglas-Peucker algorithm
            </summary>
            <param name="curve">The polygon or curve to approximate. 
            Must be 1 x N or N x 1 matrix of type CV_32SC2 or CV_32FC2.</param>
            <param name="approxCurve">The result of the approximation; 
            The type should match the type of the input curve</param>
            <param name="epsilon">Specifies the approximation accuracy. 
            This is the maximum distance between the original curve and its approximation.</param>
            <param name="closed">The result of the approximation; 
            The type should match the type of the input curve</param>
        </member>
        <member name="M:OpenCvSharp.Cv2.ApproxPolyDP(System.Collections.Generic.IEnumerable{OpenCvSharp.Point},System.Double,System.Boolean)">
            <summary>
            Approximates contour or a curve using Douglas-Peucker algorithm
            </summary>
            <param name="curve">The polygon or curve to approximate.</param>
            <param name="epsilon">Specifies the approximation accuracy. 
            This is the maximum distance between the original curve and its approximation.</param>
            <param name="closed">The result of the approximation; 
            The type should match the type of the input curve</param>
            <returns>The result of the approximation; 
            The type should match the type of the input curve</returns>
        </member>
        <member name="M:OpenCvSharp.Cv2.ApproxPolyDP(System.Collections.Generic.IEnumerable{OpenCvSharp.Point2f},System.Double,System.Boolean)">
            <summary>
            Approximates contour or a curve using Douglas-Peucker algorithm
            </summary>
            <param name="curve">The polygon or curve to approximate.</param>
            <param name="epsilon">Specifies the approximation accuracy. 
            This is the maximum distance between the original curve and its approximation.</param>
            <param name="closed">If true, the approximated curve is closed 
            (i.e. its first and last vertices are connected), otherwise it’s not</param>
            <returns>The result of the approximation; 
            The type should match the type of the input curve</returns>
        </member>
        <member name="M:OpenCvSharp.Cv2.ArcLength(OpenCvSharp.InputArray,System.Boolean)">
            <summary>
            Calculates a contour perimeter or a curve length.
            </summary>
            <param name="curve">The input vector of 2D points, represented by CV_32SC2 or CV_32FC2 matrix.</param>
            <param name="closed">Indicates, whether the curve is closed or not.</param>
            <returns></returns>
        </member>
        <member name="M:OpenCvSharp.Cv2.ArcLength(System.Collections.Generic.IEnumerable{OpenCvSharp.Point},System.Boolean)">
            <summary>
            Calculates a contour perimeter or a curve length.
            </summary>
            <param name="curve">The input vector of 2D points.</param>
            <param name="closed">Indicates, whether the curve is closed or not.</param>
            <returns></returns>
        </member>
        <member name="M:OpenCvSharp.Cv2.ArcLength(System.Collections.Generic.IEnumerable{OpenCvSharp.Point2f},System.Boolean)">
            <summary>
            Calculates a contour perimeter or a curve length.
            </summary>
            <param name="curve">The input vector of 2D points.</param>
            <param name="closed">Indicates, whether the curve is closed or not.</param>
            <returns></returns>
        </member>
        <member name="M:OpenCvSharp.Cv2.BoundingRect(OpenCvSharp.InputArray)">
            <summary>
            Calculates the up-right bounding rectangle of a point set.
            </summary>
            <param name="curve">The input 2D point set, represented by CV_32SC2 or CV_32FC2 matrix.</param>
            <returns>Minimal up-right bounding rectangle for the specified point set.</returns>
        </member>
        <member name="M:OpenCvSharp.Cv2.BoundingRect(System.Collections.Generic.IEnumerable{OpenCvSharp.Point})">
            <summary>
            Calculates the up-right bounding rectangle of a point set.
            </summary>
            <param name="curve">The input 2D point set, represented by CV_32SC2 or CV_32FC2 matrix.</param>
            <returns>Minimal up-right bounding rectangle for the specified point set.</returns>
        </member>
        <member name="M:OpenCvSharp.Cv2.BoundingRect(System.Collections.Generic.IEnumerable{OpenCvSharp.Point2f})">
            <summary>
            Calculates the up-right bounding rectangle of a point set.
            </summary>
            <param name="curve">The input 2D point set, represented by CV_32SC2 or CV_32FC2 matrix.</param>
            <returns>Minimal up-right bounding rectangle for the specified point set.</returns>
        </member>
        <member name="M:OpenCvSharp.Cv2.ContourArea(OpenCvSharp.InputArray,System.Boolean)">
            <summary>
            Calculates the contour area
            </summary>
            <param name="contour">The contour vertices, represented by CV_32SC2 or CV_32FC2 matrix</param>
            <param name="oriented"></param>
            <returns></returns>
        </member>
        <member name="M:OpenCvSharp.Cv2.ContourArea(System.Collections.Generic.IEnumerable{OpenCvSharp.Point},System.Boolean)">
            <summary>
            Calculates the contour area
            </summary>
            <param name="contour">The contour vertices, represented by CV_32SC2 or CV_32FC2 matrix</param>
            <param name="oriented"></param>
            <returns></returns>
        </member>
        <member name="M:OpenCvSharp.Cv2.ContourArea(System.Collections.Generic.IEnumerable{OpenCvSharp.Point2f},System.Boolean)">
            <summary>
            Calculates the contour area
            </summary>
            <param name="contour">The contour vertices, represented by CV_32SC2 or CV_32FC2 matrix</param>
            <param name="oriented"></param>
            <returns></returns>
        </member>
        <member name="M:OpenCvSharp.Cv2.MinAreaRect(OpenCvSharp.InputArray)">
            <summary>
            Finds the minimum area rotated rectangle enclosing a 2D point set.
            </summary>
            <param name="points">The input 2D point set, represented by CV_32SC2 or CV_32FC2 matrix.</param>
            <returns></returns>
        </member>
        <member name="M:OpenCvSharp.Cv2.MinAreaRect(System.Collections.Generic.IEnumerable{OpenCvSharp.Point})">
            <summary>
            Finds the minimum area rotated rectangle enclosing a 2D point set.
            </summary>
            <param name="points">The input 2D point set, represented by CV_32SC2 or CV_32FC2 matrix.</param>
            <returns></returns>
        </member>
        <member name="M:OpenCvSharp.Cv2.MinAreaRect(System.Collections.Generic.IEnumerable{OpenCvSharp.Point2f})">
            <summary>
            Finds the minimum area rotated rectangle enclosing a 2D point set.
            </summary>
            <param name="points">The input 2D point set, represented by CV_32SC2 or CV_32FC2 matrix.</param>
            <returns></returns>
        </member>
        <member name="M:OpenCvSharp.Cv2.MinEnclosingCircle(OpenCvSharp.InputArray,OpenCvSharp.Point2f@,System.Single@)">
            <summary>
            Finds the minimum area circle enclosing a 2D point set.
            </summary>
            <param name="points">The input 2D point set, represented by CV_32SC2 or CV_32FC2 matrix.</param>
            <param name="center">The output center of the circle</param>
            <param name="radius">The output radius of the circle</param>
        </member>
        <member name="M:OpenCvSharp.Cv2.MinEnclosingCircle(System.Collections.Generic.IEnumerable{OpenCvSharp.Point},OpenCvSharp.Point2f@,System.Single@)">
            <summary>
            Finds the minimum area circle enclosing a 2D point set.
            </summary>
            <param name="points">The input 2D point set, represented by CV_32SC2 or CV_32FC2 matrix.</param>
            <param name="center">The output center of the circle</param>
            <param name="radius">The output radius of the circle</param>
        </member>
        <member name="M:OpenCvSharp.Cv2.MinEnclosingCircle(System.Collections.Generic.IEnumerable{OpenCvSharp.Point2f},OpenCvSharp.Point2f@,System.Single@)">
            <summary>
            Finds the minimum area circle enclosing a 2D point set.
            </summary>
            <param name="points">The input 2D point set, represented by CV_32SC2 or CV_32FC2 matrix.</param>
            <param name="center">The output center of the circle</param>
            <param name="radius">The output radius of the circle</param>
        </member>
        <member name="M:OpenCvSharp.Cv2.MatchShapes(OpenCvSharp.InputArray,OpenCvSharp.InputArray,OpenCvSharp.ShapeMatchModes,System.Double)">
            <summary>
            matches two contours using one of the available algorithms
            </summary>
            <param name="contour1"></param>
            <param name="contour2"></param>
            <param name="method"></param>
            <param name="parameter"></param>
            <returns></returns>
        </member>
        <member name="M:OpenCvSharp.Cv2.MatchShapes(System.Collections.Generic.IEnumerable{OpenCvSharp.Point},System.Collections.Generic.IEnumerable{OpenCvSharp.Point},OpenCvSharp.ShapeMatchModes,System.Double)">
            <summary>
            matches two contours using one of the available algorithms
            </summary>
            <param name="contour1"></param>
            <param name="contour2"></param>
            <param name="method"></param>
            <param name="parameter"></param>
            <returns></returns>
        </member>
        <member name="M:OpenCvSharp.Cv2.ConvexHull(OpenCvSharp.InputArray,OpenCvSharp.OutputArray,System.Boolean,System.Boolean)">
            <summary>
            Computes convex hull for a set of 2D points.
            </summary>
            <param name="points">The input 2D point set, represented by CV_32SC2 or CV_32FC2 matrix</param>
            <param name="hull">The output convex hull. It is either a vector of points that form the 
            hull (must have the same type as the input points), or a vector of 0-based point 
            indices of the hull points in the original array (since the set of convex hull 
            points is a subset of the original point set).</param>
            <param name="clockwise">If true, the output convex hull will be oriented clockwise, 
            otherwise it will be oriented counter-clockwise. Here, the usual screen coordinate 
            system is assumed - the origin is at the top-left corner, x axis is oriented to the right, 
            and y axis is oriented downwards.</param>
            <param name="returnPoints"></param>
        </member>
        <member name="M:OpenCvSharp.Cv2.ConvexHull(System.Collections.Generic.IEnumerable{OpenCvSharp.Point},System.Boolean)">
            <summary>
            Computes convex hull for a set of 2D points.
            </summary>
            <param name="points">The input 2D point set, represented by CV_32SC2 or CV_32FC2 matrix</param>
            <param name="clockwise">If true, the output convex hull will be oriented clockwise, 
            otherwise it will be oriented counter-clockwise. Here, the usual screen coordinate 
            system is assumed - the origin is at the top-left corner, x axis is oriented to the right, 
            and y axis is oriented downwards.</param>
            <returns>The output convex hull. It is a vector of points that form 
            the hull (must have the same type as the input points).</returns>
        </member>
        <member name="M:OpenCvSharp.Cv2.ConvexHull(System.Collections.Generic.IEnumerable{OpenCvSharp.Point2f},System.Boolean)">
            <summary>
            Computes convex hull for a set of 2D points.
            </summary>
            <param name="points">The input 2D point set, represented by CV_32SC2 or CV_32FC2 matrix</param>
            <param name="clockwise">If true, the output convex hull will be oriented clockwise, 
            otherwise it will be oriented counter-clockwise. Here, the usual screen coordinate 
            system is assumed - the origin is at the top-left corner, x axis is oriented to the right, 
            and y axis is oriented downwards.</param>
            <returns>The output convex hull. It is a vector of points that form 
            the hull (must have the same type as the input points).</returns>
        </member>
        <member name="M:OpenCvSharp.Cv2.ConvexHullIndices(System.Collections.Generic.IEnumerable{OpenCvSharp.Point},System.Boolean)">
            <summary>
            Computes convex hull for a set of 2D points.
            </summary>
            <param name="points">The input 2D point set, represented by CV_32SC2 or CV_32FC2 matrix</param>
            <param name="clockwise">If true, the output convex hull will be oriented clockwise, 
            otherwise it will be oriented counter-clockwise. Here, the usual screen coordinate 
            system is assumed - the origin is at the top-left corner, x axis is oriented to the right, 
            and y axis is oriented downwards.</param>
            <returns>The output convex hull. It is a vector of 0-based point indices of the 
            hull points in the original array (since the set of convex hull points is a subset of the original point set).</returns>
        </member>
        <member name="M:OpenCvSharp.Cv2.ConvexHullIndices(System.Collections.Generic.IEnumerable{OpenCvSharp.Point2f},System.Boolean)">
            <summary>
            Computes convex hull for a set of 2D points.
            </summary>
            <param name="points">The input 2D point set, represented by CV_32SC2 or CV_32FC2 matrix</param>
            <param name="clockwise">If true, the output convex hull will be oriented clockwise, 
            otherwise it will be oriented counter-clockwise. Here, the usual screen coordinate 
            system is assumed - the origin is at the top-left corner, x axis is oriented to the right, 
            and y axis is oriented downwards.</param>
            <returns>The output convex hull. It is a vector of 0-based point indices of the 
            hull points in the original array (since the set of convex hull points is a subset of the original point set).</returns>
        </member>
        <member name="M:OpenCvSharp.Cv2.ConvexityDefects(OpenCvSharp.InputArray,OpenCvSharp.InputArray,OpenCvSharp.OutputArray)">
            <summary>
            Computes the contour convexity defects
            </summary>
            <param name="contour">Input contour.</param>
            <param name="convexHull">Convex hull obtained using convexHull() that 
            should contain indices of the contour points that make the hull.</param>
            <param name="convexityDefects">
            The output vector of convexity defects. 
            Each convexity defect is represented as 4-element integer vector 
            (a.k.a. cv::Vec4i): (start_index, end_index, farthest_pt_index, fixpt_depth), 
            where indices are 0-based indices in the original contour of the convexity defect beginning, 
            end and the farthest point, and fixpt_depth is fixed-point approximation 
            (with 8 fractional bits) of the distance between the farthest contour point and the hull. 
            That is, to get the floating-point value of the depth will be fixpt_depth/256.0.
            </param>
        </member>
        <member name="M:OpenCvSharp.Cv2.ConvexityDefects(System.Collections.Generic.IEnumerable{OpenCvSharp.Point},System.Collections.Generic.IEnumerable{System.Int32})">
            <summary>
            Computes the contour convexity defects
            </summary>
            <param name="contour">Input contour.</param>
            <param name="convexHull">Convex hull obtained using convexHull() that 
            should contain indices of the contour points that make the hull.</param>
            <returns>The output vector of convexity defects. 
            Each convexity defect is represented as 4-element integer vector 
            (a.k.a. cv::Vec4i): (start_index, end_index, farthest_pt_index, fixpt_depth), 
            where indices are 0-based indices in the original contour of the convexity defect beginning, 
            end and the farthest point, and fixpt_depth is fixed-point approximation 
            (with 8 fractional bits) of the distance between the farthest contour point and the hull. 
            That is, to get the floating-point value of the depth will be fixpt_depth/256.0. </returns>
        </member>
        <member name="M:OpenCvSharp.Cv2.ConvexityDefects(System.Collections.Generic.IEnumerable{OpenCvSharp.Point2f},System.Collections.Generic.IEnumerable{System.Int32})">
            <summary>
            Computes the contour convexity defects
            </summary>
            <param name="contour">Input contour.</param>
            <param name="convexHull">Convex hull obtained using convexHull() that 
            should contain indices of the contour points that make the hull.</param>
            <returns>The output vector of convexity defects. 
            Each convexity defect is represented as 4-element integer vector 
            (a.k.a. cv::Vec4i): (start_index, end_index, farthest_pt_index, fixpt_depth), 
            where indices are 0-based indices in the original contour of the convexity defect beginning, 
            end and the farthest point, and fixpt_depth is fixed-point approximation 
            (with 8 fractional bits) of the distance between the farthest contour point and the hull. 
            That is, to get the floating-point value of the depth will be fixpt_depth/256.0. </returns>
        </member>
        <member name="M:OpenCvSharp.Cv2.IsContourConvex(OpenCvSharp.InputArray)">
            <summary>
            returns true if the contour is convex. 
            Does not support contours with self-intersection
            </summary>
            <param name="contour">Input vector of 2D points</param>
            <returns></returns>
        </member>
        <member name="M:OpenCvSharp.Cv2.IsContourConvex(System.Collections.Generic.IEnumerable{OpenCvSharp.Point})">
            <summary>
            returns true if the contour is convex. 
            Does not support contours with self-intersection
            </summary>
            <param name="contour">Input vector of 2D points</param>
            <returns></returns>
        </member>
        <member name="M:OpenCvSharp.Cv2.IsContourConvex(System.Collections.Generic.IEnumerable{OpenCvSharp.Point2f})">
            <summary>
            returns true if the contour is convex. D
            oes not support contours with self-intersection
            </summary>
            <param name="contour">Input vector of 2D points</param>
            <returns></returns>
        </member>
        <member name="M:OpenCvSharp.Cv2.IntersectConvexConvex(OpenCvSharp.InputArray,OpenCvSharp.InputArray,OpenCvSharp.OutputArray,System.Boolean)">
            <summary>
            finds intersection of two convex polygons
            </summary>
            <param name="p1"></param>
            <param name="p2"></param>
            <param name="p12"></param>
            <param name="handleNested"></param>
            <returns></returns>
        </member>
        <member name="M:OpenCvSharp.Cv2.IntersectConvexConvex(System.Collections.Generic.IEnumerable{OpenCvSharp.Point},System.Collections.Generic.IEnumerable{OpenCvSharp.Point},OpenCvSharp.Point[]@,System.Boolean)">
            <summary>
            finds intersection of two convex polygons
            </summary>
            <param name="p1"></param>
            <param name="p2"></param>
            <param name="p12"></param>
            <param name="handleNested"></param>
            <returns></returns>
        </member>
        <member name="M:OpenCvSharp.Cv2.IntersectConvexConvex(System.Collections.Generic.IEnumerable{OpenCvSharp.Point2f},System.Collections.Generic.IEnumerable{OpenCvSharp.Point2f},OpenCvSharp.Point2f[]@,System.Boolean)">
            <summary>
            finds intersection of two convex polygons
            </summary>
            <param name="p1"></param>
            <param name="p2"></param>
            <param name="p12"></param>
            <param name="handleNested"></param>
            <returns></returns>
        </member>
        <member name="M:OpenCvSharp.Cv2.FitEllipse(OpenCvSharp.InputArray)">
            <summary>
            Fits ellipse to the set of 2D points.
            </summary>
            <param name="points">Input 2D point set</param>
            <returns></returns>
        </member>
        <member name="M:OpenCvSharp.Cv2.FitEllipse(System.Collections.Generic.IEnumerable{OpenCvSharp.Point})">
            <summary>
            Fits ellipse to the set of 2D points.
            </summary>
            <param name="points">Input 2D point set</param>
            <returns></returns>
        </member>
        <member name="M:OpenCvSharp.Cv2.FitEllipse(System.Collections.Generic.IEnumerable{OpenCvSharp.Point2f})">
            <summary>
            Fits ellipse to the set of 2D points.
            </summary>
            <param name="points">Input 2D point set</param>
            <returns></returns>
        </member>
        <member name="M:OpenCvSharp.Cv2.FitLine(OpenCvSharp.InputArray,OpenCvSharp.OutputArray,OpenCvSharp.DistanceTypes,System.Double,System.Double,System.Double)">
            <summary>
            Fits line to the set of 2D points using M-estimator algorithm
            </summary>
            <param name="points">Input vector of 2D or 3D points</param>
            <param name="line">Output line parameters. 
            In case of 2D fitting, it should be a vector of 4 elements 
            (like Vec4f) - (vx, vy, x0, y0), where (vx, vy) is a normalized vector 
            collinear to the line and (x0, y0) is a point on the line. 
            In case of 3D fitting, it should be a vector of 6 elements 
            (like Vec6f) - (vx, vy, vz, x0, y0, z0), where (vx, vy, vz) is a 
            normalized vector collinear to the line and (x0, y0, z0) is a point on the line.</param>
            <param name="distType">Distance used by the M-estimator</param>
            <param name="param">Numerical parameter ( C ) for some types of distances. 
            If it is 0, an optimal value is chosen.</param>
            <param name="reps">Sufficient accuracy for the radius 
            (distance between the coordinate origin and the line).</param>
            <param name="aeps">Sufficient accuracy for the angle. 
            0.01 would be a good default value for reps and aeps.</param>
        </member>
        <member name="M:OpenCvSharp.Cv2.FitLine(System.Collections.Generic.IEnumerable{OpenCvSharp.Point},OpenCvSharp.DistanceTypes,System.Double,System.Double,System.Double)">
            <summary>
            Fits line to the set of 2D points using M-estimator algorithm
            </summary>
            <param name="points">Input vector of 2D or 3D points</param>
            <param name="distType">Distance used by the M-estimator</param>
            <param name="param">Numerical parameter ( C ) for some types of distances. 
            If it is 0, an optimal value is chosen.</param>
            <param name="reps">Sufficient accuracy for the radius 
            (distance between the coordinate origin and the line).</param>
            <param name="aeps">Sufficient accuracy for the angle. 
            0.01 would be a good default value for reps and aeps.</param>
            <returns>Output line parameters.</returns>
        </member>
        <member name="M:OpenCvSharp.Cv2.FitLine(System.Collections.Generic.IEnumerable{OpenCvSharp.Point2f},OpenCvSharp.DistanceTypes,System.Double,System.Double,System.Double)">
            <summary>
            Fits line to the set of 2D points using M-estimator algorithm
            </summary>
            <param name="points">Input vector of 2D or 3D points</param>
            <param name="distType">Distance used by the M-estimator</param>
            <param name="param">Numerical parameter ( C ) for some types of distances. 
            If it is 0, an optimal value is chosen.</param>
            <param name="reps">Sufficient accuracy for the radius 
            (distance between the coordinate origin and the line).</param>
            <param name="aeps">Sufficient accuracy for the angle. 
            0.01 would be a good default value for reps and aeps.</param>
            <returns>Output line parameters.</returns>
        </member>
        <member name="M:OpenCvSharp.Cv2.FitLine(System.Collections.Generic.IEnumerable{OpenCvSharp.Point3i},OpenCvSharp.DistanceTypes,System.Double,System.Double,System.Double)">
            <summary>
            Fits line to the set of 3D points using M-estimator algorithm
            </summary>
            <param name="points">Input vector of 2D or 3D points</param>
            <param name="distType">Distance used by the M-estimator</param>
            <param name="param">Numerical parameter ( C ) for some types of distances. 
            If it is 0, an optimal value is chosen.</param>
            <param name="reps">Sufficient accuracy for the radius 
            (distance between the coordinate origin and the line).</param>
            <param name="aeps">Sufficient accuracy for the angle. 
            0.01 would be a good default value for reps and aeps.</param>
            <returns>Output line parameters.</returns>
        </member>
        <member name="M:OpenCvSharp.Cv2.FitLine(System.Collections.Generic.IEnumerable{OpenCvSharp.Point3f},OpenCvSharp.DistanceTypes,System.Double,System.Double,System.Double)">
            <summary>
            Fits line to the set of 3D points using M-estimator algorithm
            </summary>
            <param name="points">Input vector of 2D or 3D points</param>
            <param name="distType">Distance used by the M-estimator</param>
            <param name="param">Numerical parameter ( C ) for some types of distances. 
            If it is 0, an optimal value is chosen.</param>
            <param name="reps">Sufficient accuracy for the radius 
            (distance between the coordinate origin and the line).</param>
            <param name="aeps">Sufficient accuracy for the angle. 
            0.01 would be a good default value for reps and aeps.</param>
            <returns>Output line parameters.</returns>
        </member>
        <member name="M:OpenCvSharp.Cv2.PointPolygonTest(OpenCvSharp.InputArray,OpenCvSharp.Point2f,System.Boolean)">
            <summary>
            Checks if the point is inside the contour. Optionally computes the signed distance from the point to the contour boundary
            </summary>
            <param name="contour"></param>
            <param name="pt"></param>
            <param name="measureDist"></param>
            <returns></returns>
        </member>
        <member name="M:OpenCvSharp.Cv2.PointPolygonTest(System.Collections.Generic.IEnumerable{OpenCvSharp.Point},OpenCvSharp.Point2f,System.Boolean)">
            <summary>
            Checks if the point is inside the contour. Optionally computes the signed distance from the point to the contour boundary
            </summary>
            <param name="contour"></param>
            <param name="pt"></param>
            <param name="measureDist"></param>
            <returns></returns>
        </member>
        <member name="M:OpenCvSharp.Cv2.PointPolygonTest(System.Collections.Generic.IEnumerable{OpenCvSharp.Point2f},OpenCvSharp.Point2f,System.Boolean)">
            <summary>
            Checks if the point is inside the contour. 
            Optionally computes the signed distance from the point to the contour boundary.
            </summary>
            <param name="contour">Input contour.</param>
            <param name="pt">Point tested against the contour.</param>
            <param name="measureDist">If true, the function estimates the signed distance 
            from the point to the nearest contour edge. Otherwise, the function only checks 
            if the point is inside a contour or not.</param>
            <returns>Positive (inside), negative (outside), or zero (on an edge) value.</returns>
        </member>
        <member name="M:OpenCvSharp.Cv2.RotatedRectangleIntersection(OpenCvSharp.RotatedRect,OpenCvSharp.RotatedRect,OpenCvSharp.OutputArray)">
            <summary>
            Finds out if there is any intersection between two rotated rectangles.
            If there is then the vertices of the interesecting region are returned as well.
            Below are some examples of intersection configurations. 
            The hatched pattern indicates the intersecting region and the red 
            vertices are returned by the function.
            </summary>
            <param name="rect1">First rectangle</param>
            <param name="rect2">Second rectangle</param>
            <param name="intersectingRegion">
            The output array of the verticies of the intersecting region. 
            It returns at most 8 vertices.
            Stored as std::vector&lt;cv::Point2f&gt; or cv::Mat as Mx1 of type CV_32FC2.</param>
            <returns></returns>
        </member>
        <member name="M:OpenCvSharp.Cv2.RotatedRectangleIntersection(OpenCvSharp.RotatedRect,OpenCvSharp.RotatedRect,OpenCvSharp.Point2f[]@)">
            <summary>
            Finds out if there is any intersection between two rotated rectangles.
            If there is then the vertices of the interesecting region are returned as well.
            Below are some examples of intersection configurations. 
            The hatched pattern indicates the intersecting region and the red 
            vertices are returned by the function.
            </summary>
            <param name="rect1">First rectangle</param>
            <param name="rect2">Second rectangle</param>
            <param name="intersectingRegion">
            The output array of the verticies of the intersecting region. 
            It returns at most 8 vertices.</param>
            <returns></returns>
        </member>
        <member name="M:OpenCvSharp.Cv2.ApplyColorMap(OpenCvSharp.InputArray,OpenCvSharp.OutputArray,OpenCvSharp.ColormapTypes)">
            <summary>
            Applies a GNU Octave/MATLAB equivalent colormap on a given image.
            </summary>
            <param name="src"></param>
            <param name="dst"></param>
            <param name="colormap"></param>
        </member>
        <member name="M:OpenCvSharp.Cv2.Line(OpenCvSharp.InputOutputArray,System.Int32,System.Int32,System.Int32,System.Int32,OpenCvSharp.Scalar,System.Int32,OpenCvSharp.LineTypes,System.Int32)">
            <summary>
            Draws a line segment connecting two points
            </summary>
            <param name="img">The image. </param>
            <param name="pt1X">First point's x-coordinate of the line segment. </param>
            <param name="pt1Y">First point's y-coordinate of the line segment. </param>
            <param name="pt2X">Second point's x-coordinate of the line segment. </param>
            <param name="pt2Y">Second point's y-coordinate of the line segment. </param>
            <param name="color">Line color. </param>
            <param name="thickness">Line thickness. [By default this is 1]</param>
            <param name="lineType">Type of the line. [By default this is LineType.Link8]</param>
            <param name="shift">Number of fractional bits in the point coordinates. [By default this is 0]</param>
        </member>
        <member name="M:OpenCvSharp.Cv2.Line(OpenCvSharp.InputOutputArray,OpenCvSharp.Point,OpenCvSharp.Point,OpenCvSharp.Scalar,System.Int32,OpenCvSharp.LineTypes,System.Int32)">
            <summary>
            Draws a line segment connecting two points
            </summary>
            <param name="img">The image. </param>
            <param name="pt1">First point of the line segment. </param>
            <param name="pt2">Second point of the line segment. </param>
            <param name="color">Line color. </param>
            <param name="thickness">Line thickness. [By default this is 1]</param>
            <param name="lineType">Type of the line. [By default this is LineType.Link8]</param>
            <param name="shift">Number of fractional bits in the point coordinates. [By default this is 0]</param>
        </member>
        <member name="M:OpenCvSharp.Cv2.ArrowedLine(OpenCvSharp.InputOutputArray,OpenCvSharp.Point,OpenCvSharp.Point,OpenCvSharp.Scalar,System.Int32,OpenCvSharp.LineTypes,System.Int32,System.Double)">
            <summary>
            Draws a arrow segment pointing from the first point to the second one.
            The function arrowedLine draws an arrow between pt1 and pt2 points in the image. 
            See also cv::line.
            </summary>
            <param name="img">Image.</param>
            <param name="pt1">The point the arrow starts from.</param>
            <param name="pt2">The point the arrow points to.</param>
            <param name="color">Line color.</param>
            <param name="thickness">Line thickness.</param>
            <param name="lineType">Type of the line, see cv::LineTypes</param>
            <param name="shift">Number of fractional bits in the point coordinates.</param>
            <param name="tipLength">The length of the arrow tip in relation to the arrow length</param>
        </member>
        <member name="M:OpenCvSharp.Cv2.Rectangle(OpenCvSharp.InputOutputArray,OpenCvSharp.Point,OpenCvSharp.Point,OpenCvSharp.Scalar,System.Int32,OpenCvSharp.LineTypes,System.Int32)">
            <summary>
            Draws simple, thick or filled rectangle
            </summary>
            <param name="img">Image. </param>
            <param name="pt1">One of the rectangle vertices. </param>
            <param name="pt2">Opposite rectangle vertex. </param>
            <param name="color">Line color (RGB) or brightness (grayscale image). </param>
            <param name="thickness">Thickness of lines that make up the rectangle. Negative values make the function to draw a filled rectangle. [By default this is 1]</param>
            <param name="lineType">Type of the line, see cvLine description. [By default this is LineType.Link8]</param>
            <param name="shift">Number of fractional bits in the point coordinates. [By default this is 0]</param>
        </member>
        <member name="M:OpenCvSharp.Cv2.Rectangle(OpenCvSharp.InputOutputArray,OpenCvSharp.Rect,OpenCvSharp.Scalar,System.Int32,OpenCvSharp.LineTypes,System.Int32)">
            <summary>
            Draws simple, thick or filled rectangle
            </summary>
            <param name="img">Image. </param>
            <param name="rect">Rectangle.</param>
            <param name="color">Line color (RGB) or brightness (grayscale image). </param>
            <param name="thickness">Thickness of lines that make up the rectangle. Negative values make the function to draw a filled rectangle. [By default this is 1]</param>
            <param name="lineType">Type of the line, see cvLine description. [By default this is LineType.Link8]</param>
            <param name="shift">Number of fractional bits in the point coordinates. [By default this is 0]</param>
        </member>
        <member name="M:OpenCvSharp.Cv2.Rectangle(OpenCvSharp.Mat,OpenCvSharp.Point,OpenCvSharp.Point,OpenCvSharp.Scalar,System.Int32,OpenCvSharp.LineTypes,System.Int32)">
            <summary>
            Draws simple, thick or filled rectangle
            </summary>
            <param name="img">Image. </param>
            <param name="pt1">One of the rectangle vertices. </param>
            <param name="pt2">Opposite rectangle vertex. </param>
            <param name="color">Line color (RGB) or brightness (grayscale image). </param>
            <param name="thickness">Thickness of lines that make up the rectangle. Negative values make the function to draw a filled rectangle. [By default this is 1]</param>
            <param name="lineType">Type of the line, see cvLine description. [By default this is LineType.Link8]</param>
            <param name="shift">Number of fractional bits in the point coordinates. [By default this is 0]</param>
        </member>
        <member name="M:OpenCvSharp.Cv2.Rectangle(OpenCvSharp.Mat,OpenCvSharp.Rect,OpenCvSharp.Scalar,System.Int32,OpenCvSharp.LineTypes,System.Int32)">
            <summary>
            Draws simple, thick or filled rectangle
            </summary>
            <param name="img">Image. </param>
            <param name="rect">Rectangle.</param>
            <param name="color">Line color (RGB) or brightness (grayscale image). </param>
            <param name="thickness">Thickness of lines that make up the rectangle. Negative values make the function to draw a filled rectangle. [By default this is 1]</param>
            <param name="lineType">Type of the line, see cvLine description. [By default this is LineType.Link8]</param>
            <param name="shift">Number of fractional bits in the point coordinates. [By default this is 0]</param>
        </member>
        <member name="M:OpenCvSharp.Cv2.Circle(OpenCvSharp.InputOutputArray,System.Int32,System.Int32,System.Int32,OpenCvSharp.Scalar,System.Int32,OpenCvSharp.LineTypes,System.Int32)">
            <summary>
            Draws a circle
            </summary>
            <param name="img">Image where the circle is drawn. </param>
            <param name="centerX">X-coordinate of the center of the circle. </param>
            <param name="centerY">Y-coordinate of the center of the circle. </param>
            <param name="radius">Radius of the circle. </param>
            <param name="color">Circle color. </param>
            <param name="thickness">Thickness of the circle outline if positive, otherwise indicates that a filled circle has to be drawn. [By default this is 1]</param>
            <param name="lineType">Type of the circle boundary. [By default this is LineType.Link8]</param>
            <param name="shift">Number of fractional bits in the center coordinates and radius value. [By default this is 0]</param>
        </member>
        <member name="M:OpenCvSharp.Cv2.Circle(OpenCvSharp.InputOutputArray,OpenCvSharp.Point,System.Int32,OpenCvSharp.Scalar,System.Int32,OpenCvSharp.LineTypes,System.Int32)">
            <summary>
            Draws a circle
            </summary>
            <param name="img">Image where the circle is drawn. </param>
            <param name="center">Center of the circle. </param>
            <param name="radius">Radius of the circle. </param>
            <param name="color">Circle color. </param>
            <param name="thickness">Thickness of the circle outline if positive, otherwise indicates that a filled circle has to be drawn. [By default this is 1]</param>
            <param name="lineType">Type of the circle boundary. [By default this is LineType.Link8]</param>
            <param name="shift">Number of fractional bits in the center coordinates and radius value. [By default this is 0]</param>
        </member>
        <member name="M:OpenCvSharp.Cv2.Ellipse(OpenCvSharp.InputOutputArray,OpenCvSharp.Point,OpenCvSharp.Size,System.Double,System.Double,System.Double,OpenCvSharp.Scalar,System.Int32,OpenCvSharp.LineTypes,System.Int32)">
            <summary>
            Draws simple or thick elliptic arc or fills ellipse sector
            </summary>
            <param name="img">Image. </param>
            <param name="center">Center of the ellipse. </param>
            <param name="axes">Length of the ellipse axes. </param>
            <param name="angle">Rotation angle. </param>
            <param name="startAngle">Starting angle of the elliptic arc. </param>
            <param name="endAngle">Ending angle of the elliptic arc. </param>
            <param name="color">Ellipse color. </param>
            <param name="thickness">Thickness of the ellipse arc. [By default this is 1]</param>
            <param name="lineType">Type of the ellipse boundary. [By default this is LineType.Link8]</param>
            <param name="shift">Number of fractional bits in the center coordinates and axes' values. [By default this is 0]</param>
        </member>
        <member name="M:OpenCvSharp.Cv2.Ellipse(OpenCvSharp.InputOutputArray,OpenCvSharp.RotatedRect,OpenCvSharp.Scalar,System.Int32,OpenCvSharp.LineTypes)">
            <summary>
            Draws simple or thick elliptic arc or fills ellipse sector
            </summary>
            <param name="img">Image. </param>
            <param name="box">The enclosing box of the ellipse drawn </param>
            <param name="color">Ellipse color. </param>
            <param name="thickness">Thickness of the ellipse boundary. [By default this is 1]</param>
            <param name="lineType">Type of the ellipse boundary. [By default this is LineType.Link8]</param>
        </member>
        <member name="M:OpenCvSharp.Cv2.FillConvexPoly(OpenCvSharp.Mat,System.Collections.Generic.IEnumerable{OpenCvSharp.Point},OpenCvSharp.Scalar,OpenCvSharp.LineTypes,System.Int32)">
            <summary>
            Fills a convex polygon.
            </summary>
            <param name="img">Image</param>
            <param name="pts">The polygon vertices</param>
            <param name="color">Polygon color</param>
            <param name="lineType">Type of the polygon boundaries</param>
            <param name="shift">The number of fractional bits in the vertex coordinates</param>
        </member>
        <member name="M:OpenCvSharp.Cv2.FillConvexPoly(OpenCvSharp.InputOutputArray,OpenCvSharp.InputArray,OpenCvSharp.Scalar,OpenCvSharp.LineTypes,System.Int32)">
            <summary>
            Fills a convex polygon.
            </summary>
            <param name="img">Image</param>
            <param name="pts">The polygon vertices</param>
            <param name="color">Polygon color</param>
            <param name="lineType">Type of the polygon boundaries</param>
            <param name="shift">The number of fractional bits in the vertex coordinates</param>
        </member>
        <member name="M:OpenCvSharp.Cv2.FillPoly(OpenCvSharp.Mat,System.Collections.Generic.IEnumerable{System.Collections.Generic.IEnumerable{OpenCvSharp.Point}},OpenCvSharp.Scalar,OpenCvSharp.LineTypes,System.Int32,System.Nullable{OpenCvSharp.Point})">
            <summary>
            Fills the area bounded by one or more polygons
            </summary>
            <param name="img">Image</param>
            <param name="pts">Array of polygons, each represented as an array of points</param>
            <param name="color">Polygon color</param>
            <param name="lineType">Type of the polygon boundaries</param>
            <param name="shift">The number of fractional bits in the vertex coordinates</param>
            <param name="offset"></param>
        </member>
        <member name="M:OpenCvSharp.Cv2.FillPoly(OpenCvSharp.InputOutputArray,OpenCvSharp.InputArray,OpenCvSharp.Scalar,OpenCvSharp.LineTypes,System.Int32,System.Nullable{OpenCvSharp.Point})">
            <summary>
            Fills the area bounded by one or more polygons
            </summary>
            <param name="img">Image</param>
            <param name="pts">Array of polygons, each represented as an array of points</param>
            <param name="color">Polygon color</param>
            <param name="lineType">Type of the polygon boundaries</param>
            <param name="shift">The number of fractional bits in the vertex coordinates</param>
            <param name="offset"></param>
        </member>
        <member name="M:OpenCvSharp.Cv2.Polylines(OpenCvSharp.Mat,System.Collections.Generic.IEnumerable{System.Collections.Generic.IEnumerable{OpenCvSharp.Point}},System.Boolean,OpenCvSharp.Scalar,System.Int32,OpenCvSharp.LineTypes,System.Int32)">
            <summary>
            draws one or more polygonal curves
            </summary>
            <param name="img"></param>
            <param name="pts"></param>
            <param name="isClosed"></param>
            <param name="color"></param>
            <param name="thickness"></param>
            <param name="lineType"></param>
            <param name="shift"></param>
        </member>
        <member name="M:OpenCvSharp.Cv2.Polylines(OpenCvSharp.InputOutputArray,OpenCvSharp.InputArray,System.Boolean,OpenCvSharp.Scalar,System.Int32,OpenCvSharp.LineTypes,System.Int32)">
            <summary>
            draws one or more polygonal curves
            </summary>
            <param name="img"></param>
            <param name="pts"></param>
            <param name="isClosed"></param>
            <param name="color"></param>
            <param name="thickness"></param>
            <param name="lineType"></param>
            <param name="shift"></param>
        </member>
        <member name="M:OpenCvSharp.Cv2.DrawContours(OpenCvSharp.InputOutputArray,System.Collections.Generic.IEnumerable{System.Collections.Generic.IEnumerable{OpenCvSharp.Point}},System.Int32,OpenCvSharp.Scalar,System.Int32,OpenCvSharp.LineTypes,System.Collections.Generic.IEnumerable{OpenCvSharp.HierarchyIndex},System.Int32,System.Nullable{OpenCvSharp.Point})">
            <summary>
            draws contours in the image
            </summary>
            <param name="image">Destination image.</param>
            <param name="contours">All the input contours. Each contour is stored as a point vector.</param>
            <param name="contourIdx">Parameter indicating a contour to draw. If it is negative, all the contours are drawn.</param>
            <param name="color">Color of the contours.</param>
            <param name="thickness">Thickness of lines the contours are drawn with. If it is negative (for example, thickness=CV_FILLED ), 
            the contour interiors are drawn.</param>
            <param name="lineType">Line connectivity. </param>
            <param name="hierarchy">Optional information about hierarchy. It is only needed if you want to draw only some of the contours</param>
            <param name="maxLevel">Maximal level for drawn contours. If it is 0, only the specified contour is drawn. 
            If it is 1, the function draws the contour(s) and all the nested contours. If it is 2, the function draws the contours, 
            all the nested contours, all the nested-to-nested contours, and so on. This parameter is only taken into account 
            when there is hierarchy available.</param>
            <param name="offset">Optional contour shift parameter. Shift all the drawn contours by the specified offset = (dx, dy)</param>
        </member>
        <member name="M:OpenCvSharp.Cv2.DrawContours(OpenCvSharp.InputOutputArray,System.Collections.Generic.IEnumerable{OpenCvSharp.Mat},System.Int32,OpenCvSharp.Scalar,System.Int32,OpenCvSharp.LineTypes,OpenCvSharp.Mat,System.Int32,System.Nullable{OpenCvSharp.Point})">
            <summary>
            draws contours in the image
            </summary>
            <param name="image">Destination image.</param>
            <param name="contours">All the input contours. Each contour is stored as a point vector.</param>
            <param name="contourIdx">Parameter indicating a contour to draw. If it is negative, all the contours are drawn.</param>
            <param name="color">Color of the contours.</param>
            <param name="thickness">Thickness of lines the contours are drawn with. If it is negative (for example, thickness=CV_FILLED ), 
            the contour interiors are drawn.</param>
            <param name="lineType">Line connectivity. </param>
            <param name="hierarchy">Optional information about hierarchy. It is only needed if you want to draw only some of the contours</param>
            <param name="maxLevel">Maximal level for drawn contours. If it is 0, only the specified contour is drawn. 
            If it is 1, the function draws the contour(s) and all the nested contours. If it is 2, the function draws the contours, 
            all the nested contours, all the nested-to-nested contours, and so on. This parameter is only taken into account 
            when there is hierarchy available.</param>
            <param name="offset">Optional contour shift parameter. Shift all the drawn contours by the specified offset = (dx, dy)</param>
        </member>
        <member name="M:OpenCvSharp.Cv2.ClipLine(OpenCvSharp.Size,OpenCvSharp.Point@,OpenCvSharp.Point@)">
            <summary>
            Clips the line against the image rectangle
            </summary>
            <param name="imgSize">The image size</param>
            <param name="pt1">The first line point</param>
            <param name="pt2">The second line point</param>
            <returns></returns>
        </member>
        <member name="M:OpenCvSharp.Cv2.ClipLine(OpenCvSharp.Rect,OpenCvSharp.Point@,OpenCvSharp.Point@)">
            <summary>
            Clips the line against the image rectangle
            </summary>
            <param name="imgRect">sThe image rectangle</param>
            <param name="pt1">The first line point</param>
            <param name="pt2">The second line point</param>
            <returns></returns>
        </member>
        <member name="M:OpenCvSharp.Cv2.Ellipse2Poly(OpenCvSharp.Point,OpenCvSharp.Size,System.Int32,System.Int32,System.Int32,System.Int32)">
            <summary>
            Approximates an elliptic arc with a polyline.
            The function ellipse2Poly computes the vertices of a polyline that 
            approximates the specified elliptic arc. It is used by cv::ellipse.
            </summary>
            <param name="center">Center of the arc.</param>
            <param name="axes">Half of the size of the ellipse main axes. See the ellipse for details.</param>
            <param name="angle">Rotation angle of the ellipse in degrees. See the ellipse for details.</param>
            <param name="arcStart">Starting angle of the elliptic arc in degrees.</param>
            <param name="arcEnd">Ending angle of the elliptic arc in degrees.</param>
            <param name="delta">Angle between the subsequent polyline vertices. It defines the approximation</param>
            <returns>Output vector of polyline vertices.</returns>
        </member>
        <member name="M:OpenCvSharp.Cv2.PutText(OpenCvSharp.InputOutputArray,System.String,OpenCvSharp.Point,OpenCvSharp.HersheyFonts,System.Double,OpenCvSharp.Scalar,System.Int32,OpenCvSharp.LineTypes,System.Boolean)">
            <summary>
            renders text string in the image
            </summary>
            <param name="img"></param>
            <param name="text"></param>
            <param name="org"></param>
            <param name="fontFace"></param>
            <param name="fontScale"></param>
            <param name="color"></param>
            <param name="thickness"></param>
            <param name="lineType"></param>
            <param name="bottomLeftOrigin"></param>
        </member>
        <member name="M:OpenCvSharp.Cv2.GetTextSize(System.String,OpenCvSharp.HersheyFonts,System.Double,System.Int32,System.Int32@)">
            <summary>
            returns bounding box of the text string
            </summary>
            <param name="text"></param>
            <param name="fontFace"></param>
            <param name="fontScale"></param>
            <param name="thickness"></param>
            <param name="baseLine"></param>
            <returns></returns>
        </member>
        <member name="M:OpenCvSharp.Cv2.GroupRectangles(System.Collections.Generic.IList{OpenCvSharp.Rect},System.Int32,System.Double)">
            <summary>
            Groups the object candidate rectangles.
            </summary>
            <param name="rectList"> Input/output vector of rectangles. Output vector includes retained and grouped rectangles.</param>
            <param name="groupThreshold">Minimum possible number of rectangles minus 1. The threshold is used in a group of rectangles to retain it.</param>
            <param name="eps"></param>
        </member>
        <member name="M:OpenCvSharp.Cv2.GroupRectangles(System.Collections.Generic.IList{OpenCvSharp.Rect},System.Int32[]@,System.Int32,System.Double)">
            <summary>
            Groups the object candidate rectangles.
            </summary>
            <param name="rectList"> Input/output vector of rectangles. Output vector includes retained and grouped rectangles.</param>
            <param name="weights"></param>
            <param name="groupThreshold">Minimum possible number of rectangles minus 1. The threshold is used in a group of rectangles to retain it.</param>
            <param name="eps">Relative difference between sides of the rectangles to merge them into a group.</param>
        </member>
        <member name="M:OpenCvSharp.Cv2.GroupRectangles(System.Collections.Generic.IList{OpenCvSharp.Rect},System.Int32,System.Double,System.Int32[]@,System.Double[]@)">
            <summary>
            Groups the object candidate rectangles.
            </summary>
            <param name="rectList"></param>
            <param name="groupThreshold"></param>
            <param name="eps"></param>
            <param name="weights"></param>
            <param name="levelWeights"></param>
        </member>
        <member name="M:OpenCvSharp.Cv2.GroupRectangles(System.Collections.Generic.IList{OpenCvSharp.Rect},System.Int32[]@,System.Double[]@,System.Int32,System.Double)">
            <summary>
            Groups the object candidate rectangles.
            </summary>
            <param name="rectList"></param>
            <param name="rejectLevels"></param>
            <param name="levelWeights"></param>
            <param name="groupThreshold"></param>
            <param name="eps"></param>
        </member>
        <member name="M:OpenCvSharp.Cv2.GroupRectanglesMeanshift(System.Collections.Generic.IList{OpenCvSharp.Rect},System.Double[]@,System.Double[]@,System.Double,System.Nullable{OpenCvSharp.Size})">
            <summary>
            
            </summary>
            <param name="rectList"></param>
            <param name="foundWeights"></param>
            <param name="foundScales"></param>
            <param name="detectThreshold"></param>
            <param name="winDetSize"></param>
        </member>
        <member name="M:OpenCvSharp.Cv2.ClearAndAddRange``1(System.Collections.Generic.IList{``0},System.Collections.Generic.IEnumerable{``0})">
            <summary>
            IListの要素にvaluesを設定する
            </summary>
            <typeparam name="T"></typeparam>
            <param name="list"></param>
            <param name="values"></param>
        </member>
        <member name="M:OpenCvSharp.Cv2.Inpaint(OpenCvSharp.InputArray,OpenCvSharp.InputArray,OpenCvSharp.OutputArray,System.Double,OpenCvSharp.InpaintMethod)">
            <summary>
            restores the damaged image areas using one of the available intpainting algorithms
            </summary>
            <param name="src"></param>
            <param name="inpaintMask"></param>
            <param name="dst"></param>
            <param name="inpaintRadius"></param>
            <param name="flags"></param>
        </member>
        <member name="M:OpenCvSharp.Cv2.FastNlMeansDenoising(OpenCvSharp.InputArray,OpenCvSharp.OutputArray,System.Single,System.Int32,System.Int32)">
            <summary>
            Perform image denoising using Non-local Means Denoising algorithm 
            with several computational optimizations. Noise expected to be a gaussian white noise
            </summary>
            <param name="src">Input 8-bit 1-channel, 2-channel or 3-channel image.</param>
            <param name="dst">Output image with the same size and type as src .</param>
            <param name="h">
            Parameter regulating filter strength. Big h value perfectly removes noise but also removes image details, 
            smaller h value preserves details but also preserves some noise</param>
            <param name="templateWindowSize">
            Size in pixels of the template patch that is used to compute weights. Should be odd. Recommended value 7 pixels</param>
            <param name="searchWindowSize">
            Size in pixels of the window that is used to compute weighted average for given pixel. 
            Should be odd. Affect performance linearly: greater searchWindowsSize - greater denoising time. Recommended value 21 pixels</param>
        </member>
        <member name="M:OpenCvSharp.Cv2.FastNlMeansDenoisingColored(OpenCvSharp.InputArray,OpenCvSharp.OutputArray,System.Single,System.Single,System.Int32,System.Int32)">
            <summary>
            Modification of fastNlMeansDenoising function for colored images
            </summary>
            <param name="src">Input 8-bit 3-channel image.</param>
            <param name="dst">Output image with the same size and type as src.</param>
            <param name="h">Parameter regulating filter strength for luminance component. 
            Bigger h value perfectly removes noise but also removes image details, smaller h value preserves details but also preserves some noise</param>
            <param name="hColor">The same as h but for color components. For most images value equals 10 will be enought 
            to remove colored noise and do not distort colors</param>
            <param name="templateWindowSize">
            Size in pixels of the template patch that is used to compute weights. Should be odd. Recommended value 7 pixels</param>
            <param name="searchWindowSize">
            Size in pixels of the window that is used to compute weighted average for given pixel. Should be odd. 
            Affect performance linearly: greater searchWindowsSize - greater denoising time. Recommended value 21 pixels</param>
        </member>
        <member name="M:OpenCvSharp.Cv2.FastNlMeansDenoisingMulti(System.Collections.Generic.IEnumerable{OpenCvSharp.InputArray},OpenCvSharp.OutputArray,System.Int32,System.Int32,System.Single,System.Int32,System.Int32)">
            <summary>
            Modification of fastNlMeansDenoising function for images sequence where consequtive images have been captured 
            in small period of time. For example video. This version of the function is for grayscale images or for manual manipulation with colorspaces.
            </summary>
            <param name="srcImgs">Input 8-bit 1-channel, 2-channel or 3-channel images sequence. All images should have the same type and size.</param>
            <param name="dst"> Output image with the same size and type as srcImgs images.</param>
            <param name="imgToDenoiseIndex">Target image to denoise index in srcImgs sequence</param>
            <param name="temporalWindowSize">Number of surrounding images to use for target image denoising. 
            Should be odd. Images from imgToDenoiseIndex - temporalWindowSize / 2 to imgToDenoiseIndex - temporalWindowSize / 2 
            from srcImgs will be used to denoise srcImgs[imgToDenoiseIndex] image.</param>
            <param name="h">Parameter regulating filter strength for luminance component. Bigger h value perfectly removes noise but also removes image details, 
            smaller h value preserves details but also preserves some noise</param>
            <param name="templateWindowSize">Size in pixels of the template patch that is used to compute weights. Should be odd. Recommended value 7 pixels</param>
            <param name="searchWindowSize">Size in pixels of the window that is used to compute weighted average for given pixel. 
            Should be odd. Affect performance linearly: greater searchWindowsSize - greater denoising time. Recommended value 21 pixels</param>
        </member>
        <member name="M:OpenCvSharp.Cv2.FastNlMeansDenoisingMulti(System.Collections.Generic.IEnumerable{OpenCvSharp.Mat},OpenCvSharp.OutputArray,System.Int32,System.Int32,System.Single,System.Int32,System.Int32)">
            <summary>
            Modification of fastNlMeansDenoising function for images sequence where consequtive images have been captured 
            in small period of time. For example video. This version of the function is for grayscale images or for manual manipulation with colorspaces.
            </summary>
            <param name="srcImgs">Input 8-bit 1-channel, 2-channel or 3-channel images sequence. All images should have the same type and size.</param>
            <param name="dst"> Output image with the same size and type as srcImgs images.</param>
            <param name="imgToDenoiseIndex">Target image to denoise index in srcImgs sequence</param>
            <param name="temporalWindowSize">Number of surrounding images to use for target image denoising. 
            Should be odd. Images from imgToDenoiseIndex - temporalWindowSize / 2 to imgToDenoiseIndex - temporalWindowSize / 2 
            from srcImgs will be used to denoise srcImgs[imgToDenoiseIndex] image.</param>
            <param name="h">Parameter regulating filter strength for luminance component. Bigger h value perfectly removes noise but also removes image details, 
            smaller h value preserves details but also preserves some noise</param>
            <param name="templateWindowSize">Size in pixels of the template patch that is used to compute weights. Should be odd. Recommended value 7 pixels</param>
            <param name="searchWindowSize">Size in pixels of the window that is used to compute weighted average for given pixel. 
            Should be odd. Affect performance linearly: greater searchWindowsSize - greater denoising time. Recommended value 21 pixels</param>
        </member>
        <member name="M:OpenCvSharp.Cv2.FastNlMeansDenoisingColoredMulti(System.Collections.Generic.IEnumerable{OpenCvSharp.InputArray},OpenCvSharp.OutputArray,System.Int32,System.Int32,System.Single,System.Single,System.Int32,System.Int32)">
            <summary>
            Modification of fastNlMeansDenoisingMulti function for colored images sequences
            </summary>
            <param name="srcImgs">Input 8-bit 3-channel images sequence. All images should have the same type and size.</param>
            <param name="dst">Output image with the same size and type as srcImgs images.</param>
            <param name="imgToDenoiseIndex">Target image to denoise index in srcImgs sequence</param>
            <param name="temporalWindowSize">Number of surrounding images to use for target image denoising. Should be odd. 
            Images from imgToDenoiseIndex - temporalWindowSize / 2 to imgToDenoiseIndex - temporalWindowSize / 2 from srcImgs 
            will be used to denoise srcImgs[imgToDenoiseIndex] image.</param>
            <param name="h">Parameter regulating filter strength for luminance component. Bigger h value perfectly removes noise 
            but also removes image details, smaller h value preserves details but also preserves some noise.</param>
            <param name="hColor"> The same as h but for color components.</param>
            <param name="templateWindowSize">Size in pixels of the template patch that is used to compute weights. Should be odd. Recommended value 7 pixels</param>
            <param name="searchWindowSize">Size in pixels of the window that is used to compute weighted average for given pixel. 
            Should be odd. Affect performance linearly: greater searchWindowsSize - greater denoising time. Recommended value 21 pixels</param>
        </member>
        <member name="M:OpenCvSharp.Cv2.FastNlMeansDenoisingColoredMulti(System.Collections.Generic.IEnumerable{OpenCvSharp.Mat},OpenCvSharp.OutputArray,System.Int32,System.Int32,System.Single,System.Single,System.Int32,System.Int32)">
            <summary>
            Modification of fastNlMeansDenoisingMulti function for colored images sequences
            </summary>
            <param name="srcImgs">Input 8-bit 3-channel images sequence. All images should have the same type and size.</param>
            <param name="dst">Output image with the same size and type as srcImgs images.</param>
            <param name="imgToDenoiseIndex">Target image to denoise index in srcImgs sequence</param>
            <param name="temporalWindowSize">Number of surrounding images to use for target image denoising. Should be odd. 
            Images from imgToDenoiseIndex - temporalWindowSize / 2 to imgToDenoiseIndex - temporalWindowSize / 2 from srcImgs 
            will be used to denoise srcImgs[imgToDenoiseIndex] image.</param>
            <param name="h">Parameter regulating filter strength for luminance component. Bigger h value perfectly removes noise 
            but also removes image details, smaller h value preserves details but also preserves some noise.</param>
            <param name="hColor"> The same as h but for color components.</param>
            <param name="templateWindowSize">Size in pixels of the template patch that is used to compute weights. Should be odd. Recommended value 7 pixels</param>
            <param name="searchWindowSize">Size in pixels of the window that is used to compute weighted average for given pixel. 
            Should be odd. Affect performance linearly: greater searchWindowsSize - greater denoising time. Recommended value 21 pixels</param>
        </member>
        <member name="M:OpenCvSharp.Cv2.DenoiseTVL1(System.Collections.Generic.IEnumerable{OpenCvSharp.Mat},OpenCvSharp.Mat,System.Double,System.Int32)">
            <summary>
            Primal-dual algorithm is an algorithm for solving special types of variational problems 
            (that is, finding a function to minimize some functional). As the image denoising, 
            in particular, may be seen as the variational problem, primal-dual algorithm then 
            can be used to perform denoising and this is exactly what is implemented.
            </summary>
            <param name="observations">This array should contain one or more noised versions 
            of the image that is to be restored.</param>
            <param name="result">Here the denoised image will be stored. There is no need to 
            do pre-allocation of storage space, as it will be automatically allocated, if necessary.</param>
            <param name="lambda">Corresponds to \f$\lambda\f$ in the formulas above. 
            As it is enlarged, the smooth (blurred) images are treated more favorably than 
            detailed (but maybe more noised) ones. Roughly speaking, as it becomes smaller, 
            the result will be more blur but more sever outliers will be removed.</param>
            <param name="niters"> Number of iterations that the algorithm will run. 
            Of course, as more iterations as better, but it is hard to quantitatively 
            refine this statement, so just use the default and increase it if the results are poor.</param>
        </member>
        <member name="M:OpenCvSharp.Cv2.Decolor(OpenCvSharp.InputArray,OpenCvSharp.OutputArray,OpenCvSharp.OutputArray)">
            <summary>
            Transforms a color image to a grayscale image. It is a basic tool in digital 
            printing, stylized black-and-white photograph rendering, and in many single 
            channel image processing applications @cite CL12 .
            </summary>
            <param name="src">Input 8-bit 3-channel image.</param>
            <param name="grayscale">Output 8-bit 1-channel image.</param>
            <param name="colorBoost">Output 8-bit 3-channel image.</param>
        </member>
        <member name="M:OpenCvSharp.Cv2.SeamlessClone(OpenCvSharp.InputArray,OpenCvSharp.InputArray,OpenCvSharp.InputArray,OpenCvSharp.Point,OpenCvSharp.OutputArray,OpenCvSharp.SeamlessCloneMethods)">
            <summary>
            Image editing tasks concern either global changes (color/intensity corrections, 
            filters, deformations) or local changes concerned to a selection. Here we are 
            interested in achieving local changes, ones that are restricted to a region 
            manually selected (ROI), in a seamless and effortless manner. The extent of 
            the changes ranges from slight distortions to complete replacement by novel 
            content @cite PM03 .
            </summary>
            <param name="src">Input 8-bit 3-channel image.</param>
            <param name="dst">Input 8-bit 3-channel image.</param>
            <param name="mask">Input 8-bit 1 or 3-channel image.</param>
            <param name="p">Point in dst image where object is placed.</param>
            <param name="blend">Output image with the same size and type as dst.</param>
            <param name="flags">Cloning method</param>
        </member>
        <member name="M:OpenCvSharp.Cv2.ColorChange(OpenCvSharp.InputArray,OpenCvSharp.InputArray,OpenCvSharp.OutputArray,System.Single,System.Single,System.Single)">
            <summary>
            Given an original color image, two differently colored versions of this 
            image can be mixed seamlessly. Multiplication factor is between 0.5 to 2.5.
            </summary>
            <param name="src">Input 8-bit 3-channel image.</param>
            <param name="mask">Input 8-bit 1 or 3-channel image.</param>
            <param name="dst">Output image with the same size and type as src.</param>
            <param name="redMul">R-channel multiply factor.</param>
            <param name="greenMul">G-channel multiply factor.</param>
            <param name="blueMul">B-channel multiply factor.</param>
        </member>
        <member name="M:OpenCvSharp.Cv2.IlluminationChange(OpenCvSharp.InputArray,OpenCvSharp.InputArray,OpenCvSharp.OutputArray,System.Single,System.Single)">
            <summary>
            Applying an appropriate non-linear transformation to the gradient field inside 
            the selection and then integrating back with a Poisson solver, modifies locally 
            the apparent illumination of an image.
            </summary>
            <param name="src">Input 8-bit 3-channel image.</param>
            <param name="mask">Input 8-bit 1 or 3-channel image.</param>
            <param name="dst">Output image with the same size and type as src.</param>
            <param name="alpha">Value ranges between 0-2.</param>
            <param name="beta">Value ranges between 0-2.</param>
            <remarks>
            This is useful to highlight under-exposed foreground objects or to reduce specular reflections.
            </remarks>
        </member>
        <member name="M:OpenCvSharp.Cv2.TextureFlattening(OpenCvSharp.InputArray,OpenCvSharp.InputArray,OpenCvSharp.OutputArray,System.Single,System.Single,System.Int32)">
            <summary>
            By retaining only the gradients at edge locations, before integrating with the 
            Poisson solver, one washes out the texture of the selected region, giving its 
            contents a flat aspect. Here Canny Edge Detector is used.
            </summary>
            <param name="src">Input 8-bit 3-channel image.</param>
            <param name="mask">Input 8-bit 1 or 3-channel image.</param>
            <param name="dst">Output image with the same size and type as src.</param>
            <param name="lowThreshold">Range from 0 to 100.</param>
            <param name="highThreshold">Value &gt; 100.</param>
            <param name="kernelSize">The size of the Sobel kernel to be used.</param>
        </member>
        <member name="M:OpenCvSharp.Cv2.EdgePreservingFilter(OpenCvSharp.InputArray,OpenCvSharp.OutputArray,OpenCvSharp.EdgePreservingMethods,System.Single,System.Single)">
            <summary>
            Filtering is the fundamental operation in image and video processing. 
            Edge-preserving smoothing filters are used in many different applications @cite EM11 .
            </summary>
            <param name="src">Input 8-bit 3-channel image.</param>
            <param name="dst">Output 8-bit 3-channel image.</param>
            <param name="flags">Edge preserving filters</param>
            <param name="sigmaS">Range between 0 to 200.</param>
            <param name="sigmaR">Range between 0 to 1.</param>
        </member>
        <member name="M:OpenCvSharp.Cv2.DetailEnhance(OpenCvSharp.InputArray,OpenCvSharp.OutputArray,System.Single,System.Single)">
            <summary>
            This filter enhances the details of a particular image.
            </summary>
            <param name="src">Input 8-bit 3-channel image.</param>
            <param name="dst">Output image with the same size and type as src.</param>
            <param name="sigmaS">Range between 0 to 200.</param>
            <param name="sigmaR">Range between 0 to 1.</param>
        </member>
        <member name="M:OpenCvSharp.Cv2.PencilSketch(OpenCvSharp.InputArray,OpenCvSharp.OutputArray,OpenCvSharp.OutputArray,System.Single,System.Single,System.Single)">
            <summary>
            Pencil-like non-photorealistic line drawing
            </summary>
            <param name="src">Input 8-bit 3-channel image.</param>
            <param name="dst1">Output 8-bit 1-channel image.</param>
            <param name="dst2">Output image with the same size and type as src.</param>
            <param name="sigmaS">Range between 0 to 200.</param>
            <param name="sigmaR">Range between 0 to 1.</param>
            <param name="shadeFactor">Range between 0 to 0.1.</param>
        </member>
        <member name="M:OpenCvSharp.Cv2.Stylization(OpenCvSharp.InputArray,OpenCvSharp.OutputArray,System.Single,System.Single)">
            <summary>
            Stylization aims to produce digital imagery with a wide variety of effects 
            not focused on photorealism. Edge-aware filters are ideal for stylization, 
            as they can abstract regions of low contrast while preserving, or enhancing, 
            high-contrast features.
            </summary>
            <param name="src">Input 8-bit 3-channel image.</param>
            <param name="dst">Output image with the same size and type as src.</param>
            <param name="sigmaS">Range between 0 to 200.</param>
            <param name="sigmaR">Range between 0 to 1.</param>
        </member>
        <member name="M:OpenCvSharp.Cv2.CreateFrameSource_Empty">
            <summary>
            
            </summary>
            <returns></returns>
        </member>
        <member name="M:OpenCvSharp.Cv2.CreateFrameSource_Video(System.String)">
            <summary>
            
            </summary>
            <param name="fileName"></param>
            <returns></returns>
        </member>
        <member name="M:OpenCvSharp.Cv2.CreateFrameSource_Video_CUDA(System.String)">
            <summary>
            
            </summary>
            <param name="fileName"></param>
            <returns></returns>
        </member>
        <member name="M:OpenCvSharp.Cv2.CreateFrameSource_Camera(System.Int32)">
            <summary>
            
            </summary>
            <param name="deviceId"></param>
            <returns></returns>
        </member>
        <member name="M:OpenCvSharp.Cv2.CreateSuperResolution_BTVL1">
            <summary>
            Create Bilateral TV-L1 Super Resolution.
            </summary>
            <returns></returns>
        </member>
        <member name="M:OpenCvSharp.Cv2.CreateSuperResolution_BTVL1_CUDA">
            <summary>
            Create Bilateral TV-L1 Super Resolution.
            </summary>
            <returns></returns>
        </member>
        <member name="M:OpenCvSharp.Cv2.CreateSuperResolution_BTVL1_OCL">
            <summary>
            Create Bilateral TV-L1 Super Resolution.
            </summary>
            <returns></returns>
        </member>
        <member name="M:OpenCvSharp.Cv2.CreateOptFlow_Farneback">
            <summary>
            
            </summary>
            <returns></returns>
        </member>
        <member name="M:OpenCvSharp.Cv2.CreateOptFlow_Farneback_GPU">
            <summary>
            
            </summary>
            <returns></returns>
        </member>
        <member name="M:OpenCvSharp.Cv2.CreateOptFlow_Farneback_OCL">
            <summary>
            
            </summary>
            <returns></returns>
        </member>
        <member name="M:OpenCvSharp.Cv2.CreateOptFlow_Simple">
            <summary>
            
            </summary>
            <returns></returns>
        </member>
        <member name="M:OpenCvSharp.Cv2.CreateOptFlow_DualTVL1Ex">
            <summary>
            
            </summary>
            <returns></returns>
        </member>
        <member name="M:OpenCvSharp.Cv2.CreateOptFlow_DualTVL1_GPU">
            <summary>
            
            </summary>
            <returns></returns>
        </member>
        <member name="M:OpenCvSharp.Cv2.CreateOptFlow_DualTVL1_OCL">
            <summary>
            
            </summary>
            <returns></returns>
        </member>
        <member name="M:OpenCvSharp.Cv2.CreateOptFlow_Brox_GPU">
            <summary>
            
            </summary>
            <returns></returns>
        </member>
        <member name="M:OpenCvSharp.Cv2.CreateOptFlow_PyrLK_GPU">
            <summary>
            
            </summary>
            <returns></returns>
        </member>
        <member name="M:OpenCvSharp.Cv2.CreateOptFlow_PyrLK_OCL">
            <summary>
            
            </summary>
            <returns></returns>
        </member>
        <member name="M:OpenCvSharp.Cv2.CamShift(OpenCvSharp.InputArray,OpenCvSharp.Rect@,OpenCvSharp.TermCriteria)">
            <summary>
            Finds an object center, size, and orientation.
            </summary>
            <param name="probImage">Back projection of the object histogram. </param>
            <param name="window">Initial search window.</param>
            <param name="criteria">Stop criteria for the underlying MeanShift() .</param>
            <returns></returns>
        </member>
        <member name="M:OpenCvSharp.Cv2.MeanShift(OpenCvSharp.InputArray,OpenCvSharp.Rect@,OpenCvSharp.TermCriteria)">
            <summary>
            Finds an object on a back projection image.
            </summary>
            <param name="probImage">Back projection of the object histogram.</param>
            <param name="window">Initial search window.</param>
            <param name="criteria">Stop criteria for the iterative search algorithm.</param>
            <returns>Number of iterations CAMSHIFT took to converge.</returns>
        </member>
        <member name="M:OpenCvSharp.Cv2.BuildOpticalFlowPyramid(OpenCvSharp.InputArray,OpenCvSharp.OutputArray,OpenCvSharp.Size,System.Int32,System.Boolean,OpenCvSharp.BorderTypes,OpenCvSharp.BorderTypes,System.Boolean)">
            <summary>
            Constructs a pyramid which can be used as input for calcOpticalFlowPyrLK
            </summary>
            <param name="img">8-bit input image.</param>
            <param name="pyramid">output pyramid.</param>
            <param name="winSize">window size of optical flow algorithm. 
            Must be not less than winSize argument of calcOpticalFlowPyrLK(). 
            It is needed to calculate required padding for pyramid levels.</param>
            <param name="maxLevel">0-based maximal pyramid level number.</param>
            <param name="withDerivatives">set to precompute gradients for the every pyramid level. 
            If pyramid is constructed without the gradients then calcOpticalFlowPyrLK() will 
            calculate them internally.</param>
            <param name="pyrBorder">the border mode for pyramid layers.</param>
            <param name="derivBorder">the border mode for gradients.</param>
            <param name="tryReuseInputImage">put ROI of input image into the pyramid if possible. 
            You can pass false to force data copying.</param>
            <returns>number of levels in constructed pyramid. Can be less than maxLevel.</returns>
        </member>
        <member name="M:OpenCvSharp.Cv2.BuildOpticalFlowPyramid(OpenCvSharp.InputArray,OpenCvSharp.Mat[]@,OpenCvSharp.Size,System.Int32,System.Boolean,OpenCvSharp.BorderTypes,OpenCvSharp.BorderTypes,System.Boolean)">
            <summary>
            Constructs a pyramid which can be used as input for calcOpticalFlowPyrLK
            </summary>
            <param name="img">8-bit input image.</param>
            <param name="pyramid">output pyramid.</param>
            <param name="winSize">window size of optical flow algorithm. 
            Must be not less than winSize argument of calcOpticalFlowPyrLK(). 
            It is needed to calculate required padding for pyramid levels.</param>
            <param name="maxLevel">0-based maximal pyramid level number.</param>
            <param name="withDerivatives">set to precompute gradients for the every pyramid level. 
            If pyramid is constructed without the gradients then calcOpticalFlowPyrLK() will 
            calculate them internally.</param>
            <param name="pyrBorder">the border mode for pyramid layers.</param>
            <param name="derivBorder">the border mode for gradients.</param>
            <param name="tryReuseInputImage">put ROI of input image into the pyramid if possible. 
            You can pass false to force data copying.</param>
            <returns>number of levels in constructed pyramid. Can be less than maxLevel.</returns>
        </member>
        <member name="M:OpenCvSharp.Cv2.CalcOpticalFlowPyrLK(OpenCvSharp.InputArray,OpenCvSharp.InputArray,OpenCvSharp.InputArray,OpenCvSharp.InputOutputArray,OpenCvSharp.OutputArray,OpenCvSharp.OutputArray,System.Nullable{OpenCvSharp.Size},System.Int32,System.Nullable{OpenCvSharp.TermCriteria},OpenCvSharp.OpticalFlowFlags,System.Double)">
            <summary>
            computes sparse optical flow using multi-scale Lucas-Kanade algorithm
            </summary>
            <param name="prevImg"></param>
            <param name="nextImg"></param>
            <param name="prevPts"></param>
            <param name="nextPts"></param>
            <param name="status"></param>
            <param name="err"></param>
            <param name="winSize"></param>
            <param name="maxLevel"></param>
            <param name="criteria"></param>
            <param name="flags"></param>
            <param name="minEigThreshold"></param>
        </member>
        <member name="M:OpenCvSharp.Cv2.CalcOpticalFlowPyrLK(OpenCvSharp.InputArray,OpenCvSharp.InputArray,OpenCvSharp.Point2f[],OpenCvSharp.Point2f[]@,System.Byte[]@,System.Single[]@,System.Nullable{OpenCvSharp.Size},System.Int32,System.Nullable{OpenCvSharp.TermCriteria},OpenCvSharp.OpticalFlowFlags,System.Double)">
            <summary>
            computes sparse optical flow using multi-scale Lucas-Kanade algorithm
            </summary>
            <param name="prevImg"></param>
            <param name="nextImg"></param>
            <param name="prevPts"></param>
            <param name="nextPts"></param>
            <param name="status"></param>
            <param name="err"></param>
            <param name="winSize"></param>
            <param name="maxLevel"></param>
            <param name="criteria"></param>
            <param name="flags"></param>
            <param name="minEigThreshold"></param>
        </member>
        <member name="M:OpenCvSharp.Cv2.CalcOpticalFlowFarneback(OpenCvSharp.InputArray,OpenCvSharp.InputArray,OpenCvSharp.InputOutputArray,System.Double,System.Int32,System.Int32,System.Int32,System.Int32,System.Double,OpenCvSharp.OpticalFlowFlags)">
            <summary>
            Computes a dense optical flow using the Gunnar Farneback's algorithm.
            </summary>
            <param name="prev">first 8-bit single-channel input image.</param>
            <param name="next">second input image of the same size and the same type as prev.</param>
            <param name="flow">computed flow image that has the same size as prev and type CV_32FC2.</param>
            <param name="pyrScale">parameter, specifying the image scale (&lt;1) to build pyramids for each image; 
            pyrScale=0.5 means a classical pyramid, where each next layer is twice smaller than the previous one.</param>
            <param name="levels">number of pyramid layers including the initial image; 
            levels=1 means that no extra layers are created and only the original images are used.</param>
            <param name="winsize">averaging window size; larger values increase the algorithm robustness to 
            image noise and give more chances for fast motion detection, but yield more blurred motion field.</param>
            <param name="iterations">number of iterations the algorithm does at each pyramid level.</param>
            <param name="polyN">size of the pixel neighborhood used to find polynomial expansion in each pixel; 
            larger values mean that the image will be approximated with smoother surfaces, 
            yielding more robust algorithm and more blurred motion field, typically poly_n =5 or 7.</param>
            <param name="polySigma">standard deviation of the Gaussian that is used to smooth derivatives used as 
            a basis for the polynomial expansion; for polyN=5, you can set polySigma=1.1, 
            for polyN=7, a good value would be polySigma=1.5.</param>
            <param name="flags">operation flags that can be a combination of OPTFLOW_USE_INITIAL_FLOW and/or OPTFLOW_FARNEBACK_GAUSSIAN</param>
        </member>
        <member name="M:OpenCvSharp.Cv2.EstimateRigidTransform(OpenCvSharp.InputArray,OpenCvSharp.InputArray,System.Boolean)">
            <summary>
            Estimates the best-fit Euqcidean, similarity, affine or perspective transformation
            that maps one 2D point set to another or one image to another.
            </summary>
            <param name="src">First input 2D point set stored in std::vector or Mat, or an image stored in Mat.</param>
            <param name="dst">Second input 2D point set of the same size and the same type as A, or another image.</param>
            <param name="fullAffine">If true, the function finds an optimal affine transformation with no additional restrictions (6 degrees of freedom). 
            Otherwise, the class of transformations to choose from is limited to combinations of translation, rotation, and uniform scaling (5 degrees of freedom).</param>
            <returns></returns>
        </member>
        <member name="M:OpenCvSharp.Cv2.CreateOptFlow_DualTVL1">
            <summary>
            Implementation of the Zach, Pock and Bischof Dual TV-L1 Optical Flow method
            </summary>
            <returns></returns>
        </member>
        <member name="T:OpenCvSharp.CvObject">
            <summary>
            A class which has a pointer of OpenCV structure
            </summary>
        </member>
        <member name="F:OpenCvSharp.CvObject.ptr">
            <summary>
            Data pointer
            </summary>
        </member>
        <member name="M:OpenCvSharp.CvObject.#ctor">
            <summary>
            Default constructor
            </summary>
        </member>
        <member name="M:OpenCvSharp.CvObject.#ctor(System.IntPtr)">
            <summary>
            
            </summary>
            <param name="ptr"></param>
        </member>
        <member name="P:OpenCvSharp.CvObject.CvPtr">
            <summary>
            Native pointer of OpenCV structure
            </summary>
        </member>
        <member name="T:OpenCvSharp.DisposableCvObject">
            <summary>
            DisposableObject + ICvPtrHolder
            </summary>
        </member>
        <member name="F:OpenCvSharp.DisposableCvObject.ptr">
            <summary>
            Data pointer
            </summary>
        </member>
        <member name="M:OpenCvSharp.DisposableCvObject.#ctor">
            <summary>
            Default constructor
            </summary>
        </member>
        <member name="M:OpenCvSharp.DisposableCvObject.#ctor(System.IntPtr)">
            <summary>
            
            </summary>
            <param name="ptr"></param>
        </member>
        <member name="M:OpenCvSharp.DisposableCvObject.#ctor(System.Boolean)">
            <summary>
             
            </summary>
            <param name="isEnabledDispose"></param>
        </member>
        <member name="M:OpenCvSharp.DisposableCvObject.#ctor(System.IntPtr,System.Boolean)">
            <summary>
            
            </summary>
            <param name="ptr"></param>
            <param name="isEnabledDispose"></param>
        </member>
        <member name="M:OpenCvSharp.DisposableCvObject.DisposeUnmanaged">
            <summary>
            releases unmanaged resources
            </summary>
        </member>
        <member name="P:OpenCvSharp.DisposableCvObject.CvPtr">
            <summary>
            Native pointer of OpenCV structure
            </summary>
        </member>
        <member name="T:OpenCvSharp.DisposableObject">
            <summary>
            Represents a class which manages its own memory. 
            </summary>
        </member>
        <member name="F:OpenCvSharp.DisposableObject.dataHandle">
            <summary>
            Gets or sets a handle which allocates using cvSetData.
            </summary>
        </member>
        <member name="P:OpenCvSharp.DisposableObject.IsDisposed">
            <summary>
            Gets a value indicating whether this instance has been disposed.
            </summary>
        </member>
        <member name="P:OpenCvSharp.DisposableObject.IsEnabledDispose">
            <summary>
            Gets or sets a value indicating whether you permit disposing this instance.
            </summary>
        </member>
        <member name="P:OpenCvSharp.DisposableObject.AllocatedMemory">
            <summary>
            Gets or sets a memory address allocated by AllocMemory.
            </summary>
        </member>
        <member name="P:OpenCvSharp.DisposableObject.AllocatedMemorySize">
            <summary>
            Gets or sets the byte length of the allocated memory
            </summary>
        </member>
        <member name="M:OpenCvSharp.DisposableObject.#ctor">
            <summary>
            Default constructor
            </summary>
        </member>
        <member name="M:OpenCvSharp.DisposableObject.#ctor(System.Boolean)">
            <summary>
            Constructor
            </summary>
            <param name="isEnabledDispose">true if you permit disposing this class by GC</param>
        </member>
        <member name="M:OpenCvSharp.DisposableObject.Dispose">
            <summary>
            Releases the resources
            </summary>
        </member>
        <member name="M:OpenCvSharp.DisposableObject.Dispose(System.Boolean)">
            <summary>
            Releases the resources
            </summary>
            <param name="disposing">
            If disposing equals true, the method has been called directly or indirectly by a user's code. Managed and unmanaged resources can be disposed.
            If false, the method has been called by the runtime from inside the finalizer and you should not reference other objects. Only unmanaged resources can be disposed.
            </param>
        </member>
        <member name="M:OpenCvSharp.DisposableObject.Finalize">
            <summary>
            Destructor
            </summary>
        </member>
        <member name="M:OpenCvSharp.DisposableObject.DisposeManaged">
            <summary>
            Releases managed resources
            </summary>
        </member>
        <member name="M:OpenCvSharp.DisposableObject.DisposeUnmanaged">
            <summary>
            Releases unmanaged resources
            </summary>
        </member>
        <member name="M:OpenCvSharp.DisposableObject.AllocGCHandle(System.Object)">
            <summary>
            Pins the object to be allocated by cvSetData.
            </summary>
            <param name="obj"></param>
            <returns></returns>
        </member>
        <member name="M:OpenCvSharp.DisposableObject.AllocMemory(System.Int32)">
            <summary>
            Allocates the specified size of memory.
            </summary>
            <param name="size"></param>
            <returns></returns>
        </member>
        <member name="M:OpenCvSharp.DisposableObject.NotifyMemoryPressure(System.Int64)">
            <summary>
            Notifies the allocated size of memory.
            </summary>
            <param name="size"></param>
        </member>
        <member name="M:OpenCvSharp.DisposableObject.ThrowIfDisposed">
            <summary>
            If this object is disposed, then ObjectDisposedException is thrown.
            </summary>
        </member>
        <member name="T:OpenCvSharp.ICvPtrHolder">
            <summary>
            Represents a OpenCV-based class which has a native pointer. 
            </summary>
        </member>
        <member name="P:OpenCvSharp.ICvPtrHolder.CvPtr">
            <summary>
            Unmanaged OpenCV data pointer
            </summary>
        </member>
        <member name="T:OpenCvSharp.OpenCVException">
            <summary>
            The default exception to be thrown by OpenCV 
            </summary>
        </member>
        <member name="P:OpenCvSharp.OpenCVException.Status">
            <summary>
            The numeric code for error status
            </summary>
        </member>
        <member name="P:OpenCvSharp.OpenCVException.FuncName">
            <summary>
            The source file name where error is encountered
            </summary>
        </member>
        <member name="P:OpenCvSharp.OpenCVException.ErrMsg">
            <summary>
            A description of the error
            </summary>
        </member>
        <member name="P:OpenCvSharp.OpenCVException.FileName">
            <summary>
            The source file name where error is encountered
            </summary>
        </member>
        <member name="P:OpenCvSharp.OpenCVException.Line">
            <summary>
            The line number in the souce where error is encountered
            </summary>
        </member>
        <member name="M:OpenCvSharp.OpenCVException.#ctor(OpenCvSharp.ErrorCode,System.String,System.String,System.String,System.Int32)">
            <summary>
            Constructor
            </summary>
            <param name="status">The numeric code for error status</param>
            <param name="funcName">The source file name where error is encountered</param>
            <param name="errMsg">A description of the error</param>
            <param name="fileName">The source file name where error is encountered</param>
            <param name="line">The line number in the souce where error is encountered</param>
        </member>
        <member name="T:OpenCvSharp.OpenCvSharpException">
            <summary>
            The exception that is thrown by OpenCvSharp. 
            </summary>
        </member>
        <member name="M:OpenCvSharp.OpenCvSharpException.#ctor">
            <summary>
            
            </summary>
        </member>
        <member name="M:OpenCvSharp.OpenCvSharpException.#ctor(System.String)">
            <summary>
            
            </summary>
            <param name="message"></param>
        </member>
        <member name="M:OpenCvSharp.OpenCvSharpException.#ctor(System.String,System.Object[])">
            <summary>
            
            </summary>
            <param name="messageFormat"></param>
            <param name="args"></param>
        </member>
        <member name="M:OpenCvSharp.OpenCvSharpException.#ctor(System.String,System.Exception)">
            <summary>
            
            </summary>
            <param name="message"></param>
            <param name="innerException"></param>
        </member>
        <member name="T:OpenCvSharp.Ptr">
            <summary>
            Template class for smart reference-counting pointers
            </summary>
        </member>
        <member name="M:OpenCvSharp.Ptr.#ctor(System.IntPtr)">
            <summary>
            Constructor
            </summary>
            <param name="ptr"></param>
        </member>
        <member name="M:OpenCvSharp.Ptr.Get">
            <summary>
            Returns Ptr&lt;T&gt;.get() pointer
            </summary>
        </member>
        <member name="T:OpenCvSharp.Aruco.CvAruco">
            <summary>
            aruco module
            </summary>
        </member>
        <member name="M:OpenCvSharp.Aruco.CvAruco.DetectMarkers(OpenCvSharp.InputArray,OpenCvSharp.Aruco.Dictionary,OpenCvSharp.Point2f[][]@,System.Int32[]@,OpenCvSharp.Aruco.DetectorParameters,OpenCvSharp.Point2f[][]@)">
            <summary>
            Basic marker detection
            </summary>
            <param name="image">input image</param>
            <param name="dictionary">indicates the type of markers that will be searched</param>
            <param name="corners">vector of detected marker corners. 
            For each marker, its four corners are provided. For N detected markers,
             the dimensions of this array is Nx4.The order of the corners is clockwise.</param>
            <param name="ids">vector of identifiers of the detected markers. The identifier is of type int. 
            For N detected markers, the size of ids is also N. The identifiers have the same order than the markers in the imgPoints array.</param>
            <param name="parameters">marker detection parameters</param>
            <param name="rejectedImgPoints">contains the imgPoints of those squares whose inner code has not a 
            correct codification.Useful for debugging purposes.</param>
        </member>
        <member name="M:OpenCvSharp.Aruco.CvAruco.EstimatePoseSingleMarkers(OpenCvSharp.Point2f[][],System.Single,OpenCvSharp.InputArray,OpenCvSharp.InputArray,OpenCvSharp.OutputArray,OpenCvSharp.OutputArray,OpenCvSharp.OutputArray)">
            <summary>
            Pose estimation for single markers
            </summary>
            <param name="corners">corners vector of already detected markers corners. 
            For each marker, its four corners are provided, (e.g std::vector&lt;std::vector&lt;cv::Point2f&gt;&gt; ). 
            For N detected markers, the dimensions of this array should be Nx4. The order of the corners should be clockwise.</param>
            <param name="markerLength">the length of the markers' side. The returning translation vectors will 
            be in the same unit.Normally, unit is meters.</param>
            <param name="cameraMatrix">input 3x3 floating-point camera matrix 
            \f$A = \vecthreethree{f_x}{0}{c_x}{0}{f_y}{c_y}{0}{0}{1}\f$</param>
            <param name="distortionCoefficients">vector of distortion coefficients 
            \f$(k_1, k_2, p_1, p_2[, k_3[, k_4, k_5, k_6],[s_1, s_2, s_3, s_4]])\f$ of 4, 5, 8 or 12 elements</param>
            <param name="rvec">array of output rotation vectors (@sa Rodrigues) (e.g. std::vector&lt;cv::Vec3d&gt;). 
            Each element in rvecs corresponds to the specific marker in imgPoints.</param>
            <param name="tvec">array of output translation vectors (e.g. std::vector&lt;cv::Vec3d&gt;).
            Each element in tvecs corresponds to the specific marker in imgPoints.</param>
            <param name="objPoints">array of object points of all the marker corners</param>
        </member>
        <member name="M:OpenCvSharp.Aruco.CvAruco.DrawDetectedMarkers(OpenCvSharp.InputArray,OpenCvSharp.Point2f[][],System.Collections.Generic.IEnumerable{System.Int32})">
            <summary>
            Draw detected markers in image
            </summary>
            <param name="image">input/output image. It must have 1 or 3 channels. The number of channels is not altered.</param>
            <param name="corners">positions of marker corners on input image. 
            For N detected markers, the dimensions of this array should be Nx4.The order of the corners should be clockwise.</param>
            <param name="ids">vector of identifiers for markers in markersCorners. Optional, if not provided, ids are not painted.</param>
        </member>
        <member name="M:OpenCvSharp.Aruco.CvAruco.DrawDetectedMarkers(OpenCvSharp.InputArray,OpenCvSharp.Point2f[][],System.Collections.Generic.IEnumerable{System.Int32},OpenCvSharp.Scalar)">
            <summary>
            Draw detected markers in image
            </summary>
            <param name="image">input/output image. It must have 1 or 3 channels. The number of channels is not altered.</param>
            <param name="corners">positions of marker corners on input image. 
            For N detected markers, the dimensions of this array should be Nx4.The order of the corners should be clockwise.</param>
            <param name="ids">vector of identifiers for markers in markersCorners. Optional, if not provided, ids are not painted.</param>
            <param name="borderColor">color of marker borders. Rest of colors (text color and first corner color)
             are calculated based on this one to improve visualization.</param>
        </member>
        <member name="M:OpenCvSharp.Aruco.CvAruco.DrawMarker(OpenCvSharp.Aruco.Dictionary,System.Int32,System.Int32,OpenCvSharp.OutputArray,System.Int32)">
            <summary>
            Draw a canonical marker image
            </summary>
            <param name="dictionary">dictionary of markers indicating the type of markers</param>
            <param name="id">identifier of the marker that will be returned. It has to be a valid id in the specified dictionary.</param>
            <param name="sidePixels">size of the image in pixels</param>
            <param name="mat">output image with the marker</param>
            <param name="borderBits">width of the marker border.</param>
        </member>
        <member name="M:OpenCvSharp.Aruco.CvAruco.GetPredefinedDictionary(OpenCvSharp.Aruco.PredefinedDictionaryName)">
            <summary>
            Returns one of the predefined dictionaries defined in PREDEFINED_DICTIONARY_NAME
            </summary>
            <param name="name"></param>
            <returns></returns>
        </member>
        <member name="T:OpenCvSharp.Aruco.DetectorParameters">
            <summary>
            Parameters for the detectMarker process
            </summary>
        </member>
        <member name="P:OpenCvSharp.Aruco.DetectorParameters.ObjectPtr">
            <summary>
            cv::Ptr&lt;T&gt;
            </summary>
        </member>
        <member name="M:OpenCvSharp.Aruco.DetectorParameters.#ctor(System.IntPtr)">
            <summary>
            
            </summary>
        </member>
        <member name="M:OpenCvSharp.Aruco.DetectorParameters.Create">
            <summary>
            
            </summary>
            <returns></returns>
        </member>
        <member name="M:OpenCvSharp.Aruco.DetectorParameters.DisposeManaged">
            <summary>
            Releases managed resources
            </summary>
        </member>
        <member name="P:OpenCvSharp.Aruco.DetectorParameters.AdaptiveThreshWinSizeMin">
            <summary>
            minimum window size for adaptive thresholding before finding contours (default 3).
            </summary>
        </member>
        <member name="P:OpenCvSharp.Aruco.DetectorParameters.AdaptiveThreshWinSizeMax">
            <summary>
            adaptiveThreshWinSizeMax: maximum window size for adaptive thresholding before finding contours(default 23).
            </summary>
        </member>
        <member name="P:OpenCvSharp.Aruco.DetectorParameters.AdaptiveThreshWinSizeStep">
            <summary>
            increments from adaptiveThreshWinSizeMin to adaptiveThreshWinSizeMax during the thresholding(default 10).
            </summary>
        </member>
        <member name="P:OpenCvSharp.Aruco.DetectorParameters.AdaptiveThreshConstant">
            <summary>
            constant for adaptive thresholding before finding contours (default 7)
            </summary>
        </member>
        <member name="P:OpenCvSharp.Aruco.DetectorParameters.MinMarkerPerimeterRate">
            <summary>
            determine minimum perimeter for marker contour to be detected. 
            This is defined as a rate respect to the maximum dimension of the input image(default 0.03).
            </summary>
        </member>
        <member name="P:OpenCvSharp.Aruco.DetectorParameters.MaxMarkerPerimeterRate">
            <summary>
             determine maximum perimeter for marker contour to be detected. 
            This is defined as a rate respect to the maximum dimension of the input image(default 4.0).
            </summary>
        </member>
        <member name="P:OpenCvSharp.Aruco.DetectorParameters.PolygonalApproxAccuracyRate">
            <summary>
            minimum accuracy during the polygonal approximation process to determine which contours are squares.
            </summary>
        </member>
        <member name="P:OpenCvSharp.Aruco.DetectorParameters.MinCornerDistanceRate">
            <summary>
            minimum distance between corners for detected markers relative to its perimeter(default 0.05)
            </summary>
        </member>
        <member name="P:OpenCvSharp.Aruco.DetectorParameters.MinDistanceToBorder">
            <summary>
             minimum distance of any corner to the image border for detected markers (in pixels) (default 3)
            </summary>
        </member>
        <member name="P:OpenCvSharp.Aruco.DetectorParameters.MinMarkerDistanceRate">
            <summary>
            minimum mean distance beetween two marker corners to be considered similar, 
            so that the smaller one is removed.The rate is relative to the smaller perimeter of the two markers(default 0.05).
            </summary>
        </member>
        <member name="P:OpenCvSharp.Aruco.DetectorParameters.CornerRefinementWinSize">
            <summary>
            window size for the corner refinement process (in pixels) (default 5).
            </summary>
        </member>
        <member name="P:OpenCvSharp.Aruco.DetectorParameters.CornerRefinementMaxIterations">
            <summary>
            maximum number of iterations for stop criteria of the corner refinement process(default 30).
            </summary>
        </member>
        <member name="P:OpenCvSharp.Aruco.DetectorParameters.CornerRefinementMinAccuracy">
            <summary>
            minimum error for the stop cristeria of the corner refinement process(default: 0.1)
            </summary>
        </member>
        <member name="P:OpenCvSharp.Aruco.DetectorParameters.MarkerBorderBits">
            <summary>
            number of bits of the marker border, i.e. marker border width (default 1).
            </summary>
        </member>
        <member name="P:OpenCvSharp.Aruco.DetectorParameters.PerspectiveRemovePixelPerCell">
            <summary>
            number of bits (per dimension) for each cell of the marker when removing the perspective(default 8).
            </summary>
        </member>
        <member name="P:OpenCvSharp.Aruco.DetectorParameters.PerspectiveRemoveIgnoredMarginPerCell">
            <summary>
            width of the margin of pixels on each cell not considered for the determination 
            of the cell bit.Represents the rate respect to the total  size of the cell, 
            i.e.perpectiveRemovePixelPerCell (default 0.13)
            </summary>
        </member>
        <member name="P:OpenCvSharp.Aruco.DetectorParameters.MaxErroneousBitsInBorderRate">
            <summary>
            maximum number of accepted erroneous bits in the border 
            (i.e. number of allowed white bits in the border). Represented as a rate respect to the total 
            number of bits per marker(default 0.35).
            </summary>
        </member>
        <member name="P:OpenCvSharp.Aruco.DetectorParameters.MinOtsuStdDev">
            <summary>
            minimun standard deviation in pixels values during the decodification step to
             apply Otsu thresholding(otherwise, all the bits are set to 0 or 1 depending on mean higher than 128 or not) (default 5.0)
            </summary>
        </member>
        <member name="P:OpenCvSharp.Aruco.DetectorParameters.ErrorCorrectionRate">
            <summary>
            errorCorrectionRate error correction rate respect to the maximun error correction capability for each dictionary. (default 0.6).
            </summary>
        </member>
        <member name="T:OpenCvSharp.Aruco.Dictionary">
            <summary>
            Dictionary/Set of markers. It contains the inner codification
            </summary>
        </member>
        <member name="P:OpenCvSharp.Aruco.Dictionary.ObjectPtr">
            <summary>
            cv::Ptr&lt;T&gt;
            </summary>
        </member>
        <member name="M:OpenCvSharp.Aruco.Dictionary.#ctor(System.IntPtr)">
            <summary>
            
            </summary>
        </member>
        <member name="M:OpenCvSharp.Aruco.Dictionary.DisposeManaged">
            <summary>
            Releases managed resources
            </summary>
        </member>
        <member name="P:OpenCvSharp.Aruco.Dictionary.BytesList">
            <summary>
            Marker code information
            </summary>
        </member>
        <member name="P:OpenCvSharp.Aruco.Dictionary.MarkerSize">
            <summary>
            Number of bits per dimension.
            </summary>
        </member>
        <member name="P:OpenCvSharp.Aruco.Dictionary.MaxCorrectionBits">
            <summary>
            Maximum number of bits that can be corrected.
            </summary>
        </member>
        <member name="T:OpenCvSharp.Aruco.PredefinedDictionaryName">
            <summary>
            PredefinedDictionaryName
            </summary>
        </member>
        <member name="T:OpenCvSharp.BackgroundSubtractorGMG">
            <summary>
            Background Subtractor module. Takes a series of images and returns a sequence of mask (8UC1)
             images of the same size, where 255 indicates Foreground and 0 represents Background.
            </summary>
        </member>
        <member name="F:OpenCvSharp.BackgroundSubtractorGMG.objectPtr">
            <summary>
            cv::Ptr&lt;T&gt;
            </summary>
        </member>
        <member name="M:OpenCvSharp.BackgroundSubtractorGMG.Create(System.Int32,System.Double)">
            <summary>
            
            </summary>
            <param name="initializationFrames"></param>
            <param name="decisionThreshold"></param>
            <returns></returns>
        </member>
        <member name="M:OpenCvSharp.BackgroundSubtractorGMG.DisposeManaged">
            <summary>
            Releases managed resources
            </summary>
        </member>
        <member name="P:OpenCvSharp.BackgroundSubtractorGMG.MaxFeatures">
            <summary>
            
            </summary>
        </member>
        <member name="P:OpenCvSharp.BackgroundSubtractorGMG.DefaultLearningRate">
            <summary>
            
            </summary>
        </member>
        <member name="P:OpenCvSharp.BackgroundSubtractorGMG.NumFrames">
            <summary>
            
            </summary>
        </member>
        <member name="P:OpenCvSharp.BackgroundSubtractorGMG.QuantizationLevels">
            <summary>
            
            </summary>
        </member>
        <member name="P:OpenCvSharp.BackgroundSubtractorGMG.BackgroundPrior">
            <summary>
            
            </summary>
        </member>
        <member name="P:OpenCvSharp.BackgroundSubtractorGMG.SmoothingRadius">
            <summary>
            
            </summary>
        </member>
        <member name="P:OpenCvSharp.BackgroundSubtractorGMG.DecisionThreshold">
            <summary>
            
            </summary>
        </member>
        <member name="P:OpenCvSharp.BackgroundSubtractorGMG.UpdateBackgroundModel">
            <summary>
            
            </summary>
        </member>
        <member name="P:OpenCvSharp.BackgroundSubtractorGMG.MinVal">
            <summary>
            
            </summary>
        </member>
        <member name="P:OpenCvSharp.BackgroundSubtractorGMG.MaxVal">
            <summary>
            
            </summary>
        </member>
        <member name="T:OpenCvSharp.BackgroundSubtractorMOG">
            <summary>
            Gaussian Mixture-based Backbround/Foreground Segmentation Algorithm
            </summary>
        </member>
        <member name="F:OpenCvSharp.BackgroundSubtractorMOG.objectPtr">
            <summary>
            cv::Ptr&lt;T&gt;
            </summary>
        </member>
        <member name="M:OpenCvSharp.BackgroundSubtractorMOG.Create(System.Int32,System.Int32,System.Double,System.Double)">
            <summary>
            
            </summary>
            <param name="history"></param>
            <param name="nMixtures"></param>
            <param name="backgroundRatio"></param>
            <param name="noiseSigma"></param>
            <returns></returns>
        </member>
        <member name="M:OpenCvSharp.BackgroundSubtractorMOG.DisposeManaged">
            <summary>
            Releases managed resources
            </summary>
        </member>
        <member name="P:OpenCvSharp.BackgroundSubtractorMOG.History">
            <summary>
            
            </summary>
        </member>
        <member name="P:OpenCvSharp.BackgroundSubtractorMOG.NMixtures">
            <summary>
            
            </summary>
        </member>
        <member name="P:OpenCvSharp.BackgroundSubtractorMOG.BackgroundRatio">
            <summary>
            
            </summary>
        </member>
        <member name="P:OpenCvSharp.BackgroundSubtractorMOG.NoiseSigma">
            <summary>
            
            </summary>
        </member>
        <member name="T:OpenCvSharp.CalibrationFlags">
            <summary>
            Different flags for cvCalibrateCamera2 and cvStereoCalibrate
            </summary>
        </member>
        <member name="F:OpenCvSharp.CalibrationFlags.None">
            <summary>
            
            </summary>
        </member>
        <member name="F:OpenCvSharp.CalibrationFlags.UseIntrinsicGuess">
            <summary>
            The flag allows the function to optimize some or all of the intrinsic parameters, depending on the other flags, but the initial values are provided by the user
            </summary>
        </member>
        <member name="F:OpenCvSharp.CalibrationFlags.FixAspectRatio">
            <summary>
            fyk is optimized, but the ratio fxk/fyk is fixed.
            </summary>
        </member>
        <member name="F:OpenCvSharp.CalibrationFlags.FixPrincipalPoint">
            <summary>
            The principal points are fixed during the optimization.
            </summary>
        </member>
        <member name="F:OpenCvSharp.CalibrationFlags.ZeroTangentDist">
            <summary>
            Tangential distortion coefficients are set to zeros and do not change during the optimization.
            </summary>
        </member>
        <member name="F:OpenCvSharp.CalibrationFlags.FixFocalLength">
            <summary>
            fxk and fyk are fixed.
            </summary>
        </member>
        <member name="F:OpenCvSharp.CalibrationFlags.FixK1">
            <summary>
            The 0-th distortion coefficients (k1) are fixed 
            </summary>
        </member>
        <member name="F:OpenCvSharp.CalibrationFlags.FixK2">
            <summary>
            The 1-th distortion coefficients (k2) are fixed 
            </summary>
        </member>
        <member name="F:OpenCvSharp.CalibrationFlags.FixK3">
            <summary>
            The 4-th distortion coefficients (k3) are fixed 
            </summary>
        </member>
        <member name="F:OpenCvSharp.CalibrationFlags.FixK4">
            <summary>
            Do not change the corresponding radial distortion coefficient during the optimization. 
            If CV_CALIB_USE_INTRINSIC_GUESS is set, the coefficient from the supplied distCoeffs matrix is used, otherwise it is set to 0.
            </summary>
        </member>
        <member name="F:OpenCvSharp.CalibrationFlags.FixK5">
            <summary>
            Do not change the corresponding radial distortion coefficient during the optimization. 
            If CV_CALIB_USE_INTRINSIC_GUESS is set, the coefficient from the supplied distCoeffs matrix is used, otherwise it is set to 0.
            </summary>
        </member>
        <member name="F:OpenCvSharp.CalibrationFlags.FixK6">
            <summary>
            Do not change the corresponding radial distortion coefficient during the optimization. 
            If CV_CALIB_USE_INTRINSIC_GUESS is set, the coefficient from the supplied distCoeffs matrix is used, otherwise it is set to 0.
            </summary>
        </member>
        <member name="F:OpenCvSharp.CalibrationFlags.RationalModel">
            <summary>
            Enable coefficients k4, k5 and k6. 
            To provide the backward compatibility, this extra flag should be explicitly specified to make the calibration function 
            use the rational model and return 8 coefficients. If the flag is not set, the function will compute only 5 distortion coefficients.
            </summary>
        </member>
        <member name="F:OpenCvSharp.CalibrationFlags.ThinPrismModel">
            <summary>
            
            </summary>
        </member>
        <member name="F:OpenCvSharp.CalibrationFlags.FixS1S2S3S4">
            <summary>
            
            </summary>
        </member>
        <member name="F:OpenCvSharp.CalibrationFlags.FixIntrinsic">
            <summary>
            If it is set, camera_matrix1,2, as well as dist_coeffs1,2 are fixed, so that only extrinsic parameters are optimized.
            </summary>
        </member>
        <member name="F:OpenCvSharp.CalibrationFlags.SameFocalLength">
            <summary>
            Enforces fx0=fx1 and fy0=fy1. CV_CALIB_ZERO_TANGENT_DIST - Tangential distortion coefficients for each camera are set to zeros and fixed there.
            </summary>
        </member>
        <member name="F:OpenCvSharp.CalibrationFlags.ZeroDisparity">
            <summary>
            for stereo rectification
            </summary>
        </member>
        <member name="T:OpenCvSharp.ChessboardFlags">
            <summary>
            Various operation flags for cvFindChessboardCorners
            </summary>
        </member>
        <member name="F:OpenCvSharp.ChessboardFlags.None">
            <summary>
            
            </summary>
        </member>
        <member name="F:OpenCvSharp.ChessboardFlags.AdaptiveThresh">
            <summary>
            Use adaptive thresholding to convert the image to black-n-white, rather than a fixed threshold level (computed from the average image brightness).
            </summary>
        </member>
        <member name="F:OpenCvSharp.ChessboardFlags.NormalizeImage">
            <summary>
            Normalize the image using cvNormalizeHist before applying fixed or adaptive thresholding.
            </summary>
        </member>
        <member name="F:OpenCvSharp.ChessboardFlags.FilterQuads">
            <summary>
            Use additional criteria (like contour area, perimeter, square-like shape) to filter out false quads that are extracted at the contour retrieval stage.
            </summary>
        </member>
        <member name="F:OpenCvSharp.ChessboardFlags.FastCheck">
            <summary>
            
            </summary>
        </member>
        <member name="T:OpenCvSharp.FindCirclesGridFlags">
            <summary>
            Method for solving a PnP problem:
            </summary>
        </member>
        <member name="F:OpenCvSharp.FindCirclesGridFlags.SymmetricGrid">
            <summary>
[truncated: 1,504,700 more chars]
