# Supplementary material for: Machine learning enables improved runtime and precision for bio-loggers on seabirds
Source: Commun Biol. 2020 Oct 30;3:633. doi: 10.1038/s42003-020-01356-8 (PMC7603325; doi:10.1038/s42003-020-01356-8)
Supplement: Supplementary file 8 — Supplementary Software 1 [file 42003_2020_1356_MOESM8_ESM.zip › CodeAvailability/LowCostTreesExample/biotagger/System.Data.SQLite.xml]

<?xml version="1.0"?>
<doc>
    <assembly>
        <name>System.Data.SQLite</name>
    </assembly>
    <members>
        <member name="T:System.Data.SQLite.AssemblySourceIdAttribute">
            <summary>
            Defines a source code identifier custom attribute for an assembly
            manifest.
            </summary>
        </member>
        <member name="M:System.Data.SQLite.AssemblySourceIdAttribute.#ctor(System.String)">
            <summary>
            Constructs an instance of this attribute class using the specified
            source code identifier value.
            </summary>
            <param name="value">
            The source code identifier value to use.
            </param>
        </member>
        <member name="P:System.Data.SQLite.AssemblySourceIdAttribute.SourceId">
            <summary>
            Gets the source code identifier value.
            </summary>
        </member>
        <member name="T:System.Data.SQLite.AssemblySourceTimeStampAttribute">
            <summary>
            Defines a source code time-stamp custom attribute for an assembly
            manifest.
            </summary>
        </member>
        <member name="M:System.Data.SQLite.AssemblySourceTimeStampAttribute.#ctor(System.String)">
            <summary>
            Constructs an instance of this attribute class using the specified
            source code time-stamp value.
            </summary>
            <param name="value">
            The source code time-stamp value to use.
            </param>
        </member>
        <member name="P:System.Data.SQLite.AssemblySourceTimeStampAttribute.SourceTimeStamp">
            <summary>
            Gets the source code time-stamp value.
            </summary>
        </member>
        <member name="T:System.Data.SQLite.SQLiteLogCallback">
             <summary>
             This is the method signature for the SQLite core library logging callback
             function for use with sqlite3_log() and the SQLITE_CONFIG_LOG.
            
             WARNING: This delegate is used more-or-less directly by native code, do
                      not modify its type signature.
             </summary>
             <param name="pUserData">
             The extra data associated with this message, if any.
             </param>
             <param name="errorCode">
             The error code associated with this message.
             </param>
             <param name="pMessage">
             The message string to be logged.
             </param>
        </member>
        <member name="T:System.Data.SQLite.SQLite3">
            <summary>
            This class implements SQLiteBase completely, and is the guts of the code that interop's SQLite with .NET
            </summary>
        </member>
        <member name="T:System.Data.SQLite.SQLiteBase">
            <summary>
            This internal class provides the foundation of SQLite support.  It defines all the abstract members needed to implement
            a SQLite data provider, and inherits from SQLiteConvert which allows for simple translations of string to and from SQLite.
            </summary>
        </member>
        <member name="T:System.Data.SQLite.SQLiteConvert">
            <summary>
            This base class provides datatype conversion services for the SQLite provider.
            </summary>
        </member>
        <member name="F:System.Data.SQLite.SQLiteConvert.FallbackDefaultDbType">
            <summary>
            The fallback default database type when one cannot be obtained from an
            existing connection instance.
            </summary>
        </member>
        <member name="F:System.Data.SQLite.SQLiteConvert.FullFormat">
            <summary>
            The format string for DateTime values when using the InvariantCulture or CurrentCulture formats.
            </summary>
        </member>
        <member name="F:System.Data.SQLite.SQLiteConvert.FallbackDefaultTypeName">
            <summary>
            The fallback default database type name when one cannot be obtained from
            an existing connection instance.
            </summary>
        </member>
        <member name="F:System.Data.SQLite.SQLiteConvert.UnixEpoch">
            <summary>
            The value for the Unix epoch (e.g. January 1, 1970 at midnight, in UTC).
            </summary>
        </member>
        <member name="F:System.Data.SQLite.SQLiteConvert.OleAutomationEpochAsJulianDay">
            <summary>
            The value of the OLE Automation epoch represented as a Julian day.  This
            field cannot be removed as the test suite relies upon it.
            </summary>
        </member>
        <member name="F:System.Data.SQLite.SQLiteConvert.MinimumJd">
            <summary>
            This is the minimum Julian Day value supported by this library
            (148731163200000).
            </summary>
        </member>
        <member name="F:System.Data.SQLite.SQLiteConvert.MaximumJd">
            <summary>
            This is the maximum Julian Day value supported by this library
            (464269060799000).
            </summary>
        </member>
        <member name="F:System.Data.SQLite.SQLiteConvert._datetimeFormats">
            <summary>
            An array of ISO-8601 DateTime formats that we support parsing.
            </summary>
        </member>
        <member name="F:System.Data.SQLite.SQLiteConvert._datetimeFormatUtc">
            <summary>
            The internal default format for UTC DateTime values when converting
            to a string.
            </summary>
        </member>
        <member name="F:System.Data.SQLite.SQLiteConvert._datetimeFormatLocal">
            <summary>
            The internal default format for local DateTime values when converting
            to a string.
            </summary>
        </member>
        <member name="F:System.Data.SQLite.SQLiteConvert._utf8">
            <summary>
            An UTF-8 Encoding instance, so we can convert strings to and from UTF-8
            </summary>
        </member>
        <member name="F:System.Data.SQLite.SQLiteConvert._datetimeFormat">
            <summary>
            The default DateTime format for this instance.
            </summary>
        </member>
        <member name="F:System.Data.SQLite.SQLiteConvert._datetimeKind">
            <summary>
            The default DateTimeKind for this instance.
            </summary>
        </member>
        <member name="F:System.Data.SQLite.SQLiteConvert._datetimeFormatString">
            <summary>
            The default DateTime format string for this instance.
            </summary>
        </member>
        <member name="M:System.Data.SQLite.SQLiteConvert.#ctor(System.Data.SQLite.SQLiteDateFormats,System.DateTimeKind,System.String)">
            <summary>
            Initializes the conversion class
            </summary>
            <param name="fmt">The default date/time format to use for this instance</param>
            <param name="kind">The DateTimeKind to use.</param>
            <param name="fmtString">The DateTime format string to use.</param>
        </member>
        <member name="M:System.Data.SQLite.SQLiteConvert.ToUTF8(System.String)">
            <summary>
            Converts a string to a UTF-8 encoded byte array sized to include a null-terminating character.
            </summary>
            <param name="sourceText">The string to convert to UTF-8</param>
            <returns>A byte array containing the converted string plus an extra 0 terminating byte at the end of the array.</returns>
        </member>
        <member name="M:System.Data.SQLite.SQLiteConvert.ToUTF8(System.DateTime)">
            <summary>
            Convert a DateTime to a UTF-8 encoded, zero-terminated byte array.
            </summary>
            <remarks>
            This function is a convenience function, which first calls ToString() on the DateTime, and then calls ToUTF8() with the
            string result.
            </remarks>
            <param name="dateTimeValue">The DateTime to convert.</param>
            <returns>The UTF-8 encoded string, including a 0 terminating byte at the end of the array.</returns>
        </member>
        <member name="M:System.Data.SQLite.SQLiteConvert.ToString(System.IntPtr,System.Int32)">
            <summary>
            Converts a UTF-8 encoded IntPtr of the specified length into a .NET string
            </summary>
            <param name="nativestring">The pointer to the memory where the UTF-8 string is encoded</param>
            <param name="nativestringlen">The number of bytes to decode</param>
            <returns>A string containing the translated character(s)</returns>
        </member>
        <member name="M:System.Data.SQLite.SQLiteConvert.UTF8ToString(System.IntPtr,System.Int32)">
            <summary>
            Converts a UTF-8 encoded IntPtr of the specified length into a .NET string
            </summary>
            <param name="nativestring">The pointer to the memory where the UTF-8 string is encoded</param>
            <param name="nativestringlen">The number of bytes to decode</param>
            <returns>A string containing the translated character(s)</returns>
        </member>
        <member name="M:System.Data.SQLite.SQLiteConvert.isValidJd(System.Int64)">
            <summary>
            Checks if the specified <see cref="T:System.Int64"/> is within the
            supported range for a Julian Day value.
            </summary>
            <param name="jd">
            The Julian Day value to check.
            </param>
            <returns>
            Non-zero if the specified Julian Day value is in the supported
            range; otherwise, zero.
            </returns>
        </member>
        <member name="M:System.Data.SQLite.SQLiteConvert.DoubleToJd(System.Double)">
            <summary>
            Converts a Julian Day value from a <see cref="T:System.Double"/> to an
            <see cref="T:System.Int64"/>.
            </summary>
            <param name="julianDay">
            The Julian Day <see cref="T:System.Double"/> value to convert.
            </param>
            <returns>
            The resulting Julian Day <see cref="T:System.Int64"/> value.
            </returns>
        </member>
        <member name="M:System.Data.SQLite.SQLiteConvert.JdToDouble(System.Int64)">
            <summary>
            Converts a Julian Day value from an <see cref="T:System.Int64"/> to a
            <see cref="T:System.Double"/>.
            </summary>
            <param name="jd">
            The Julian Day <see cref="T:System.Int64"/> value to convert.
            </param>
            <returns>
            The resulting Julian Day <see cref="T:System.Double"/> value.
            </returns>
        </member>
        <member name="M:System.Data.SQLite.SQLiteConvert.computeYMD(System.Int64,System.Nullable{System.DateTime})">
            <summary>
            Converts a Julian Day value to a <see cref="T:System.DateTime"/>.
            This method was translated from the "computeYMD" function in the
            "date.c" file belonging to the SQLite core library.
            </summary>
            <param name="jd">
            The Julian Day value to convert.
            </param>
            <param name="badValue">
            The <see cref="T:System.DateTime"/> value to return in the event that the
            Julian Day is out of the supported range.  If this value is null,
            an exception will be thrown instead.
            </param>
            <returns>
            A <see cref="T:System.DateTime"/> value that contains the year, month, and
            day values that are closest to the specified Julian Day value.
            </returns>
        </member>
        <member name="M:System.Data.SQLite.SQLiteConvert.computeHMS(System.Int64,System.Nullable{System.DateTime})">
            <summary>
            Converts a Julian Day value to a <see cref="T:System.DateTime"/>.
            This method was translated from the "computeHMS" function in the
            "date.c" file belonging to the SQLite core library.
            </summary>
            <param name="jd">
            The Julian Day value to convert.
            </param>
            <param name="badValue">
            The <see cref="T:System.DateTime"/> value to return in the event that the
            Julian Day value is out of the supported range.  If this value is
            null, an exception will be thrown instead.
            </param>
            <returns>
            A <see cref="T:System.DateTime"/> value that contains the hour, minute, and
            second, and millisecond values that are closest to the specified
            Julian Day value.
            </returns>
        </member>
        <member name="M:System.Data.SQLite.SQLiteConvert.computeJD(System.DateTime)">
            <summary>
            Converts a <see cref="T:System.DateTime"/> to a Julian Day value.
            This method was translated from the "computeJD" function in
            the "date.c" file belonging to the SQLite core library.
            Since the range of Julian Day values supported by this method
            includes all possible (valid) values of a <see cref="T:System.DateTime"/>
            value, it should be extremely difficult for this method to
            raise an exception or return an undefined result.
            </summary>
            <param name="dateTime">
            The <see cref="T:System.DateTime"/> value to convert.  This value
            will be within the range of <see cref="F:System.DateTime.MinValue"/>
            (00:00:00.0000000, January 1, 0001) to
            <see cref="F:System.DateTime.MaxValue"/> (23:59:59.9999999, December
            31, 9999).
            </param>
            <returns>
            The nearest Julian Day value corresponding to the specified
            <see cref="T:System.DateTime"/> value.
            </returns>
        </member>
        <member name="M:System.Data.SQLite.SQLiteConvert.ToDateTime(System.String)">
            <summary>
            Converts a string into a DateTime, using the DateTimeFormat, DateTimeKind,
            and DateTimeFormatString specified for the connection when it was opened.
            </summary>
            <remarks>
            Acceptable ISO8601 DateTime formats are:
            <list type="bullet">
            <item><description>THHmmssK</description></item>
            <item><description>THHmmK</description></item>
            <item><description>HH:mm:ss.FFFFFFFK</description></item>
            <item><description>HH:mm:ssK</description></item>
            <item><description>HH:mmK</description></item>
            <item><description>yyyy-MM-dd HH:mm:ss.FFFFFFFK</description></item>
            <item><description>yyyy-MM-dd HH:mm:ssK</description></item>
            <item><description>yyyy-MM-dd HH:mmK</description></item>
            <item><description>yyyy-MM-ddTHH:mm:ss.FFFFFFFK</description></item>
            <item><description>yyyy-MM-ddTHH:mmK</description></item>
            <item><description>yyyy-MM-ddTHH:mm:ssK</description></item>
            <item><description>yyyyMMddHHmmssK</description></item>
            <item><description>yyyyMMddHHmmK</description></item>
            <item><description>yyyyMMddTHHmmssFFFFFFFK</description></item>
            <item><description>THHmmss</description></item>
            <item><description>THHmm</description></item>
            <item><description>HH:mm:ss.FFFFFFF</description></item>
            <item><description>HH:mm:ss</description></item>
            <item><description>HH:mm</description></item>
            <item><description>yyyy-MM-dd HH:mm:ss.FFFFFFF</description></item>
            <item><description>yyyy-MM-dd HH:mm:ss</description></item>
            <item><description>yyyy-MM-dd HH:mm</description></item>
            <item><description>yyyy-MM-ddTHH:mm:ss.FFFFFFF</description></item>
            <item><description>yyyy-MM-ddTHH:mm</description></item>
            <item><description>yyyy-MM-ddTHH:mm:ss</description></item>
            <item><description>yyyyMMddHHmmss</description></item>
            <item><description>yyyyMMddHHmm</description></item>
            <item><description>yyyyMMddTHHmmssFFFFFFF</description></item>
            <item><description>yyyy-MM-dd</description></item>
            <item><description>yyyyMMdd</description></item>
            <item><description>yy-MM-dd</description></item>
            </list>
            If the string cannot be matched to one of the above formats -OR-
            the DateTimeFormatString if one was provided, an exception will
            be thrown.
            </remarks>
            <param name="dateText">The string containing either a long integer number of 100-nanosecond units since
            System.DateTime.MinValue, a Julian day double, an integer number of seconds since the Unix epoch, a
            culture-independent formatted date and time string, a formatted date and time string in the current
            culture, or an ISO8601-format string.</param>
            <returns>A DateTime value</returns>
        </member>
        <member name="M:System.Data.SQLite.SQLiteConvert.ToDateTime(System.String,System.Data.SQLite.SQLiteDateFormats,System.DateTimeKind,System.String)">
            <summary>
            Converts a string into a DateTime, using the specified DateTimeFormat,
            DateTimeKind and DateTimeFormatString.
            </summary>
            <remarks>
            Acceptable ISO8601 DateTime formats are:
            <list type="bullet">
            <item><description>THHmmssK</description></item>
            <item><description>THHmmK</description></item>
            <item><description>HH:mm:ss.FFFFFFFK</description></item>
            <item><description>HH:mm:ssK</description></item>
            <item><description>HH:mmK</description></item>
            <item><description>yyyy-MM-dd HH:mm:ss.FFFFFFFK</description></item>
            <item><description>yyyy-MM-dd HH:mm:ssK</description></item>
            <item><description>yyyy-MM-dd HH:mmK</description></item>
            <item><description>yyyy-MM-ddTHH:mm:ss.FFFFFFFK</description></item>
            <item><description>yyyy-MM-ddTHH:mmK</description></item>
            <item><description>yyyy-MM-ddTHH:mm:ssK</description></item>
            <item><description>yyyyMMddHHmmssK</description></item>
            <item><description>yyyyMMddHHmmK</description></item>
            <item><description>yyyyMMddTHHmmssFFFFFFFK</description></item>
            <item><description>THHmmss</description></item>
            <item><description>THHmm</description></item>
            <item><description>HH:mm:ss.FFFFFFF</description></item>
            <item><description>HH:mm:ss</description></item>
            <item><description>HH:mm</description></item>
            <item><description>yyyy-MM-dd HH:mm:ss.FFFFFFF</description></item>
            <item><description>yyyy-MM-dd HH:mm:ss</description></item>
            <item><description>yyyy-MM-dd HH:mm</description></item>
            <item><description>yyyy-MM-ddTHH:mm:ss.FFFFFFF</description></item>
            <item><description>yyyy-MM-ddTHH:mm</description></item>
            <item><description>yyyy-MM-ddTHH:mm:ss</description></item>
            <item><description>yyyyMMddHHmmss</description></item>
            <item><description>yyyyMMddHHmm</description></item>
            <item><description>yyyyMMddTHHmmssFFFFFFF</description></item>
            <item><description>yyyy-MM-dd</description></item>
            <item><description>yyyyMMdd</description></item>
            <item><description>yy-MM-dd</description></item>
            </list>
            If the string cannot be matched to one of the above formats -OR-
            the DateTimeFormatString if one was provided, an exception will
            be thrown.
            </remarks>
            <param name="dateText">The string containing either a long integer number of 100-nanosecond units since
            System.DateTime.MinValue, a Julian day double, an integer number of seconds since the Unix epoch, a
            culture-independent formatted date and time string, a formatted date and time string in the current
            culture, or an ISO8601-format string.</param>
            <param name="format">The SQLiteDateFormats to use.</param>
            <param name="kind">The DateTimeKind to use.</param>
            <param name="formatString">The DateTime format string to use.</param>
            <returns>A DateTime value</returns>
        </member>
        <member name="M:System.Data.SQLite.SQLiteConvert.ToDateTime(System.Double)">
            <summary>
            Converts a julianday value into a DateTime
            </summary>
            <param name="julianDay">The value to convert</param>
            <returns>A .NET DateTime</returns>
        </member>
        <member name="M:System.Data.SQLite.SQLiteConvert.ToDateTime(System.Double,System.DateTimeKind)">
            <summary>
            Converts a julianday value into a DateTime
            </summary>
            <param name="julianDay">The value to convert</param>
            <param name="kind">The DateTimeKind to use.</param>
            <returns>A .NET DateTime</returns>
        </member>
        <member name="M:System.Data.SQLite.SQLiteConvert.UnixEpochToDateTime(System.Int64,System.DateTimeKind)">
            <summary>
            Converts the specified number of seconds from the Unix epoch into a
            <see cref="T:System.DateTime"/> value.
            </summary>
            <param name="seconds">
            The number of whole seconds since the Unix epoch.
            </param>
            <param name="kind">
            Either Utc or Local time.
            </param>
            <returns>
            The new <see cref="T:System.DateTime"/> value.
            </returns>
        </member>
        <member name="M:System.Data.SQLite.SQLiteConvert.TicksToDateTime(System.Int64,System.DateTimeKind)">
            <summary>
            Converts the specified number of ticks since the epoch into a
            <see cref="T:System.DateTime"/> value.
            </summary>
            <param name="ticks">
            The number of whole ticks since the epoch.
            </param>
            <param name="kind">
            Either Utc or Local time.
            </param>
            <returns>
            The new <see cref="T:System.DateTime"/> value.
            </returns>
        </member>
        <member name="M:System.Data.SQLite.SQLiteConvert.ToJulianDay(System.DateTime)">
            <summary>
            Converts a DateTime struct to a JulianDay double
            </summary>
            <param name="value">The DateTime to convert</param>
            <returns>The JulianDay value the Datetime represents</returns>
        </member>
        <member name="M:System.Data.SQLite.SQLiteConvert.ToUnixEpoch(System.DateTime)">
            <summary>
            Converts a DateTime struct to the whole number of seconds since the
            Unix epoch.
            </summary>
            <param name="value">The DateTime to convert</param>
            <returns>The whole number of seconds since the Unix epoch</returns>
        </member>
        <member name="M:System.Data.SQLite.SQLiteConvert.GetDateTimeKindFormat(System.DateTimeKind,System.String)">
            <summary>
            Returns the DateTime format string to use for the specified DateTimeKind.
            If <paramref name="formatString" /> is not null, it will be returned verbatim.
            </summary>
            <param name="kind">The DateTimeKind to use.</param>
            <param name="formatString">The DateTime format string to use.</param>
            <returns>
            The DateTime format string to use for the specified DateTimeKind.
            </returns>
        </member>
        <member name="M:System.Data.SQLite.SQLiteConvert.ToString(System.DateTime)">
            <summary>
            Converts a string into a DateTime, using the DateTimeFormat, DateTimeKind,
            and DateTimeFormatString specified for the connection when it was opened.
            </summary>
            <param name="dateValue">The DateTime value to convert</param>
            <returns>Either a string containing the long integer number of 100-nanosecond units since System.DateTime.MinValue, a
            Julian day double, an integer number of seconds since the Unix epoch, a culture-independent formatted date and time
            string, a formatted date and time string in the current culture, or an ISO8601-format date/time string.</returns>
        </member>
        <member name="M:System.Data.SQLite.SQLiteConvert.ToString(System.DateTime,System.Data.SQLite.SQLiteDateFormats,System.DateTimeKind,System.String)">
            <summary>
            Converts a string into a DateTime, using the DateTimeFormat, DateTimeKind,
            and DateTimeFormatString specified for the connection when it was opened.
            </summary>
            <param name="dateValue">The DateTime value to convert</param>
            <param name="format">The SQLiteDateFormats to use.</param>
            <param name="kind">The DateTimeKind to use.</param>
            <param name="formatString">The DateTime format string to use.</param>
            <returns>Either a string containing the long integer number of 100-nanosecond units since System.DateTime.MinValue, a
            Julian day double, an integer number of seconds since the Unix epoch, a culture-independent formatted date and time
            string, a formatted date and time string in the current culture, or an ISO8601-format date/time string.</returns>
        </member>
        <member name="M:System.Data.SQLite.SQLiteConvert.ToDateTime(System.IntPtr,System.Int32)">
            <summary>
            Internal function to convert a UTF-8 encoded IntPtr of the specified length to a DateTime.
            </summary>
            <remarks>
            This is a convenience function, which first calls ToString() on the IntPtr to convert it to a string, then calls
            ToDateTime() on the string to return a DateTime.
            </remarks>
            <param name="ptr">A pointer to the UTF-8 encoded string</param>
            <param name="len">The length in bytes of the string</param>
            <returns>The parsed DateTime value</returns>
        </member>
        <member name="M:System.Data.SQLite.SQLiteConvert.Split(System.String,System.Char)">
            <summary>
            Smart method of splitting a string.  Skips quoted elements, removes the quotes.
            </summary>
            <remarks>
            This split function works somewhat like the String.Split() function in that it breaks apart a string into
            pieces and returns the pieces as an array.  The primary differences are:
            <list type="bullet">
            <item><description>Only one character can be provided as a separator character</description></item>
            <item><description>Quoted text inside the string is skipped over when searching for the separator, and the quotes are removed.</description></item>
            </list>
            Thus, if splitting the following string looking for a comma:<br/>
            One,Two, "Three, Four", Five<br/>
            <br/>
            The resulting array would contain<br/>
            [0] One<br/>
            [1] Two<br/>
            [2] Three, Four<br/>
            [3] Five<br/>
            <br/>
            Note that the leading and trailing spaces were removed from each item during the split.
            </remarks>
            <param name="source">Source string to split apart</param>
            <param name="separator">Separator character</param>
            <returns>A string array of the split up elements</returns>
        </member>
        <member name="M:System.Data.SQLite.SQLiteConvert.NewSplit(System.String,System.Char,System.Boolean,System.String@)">
            <summary>
            Splits the specified string into multiple strings based on a separator
            and returns the result as an array of strings.
            </summary>
            <param name="value">
            The string to split into pieces based on the separator character.  If
            this string is null, null will always be returned.  If this string is
            empty, an array of zero strings will always be returned.
            </param>
            <param name="separator">
            The character used to divide the original string into sub-strings.
            This character cannot be a backslash or a double-quote; otherwise, no
            work will be performed and null will be returned.
            </param>
            <param name="keepQuote">
            If this parameter is non-zero, all double-quote characters will be
            retained in the returned list of strings; otherwise, they will be
            dropped.
            </param>
            <param name="error">
            Upon failure, this parameter will be modified to contain an appropriate
            error message.
            </param>
            <returns>
            The new array of strings or null if the input string is null -OR- the
            separator character is a backslash or a double-quote -OR- the string
            contains an unbalanced backslash or double-quote character.
            </returns>
        </member>
        <member name="M:System.Data.SQLite.SQLiteConvert.ToStringWithProvider(System.Object,System.IFormatProvider)">
            <summary>
            Queries and returns the string representation for an object, using the
            specified (or current) format provider.
            </summary>
            <param name="obj">
            The object instance to return the string representation for.
            </param>
            <param name="provider">
            The format provider to use -OR- null if the current format provider for
            the thread should be used instead.
            </param>
            <returns>
            The string representation for the object instance -OR- null if the
            object instance is also null.
            </returns>
        </member>
        <member name="M:System.Data.SQLite.SQLiteConvert.ToBoolean(System.Object,System.IFormatProvider,System.Boolean)">
            <summary>
            Attempts to convert an arbitrary object to the Boolean data type.
            Null object values are converted to false.  Throws an exception
            upon failure.
            </summary>
            <param name="obj">
            The object value to convert.
            </param>
            <param name="provider">
            The format provider to use.
            </param>
            <param name="viaFramework">
            If non-zero, a string value will be converted using the
            <see cref="M:System.Convert.ToBoolean(System.Object,System.IFormatProvider)"/>
            method; otherwise, the <see cref="M:System.Data.SQLite.SQLiteConvert.ToBoolean(System.String)"/>
            method will be used.
            </param>
            <returns>
            The converted boolean value.
            </returns>
        </member>
        <member name="M:System.Data.SQLite.SQLiteConvert.ToBoolean(System.Object)">
            <summary>
            Convert a value to true or false.
            </summary>
            <param name="source">A string or number representing true or false</param>
            <returns></returns>
        </member>
        <member name="M:System.Data.SQLite.SQLiteConvert.ToString(System.Int32)">
            <summary>
            Converts an integer to a string that can be round-tripped using the
            invariant culture.
            </summary>
            <param name="value">
            The integer value to return the string representation for.
            </param>
            <returns>
            The string representation of the specified integer value, using the
            invariant culture.
            </returns>
        </member>
        <member name="M:System.Data.SQLite.SQLiteConvert.ToBoolean(System.String)">
            <summary>
            Attempts to convert a <see cref="T:System.String"/> into a <see cref="T:System.Boolean"/>.
            </summary>
            <param name="source">
            The <see cref="T:System.String"/> to convert, cannot be null.
            </param>
            <returns>
            The converted <see cref="T:System.Boolean"/> value.
            </returns>
            <remarks>
            The supported strings are "yes", "no", "y", "n", "on", "off", "0", "1",
            as well as any prefix of the strings <see cref="F:System.Boolean.FalseString"/>
            and <see cref="F:System.Boolean.TrueString"/>.  All strings are treated in a
            case-insensitive manner.
            </remarks>
        </member>
        <member name="M:System.Data.SQLite.SQLiteConvert.SQLiteTypeToType(System.Data.SQLite.SQLiteType)">
            <summary>
            Converts a SQLiteType to a .NET Type object
            </summary>
            <param name="t">The SQLiteType to convert</param>
            <returns>Returns a .NET Type object</returns>
        </member>
        <member name="M:System.Data.SQLite.SQLiteConvert.TypeToDbType(System.Type)">
            <summary>
            For a given intrinsic type, return a DbType
            </summary>
            <param name="typ">The native type to convert</param>
            <returns>The corresponding (closest match) DbType</returns>
        </member>
        <member name="M:System.Data.SQLite.SQLiteConvert.DbTypeToColumnSize(System.Data.DbType)">
            <summary>
            Returns the ColumnSize for the given DbType
            </summary>
            <param name="typ">The DbType to get the size of</param>
            <returns></returns>
        </member>
        <member name="M:System.Data.SQLite.SQLiteConvert.GetDefaultTypeName(System.Data.SQLite.SQLiteConnection)">
            <summary>
            Determines the default database type name to be used when a
            per-connection value is not available.
            </summary>
            <param name="connection">
            The connection context for type mappings, if any.
            </param>
            <returns>
            The default database type name to use.
            </returns>
        </member>
        <member name="M:System.Data.SQLite.SQLiteConvert.DefaultTypeNameWarning(System.Data.DbType,System.Data.SQLite.SQLiteConnectionFlags,System.String)">
            <summary>
            If applicable, issues a trace log message warning about falling back to
            the default database type name.
            </summary>
            <param name="dbType">
            The database value type.
            </param>
            <param name="flags">
            The flags associated with the parent connection object.
            </param>
            <param name="typeName">
            The textual name of the database type.
            </param>
        </member>
        <member name="M:System.Data.SQLite.SQLiteConvert.DefaultDbTypeWarning(System.String,System.Data.SQLite.SQLiteConnectionFlags,System.Nullable{System.Data.DbType})">
            <summary>
            If applicable, issues a trace log message warning about falling back to
            the default database value type.
            </summary>
            <param name="typeName">
            The textual name of the database type.
            </param>
            <param name="flags">
            The flags associated with the parent connection object.
            </param>
            <param name="dbType">
            The database value type.
            </param>
        </member>
        <member name="M:System.Data.SQLite.SQLiteConvert.DbTypeToTypeName(System.Data.SQLite.SQLiteConnection,System.Data.DbType,System.Data.SQLite.SQLiteConnectionFlags)">
            <summary>
            For a given database value type, return the "closest-match" textual database type name.
            </summary>
            <param name="connection">The connection context for custom type mappings, if any.</param>
            <param name="dbType">The database value type.</param>
            <param name="flags">The flags associated with the parent connection object.</param>
            <returns>The type name or an empty string if it cannot be determined.</returns>
        </member>
        <member name="M:System.Data.SQLite.SQLiteConvert.DbTypeToType(System.Data.DbType)">
            <summary>
            Convert a DbType to a Type
            </summary>
            <param name="typ">The DbType to convert from</param>
            <returns>The closest-match .NET type</returns>
        </member>
        <member name="M:System.Data.SQLite.SQLiteConvert.TypeToAffinity(System.Type,System.Data.SQLite.SQLiteConnectionFlags)">
            <summary>
            For a given type, return the closest-match SQLite TypeAffinity, which only understands a very limited subset of types.
            </summary>
            <param name="typ">The type to evaluate</param>
            <param name="flags">The flags associated with the connection.</param>
            <returns>The SQLite type affinity for that type.</returns>
        </member>
        <member name="M:System.Data.SQLite.SQLiteConvert.GetSQLiteDbTypeMap">
            <summary>
            Builds and returns a map containing the database column types
            recognized by this provider.
            </summary>
            <returns>
            A map containing the database column types recognized by this
            provider.
            </returns>
        </member>
        <member name="M:System.Data.SQLite.SQLiteConvert.IsStringDbType(System.Data.DbType)">
            <summary>
            Determines if a database type is considered to be a string.
            </summary>
            <param name="type">
            The database type to check.
            </param>
            <returns>
            Non-zero if the database type is considered to be a string, zero
            otherwise.
            </returns>
        </member>
        <member name="M:System.Data.SQLite.SQLiteConvert.SettingValueToString(System.Object)">
            <summary>
            Determines and returns the runtime configuration setting string that
            should be used in place of the specified object value.
            </summary>
            <param name="value">
            The object value to convert to a string.
            </param>
            <returns>
            Either the string to use in place of the object value -OR- null if it
            cannot be determined.
            </returns>
        </member>
        <member name="M:System.Data.SQLite.SQLiteConvert.GetDefaultDbType(System.Data.SQLite.SQLiteConnection)">
            <summary>
            Determines the default <see cref="T:System.Data.DbType"/> value to be used when a
            per-connection value is not available.
            </summary>
            <param name="connection">
            The connection context for type mappings, if any.
            </param>
            <returns>
            The default <see cref="T:System.Data.DbType"/> value to use.
            </returns>
        </member>
        <member name="M:System.Data.SQLite.SQLiteConvert.GetStringOrNull(System.Object)">
            <summary>
            Converts the object value, which is assumed to have originated
            from a <see cref="T:System.Data.DataRow"/>, to a string value.
            </summary>
            <param name="value">
            The value to be converted to a string.
            </param>
            <returns>
            A null value will be returned if the original value is null -OR-
            the original value is <see cref="F:System.DBNull.Value"/>.  Otherwise,
            the original value will be converted to a string, using its
            (possibly overridden) <see cref="M:System.Object.ToString"/> method and
            then returned.
            </returns>
        </member>
        <member name="M:System.Data.SQLite.SQLiteConvert.LooksLikeNull(System.String)">
            <summary>
            Determines if the specified textual value appears to be a
            <see cref="T:System.DBNull"/> value.
            </summary>
            <param name="text">
            The textual value to inspect.
            </param>
            <returns>
            Non-zero if the text looks like a <see cref="T:System.DBNull"/> value,
            zero otherwise.
            </returns>
        </member>
        <member name="M:System.Data.SQLite.SQLiteConvert.LooksLikeInt64(System.String)">
            <summary>
            Determines if the specified textual value appears to be an
            <see cref="T:System.Int64"/> value.
            </summary>
            <param name="text">
            The textual value to inspect.
            </param>
            <returns>
            Non-zero if the text looks like an <see cref="T:System.Int64"/> value,
            zero otherwise.
            </returns>
        </member>
        <member name="M:System.Data.SQLite.SQLiteConvert.LooksLikeDouble(System.String)">
            <summary>
            Determines if the specified textual value appears to be a
            <see cref="T:System.Double"/> value.
            </summary>
            <param name="text">
            The textual value to inspect.
            </param>
            <returns>
            Non-zero if the text looks like a <see cref="T:System.Double"/> value,
            zero otherwise.
            </returns>
        </member>
        <member name="M:System.Data.SQLite.SQLiteConvert.LooksLikeDateTime(System.Data.SQLite.SQLiteConvert,System.String)">
            <summary>
            Determines if the specified textual value appears to be a
            <see cref="T:System.DateTime"/> value.
            </summary>
            <param name="convert">
            The <see cref="T:System.Data.SQLite.SQLiteConvert"/> object instance configured with
            the chosen <see cref="T:System.DateTime"/> format.
            </param>
            <param name="text">
            The textual value to inspect.
            </param>
            <returns>
            Non-zero if the text looks like a <see cref="T:System.DateTime"/> in the
            configured format, zero otherwise.
            </returns>
        </member>
        <member name="M:System.Data.SQLite.SQLiteConvert.TypeNameToDbType(System.Data.SQLite.SQLiteConnection,System.String,System.Data.SQLite.SQLiteConnectionFlags)">
            <summary>
            For a given textual database type name, return the "closest-match" database type.
            This method is called during query result processing; therefore, its performance
            is critical.
            </summary>
            <param name="connection">The connection context for custom type mappings, if any.</param>
            <param name="typeName">The textual name of the database type to match.</param>
            <param name="flags">The flags associated with the parent connection object.</param>
            <returns>The .NET DBType the text evaluates to.</returns>
        </member>
        <member name="F:System.Data.SQLite.SQLiteBase.COR_E_EXCEPTION">
            <summary>
            The error code used for logging exceptions caught in user-provided
            code.
            </summary>
        </member>
        <member name="M:System.Data.SQLite.SQLiteBase.IsReadOnly(System.String)">
            <summary>
            Returns non-zero if this connection to the database is read-only.
            </summary>
        </member>
        <member name="M:System.Data.SQLite.SQLiteBase.SetMemoryStatus(System.Boolean)">
            <summary>
            Sets the status of the memory usage tracking subsystem in the SQLite core library.  By default, this is enabled.
            If this is disabled, memory usage tracking will not be performed.  This is not really a per-connection value, it is
            global to the process.
            </summary>
            <param name="value">Non-zero to enable memory usage tracking, zero otherwise.</param>
            <returns>A standard SQLite return code (i.e. zero for success and non-zero for failure).</returns>
        </member>
        <member name="M:System.Data.SQLite.SQLiteBase.ReleaseMemory">
            <summary>
            Attempts to free as much heap memory as possible for the database connection.
            </summary>
            <returns>A standard SQLite return code (i.e. zero for success and non-zero for failure).</returns>
        </member>
        <member name="M:System.Data.SQLite.SQLiteBase.Shutdown">
            <summary>
            Shutdown the SQLite engine so that it can be restarted with different config options.
            We depend on auto initialization to recover.
            </summary>
        </member>
        <member name="M:System.Data.SQLite.SQLiteBase.IsOpen">
            <summary>
            Determines if the associated native connection handle is open.
            </summary>
            <returns>
            Non-zero if a database connection is open.
            </returns>
        </member>
        <member name="M:System.Data.SQLite.SQLiteBase.GetFileName(System.String)">
            <summary>
            Returns the fully qualified path and file name for the currently open
            database, if any.
            </summary>
            <param name="dbName">
            The name of the attached database to query.
            </param>
            <returns>
            The fully qualified path and file name for the currently open database,
            if any.
            </returns>
        </member>
        <member name="M:System.Data.SQLite.SQLiteBase.Open(System.String,System.String,System.Data.SQLite.SQLiteConnectionFlags,System.Data.SQLite.SQLiteOpenFlagsEnum,System.Int32,System.Boolean)">
            <summary>
            Opens a database.
            </summary>
            <remarks>
            Implementers should call SQLiteFunction.BindFunctions() and save the array after opening a connection
            to bind all attributed user-defined functions and collating sequences to the new connection.
            </remarks>
            <param name="strFilename">The filename of the database to open.  SQLite automatically creates it if it doesn't exist.</param>
            <param name="vfsName">The name of the VFS to use -OR- null to use the default VFS.</param>
            <param name="connectionFlags">The flags associated with the parent connection object</param>
            <param name="openFlags">The open flags to use when creating the connection</param>
            <param name="maxPoolSize">The maximum size of the pool for the given filename</param>
            <param name="usePool">If true, the connection can be pulled from the connection pool</param>
        </member>
        <member name="M:System.Data.SQLite.SQLiteBase.Close(System.Boolean)">
            <summary>
            Closes the currently-open database.
            </summary>
            <remarks>
            After the database has been closed implemeters should call SQLiteFunction.UnbindFunctions() to deallocate all interop allocated
            memory associated with the user-defined functions and collating sequences tied to the closed connection.
            </remarks>
            <param name="disposing">Non-zero if connection is being disposed, zero otherwise.</param>
        </member>
        <member name="M:System.Data.SQLite.SQLiteBase.SetTimeout(System.Int32)">
            <summary>
            Sets the busy timeout on the connection.  SQLiteCommand will call this before executing any command.
            </summary>
            <param name="nTimeoutMS">The number of milliseconds to wait before returning SQLITE_BUSY</param>
        </member>
        <member name="M:System.Data.SQLite.SQLiteBase.GetLastError">
            <summary>
            Returns the text of the last error issued by SQLite
            </summary>
            <returns></returns>
        </member>
        <member name="M:System.Data.SQLite.SQLiteBase.GetLastError(System.String)">
            <summary>
            Returns the text of the last error issued by SQLite -OR- the specified default error text if
            none is available from the SQLite core library.
            </summary>
            <param name="defValue">
            The error text to return in the event that one is not available from the SQLite core library.
            </param>
            <returns>
            The error text.
            </returns>
        </member>
        <member name="M:System.Data.SQLite.SQLiteBase.ClearPool">
            <summary>
            When pooling is enabled, force this connection to be disposed rather than returned to the pool
            </summary>
        </member>
        <member name="M:System.Data.SQLite.SQLiteBase.CountPool">
            <summary>
            When pooling is enabled, returns the number of pool entries matching the current file name.
            </summary>
            <returns>The number of pool entries matching the current file name.</returns>
        </member>
        <member name="M:System.Data.SQLite.SQLiteBase.Prepare(System.Data.SQLite.SQLiteConnection,System.String,System.Data.SQLite.SQLiteStatement,System.UInt32,System.String@)">
            <summary>
            Prepares a SQL statement for execution.
            </summary>
            <param name="cnn">The source connection preparing the command.  Can be null for any caller except LINQ</param>
            <param name="strSql">The SQL command text to prepare</param>
            <param name="previous">The previous statement in a multi-statement command, or null if no previous statement exists</param>
            <param name="timeoutMS">The timeout to wait before aborting the prepare</param>
            <param name="strRemain">The remainder of the statement that was not processed.  Each call to prepare parses the
            SQL up to to either the end of the text or to the first semi-colon delimiter.  The remaining text is returned
            here for a subsequent call to Prepare() until all the text has been processed.</param>
            <returns>Returns an initialized SQLiteStatement.</returns>
        </member>
        <member name="M:System.Data.SQLite.SQLiteBase.Step(System.Data.SQLite.SQLiteStatement)">
            <summary>
            Steps through a prepared statement.
            </summary>
            <param name="stmt">The SQLiteStatement to step through</param>
            <returns>True if a row was returned, False if not.</returns>
        </member>
        <member name="M:System.Data.SQLite.SQLiteBase.IsReadOnly(System.Data.SQLite.SQLiteStatement)">
            <summary>
            Returns non-zero if the specified statement is read-only in nature.
            </summary>
            <param name="stmt">The statement to check.</param>
            <returns>True if the outer query is read-only.</returns>
        </member>
        <member name="M:System.Data.SQLite.SQLiteBase.Reset(System.Data.SQLite.SQLiteStatement)">
            <summary>
            Resets a prepared statement so it can be executed again.  If the error returned is SQLITE_SCHEMA,
            transparently attempt to rebuild the SQL statement and throw an error if that was not possible.
            </summary>
            <param name="stmt">The statement to reset</param>
            <returns>Returns -1 if the schema changed while resetting, 0 if the reset was sucessful or 6 (SQLITE_LOCKED) if the reset failed due to a lock</returns>
        </member>
        <member name="M:System.Data.SQLite.SQLiteBase.Cancel">
            <summary>
            Attempts to interrupt the query currently executing on the associated
            native database connection.
            </summary>
        </member>
        <member name="M:System.Data.SQLite.SQLiteBase.BindFunction(System.Data.SQLite.SQLiteFunctionAttribute,System.Data.SQLite.SQLiteFunction,System.Data.SQLite.SQLiteConnectionFlags)">
            <summary>
            This function binds a user-defined function to the connection.
            </summary>
            <param name="functionAttribute">
            The <see cref="T:System.Data.SQLite.SQLiteFunctionAttribute"/> object instance containing
            the metadata for the function to be bound.
            </param>
            <param name="function">
            The <see cref="T:System.Data.SQLite.SQLiteFunction"/> object instance that implements the
            function to be bound.
            </param>
            <param name="flags">
            The flags associated with the parent connection object.
            </param>
        </member>
        <member name="M:System.Data.SQLite.SQLiteBase.UnbindFunction(System.Data.SQLite.SQLiteFunctionAttribute,System.Data.SQLite.SQLiteConnectionFlags)">
            <summary>
            This function unbinds a user-defined function from the connection.
            </summary>
            <param name="functionAttribute">
            The <see cref="T:System.Data.SQLite.SQLiteFunctionAttribute"/> object instance containing
            the metadata for the function to be unbound.
            </param>
            <param name="flags">
            The flags associated with the parent connection object.
            </param>
            <returns>Non-zero if the function was unbound.</returns>
        </member>
        <member name="M:System.Data.SQLite.SQLiteBase.CreateModule(System.Data.SQLite.SQLiteModule,System.Data.SQLite.SQLiteConnectionFlags)">
            <summary>
            Calls the native SQLite core library in order to create a disposable
            module containing the implementation of a virtual table.
            </summary>
            <param name="module">
            The module object to be used when creating the native disposable module.
            </param>
            <param name="flags">
            The flags for the associated <see cref="T:System.Data.SQLite.SQLiteConnection"/> object instance.
            </param>
        </member>
        <member name="M:System.Data.SQLite.SQLiteBase.DisposeModule(System.Data.SQLite.SQLiteModule,System.Data.SQLite.SQLiteConnectionFlags)">
            <summary>
            Calls the native SQLite core library in order to cleanup the resources
            associated with a module containing the implementation of a virtual table.
            </summary>
            <param name="module">
            The module object previously passed to the <see cref="M:System.Data.SQLite.SQLiteBase.CreateModule(System.Data.SQLite.SQLiteModule,System.Data.SQLite.SQLiteConnectionFlags)"/>
            method.
            </param>
            <param name="flags">
            The flags for the associated <see cref="T:System.Data.SQLite.SQLiteConnection"/> object instance.
            </param>
        </member>
        <member name="M:System.Data.SQLite.SQLiteBase.DeclareVirtualTable(System.Data.SQLite.SQLiteModule,System.String,System.String@)">
            <summary>
            Calls the native SQLite core library in order to declare a virtual table
            in response to a call into the <see cref="M:System.Data.SQLite.ISQLiteNativeModule.xCreate(System.IntPtr,System.IntPtr,System.Int32,System.IntPtr,System.IntPtr@,System.IntPtr@)"/>
            or <see cref="M:System.Data.SQLite.ISQLiteNativeModule.xConnect(System.IntPtr,System.IntPtr,System.Int32,System.IntPtr,System.IntPtr@,System.IntPtr@)"/> virtual table methods.
            </summary>
            <param name="module">
            The virtual table module that is to be responsible for the virtual table
            being declared.
            </param>
            <param name="strSql">
            The string containing the SQL statement describing the virtual table to
            be declared.
            </param>
            <param name="error">
            Upon success, the contents of this parameter are undefined.  Upon failure,
            it should contain an appropriate error message.
            </param>
            <returns>
            A standard SQLite return code.
            </returns>
        </member>
        <member name="M:System.Data.SQLite.SQLiteBase.DeclareVirtualFunction(System.Data.SQLite.SQLiteModule,System.Int32,System.String,System.String@)">
            <summary>
            Calls the native SQLite core library in order to declare a virtual table
            function in response to a call into the <see cref="M:System.Data.SQLite.ISQLiteNativeModule.xCreate(System.IntPtr,System.IntPtr,System.Int32,System.IntPtr,System.IntPtr@,System.IntPtr@)"/>
            or <see cref="M:System.Data.SQLite.ISQLiteNativeModule.xConnect(System.IntPtr,System.IntPtr,System.Int32,System.IntPtr,System.IntPtr@,System.IntPtr@)"/> virtual table methods.
            </summary>
            <param name="module">
            The virtual table module that is to be responsible for the virtual table
            function being declared.
            </param>
            <param name="argumentCount">
            The number of arguments to the function being declared.
            </param>
            <param name="name">
            The name of the function being declared.
            </param>
            <param name="error">
            Upon success, the contents of this parameter are undefined.  Upon failure,
            it should contain an appropriate error message.
            </param>
            <returns>
            A standard SQLite return code.
            </returns>
        </member>
        <member name="M:System.Data.SQLite.SQLiteBase.GetStatusParameter(System.Data.SQLite.SQLiteStatusOpsEnum,System.Boolean,System.Int32@,System.Int32@)">
            <summary>
            Returns the current and/or highwater values for the specified database status parameter.
            </summary>
            <param name="option">
            The database status parameter to query.
            </param>
            <param name="reset">
            Non-zero to reset the highwater value to the current value.
            </param>
            <param name="current">
            If applicable, receives the current value.
            </param>
            <param name="highwater">
            If applicable, receives the highwater value.
            </param>
            <returns>
            A standard SQLite return code.
            </returns>
        </member>
        <member name="M:System.Data.SQLite.SQLiteBase.SetConfigurationOption(System.Data.SQLite.SQLiteConfigDbOpsEnum,System.Object)">
            <summary>
            Change a configuration option value for the database.
            </summary>
            <param name="option">
            The database configuration option to change.
            </param>
            <param name="value">
            The new value for the specified configuration option.
            </param>
            <returns>
            A standard SQLite return code.
            </returns>
        </member>
        <member name="M:System.Data.SQLite.SQLiteBase.SetLoadExtension(System.Boolean)">
            <summary>
            Enables or disables extension loading by SQLite.
            </summary>
            <param name="bOnOff">
            True to enable loading of extensions, false to disable.
            </param>
        </member>
        <member name="M:System.Data.SQLite.SQLiteBase.LoadExtension(System.String,System.String)">
            <summary>
            Loads a SQLite extension library from the named file.
            </summary>
            <param name="fileName">
            The name of the dynamic link library file containing the extension.
            </param>
            <param name="procName">
            The name of the exported function used to initialize the extension.
            If null, the default "sqlite3_extension_init" will be used.
            </param>
        </member>
        <member name="M:System.Data.SQLite.SQLiteBase.SetExtendedResultCodes(System.Boolean)">
            <summary>
            Enables or disabled extened result codes returned by SQLite
            </summary>
            <param name="bOnOff">true to enable extended result codes, false to disable.</param>
            <returns></returns>
        </member>
        <member name="M:System.Data.SQLite.SQLiteBase.ResultCode">
            <summary>
            Returns the numeric result code for the most recent failed SQLite API call
            associated with the database connection.
            </summary>
            <returns>Result code</returns>
        </member>
        <member name="M:System.Data.SQLite.SQLiteBase.ExtendedResultCode">
            <summary>
            Returns the extended numeric result code for the most recent failed SQLite API call
            associated with the database connection.
            </summary>
            <returns>Extended result code</returns>
        </member>
        <member name="M:System.Data.SQLite.SQLiteBase.LogMessage(System.Data.SQLite.SQLiteErrorCode,System.String)">
            <summary>
            Add a log message via the SQLite sqlite3_log interface.
            </summary>
            <param name="iErrCode">Error code to be logged with the message.</param>
            <param name="zMessage">String to be logged.  Unlike the SQLite sqlite3_log()
            interface, this should be pre-formatted.  Consider using the
            String.Format() function.</param>
            <returns></returns>
        </member>
        <member name="M:System.Data.SQLite.SQLiteBase.IsInitialized">
            <summary>
            Checks if the SQLite core library has been initialized in the current process.
            </summary>
            <returns>
            Non-zero if the SQLite core library has been initialized in the current process,
            zero otherwise.
            </returns>
        </member>
        <member name="M:System.Data.SQLite.SQLiteBase.InitializeBackup(System.Data.SQLite.SQLiteConnection,System.String,System.String)">
            <summary>
            Creates a new SQLite backup object based on the provided destination
            database connection.  The source database connection is the one
            associated with this object.  The source and destination database
            connections cannot be the same.
            </summary>
            <param name="destCnn">The destination database connection.</param>
            <param name="destName">The destination database name.</param>
            <param name="sourceName">The source database name.</param>
            <returns>The newly created backup object.</returns>
        </member>
        <member name="M:System.Data.SQLite.SQLiteBase.StepBackup(System.Data.SQLite.SQLiteBackup,System.Int32,System.Boolean@)">
            <summary>
            Copies up to N pages from the source database to the destination
            database associated with the specified backup object.
            </summary>
            <param name="backup">The backup object to use.</param>
            <param name="nPage">
            The number of pages to copy or negative to copy all remaining pages.
            </param>
            <param name="retry">
            Set to true if the operation needs to be retried due to database
            locking issues.
            </param>
            <returns>
            True if there are more pages to be copied, false otherwise.
            </returns>
        </member>
        <member name="M:System.Data.SQLite.SQLiteBase.RemainingBackup(System.Data.SQLite.SQLiteBackup)">
            <summary>
            Returns the number of pages remaining to be copied from the source
            database to the destination database associated with the specified
            backup object.
            </summary>
            <param name="backup">The backup object to check.</param>
            <returns>The number of pages remaining to be copied.</returns>
        </member>
        <member name="M:System.Data.SQLite.SQLiteBase.PageCountBackup(System.Data.SQLite.SQLiteBackup)">
            <summary>
            Returns the total number of pages in the source database associated
            with the specified backup object.
            </summary>
            <param name="backup">The backup object to check.</param>
            <returns>The total number of pages in the source database.</returns>
        </member>
        <member name="M:System.Data.SQLite.SQLiteBase.FinishBackup(System.Data.SQLite.SQLiteBackup)">
            <summary>
            Destroys the backup object, rolling back any backup that may be in
            progess.
            </summary>
            <param name="backup">The backup object to destroy.</param>
        </member>
        <member name="M:System.Data.SQLite.SQLiteBase.FallbackGetErrorString(System.Data.SQLite.SQLiteErrorCode)">
            <summary>
            Returns the error message for the specified SQLite return code using
            the internal static lookup table.
            </summary>
            <param name="rc">The SQLite return code.</param>
            <returns>The error message or null if it cannot be found.</returns>
        </member>
        <member name="P:System.Data.SQLite.SQLiteBase.Version">
            <summary>
            Returns a string representing the active version of SQLite
            </summary>
        </member>
        <member name="P:System.Data.SQLite.SQLiteBase.VersionNumber">
            <summary>
            Returns an integer representing the active version of SQLite
            </summary>
        </member>
        <member name="P:System.Data.SQLite.SQLiteBase.LastInsertRowId">
            <summary>
            Returns the rowid of the most recent successful INSERT into the database from this connection.
            </summary>
        </member>
        <member name="P:System.Data.SQLite.SQLiteBase.Changes">
            <summary>
            Returns the number of changes the last executing insert/update caused.
            </summary>
        </member>
        <member name="P:System.Data.SQLite.SQLiteBase.MemoryUsed">
            <summary>
            Returns the amount of memory (in bytes) currently in use by the SQLite core library.  This is not really a per-connection
            value, it is global to the process.
            </summary>
        </member>
        <member name="P:System.Data.SQLite.SQLiteBase.MemoryHighwater">
            <summary>
            Returns the maximum amount of memory (in bytes) used by the SQLite core library since the high-water mark was last reset.
            This is not really a per-connection value, it is global to the process.
            </summary>
        </member>
        <member name="P:System.Data.SQLite.SQLiteBase.OwnHandle">
            <summary>
            Returns non-zero if the underlying native connection handle is owned by this instance.
            </summary>
        </member>
        <member name="P:System.Data.SQLite.SQLiteBase.Functions">
            <summary>
            Returns the logical list of functions associated with this connection.
            </summary>
        </member>
        <member name="P:System.Data.SQLite.SQLiteBase.AutoCommit">
            <summary>
            Returns non-zero if the given database connection is in autocommit mode.
            Autocommit mode is on by default.  Autocommit mode is disabled by a BEGIN
            statement.  Autocommit mode is re-enabled by a COMMIT or ROLLBACK.
            </summary>
        </member>
        <member name="F:System.Data.SQLite.SQLite3.dbName">
            <summary>
            This field is used to refer to memory allocated for the
            SQLITE_DBCONFIG_MAINDBNAME value used with the native
            "sqlite3_db_config" API.  If allocated, the associated
            memeory will be freed when the underlying connection is
            closed.
            </summary>
        </member>
        <member name="F:System.Data.SQLite.SQLite3._sql">
            <summary>
            The opaque pointer returned to us by the sqlite provider
            </summary>
        </member>
        <member name="F:System.Data.SQLite.SQLite3._functions">
            <summary>
            The user-defined functions registered on this connection
            </summary>
        </member>
        <member name="F:System.Data.SQLite.SQLite3._shimExtensionFileName">
            <summary>
            This is the name of the native library file that contains the
            "vtshim" extension [wrapper].
            </summary>
        </member>
        <member name="F:System.Data.SQLite.SQLite3._shimIsLoadNeeded">
            <summary>
            This is the flag indicate whether the native library file that
            contains the "vtshim" extension must be dynamically loaded by
            this class prior to use.
            </summary>
        </member>
        <member name="F:System.Data.SQLite.SQLite3._shimExtensionProcName">
            <summary>
            This is the name of the native entry point for the "vtshim"
            extension [wrapper].
            </summary>
        </member>
        <member name="F:System.Data.SQLite.SQLite3._modules">
            <summary>
            The modules created using this connection.
            </summary>
        </member>
        <member name="M:System.Data.SQLite.SQLite3.#ctor(System.Data.SQLite.SQLiteDateFormats,System.DateTimeKind,System.String,System.IntPtr,System.String,System.Boolean)">
            <summary>
            Constructs the object used to interact with the SQLite core library
            using the UTF-8 text encoding.
            </summary>
            <param name="fmt">
            The DateTime format to be used when converting string values to a
            DateTime and binding DateTime parameters.
            </param>
            <param name="kind">
            The <see cref="T:System.DateTimeKind"/> to be used when creating DateTime
            values.
            </param>
            <param name="fmtString">
            The format string to be used when parsing and formatting DateTime
            values.
            </param>
            <param name="db">
            The native handle to be associated with the database connection.
            </param>
            <param name="fileName">
            The fully qualified file name associated with <paramref name="db "/>.
            </param>
            <param name="ownHandle">
            Non-zero if the newly created object instance will need to dispose
            of <paramref name="db"/> when it is no longer needed.
            </param>
        </member>
        <member name="M:System.Data.SQLite.SQLite3.DisposeModules">
            <summary>
            This method attempts to dispose of all the <see cref="T:System.Data.SQLite.SQLiteModule"/> derived
            object instances currently associated with the native database connection.
            </summary>
        </member>
        <member name="M:System.Data.SQLite.SQLite3.GetCancelCount">
            <summary>
            Returns the number of times the <see cref="M:System.Data.SQLite.SQLite3.Cancel"/> method has been
            called.
            </summary>
        </member>
        <member name="M:System.Data.SQLite.SQLite3.ShouldThrowForCancel">
            <summary>
            This method determines whether or not a <see cref="T:System.Data.SQLite.SQLiteException"/>
            with a return code of <see cref="F:System.Data.SQLite.SQLiteErrorCode.Interrupt"/> should
            be thrown after making a call into the SQLite core library.
            </summary>
            <returns>
            Non-zero if a <see cref="T:System.Data.SQLite.SQLiteException"/> to be thrown.  This method
            will only return non-zero if the <see cref="M:System.Data.SQLite.SQLite3.Cancel"/> method was called
            one or more times during a call into the SQLite core library (e.g. when
            the sqlite3_prepare*() or sqlite3_step() APIs are used).
            </returns>
        </member>
        <member name="M:System.Data.SQLite.SQLite3.ResetCancelCount">
            <summary>
            Resets the value of the <see cref="F:System.Data.SQLite.SQLite3._cancelCount"/> field.
            </summary>
        </member>
        <member name="M:System.Data.SQLite.SQLite3.Cancel">
            <summary>
            Attempts to interrupt the query currently executing on the associated
            native database connection.
            </summary>
        </member>
        <member name="M:System.Data.SQLite.SQLite3.BindFunction(System.Data.SQLite.SQLiteFunctionAttribute,System.Data.SQLite.SQLiteFunction,System.Data.SQLite.SQLiteConnectionFlags)">
            <summary>
            This function binds a user-defined function to the connection.
            </summary>
            <param name="functionAttribute">
            The <see cref="T:System.Data.SQLite.SQLiteFunctionAttribute"/> object instance containing
            the metadata for the function to be bound.
            </param>
            <param name="function">
            The <see cref="T:System.Data.SQLite.SQLiteFunction"/> object instance that implements the
            function to be bound.
            </param>
            <param name="flags">
            The flags associated with the parent connection object.
            </param>
        </member>
        <member name="M:System.Data.SQLite.SQLite3.UnbindFunction(System.Data.SQLite.SQLiteFunctionAttribute,System.Data.SQLite.SQLiteConnectionFlags)">
            <summary>
            This function binds a user-defined function to the connection.
            </summary>
            <param name="functionAttribute">
            The <see cref="T:System.Data.SQLite.SQLiteFunctionAttribute"/> object instance containing
            the metadata for the function to be unbound.
            </param>
            <param name="flags">
            The flags associated with the parent connection object.
            </param>
            <returns>Non-zero if the function was unbound and removed.</returns>
        </member>
        <member name="M:System.Data.SQLite.SQLite3.ReleaseMemory">
            <summary>
            Attempts to free as much heap memory as possible for the database connection.
            </summary>
            <returns>A standard SQLite return code (i.e. zero for success and non-zero for failure).</returns>
        </member>
        <member name="M:System.Data.SQLite.SQLite3.StaticReleaseMemory(System.Int32,System.Boolean,System.Boolean,System.Int32@,System.Boolean@,System.UInt32@)">
            <summary>
            Attempts to free N bytes of heap memory by deallocating non-essential memory
            allocations held by the database library. Memory used to cache database pages
            to improve performance is an example of non-essential memory.  This is a no-op
            returning zero if the SQLite core library was not compiled with the compile-time
            option SQLITE_ENABLE_MEMORY_MANAGEMENT.  Optionally, attempts to reset and/or
            compact the Win32 native heap, if applicable.
            </summary>
            <param name="nBytes">
            The requested number of bytes to free.
            </param>
            <param name="reset">
            Non-zero to attempt a heap reset.
            </param>
            <param name="compact">
            Non-zero to attempt heap compaction.
            </param>
            <param name="nFree">
            The number of bytes actually freed.  This value may be zero.
            </param>
            <param name="resetOk">
            This value will be non-zero if the heap reset was successful.
            </param>
            <param name="nLargest">
            The size of the largest committed free block in the heap, in bytes.
            This value will be zero unless heap compaction is enabled.
            </param>
            <returns>
            A standard SQLite return code (i.e. zero for success and non-zero
            for failure).
            </returns>
        </member>
        <member name="M:System.Data.SQLite.SQLite3.Shutdown">
            <summary>
            Shutdown the SQLite engine so that it can be restarted with different
            configuration options.  We depend on auto initialization to recover.
            </summary>
            <returns>Returns a standard SQLite result code.</returns>
        </member>
        <member name="M:System.Data.SQLite.SQLite3.StaticShutdown(System.Boolean)">
            <summary>
            Shutdown the SQLite engine so that it can be restarted with different
            configuration options.  We depend on auto initialization to recover.
            </summary>
            <param name="directories">
            Non-zero to reset the database and temporary directories to their
            default values, which should be null for both.  This parameter has no
            effect on non-Windows operating systems.
            </param>
            <returns>Returns a standard SQLite result code.</returns>
        </member>
        <member name="M:System.Data.SQLite.SQLite3.IsOpen">
            <summary>
            Determines if the associated native connection handle is open.
            </summary>
            <returns>
            Non-zero if the associated native connection handle is open.
            </returns>
        </member>
        <member name="M:System.Data.SQLite.SQLite3.GetFileName(System.String)">
            <summary>
            Returns the fully qualified path and file name for the currently open
            database, if any.
            </summary>
            <param name="dbName">
            The name of the attached database to query.
            </param>
            <returns>
            The fully qualified path and file name for the currently open database,
            if any.
            </returns>
        </member>
        <member name="F:System.Data.SQLite.SQLite3.have_errstr">
            <summary>
            Has the sqlite3_errstr() core library API been checked for yet?
            If so, is it present?
            </summary>
        </member>
        <member name="M:System.Data.SQLite.SQLite3.GetErrorString(System.Data.SQLite.SQLiteErrorCode)">
             <summary>
             Returns the error message for the specified SQLite return code using
             the sqlite3_errstr() function, falling back to the internal lookup
             table if necessary.
            
             WARNING: Do not remove this method, it is used via reflection.
             </summary>
             <param name="rc">The SQLite return code.</param>
             <returns>The error message or null if it cannot be found.</returns>
        </member>
        <member name="F:System.Data.SQLite.SQLite3.have_stmt_readonly">
            <summary>
            Has the sqlite3_stmt_readonly() core library API been checked for yet?
            If so, is it present?
            </summary>
        </member>
        <member name="M:System.Data.SQLite.SQLite3.IsReadOnly(System.Data.SQLite.SQLiteStatement)">
            <summary>
            Returns non-zero if the specified statement is read-only in nature.
            </summary>
            <param name="stmt">The statement to check.</param>
            <returns>True if the outer query is read-only.</returns>
        </member>
        <member name="F:System.Data.SQLite.SQLite3.forceLogPrepare">
            <summary>
            This field is used to keep track of whether or not the
            "SQLite_ForceLogPrepare" environment variable has been queried.  If so,
            it will only be non-zero if the environment variable was present.
            </summary>
        </member>
        <member name="M:System.Data.SQLite.SQLite3.ForceLogPrepare">
            <summary>
            Determines if all calls to prepare a SQL query will be logged,
            regardless of the flags for the associated connection.
            </summary>
            <returns>
            Non-zero to log all calls to prepare a SQL query.
            </returns>
        </member>
        <member name="M:System.Data.SQLite.SQLite3.GetShimExtensionFileName(System.Boolean@)">
            <summary>
            Determines the file name of the native library containing the native
            "vtshim" extension -AND- whether it should be dynamically loaded by
            this class.
            </summary>
            <param name="isLoadNeeded">
            This output parameter will be set to non-zero if the returned native
            library file name should be dynamically loaded prior to attempting
            the creation of native disposable extension modules.
            </param>
            <returns>
            The file name of the native library containing the native "vtshim"
            extension -OR- null if it cannot be determined.
            </returns>
        </member>
        <member name="M:System.Data.SQLite.SQLite3.CreateModule(System.Data.SQLite.SQLiteModule,System.Data.SQLite.SQLiteConnectionFlags)">
            <summary>
            Calls the native SQLite core library in order to create a disposable
            module containing the implementation of a virtual table.
            </summary>
            <param name="module">
            The module object to be used when creating the native disposable module.
            </param>
            <param name="flags">
            The flags for the associated <see cref="T:System.Data.SQLite.SQLiteConnection"/> object instance.
            </param>
        </member>
        <member name="M:System.Data.SQLite.SQLite3.DisposeModule(System.Data.SQLite.SQLiteModule,System.Data.SQLite.SQLiteConnectionFlags)">
            <summary>
            Calls the native SQLite core library in order to cleanup the resources
            associated with a module containing the implementation of a virtual table.
            </summary>
            <param name="module">
            The module object previously passed to the <see cref="M:System.Data.SQLite.SQLite3.CreateModule(System.Data.SQLite.SQLiteModule,System.Data.SQLite.SQLiteConnectionFlags)"/>
            method.
            </param>
            <param name="flags">
            The flags for the associated <see cref="T:System.Data.SQLite.SQLiteConnection"/> object instance.
            </param>
        </member>
        <member name="M:System.Data.SQLite.SQLite3.DeclareVirtualTable(System.Data.SQLite.SQLiteModule,System.String,System.String@)">
            <summary>
            Calls the native SQLite core library in order to declare a virtual table
            in response to a call into the <see cref="M:System.Data.SQLite.ISQLiteNativeModule.xCreate(System.IntPtr,System.IntPtr,System.Int32,System.IntPtr,System.IntPtr@,System.IntPtr@)"/>
            or <see cref="M:System.Data.SQLite.ISQLiteNativeModule.xConnect(System.IntPtr,System.IntPtr,System.Int32,System.IntPtr,System.IntPtr@,System.IntPtr@)"/> virtual table methods.
            </summary>
            <param name="module">
            The virtual table module that is to be responsible for the virtual table
            being declared.
            </param>
            <param name="strSql">
            The string containing the SQL statement describing the virtual table to
            be declared.
            </param>
            <param name="error">
            Upon success, the contents of this parameter are undefined.  Upon failure,
            it should contain an appropriate error message.
            </param>
            <returns>
            A standard SQLite return code.
            </returns>
        </member>
        <member name="M:System.Data.SQLite.SQLite3.DeclareVirtualFunction(System.Data.SQLite.SQLiteModule,System.Int32,System.String,System.String@)">
            <summary>
            Calls the native SQLite core library in order to declare a virtual table
            function in response to a call into the <see cref="M:System.Data.SQLite.ISQLiteNativeModule.xCreate(System.IntPtr,System.IntPtr,System.Int32,System.IntPtr,System.IntPtr@,System.IntPtr@)"/>
            or <see cref="M:System.Data.SQLite.ISQLiteNativeModule.xConnect(System.IntPtr,System.IntPtr,System.Int32,System.IntPtr,System.IntPtr@,System.IntPtr@)"/> virtual table methods.
            </summary>
            <param name="module">
            The virtual table module that is to be responsible for the virtual table
            function being declared.
            </param>
            <param name="argumentCount">
            The number of arguments to the function being declared.
            </param>
            <param name="name">
            The name of the function being declared.
            </param>
            <param name="error">
            Upon success, the contents of this parameter are undefined.  Upon failure,
            it should contain an appropriate error message.
            </param>
            <returns>
            A standard SQLite return code.
            </returns>
        </member>
        <member name="M:System.Data.SQLite.SQLite3.GetStatusDbOpsNames">
            <summary>
            Builds an error message string fragment containing the
            defined values of the <see cref="T:System.Data.SQLite.SQLiteStatusOpsEnum"/>
            enumeration.
            </summary>
            <returns>
            The built string fragment.
            </returns>
        </member>
        <member name="M:System.Data.SQLite.SQLite3.GetConfigDbOpsNames">
            <summary>
            Builds an error message string fragment containing the
            defined values of the <see cref="T:System.Data.SQLite.SQLiteConfigDbOpsEnum"/>
            enumeration.
            </summary>
            <returns>
            The built string fragment.
            </returns>
        </member>
        <member name="M:System.Data.SQLite.SQLite3.GetStatusParameter(System.Data.SQLite.SQLiteStatusOpsEnum,System.Boolean,System.Int32@,System.Int32@)">
            <summary>
            Returns the current and/or highwater values for the specified
            database status parameter.
            </summary>
            <param name="option">
            The database status parameter to query.
            </param>
            <param name="reset">
            Non-zero to reset the highwater value to the current value.
            </param>
            <param name="current">
            If applicable, receives the current value.
            </param>
            <param name="highwater">
            If applicable, receives the highwater value.
            </param>
            <returns>
            A standard SQLite return code.
            </returns>
        </member>
        <member name="M:System.Data.SQLite.SQLite3.SetConfigurationOption(System.Data.SQLite.SQLiteConfigDbOpsEnum,System.Object)">
            <summary>
            Change a configuration option value for the database.
            connection.
            </summary>
            <param name="option">
            The database configuration option to change.
            </param>
            <param name="value">
            The new value for the specified configuration option.
            </param>
            <returns>
            A standard SQLite return code.
            </returns>
        </member>
        <member name="M:System.Data.SQLite.SQLite3.SetLoadExtension(System.Boolean)">
            <summary>
            Enables or disables extension loading by SQLite.
            </summary>
            <param name="bOnOff">
            True to enable loading of extensions, false to disable.
            </param>
        </member>
        <member name="M:System.Data.SQLite.SQLite3.LoadExtension(System.String,System.String)">
            <summary>
            Loads a SQLite extension library from the named file.
            </summary>
            <param name="fileName">
            The name of the dynamic link library file containing the extension.
            </param>
            <param name="procName">
            The name of the exported function used to initialize the extension.
            If null, the default "sqlite3_extension_init" will be used.
            </param>
        </member>
        <member name="M:System.Data.SQLite.SQLite3.SetExtendedResultCodes(System.Boolean)">
            Enables or disabled extended result codes returned by SQLite
        </member>
        <member name="M:System.Data.SQLite.SQLite3.ResultCode">
            Gets the last SQLite error code
        </member>
        <member name="M:System.Data.SQLite.SQLite3.ExtendedResultCode">
            Gets the last SQLite extended error code
        </member>
        <member name="M:System.Data.SQLite.SQLite3.LogMessage(System.Data.SQLite.SQLiteErrorCode,System.String)">
            Add a log message via the SQLite sqlite3_log interface.
        </member>
        <member name="M:System.Data.SQLite.SQLite3.StaticLogMessage(System.Data.SQLite.SQLiteErrorCode,System.String)">
            Add a log message via the SQLite sqlite3_log interface.
        </member>
        <member name="M:System.Data.SQLite.SQLite3.SetLogCallback(System.Data.SQLite.SQLiteLogCallback)">
            <summary>
            Allows the setting of a logging callback invoked by SQLite when a
            log event occurs.  Only one callback may be set.  If NULL is passed,
            the logging callback is unregistered.
            </summary>
            <param name="func">The callback function to invoke.</param>
            <returns>Returns a result code</returns>
        </member>
        <member name="M:System.Data.SQLite.SQLite3.AppendError(System.Text.StringBuilder,System.String)">
            <summary>
            Appends an error message and an appropriate line-ending to a <see cref="T:System.Text.StringBuilder"/>
            instance.  This is useful because the .NET Compact Framework has a slightly different set
            of supported methods for the <see cref="T:System.Text.StringBuilder"/> class.
            </summary>
            <param name="builder">
            The <see cref="T:System.Text.StringBuilder"/> instance to append to.
            </param>
            <param name="message">
            The message to append.  It will be followed by an appropriate line-ending.
            </param>
        </member>
        <member name="M:System.Data.SQLite.SQLite3.UnhookNativeCallbacks(System.Boolean,System.Boolean)">
            <summary>
            This method attempts to cause the SQLite native library to invalidate
            its function pointers that refer to this instance.  This is necessary
            to prevent calls from native code into delegates that may have been
            garbage collected.  Normally, these types of issues can only arise for
            connections that are added to the pool; howver, it is good practice to
            unconditionally invalidate function pointers that may refer to objects
            being disposed.
            </summary>
            <param name="includeGlobal">
            Non-zero to also invalidate global function pointers (i.e. those that
            are not directly associated with this connection on the native side).
            </param>
            <param name="canThrow">
            Non-zero if this method is being executed within a context where it can
            throw an exception in the event of failure; otherwise, zero.
            </param>
            <returns>
            Non-zero if this method was successful; otherwise, zero.
            </returns>
        </member>
        <member name="M:System.Data.SQLite.SQLite3.FreeDbName(System.Boolean)">
            <summary>
            This method attempts to free the cached database name used with the
            <see cref="M:System.Data.SQLite.SQLite3.SetConfigurationOption(System.Data.SQLite.SQLiteConfigDbOpsEnum,System.Object)"/> method.
            </summary>
            <param name="canThrow">
            Non-zero if this method is being executed within a context where it can
            throw an exception in the event of failure; otherwise, zero.
            </param>
            <returns>
            Non-zero if this method was successful; otherwise, zero.
            </returns>
        </member>
        <member name="M:System.Data.SQLite.SQLite3.InitializeBackup(System.Data.SQLite.SQLiteConnection,System.String,System.String)">
            <summary>
            Creates a new SQLite backup object based on the provided destination
            database connection.  The source database connection is the one
            associated with this object.  The source and destination database
            connections cannot be the same.
            </summary>
            <param name="destCnn">The destination database connection.</param>
            <param name="destName">The destination database name.</param>
            <param name="sourceName">The source database name.</param>
            <returns>The newly created backup object.</returns>
        </member>
        <member name="M:System.Data.SQLite.SQLite3.StepBackup(System.Data.SQLite.SQLiteBackup,System.Int32,System.Boolean@)">
            <summary>
            Copies up to N pages from the source database to the destination
            database associated with the specified backup object.
            </summary>
            <param name="backup">The backup object to use.</param>
            <param name="nPage">
            The number of pages to copy, negative to copy all remaining pages.
            </param>
            <param name="retry">
            Set to true if the operation needs to be retried due to database
            locking issues; otherwise, set to false.
            </param>
            <returns>
            True if there are more pages to be copied, false otherwise.
            </returns>
        </member>
        <member name="M:System.Data.SQLite.SQLite3.RemainingBackup(System.Data.SQLite.SQLiteBackup)">
            <summary>
            Returns the number of pages remaining to be copied from the source
            database to the destination database associated with the specified
            backup object.
            </summary>
            <param name="backup">The backup object to check.</param>
            <returns>The number of pages remaining to be copied.</returns>
        </member>
        <member name="M:System.Data.SQLite.SQLite3.PageCountBackup(System.Data.SQLite.SQLiteBackup)">
            <summary>
            Returns the total number of pages in the source database associated
            with the specified backup object.
            </summary>
            <param name="backup">The backup object to check.</param>
            <returns>The total number of pages in the source database.</returns>
        </member>
        <member name="M:System.Data.SQLite.SQLite3.FinishBackup(System.Data.SQLite.SQLiteBackup)">
            <summary>
            Destroys the backup object, rolling back any backup that may be in
            progess.
            </summary>
            <param name="backup">The backup object to destroy.</param>
        </member>
        <member name="M:System.Data.SQLite.SQLite3.IsInitialized">
            <summary>
            Determines if the SQLite core library has been initialized for the
            current process.
            </summary>
            <returns>
            A boolean indicating whether or not the SQLite core library has been
            initialized for the current process.
            </returns>
        </member>
        <member name="M:System.Data.SQLite.SQLite3.StaticIsInitialized">
            <summary>
            Determines if the SQLite core library has been initialized for the
            current process.
            </summary>
            <returns>
            A boolean indicating whether or not the SQLite core library has been
            initialized for the current process.
            </returns>
        </member>
        <member name="M:System.Data.SQLite.SQLite3.GetValue(System.Data.SQLite.SQLiteStatement,System.Data.SQLite.SQLiteConnectionFlags,System.Int32,System.Data.SQLite.SQLiteType)">
            <summary>
            Helper function to retrieve a column of data from an active statement.
            </summary>
            <param name="stmt">The statement being step()'d through</param>
            <param name="flags">The flags associated with the connection.</param>
            <param name="index">The column index to retrieve</param>
            <param name="typ">The type of data contained in the column.  If Uninitialized, this function will retrieve the datatype information.</param>
            <returns>Returns the data in the column</returns>
        </member>
        <member name="P:System.Data.SQLite.SQLite3.OwnHandle">
            <summary>
            Returns non-zero if the underlying native connection handle is owned
            by this instance.
            </summary>
        </member>
        <member name="P:System.Data.SQLite.SQLite3.Functions">
            <summary>
            Returns the logical list of functions associated with this connection.
            </summary>
        </member>
        <member name="T:System.Data.SQLite.SQLite3_UTF16">
            <summary>
            Alternate SQLite3 object, overriding many text behaviors to support UTF-16 (Unicode)
            </summary>
        </member>
        <member name="M:System.Data.SQLite.SQLite3_UTF16.#ctor(System.Data.SQLite.SQLiteDateFormats,System.DateTimeKind,System.String,System.IntPtr,System.String,System.Boolean)">
            <summary>
            Constructs the object used to interact with the SQLite core library
            using the UTF-8 text encoding.
            </summary>
            <param name="fmt">
            The DateTime format to be used when converting string values to a
            DateTime and binding DateTime parameters.
            </param>
            <param name="kind">
            The <see cref="T:System.DateTimeKind"/> to be used when creating DateTime
            values.
            </param>
            <param name="fmtString">
            The format string to be used when parsing and formatting DateTime
            values.
            </param>
            <param name="db">
            The native handle to be associated with the database connection.
            </param>
            <param name="fileName">
            The fully qualified file name associated with <paramref name="db"/>.
            </param>
            <param name="ownHandle">
            Non-zero if the newly created object instance will need to dispose
            of <paramref name="db"/> when it is no longer needed.
            </param>
        </member>
        <member name="M:System.Data.SQLite.SQLite3_UTF16.ToString(System.IntPtr,System.Int32)">
            <summary>
            Overrides SQLiteConvert.ToString() to marshal UTF-16 strings instead of UTF-8
            </summary>
            <param name="b">A pointer to a UTF-16 string</param>
            <param name="nbytelen">The length (IN BYTES) of the string</param>
            <returns>A .NET string</returns>
        </member>
        <member name="T:System.Data.SQLite.SQLiteBackup">
            <summary>
            Represents a single SQL backup in SQLite.
            </summary>
        </member>
        <member name="F:System.Data.SQLite.SQLiteBackup._sql">
            <summary>
            The underlying SQLite object this backup is bound to.
            </summary>
        </member>
        <member name="F:System.Data.SQLite.SQLiteBackup._sqlite_backup">
            <summary>
            The actual backup handle.
            </summary>
        </member>
        <member name="F:System.Data.SQLite.SQLiteBackup._destDb">
            <summary>
            The destination database for the backup.
            </summary>
        </member>
        <member name="F:System.Data.SQLite.SQLiteBackup._zDestName">
            <summary>
            The destination database name for the backup.
            </summary>
        </member>
        <member name="F:System.Data.SQLite.SQLiteBackup._sourceDb">
            <summary>
            The source database for the backup.
            </summary>
        </member>
        <member name="F:System.Data.SQLite.SQLiteBackup._zSourceName">
            <summary>
            The source database name for the backup.
            </summary>
        </member>
        <member name="F:System.Data.SQLite.SQLiteBackup._stepResult">
            <summary>
            The last result from the StepBackup method of the SQLite3 class.
            This is used to determine if the call to the FinishBackup method of
            the SQLite3 class should throw an exception when it receives a non-Ok
            return code from the core SQLite library.
            </summary>
        </member>
        <member name="M:System.Data.SQLite.SQLiteBackup.#ctor(System.Data.SQLite.SQLiteBase,System.Data.SQLite.SQLiteBackupHandle,System.IntPtr,System.Byte[],System.IntPtr,System.Byte[])">
            <summary>
            Initializes the backup.
            </summary>
            <param name="sqlbase">The base SQLite object.</param>
            <param name="backup">The backup handle.</param>
            <param name="destDb">The destination database for the backup.</param>
            <param name="zDestName">The destination database name for the backup.</param>
            <param name="sourceDb">The source database for the backup.</param>
            <param name="zSourceName">The source database name for the backup.</param>
        </member>
        <member name="M:System.Data.SQLite.SQLiteBackup.Dispose">
            <summary>
            Disposes and finalizes the backup.
            </summary>
        </member>
        <member name="T:System.Data.SQLite.ISQLiteSchemaExtensions">
             <summary>
            
             </summary>
        </member>
        <member name="M:System.Data.SQLite.ISQLiteSchemaExtensions.BuildTempSchema(System.Data.SQLite.SQLiteConnection)">
            <summary>
            Creates temporary tables on the connection so schema information can be queried.
            </summary>
            <param name="connection">
            The connection upon which to build the schema tables.
            </param>
        </member>
        <member name="T:System.Data.SQLite.SQLiteConnectionFlags">
            <summary>
            The extra behavioral flags that can be applied to a connection.
            </summary>
        </member>
        <member name="F:System.Data.SQLite.SQLiteConnectionFlags.None">
            <summary>
            No extra flags.
            </summary>
        </member>
        <member name="F:System.Data.SQLite.SQLiteConnectionFlags.LogPrepare">
            <summary>
            Enable logging of all SQL statements to be prepared.
            </summary>
        </member>
        <member name="F:System.Data.SQLite.SQLiteConnectionFlags.LogPreBind">
            <summary>
            Enable logging of all bound parameter types and raw values.
            </summary>
        </member>
        <member name="F:System.Data.SQLite.SQLiteConnectionFlags.LogBind">
            <summary>
            Enable logging of all bound parameter strongly typed values.
            </summary>
        </member>
        <member name="F:System.Data.SQLite.SQLiteConnectionFlags.LogCallbackException">
            <summary>
            Enable logging of all exceptions caught from user-provided
            managed code called from native code via delegates.
            </summary>
        </member>
        <member name="F:System.Data.SQLite.SQLiteConnectionFlags.LogBackup">
            <summary>
            Enable logging of backup API errors.
            </summary>
        </member>
        <member name="F:System.Data.SQLite.SQLiteConnectionFlags.NoExtensionFunctions">
            <summary>
            Skip adding the extension functions provided by the native
            interop assembly.
            </summary>
        </member>
        <member name="F:System.Data.SQLite.SQLiteConnectionFlags.BindUInt32AsInt64">
            <summary>
            When binding parameter values with the <see cref="T:System.UInt32"/>
            type, use the interop method that accepts an <see cref="T:System.Int64"/>
            value.
            </summary>
        </member>
        <member name="F:System.Data.SQLite.SQLiteConnectionFlags.BindAllAsText">
            <summary>
            When binding parameter values, always bind them as though they were
            plain text (i.e. no numeric, date/time, or other conversions should
            be attempted).
            </summary>
        </member>
        <member name="F:System.Data.SQLite.SQLiteConnectionFlags.GetAllAsText">
            <summary>
            When returning column values, always return them as though they were
            plain text (i.e. no numeric, date/time, or other conversions should
            be attempted).
            </summary>
        </member>
        <member name="F:System.Data.SQLite.SQLiteConnectionFlags.NoLoadExtension">
            <summary>
            Prevent this <see cref="T:System.Data.SQLite.SQLiteConnection"/> object instance from
            loading extensions.
            </summary>
        </member>
        <member name="F:System.Data.SQLite.SQLiteConnectionFlags.NoCreateModule">
            <summary>
            Prevent this <see cref="T:System.Data.SQLite.SQLiteConnection"/> object instance from
            creating virtual table modules.
            </summary>
        </member>
        <member name="F:System.Data.SQLite.SQLiteConnectionFlags.NoBindFunctions">
            <summary>
            Skip binding any functions provided by other managed assemblies when
            opening the connection.
            </summary>
        </member>
        <member name="F:System.Data.SQLite.SQLiteConnectionFlags.NoLogModule">
            <summary>
            Skip setting the logging related properties of the
            <see cref="T:System.Data.SQLite.SQLiteModule"/> object instance that was passed to
            the <see cref="M:System.Data.SQLite.SQLiteConnection.CreateModule(System.Data.SQLite.SQLiteModule)"/> method.
            </summary>
        </member>
        <member name="F:System.Data.SQLite.SQLiteConnectionFlags.LogModuleError">
            <summary>
            Enable logging of all virtual table module errors seen by the
            <see cref="M:System.Data.SQLite.SQLiteModule.SetTableError(System.IntPtr,System.String)"/> method.
            </summary>
        </member>
        <member name="F:System.Data.SQLite.SQLiteConnectionFlags.LogModuleException">
            <summary>
            Enable logging of certain virtual table module exceptions that cannot
            be easily discovered via other means.
            </summary>
        </member>
        <member name="F:System.Data.SQLite.SQLiteConnectionFlags.TraceWarning">
            <summary>
            Enable tracing of potentially important [non-fatal] error conditions
            that cannot be easily reported through other means.
            </summary>
        </member>
        <member name="F:System.Data.SQLite.SQLiteConnectionFlags.ConvertInvariantText">
            <summary>
            When binding parameter values, always use the invariant culture when
            converting their values from strings.
            </summary>
        </member>
        <member name="F:System.Data.SQLite.SQLiteConnectionFlags.BindInvariantText">
            <summary>
            When binding parameter values, always use the invariant culture when
            converting their values to strings.
            </summary>
        </member>
        <member name="F:System.Data.SQLite.SQLiteConnectionFlags.NoConnectionPool">
            <summary>
            Disable using the connection pool by default.  If the "Pooling"
            connection string property is specified, its value will override
            this flag.  The precise outcome of combining this flag with the
            <see cref="F:System.Data.SQLite.SQLiteConnectionFlags.UseConnectionPool"/> flag is unspecified; however,
            one of the flags will be in effect.
            </summary>
        </member>
        <member name="F:System.Data.SQLite.SQLiteConnectionFlags.UseConnectionPool">
            <summary>
            Enable using the connection pool by default.  If the "Pooling"
            connection string property is specified, its value will override
            this flag.  The precise outcome of combining this flag with the
            <see cref="F:System.Data.SQLite.SQLiteConnectionFlags.NoConnectionPool"/> flag is unspecified; however,
            one of the flags will be in effect.
            </summary>
        </member>
        <member name="F:System.Data.SQLite.SQLiteConnectionFlags.UseConnectionTypes">
            <summary>
            Enable using per-connection mappings between type names and
            <see cref="T:System.Data.DbType"/> values.  Also see the
            <see cref="M:System.Data.SQLite.SQLiteConnection.ClearTypeMappings"/>,
            <see cref="M:System.Data.SQLite.SQLiteConnection.GetTypeMappings"/>, and
            <see cref="M:System.Data.SQLite.SQLiteConnection.AddTypeMapping(System.String,System.Data.DbType,System.Boolean)"/> methods.  These
            per-connection mappings, when present, override the corresponding
            global mappings.
            </summary>
        </member>
        <member name="F:System.Data.SQLite.SQLiteConnectionFlags.NoGlobalTypes">
            <summary>
            Disable using global mappings between type names and
            <see cref="T:System.Data.DbType"/> values.  This may be useful in some very narrow
            cases; however, if there are no per-connection type mappings, the
            fallback defaults will be used for both type names and their
            associated <see cref="T:System.Data.DbType"/> values.  Therefore, use of this flag
            is not recommended.
            </summary>
        </member>
        <member name="F:System.Data.SQLite.SQLiteConnectionFlags.StickyHasRows">
            <summary>
            When the <see cref="P:System.Data.SQLite.SQLiteDataReader.HasRows"/> property is used, it
            should return non-zero if there were ever any rows in the associated
            result sets.
            </summary>
        </member>
        <member name="F:System.Data.SQLite.SQLiteConnectionFlags.StrictEnlistment">
            <summary>
            Enable "strict" transaction enlistment semantics.  Setting this flag
            will cause an exception to be thrown if an attempt is made to enlist
            in a transaction with an unavailable or unsupported isolation level.
            In the future, more extensive checks may be enabled by this flag as
            well.
            </summary>
        </member>
        <member name="F:System.Data.SQLite.SQLiteConnectionFlags.MapIsolationLevels">
            <summary>
            Enable mapping of unsupported transaction isolation levels to the
            closest supported transaction isolation level.
            </summary>
        </member>
        <member name="F:System.Data.SQLite.SQLiteConnectionFlags.DetectTextAffinity">
            <summary>
            When returning column values, attempt to detect the affinity of
            textual values by checking if they fully conform to those of the
            <see cref="F:System.Data.SQLite.TypeAffinity.Null"/>,
            <see cref="F:System.Data.SQLite.TypeAffinity.Int64"/>,
            <see cref="F:System.Data.SQLite.TypeAffinity.Double"/>,
            or <see cref="F:System.Data.SQLite.TypeAffinity.DateTime"/> types.
            </summary>
        </member>
        <member name="F:System.Data.SQLite.SQLiteConnectionFlags.DetectStringType">
            <summary>
            When returning column values, attempt to detect the type of
            string values by checking if they fully conform to those of
            the <see cref="F:System.Data.SQLite.TypeAffinity.Null"/>,
            <see cref="F:System.Data.SQLite.TypeAffinity.Int64"/>,
            <see cref="F:System.Data.SQLite.TypeAffinity.Double"/>,
            or <see cref="F:System.Data.SQLite.TypeAffinity.DateTime"/> types.
            </summary>
        </member>
        <member name="F:System.Data.SQLite.SQLiteConnectionFlags.NoConvertSettings">
            <summary>
            Skip querying runtime configuration settings for use by the
            <see cref="T:System.Data.SQLite.SQLiteConvert"/> class, including the default
            <see cref="T:System.Data.DbType"/> value and default database type name.
            <b>NOTE: If the <see cref="P:System.Data.SQLite.SQLiteConnection.DefaultDbType"/>
            and/or <see cref="P:System.Data.SQLite.SQLiteConnection.DefaultTypeName"/>
            properties are not set explicitly nor set via their connection
            string properties and repeated calls to determine these runtime
            configuration settings are seen to be a problem, this flag
            should be set.</b>
            </summary>
        </member>
        <member name="F:System.Data.SQLite.SQLiteConnectionFlags.BindDateTimeWithKind">
            <summary>
            When binding parameter values with the <see cref="T:System.DateTime"/>
            type, take their <see cref="T:System.DateTimeKind"/> into account as
            well as that of the associated <see cref="T:System.Data.SQLite.SQLiteConnection"/>.
            </summary>
        </member>
        <member name="F:System.Data.SQLite.SQLiteConnectionFlags.RollbackOnException">
            <summary>
            If an exception is caught when raising the
            <see cref="E:System.Data.SQLite.SQLiteConnection.Commit"/> event, the transaction
            should be rolled back.  If this is not specified, the transaction
            will continue the commit process instead.
            </summary>
        </member>
        <member name="F:System.Data.SQLite.SQLiteConnectionFlags.DenyOnException">
            <summary>
            If an exception is caught when raising the
            <see cref="E:System.Data.SQLite.SQLiteConnection.Authorize"/> event, the action should
            should be denied.  If this is not specified, the action will be
            allowed instead.
            </summary>
        </member>
        <member name="F:System.Data.SQLite.SQLiteConnectionFlags.InterruptOnException">
            <summary>
            If an exception is caught when raising the
            <see cref="E:System.Data.SQLite.SQLiteConnection.Progress"/> event, the operation
            should be interrupted.  If this is not specified, the operation
            will simply continue.
            </summary>
        </member>
        <member name="F:System.Data.SQLite.SQLiteConnectionFlags.UnbindFunctionsOnClose">
            <summary>
            Attempt to unbind all functions provided by other managed assemblies
            when closing the connection.
            </summary>
        </member>
        <member name="F:System.Data.SQLite.SQLiteConnectionFlags.NoVerifyTextAffinity">
            <summary>
            When returning column values as a <see cref="T:System.String"/>, skip
            verifying their affinity.
            </summary>
        </member>
        <member name="F:System.Data.SQLite.SQLiteConnectionFlags.UseConnectionBindValueCallbacks">
            <summary>
            Enable using per-connection mappings between type names and
            <see cref="T:System.Data.SQLite.SQLiteBindValueCallback"/> values.  Also see the
            <see cref="M:System.Data.SQLite.SQLiteConnection.ClearTypeCallbacks"/>,
            <see cref="M:System.Data.SQLite.SQLiteConnection.TryGetTypeCallbacks(System.String,System.Data.SQLite.SQLiteTypeCallbacks@)"/>, and
            <see cref="M:System.Data.SQLite.SQLiteConnection.SetTypeCallbacks(System.String,System.Data.SQLite.SQLiteTypeCallbacks)"/> methods.
            </summary>
        </member>
        <member name="F:System.Data.SQLite.SQLiteConnectionFlags.UseConnectionReadValueCallbacks">
            <summary>
            Enable using per-connection mappings between type names and
            <see cref="T:System.Data.SQLite.SQLiteReadValueCallback"/> values.  Also see the
            <see cref="M:System.Data.SQLite.SQLiteConnection.ClearTypeCallbacks"/>,
            <see cref="M:System.Data.SQLite.SQLiteConnection.TryGetTypeCallbacks(System.String,System.Data.SQLite.SQLiteTypeCallbacks@)"/>, and
            <see cref="M:System.Data.SQLite.SQLiteConnection.SetTypeCallbacks(System.String,System.Data.SQLite.SQLiteTypeCallbacks)"/> methods.
            </summary>
        </member>
        <member name="F:System.Data.SQLite.SQLiteConnectionFlags.UseParameterNameForTypeName">
            <summary>
            If the database type name has not been explicitly set for the
            parameter specified, fallback to using the parameter name.
            </summary>
        </member>
        <member name="F:System.Data.SQLite.SQLiteConnectionFlags.UseParameterDbTypeForTypeName">
            <summary>
            If the database type name has not been explicitly set for the
            parameter specified, fallback to using the database type name
            associated with the <see cref="T:System.Data.DbType"/> value.
            </summary>
        </member>
        <member name="F:System.Data.SQLite.SQLiteConnectionFlags.NoVerifyTypeAffinity">
            <summary>
            When returning column values, skip verifying their affinity.
            </summary>
        </member>
        <member name="F:System.Data.SQLite.SQLiteConnectionFlags.AllowNestedTransactions">
            <summary>
            Allow transactions to be nested.  The outermost transaction still
            controls whether or not any changes are ultimately committed or
            rolled back.  All non-outermost transactions are implemented using
            the SAVEPOINT construct.
            </summary>
        </member>
        <member name="F:System.Data.SQLite.SQLiteConnectionFlags.BindDecimalAsText">
            <summary>
            When binding parameter values, always bind <see cref="T:System.Decimal"/>
            values as though they were plain text (i.e. not <see cref="T:System.Decimal"/>,
            which is the legacy behavior).
            </summary>
        </member>
        <member name="F:System.Data.SQLite.SQLiteConnectionFlags.GetDecimalAsText">
            <summary>
            When returning column values, always return <see cref="T:System.Decimal"/>
            values as though they were plain text (i.e. not <see cref="T:System.Double"/>,
            which is the legacy behavior).
            </summary>
        </member>
        <member name="F:System.Data.SQLite.SQLiteConnectionFlags.BindInvariantDecimal">
            <summary>
            When binding <see cref="T:System.Decimal"/> parameter values, always use
            the invariant culture when converting their values to strings.
            </summary>
        </member>
        <member name="F:System.Data.SQLite.SQLiteConnectionFlags.GetInvariantDecimal">
            <summary>
            When returning <see cref="T:System.Decimal"/> column values, always use
            the invariant culture when converting their values from strings.
            </summary>
        </member>
        <member name="F:System.Data.SQLite.SQLiteConnectionFlags.WaitForEnlistmentReset">
            <summary>
            <b>EXPERIMENTAL</b> --
            Enable waiting for the enlistment to be reset prior to attempting
            to create a new enlistment.  This may be necessary due to the
            semantics used by distributed transactions, which complete
            asynchronously.
            </summary>
        </member>
        <member name="F:System.Data.SQLite.SQLiteConnectionFlags.BindAndGetAllAsText">
            <summary>
            When binding parameter values or returning column values, always
            treat them as though they were plain text (i.e. no numeric,
            date/time, or other conversions should be attempted).
            </summary>
        </member>
        <member name="F:System.Data.SQLite.SQLiteConnectionFlags.ConvertAndBindInvariantText">
            <summary>
            When binding parameter values, always use the invariant culture when
            converting their values to strings or from strings.
            </summary>
        </member>
        <member name="F:System.Data.SQLite.SQLiteConnectionFlags.BindAndGetAllAsInvariantText">
            <summary>
            When binding parameter values or returning column values, always
            treat them as though they were plain text (i.e. no numeric,
            date/time, or other conversions should be attempted) and always
            use the invariant culture when converting their values to strings.
            </summary>
        </member>
        <member name="F:System.Data.SQLite.SQLiteConnectionFlags.ConvertAndBindAndGetAllAsInvariantText">
            <summary>
            When binding parameter values or returning column values, always
            treat them as though they were plain text (i.e. no numeric,
            date/time, or other conversions should be attempted) and always
            use the invariant culture when converting their values to strings
            or from strings.
            </summary>
        </member>
        <member name="F:System.Data.SQLite.SQLiteConnectionFlags.UseConnectionAllValueCallbacks">
            <summary>
            Enables use of all per-connection value handling callbacks.
            </summary>
        </member>
        <member name="F:System.Data.SQLite.SQLiteConnectionFlags.UseParameterAnythingForTypeName">
            <summary>
            Enables use of all applicable <see cref="T:System.Data.SQLite.SQLiteParameter"/>
            properties as fallbacks for the database type name.
            </summary>
        </member>
        <member name="F:System.Data.SQLite.SQLiteConnectionFlags.LogAll">
            <summary>
            Enable all logging.
            </summary>
        </member>
        <member name="F:System.Data.SQLite.SQLiteConnectionFlags.LogDefault">
            <summary>
            The default logging related flags for new connections.
            </summary>
        </member>
        <member name="F:System.Data.SQLite.SQLiteConnectionFlags.Default">
            <summary>
            The default extra flags for new connections.
            </summary>
        </member>
        <member name="F:System.Data.SQLite.SQLiteConnectionFlags.DefaultAndLogAll">
            <summary>
            The default extra flags for new connections with all logging enabled.
            </summary>
        </member>
        <member name="T:System.Data.SQLite.SQLiteStatusOpsEnum">
            <summary>
            These are the supported status parameters for use with the native
            SQLite library.
            </summary>
        </member>
        <member name="F:System.Data.SQLite.SQLiteStatusOpsEnum.SQLITE_DBSTATUS_LOOKASIDE_USED">
            <summary>
            This parameter returns the number of lookaside memory slots
            currently checked out.
            </summary>
        </member>
        <member name="F:System.Data.SQLite.SQLiteStatusOpsEnum.SQLITE_DBSTATUS_CACHE_USED">
            <summary>
            This parameter returns the approximate number of bytes of
            heap memory used by all pager caches associated with the
            database connection. The highwater mark associated with
            SQLITE_DBSTATUS_CACHE_USED is always 0.
            </summary>
        </member>
        <member name="F:System.Data.SQLite.SQLiteStatusOpsEnum.SQLITE_DBSTATUS_SCHEMA_USED">
            <summary>
            This parameter returns the approximate number of bytes of
            heap memory used to store the schema for all databases
            associated with the connection - main, temp, and any ATTACH-ed
            databases. The full amount of memory used by the schemas is
            reported, even if the schema memory is shared with other
            database connections due to shared cache mode being enabled.
            The highwater mark associated with SQLITE_DBSTATUS_SCHEMA_USED
            is always 0.
            </summary>
        </member>
        <member name="F:System.Data.SQLite.SQLiteStatusOpsEnum.SQLITE_DBSTATUS_STMT_USED">
            <summary>
            This parameter returns the number malloc attempts that might
            have been satisfied using lookaside memory but failed due to
            all lookaside memory already being in use. Only the high-water
            value is meaningful; the current value is always zero.
            </summary>
        </member>
        <member name="F:System.Data.SQLite.SQLiteStatusOpsEnum.SQLITE_DBSTATUS_LOOKASIDE_HIT">
            <summary>
            This parameter returns the number malloc attempts that were
            satisfied using lookaside memory. Only the high-water value
            is meaningful; the current value is always zero.
            </summary>
        </member>
        <member name="F:System.Data.SQLite.SQLiteStatusOpsEnum.SQLITE_DBSTATUS_LOOKASIDE_MISS_SIZE">
            <summary>
            This parameter returns the number malloc attempts that might
            have been satisfied using lookaside memory but failed due to
            the amount of memory requested being larger than the lookaside
            slot size. Only the high-water value is meaningful; the current
            value is always zero.
            </summary>
        </member>
        <member name="F:System.Data.SQLite.SQLiteStatusOpsEnum.SQLITE_DBSTATUS_LOOKASIDE_MISS_FULL">
            <summary>
            This parameter returns the number malloc attempts that might
            have been satisfied using lookaside memory but failed due to
            the amount of memory requested being larger than the lookaside
            slot size. Only the high-water value is meaningful; the current
            value is always zero.
            </summary>
        </member>
        <member name="F:System.Data.SQLite.SQLiteStatusOpsEnum.SQLITE_DBSTATUS_CACHE_HIT">
            <summary>
            This parameter returns the number of pager cache hits that
            have occurred. The highwater mark associated with
            SQLITE_DBSTATUS_CACHE_HIT is always 0.
            </summary>
        </member>
        <member name="F:System.Data.SQLite.SQLiteStatusOpsEnum.SQLITE_DBSTATUS_CACHE_MISS">
            <summary>
            This parameter returns the number of pager cache misses that
            have occurred. The highwater mark associated with
            SQLITE_DBSTATUS_CACHE_MISS is always 0.
            </summary>
        </member>
        <member name="F:System.Data.SQLite.SQLiteStatusOpsEnum.SQLITE_DBSTATUS_CACHE_WRITE">
            <summary>
            This parameter returns the number of dirty cache entries that
            have been written to disk. Specifically, the number of pages
            written to the wal file in wal mode databases, or the number
            of pages written to the database file in rollback mode
            databases. Any pages written as part of transaction rollback
            or database recovery operations are not included. If an IO or
            other error occurs while writing a page to disk, the effect
            on subsequent SQLITE_DBSTATUS_CACHE_WRITE requests is
            undefined. The highwater mark associated with
            SQLITE_DBSTATUS_CACHE_WRITE is always 0.
            </summary>
        </member>
        <member name="F:System.Data.SQLite.SQLiteStatusOpsEnum.SQLITE_DBSTATUS_DEFERRED_FKS">
            <summary>
            This parameter returns zero for the current value if and only
            if all foreign key constraints (deferred or immediate) have
            been resolved. The highwater mark is always 0.
            </summary>
        </member>
        <member name="F:System.Data.SQLite.SQLiteStatusOpsEnum.SQLITE_DBSTATUS_CACHE_USED_SHARED">
            <summary>
            This parameter is similar to DBSTATUS_CACHE_USED, except that
            if a pager cache is shared between two or more connections the
            bytes of heap memory used by that pager cache is divided evenly
            between the attached connections. In other words, if none of
            the pager caches associated with the database connection are
            shared, this request returns the same value as DBSTATUS_CACHE_USED.
            Or, if one or more or the pager caches are shared, the value
            returned by this call will be smaller than that returned by
            DBSTATUS_CACHE_USED. The highwater mark associated with
            SQLITE_DBSTATUS_CACHE_USED_SHARED is always 0.
            </summary>
        </member>
        <member name="T:System.Data.SQLite.SQLiteConfigDbOpsEnum">
            <summary>
            These are the supported configuration verbs for use with the native
            SQLite library.  They are used with the
            <see cref="M:System.Data.SQLite.SQLiteConnection.SetConfigurationOption(System.Data.SQLite.SQLiteConfigDbOpsEnum,System.Object)"/> method.
            </summary>
        </member>
        <member name="F:System.Data.SQLite.SQLiteConfigDbOpsEnum.SQLITE_DBCONFIG_NONE">
            <summary>
            This value represents an unknown (or invalid) option, do not use it.
            </summary>
        </member>
        <member name="F:System.Data.SQLite.SQLiteConfigDbOpsEnum.SQLITE_DBCONFIG_MAINDBNAME">
            <summary>
            This option is used to change the name of the "main" database
            schema.  The sole argument is a pointer to a constant UTF8 string
            which will become the new schema name in place of "main".
            </summary>
        </member>
        <member name="F:System.Data.SQLite.SQLiteConfigDbOpsEnum.SQLITE_DBCONFIG_LOOKASIDE">
            <summary>
            This option is used to configure the lookaside memory allocator.
            The value must be an array with three elements.  The second element
            must be an <see cref="T:System.Int32"/> containing the size of each buffer
            slot.  The third element must be an <see cref="T:System.Int32"/> containing
            the number of slots.  The first element must be an <see cref="T:System.IntPtr"/>
            that points to a native memory buffer of bytes equal to or greater
            than the product of the second and third element values.
            </summary>
        </member>
        <member name="F:System.Data.SQLite.SQLiteConfigDbOpsEnum.SQLITE_DBCONFIG_ENABLE_FKEY">
            <summary>
            This option is used to enable or disable the enforcement of
            foreign key constraints.
            </summary>
        </member>
        <member name="F:System.Data.SQLite.SQLiteConfigDbOpsEnum.SQLITE_DBCONFIG_ENABLE_TRIGGER">
            <summary>
            This option is used to enable or disable triggers.
            </summary>
        </member>
        <member name="F:System.Data.SQLite.SQLiteConfigDbOpsEnum.SQLITE_DBCONFIG_ENABLE_FTS3_TOKENIZER">
            <summary>
            This option is used to enable or disable the two-argument version
            of the fts3_tokenizer() function which is part of the FTS3 full-text
            search engine extension.
            </summary>
        </member>
        <member name="F:System.Data.SQLite.SQLiteConfigDbOpsEnum.SQLITE_DBCONFIG_ENABLE_LOAD_EXTENSION">
            <summary>
            This option is used to enable or disable the loading of extensions.
            </summary>
        </member>
        <member name="F:System.Data.SQLite.SQLiteConfigDbOpsEnum.SQLITE_DBCONFIG_NO_CKPT_ON_CLOSE">
            <summary>
            This option is used to enable or disable the automatic checkpointing
            when a WAL database is closed.
            </summary>
        </member>
        <member name="F:System.Data.SQLite.SQLiteConfigDbOpsEnum.SQLITE_DBCONFIG_ENABLE_QPSG">
            <summary>
            This option is used to enable or disable the query planner stability
            guarantee (QPSG).
            </summary>
        </member>
        <member name="F:System.Data.SQLite.SQLiteConfigDbOpsEnum.SQLITE_DBCONFIG_TRIGGER_EQP">
            <summary>
            This option is used to enable or disable the extra EXPLAIN QUERY PLAN
            output for trigger programs.
            </summary>
        </member>
        <member name="T:System.Data.SQLite.SQLiteTraceFlags">
            <summary>
            These constants are used with the sqlite3_trace_v2() API and the
            callbacks registered by it.
            </summary>
        </member>
        <member name="T:System.Data.SQLite.SQLiteBlob">
            <summary>
            Represents a single SQL blob in SQLite.
            </summary>
        </member>
        <member name="F:System.Data.SQLite.SQLiteBlob._sql">
            <summary>
            The underlying SQLite object this blob is bound to.
            </summary>
        </member>
        <member name="F:System.Data.SQLite.SQLiteBlob._sqlite_blob">
            <summary>
            The actual blob handle.
            </summary>
        </member>
        <member name="M:System.Data.SQLite.SQLiteBlob.#ctor(System.Data.SQLite.SQLiteBase,System.Data.SQLite.SQLiteBlobHandle)">
            <summary>
            Initializes the blob.
            </summary>
            <param name="sqlbase">The base SQLite object.</param>
            <param name="blob">The blob handle.</param>
        </member>
        <member name="M:System.Data.SQLite.SQLiteBlob.Create(System.Data.SQLite.SQLiteDataReader,System.Int32,System.Boolean)">
            <summary>
            Creates a <see cref="T:System.Data.SQLite.SQLiteBlob"/> object.  This will not work
            for tables that were created WITHOUT ROWID -OR- if the query
            does not include the "rowid" column or one of its aliases -OR-
            if the <see cref="T:System.Data.SQLite.SQLiteDataReader"/> was not created with the
            <see cref="F:System.Data.CommandBehavior.KeyInfo"/> flag.
            </summary>
            <param name="dataReader">
            The <see cref="T:System.Data.SQLite.SQLiteDataReader"/> instance with a result set
            containing the desired blob column.
            </param>
            <param name="i">
            The index of the blob column.
            </param>
            <param name="readOnly">
            Non-zero to open the blob object for read-only access.
            </param>
            <returns>
            The newly created <see cref="T:System.Data.SQLite.SQLiteBlob"/> instance -OR- null
            if an error occurs.
            </returns>
        </member>
        <member name="M:System.Data.SQLite.SQLiteBlob.CheckOpen">
            <summary>
            Throws an exception if the blob object does not appear to be open.
            </summary>
        </member>
        <member name="M:System.Data.SQLite.SQLiteBlob.VerifyParameters(System.Byte[],System.Int32,System.Int32)">
            <summary>
            Throws an exception if an invalid read/write parameter is detected.
            </summary>
            <param name="buffer">
            When reading, this array will be populated with the bytes read from
            the underlying database blob.  When writing, this array contains new
            values for the specified portion of the underlying database blob.
            </param>
            <param name="count">
            The number of bytes to read or write.
            </param>
            <param name="offset">
            The byte offset, relative to the start of the underlying database
            blob, where the read or write operation will begin.
            </param>
        </member>
        <member name="M:System.Data.SQLite.SQLiteBlob.Reopen(System.Int64)">
            <summary>
            Retargets this object to an underlying database blob for a
            different row; the database, table, and column remain exactly
            the same.  If this operation fails for any reason, this blob
            object is automatically disposed.
            </summary>
            <param name="rowId">
            The integer identifier for the new row.
            </param>
        </member>
        <member name="M:System.Data.SQLite.SQLiteBlob.GetCount">
            <summary>
            Queries the total number of bytes for the underlying database blob.
            </summary>
            <returns>
            The total number of bytes for the underlying database blob.
            </returns>
        </member>
        <member name="M:System.Data.SQLite.SQLiteBlob.Read(System.Byte[],System.Int32,System.Int32)">
            <summary>
            Reads data from the underlying database blob.
            </summary>
            <param name="buffer">
            This array will be populated with the bytes read from the
            underlying database blob.
            </param>
            <param name="count">
            The number of bytes to read.
            </param>
            <param name="offset">
            The byte offset, relative to the start of the underlying
            database blob, where the read operation will begin.
            </param>
        </member>
        <member name="M:System.Data.SQLite.SQLiteBlob.Write(System.Byte[],System.Int32,System.Int32)">
            <summary>
            Writes data into the underlying database blob.
            </summary>
            <param name="buffer">
            This array contains the new values for the specified portion of
            the underlying database blob.
            </param>
            <param name="count">
            The number of bytes to write.
            </param>
            <param name="offset">
            The byte offset, relative to the start of the underlying
            database blob, where the write operation will begin.
            </param>
        </member>
        <member name="M:System.Data.SQLite.SQLiteBlob.Close">
            <summary>
            Closes the blob, freeing the associated resources.
            </summary>
        </member>
        <member name="M:System.Data.SQLite.SQLiteBlob.Dispose">
            <summary>
            Disposes and finalizes the blob.
            </summary>
        </member>
        <member name="M:System.Data.SQLite.SQLiteBlob.Finalize">
            <summary>
            The destructor.
            </summary>
        </member>
        <member name="T:System.Data.SQLite.SQLiteCommand">
            <summary>
            SQLite implementation of DbCommand.
            </summary>
        </member>
        <member name="F:System.Data.SQLite.SQLiteCommand.DefaultConnectionString">
            <summary>
            The default connection string to be used when creating a temporary
            connection to execute a command via the static
            <see cref="M:System.Data.SQLite.SQLiteCommand.Execute(System.String,System.Data.SQLite.SQLiteExecuteType,System.String,System.Object[])"/> or
            <see cref="M:System.Data.SQLite.SQLiteCommand.Execute(System.String,System.Data.SQLite.SQLiteExecuteType,System.Data.CommandBehavior,System.String,System.Object[])"/>
            methods.
            </summary>
        </member>
        <member name="F:System.Data.SQLite.SQLiteCommand._commandText">
            <summary>
            The command text this command is based on
            </summary>
        </member>
        <member name="F:System.Data.SQLite.SQLiteCommand._cnn">
            <summary>
            The connection the command is associated with
            </summary>
        </member>
        <member name="F:System.Data.SQLite.SQLiteCommand._version">
            <summary>
            The version of the connection the command is associated with
            </summary>
        </member>
        <member name="F:System.Data.SQLite.SQLiteCommand._activeReader">
            <summary>
            Indicates whether or not a DataReader is active on the command.
            </summary>
        </member>
        <member name="F:System.Data.SQLite.SQLiteCommand._commandTimeout">
            <summary>
            The timeout for the command, kludged because SQLite doesn't support per-command timeout values
            </summary>
        </member>
        <member name="F:System.Data.SQLite.SQLiteCommand._designTimeVisible">
            <summary>
            Designer support
            </summary>
        </member>
        <member name="F:System.Data.SQLite.SQLiteCommand._updateRowSource">
            <summary>
            Used by DbDataAdapter to determine updating behavior
            </summary>
        </member>
        <member name="F:System.Data.SQLite.SQLiteCommand._parameterCollection">
            <summary>
            The collection of parameters for the command
            </summary>
        </member>
        <member name="F:System.Data.SQLite.SQLiteCommand._statementList">
            <summary>
            The SQL command text, broken into individual SQL statements as they are executed
            </summary>
        </member>
        <member name="F:System.Data.SQLite.SQLiteCommand._remainingText">
            <summary>
            Unprocessed SQL text that has not been executed
            </summary>
        </member>
        <member name="F:System.Data.SQLite.SQLiteCommand._transaction">
            <summary>
            Transaction associated with this command
            </summary>
        </member>
        <member name="M:System.Data.SQLite.SQLiteCommand.#ctor">
            <overloads>
             Constructs a new SQLiteCommand
             </overloads>
             <summary>
             Default constructor
             </summary>
        </member>
        <member name="M:System.Data.SQLite.SQLiteCommand.#ctor(System.String)">
            <summary>
            Initializes the command with the given command text
            </summary>
            <param name="commandText">The SQL command text</param>
        </member>
        <member name="M:System.Data.SQLite.SQLiteCommand.#ctor(System.String,System.Data.SQLite.SQLiteConnection)">
            <summary>
            Initializes the command with the given SQL command text and attach the command to the specified
            connection.
            </summary>
            <param name="commandText">The SQL command text</param>
            <param name="connection">The connection to associate with the command</param>
        </member>
        <member name="M:System.Data.SQLite.SQLiteCommand.#ctor(System.Data.SQLite.SQLiteConnection)">
            <summary>
            Initializes the command and associates it with the specified connection.
            </summary>
            <param name="connection">The connection to associate with the command</param>
        </member>
        <member name="M:System.Data.SQLite.SQLiteCommand.#ctor(System.String,System.Data.SQLite.SQLiteConnection,System.Data.SQLite.SQLiteTransaction)">
            <summary>
            Initializes a command with the given SQL, connection and transaction
            </summary>
            <param name="commandText">The SQL command text</param>
            <param name="connection">The connection to associate with the command</param>
            <param name="transaction">The transaction the command should be associated with</param>
        </member>
        <member name="M:System.Data.SQLite.SQLiteCommand.Dispose(System.Boolean)">
            <summary>
            Disposes of the command and clears all member variables
            </summary>
            <param name="disposing">Whether or not the class is being explicitly or implicitly disposed</param>
        </member>
        <member name="M:System.Data.SQLite.SQLiteCommand.GetFlags(System.Data.SQLite.SQLiteCommand)">
            <summary>
            This method attempts to query the flags associated with the database
            connection in use.  If the database connection is disposed, the default
            flags will be returned.
            </summary>
            <param name="command">
            The command containing the databse connection to query the flags from.
            </param>
            <returns>
            The connection flags value.
            </returns>
        </member>
        <member name="M:System.Data.SQLite.SQLiteCommand.ClearCommands">
            <summary>
            Clears and destroys all statements currently prepared
            </summary>
        </member>
        <member name="M:System.Data.SQLite.SQLiteCommand.BuildNextCommand">
            <summary>
            Builds an array of prepared statements for each complete SQL statement in the command text
            </summary>
        </member>
        <member name="M:System.Data.SQLite.SQLiteCommand.Cancel">
            <summary>
            Not implemented
            </summary>
        </member>
        <member name="M:System.Data.SQLite.SQLiteCommand.CreateDbParameter">
            <summary>
            Forwards to the local CreateParameter() function
            </summary>
            <returns></returns>
        </member>
        <member name="M:System.Data.SQLite.SQLiteCommand.CreateParameter">
            <summary>
            Create a new parameter
            </summary>
            <returns></returns>
        </member>
        <member name="M:System.Data.SQLite.SQLiteCommand.VerifyOnly">
            <summary>
            Verifies that all SQL queries associated with the current command text
            can be successfully compiled.  A <see cref="T:System.Data.SQLite.SQLiteException"/> will be
            raised if any errors occur.
            </summary>
        </member>
        <member name="M:System.Data.SQLite.SQLiteCommand.InitializeForReader">
            <summary>
            This function ensures there are no active readers, that we have a valid connection,
            that the connection is open, that all statements are prepared and all parameters are assigned
            in preparation for allocating a data reader.
            </summary>
        </member>
        <member name="M:System.Data.SQLite.SQLiteCommand.ExecuteDbDataReader(System.Data.CommandBehavior)">
            <summary>
            Creates a new SQLiteDataReader to execute/iterate the array of SQLite prepared statements
            </summary>
            <param name="behavior">The behavior the data reader should adopt</param>
            <returns>Returns a SQLiteDataReader object</returns>
        </member>
        <member name="M:System.Data.SQLite.SQLiteCommand.Execute(System.String,System.Data.SQLite.SQLiteExecuteType,System.String,System.Object[])">
            <summary>
            This method creates a new connection, executes the query using the given
            execution type, closes the connection, and returns the results.  If the
            connection string is null, a temporary in-memory database connection will
            be used.
            </summary>
            <param name="commandText">
            The text of the command to be executed.
            </param>
            <param name="executeType">
            The execution type for the command.  This is used to determine which method
            of the command object to call, which then determines the type of results
            returned, if any.
            </param>
            <param name="connectionString">
            The connection string to the database to be opened, used, and closed.  If
            this parameter is null, a temporary in-memory databse will be used.
            </param>
            <param name="args">
            The SQL parameter values to be used when building the command object to be
            executed, if any.
            </param>
            <returns>
            The results of the query -OR- null if no results were produced from the
            given execution type.
            </returns>
        </member>
        <member name="M:System.Data.SQLite.SQLiteCommand.Execute(System.String,System.Data.SQLite.SQLiteExecuteType,System.Data.CommandBehavior,System.String,System.Object[])">
            <summary>
            This method creates a new connection, executes the query using the given
            execution type and command behavior, closes the connection unless a data
            reader is created, and returns the results.  If the connection string is
            null, a temporary in-memory database connection will be used.
            </summary>
            <param name="commandText">
            The text of the command to be executed.
            </param>
            <param name="executeType">
            The execution type for the command.  This is used to determine which method
            of the command object to call, which then determines the type of results
            returned, if any.
            </param>
            <param name="commandBehavior">
            The command behavior flags for the command.
            </param>
            <param name="connectionString">
            The connection string to the database to be opened, used, and closed.  If
            this parameter is null, a temporary in-memory databse will be used.
            </param>
            <param name="args">
            The SQL parameter values to be used when building the command object to be
            executed, if any.
            </param>
            <returns>
            The results of the query -OR- null if no results were produced from the
            given execution type.
            </returns>
        </member>
        <member name="M:System.Data.SQLite.SQLiteCommand.ExecuteReader(System.Data.CommandBehavior)">
            <summary>
            Overrides the default behavior to return a SQLiteDataReader specialization class
            </summary>
            <param name="behavior">The flags to be associated with the reader.</param>
            <returns>A SQLiteDataReader</returns>
        </member>
        <member name="M:System.Data.SQLite.SQLiteCommand.ExecuteReader">
            <summary>
            Overrides the default behavior of DbDataReader to return a specialized SQLiteDataReader class
            </summary>
            <returns>A SQLiteDataReader</returns>
        </member>
        <member name="M:System.Data.SQLite.SQLiteCommand.ResetDataReader">
            <summary>
            Called by the SQLiteDataReader when the data reader is closed.
            </summary>
        </member>
        <member name="M:System.Data.SQLite.SQLiteCommand.ExecuteNonQuery">
            <summary>
            Execute the command and return the number of rows inserted/updated affected by it.
            </summary>
            <returns>The number of rows inserted/updated affected by it.</returns>
        </member>
        <member name="M:System.Data.SQLite.SQLiteCommand.ExecuteNonQuery(System.Data.CommandBehavior)">
            <summary>
            Execute the command and return the number of rows inserted/updated affected by it.
            </summary>
            <param name="behavior">The flags to be associated with the reader.</param>
            <returns>The number of rows inserted/updated affected by it.</returns>
        </member>
        <member name="M:System.Data.SQLite.SQLiteCommand.ExecuteScalar">
            <summary>
            Execute the command and return the first column of the first row of the resultset
            (if present), or null if no resultset was returned.
            </summary>
            <returns>The first column of the first row of the first resultset from the query.</returns>
        </member>
        <member name="M:System.Data.SQLite.SQLiteCommand.ExecuteScalar(System.Data.CommandBehavior)">
            <summary>
            Execute the command and return the first column of the first row of the resultset
            (if present), or null if no resultset was returned.
            </summary>
            <param name="behavior">The flags to be associated with the reader.</param>
            <returns>The first column of the first row of the first resultset from the query.</returns>
        </member>
        <member name="M:System.Data.SQLite.SQLiteCommand.Reset">
            <summary>
            This method resets all the prepared statements held by this instance
            back to their initial states, ready to be re-executed.
            </summary>
        </member>
        <member name="M:System.Data.SQLite.SQLiteCommand.Reset(System.Boolean,System.Boolean)">
            <summary>
            This method resets all the prepared statements held by this instance
            back to their initial states, ready to be re-executed.
            </summary>
            <param name="clearBindings">
            Non-zero if the parameter bindings should be cleared as well.
            </param>
            <param name="ignoreErrors">
            If this is zero, a <see cref="T:System.Data.SQLite.SQLiteException"/> may be thrown for
            any unsuccessful return codes from the native library; otherwise, a
            <see cref="T:System.Data.SQLite.SQLiteException"/> will only be thrown if the connection
            or its state is invalid.
            </param>
        </member>
        <member name="M:System.Data.SQLite.SQLiteCommand.Prepare">
            <summary>
            Does nothing.  Commands are prepared as they are executed the first time, and kept in prepared state afterwards.
            </summary>
        </member>
        <member name="M:System.Data.SQLite.SQLiteCommand.Clone">
            <summary>
            Clones a command, including all its parameters
            </summary>
            <returns>A new SQLiteCommand with the same commandtext, connection and parameters</returns>
        </member>
        <member name="P:System.Data.SQLite.SQLiteCommand.CommandText">
            <summary>
            The SQL command text associated with the command
            </summary>
        </member>
        <member name="P:System.Data.SQLite.SQLiteCommand.CommandTimeout">
            <summary>
            The amount of time to wait for the connection to become available before erroring out
            </summary>
        </member>
        <member name="P:System.Data.SQLite.SQLiteCommand.CommandType">
            <summary>
            The type of the command.  SQLite only supports CommandType.Text
            </summary>
        </member>
        <member name="P:System.Data.SQLite.SQLiteCommand.Connection">
            <summary>
            The connection associated with this command
            </summary>
        </member>
        <member name="P:System.Data.SQLite.SQLiteCommand.DbConnection">
            <summary>
            Forwards to the local Connection property
            </summary>
        </member>
        <member name="P:System.Data.SQLite.SQLiteCommand.Parameters">
            <summary>
            Returns the SQLiteParameterCollection for the given command
            </summary>
        </member>
        <member name="P:System.Data.SQLite.SQLiteCommand.DbParameterCollection">
            <summary>
            Forwards to the local Parameters property
            </summary>
        </member>
        <member name="P:System.Data.SQLite.SQLiteCommand.Transaction">
            <summary>
            The transaction associated with this command.  SQLite only supports one transaction per connection, so this property forwards to the
            command's underlying connection.
            </summary>
        </member>
        <member name="P:System.Data.SQLite.SQLiteCommand.DbTransaction">
            <summary>
            Forwards to the local Transaction property
            </summary>
        </member>
        <member name="P:System.Data.SQLite.SQLiteCommand.UpdatedRowSource">
            <summary>
            Sets the method the SQLiteCommandBuilder uses to determine how to update inserted or updated rows in a DataTable.
            </summary>
        </member>
        <member name="P:System.Data.SQLite.SQLiteCommand.DesignTimeVisible">
            <summary>
            Determines if the command is visible at design time.  Defaults to True.
            </summary>
        </member>
        <member name="T:System.Data.SQLite.SQLiteCommandBuilder">
            <summary>
            SQLite implementation of DbCommandBuilder.
            </summary>
        </member>
        <member name="M:System.Data.SQLite.SQLiteCommandBuilder.#ctor">
            <summary>
            Default constructor
            </summary>
        </member>
        <member name="M:System.Data.SQLite.SQLiteCommandBuilder.#ctor(System.Data.SQLite.SQLiteDataAdapter)">
            <summary>
            Initializes the command builder and associates it with the specified data adapter.
            </summary>
            <param name="adp"></param>
        </member>
        <member name="M:System.Data.SQLite.SQLiteCommandBuilder.Dispose(System.Boolean)">
            <summary>
            Cleans up resources (native and managed) associated with the current instance.
            </summary>
            <param name="disposing">
            Zero when being disposed via garbage collection; otherwise, non-zero.
            </param>
        </member>
        <member name="M:System.Data.SQLite.SQLiteCommandBuilder.ApplyParameterInfo(System.Data.Common.DbParameter,System.Data.DataRow,System.Data.StatementType,System.Boolean)">
            <summary>
            Minimal amount of parameter processing.  Primarily sets the DbType for the parameter equal to the provider type in the schema
            </summary>
            <param name="parameter">The parameter to use in applying custom behaviors to a row</param>
            <param name="row">The row to apply the parameter to</param>
            <param name="statementType">The type of statement</param>
            <param name="whereClause">Whether the application of the parameter is part of a WHERE clause</param>
        </member>
        <member name="M:System.Data.SQLite.SQLiteCommandBuilder.GetParameterName(System.String)">
            <summary>
            Returns a valid named parameter
            </summary>
            <param name="parameterName">The name of the parameter</param>
            <returns>Error</returns>
        </member>
        <member name="M:System.Data.SQLite.SQLiteCommandBuilder.GetParameterName(System.Int32)">
            <summary>
            Returns a named parameter for the given ordinal
            </summary>
            <param name="parameterOrdinal">The i of the parameter</param>
            <returns>Error</returns>
        </member>
        <member name="M:System.Data.SQLite.SQLiteCommandBuilder.GetParameterPlaceholder(System.Int32)">
            <summary>
            Returns a placeholder character for the specified parameter i.
            </summary>
            <param name="parameterOrdinal">The index of the parameter to provide a placeholder for</param>
            <returns>Returns a named parameter</returns>
        </member>
        <member name="M:System.Data.SQLite.SQLiteCommandBuilder.SetRowUpdatingHandler(System.Data.Common.DbDataAdapter)">
            <summary>
            Sets the handler for receiving row updating events.  Used by the DbCommandBuilder to autogenerate SQL
            statements that may not have previously been generated.
            </summary>
            <param name="adapter">A data adapter to receive events on.</param>
        </member>
        <member name="M:System.Data.SQLite.SQLiteCommandBuilder.GetDeleteCommand">
            <summary>
            Returns the automatically-generated SQLite command to delete rows from the database
            </summary>
            <returns></returns>
        </member>
        <member name="M:System.Data.SQLite.SQLiteCommandBuilder.GetDeleteCommand(System.Boolean)">
            <summary>
            Returns the automatically-generated SQLite command to delete rows from the database
            </summary>
            <param name="useColumnsForParameterNames"></param>
            <returns></returns>
        </member>
        <member name="M:System.Data.SQLite.SQLiteCommandBuilder.GetUpdateCommand">
            <summary>
            Returns the automatically-generated SQLite command to update rows in the database
            </summary>
            <returns></returns>
        </member>
        <member name="M:System.Data.SQLite.SQLiteCommandBuilder.GetUpdateCommand(System.Boolean)">
            <summary>
            Returns the automatically-generated SQLite command to update rows in the database
            </summary>
            <param name="useColumnsForParameterNames"></param>
            <returns></returns>
        </member>
        <member name="M:System.Data.SQLite.SQLiteCommandBuilder.GetInsertCommand">
            <summary>
            Returns the automatically-generated SQLite command to insert rows into the database
            </summary>
            <returns></returns>
        </member>
        <member name="M:System.Data.SQLite.SQLiteCommandBuilder.GetInsertCommand(System.Boolean)">
            <summary>
            Returns the automatically-generated SQLite command to insert rows into the database
            </summary>
            <param name="useColumnsForParameterNames"></param>
            <returns></returns>
        </member>
        <member name="M:System.Data.SQLite.SQLiteCommandBuilder.QuoteIdentifier(System.String)">
            <summary>
            Places brackets around an identifier
            </summary>
            <param name="unquotedIdentifier">The identifier to quote</param>
            <returns>The bracketed identifier</returns>
        </member>
        <member name="M:System.Data.SQLite.SQLiteCommandBuilder.UnquoteIdentifier(System.String)">
            <summary>
            Removes brackets around an identifier
            </summary>
            <param name="quotedIdentifier">The quoted (bracketed) identifier</param>
            <returns>The undecorated identifier</returns>
        </member>
        <member name="M:System.Data.SQLite.SQLiteCommandBuilder.GetSchemaTable(System.Data.Common.DbCommand)">
            <summary>
            Override helper, which can help the base command builder choose the right keys for the given query
            </summary>
            <param name="sourceCommand"></param>
            <returns></returns>
        </member>
        <member name="P:System.Data.SQLite.SQLiteCommandBuilder.DataAdapter">
            <summary>
            Gets/sets the DataAdapter for this CommandBuilder
            </summary>
        </member>
        <member name="P:System.Data.SQLite.SQLiteCommandBuilder.CatalogLocation">
            <summary>
            Overridden to hide its property from the designer
            </summary>
        </member>
        <member name="P:System.Data.SQLite.SQLiteCommandBuilder.CatalogSeparator">
            <summary>
            Overridden to hide its property from the designer
            </summary>
        </member>
        <member name="P:System.Data.SQLite.SQLiteCommandBuilder.QuotePrefix">
            <summary>
            Overridden to hide its property from the designer
            </summary>
        </member>
        <member name="P:System.Data.SQLite.SQLiteCommandBuilder.QuoteSuffix">
            <summary>
            Overridden to hide its property from the designer
            </summary>
        </member>
        <member name="P:System.Data.SQLite.SQLiteCommandBuilder.SchemaSeparator">
            <summary>
            Overridden to hide its property from the designer
            </summary>
        </member>
        <member name="T:System.Data.SQLite.SQLiteDataReaderValue">
            <summary>
            This class represents a single value to be returned
            from the <see cref="T:System.Data.SQLite.SQLiteDataReader"/> class via
            its <see cref="M:System.Data.SQLite.SQLiteDataReader.GetBlob(System.Int32,System.Boolean)"/>,
            <see cref="M:System.Data.SQLite.SQLiteDataReader.GetBoolean(System.Int32)"/>,
            <see cref="M:System.Data.SQLite.SQLiteDataReader.GetByte(System.Int32)"/>,
            <see cref="M:System.Data.SQLite.SQLiteDataReader.GetBytes(System.Int32,System.Int64,System.Byte[],System.Int32,System.Int32)"/>,
            <see cref="M:System.Data.SQLite.SQLiteDataReader.GetChar(System.Int32)"/>,
            <see cref="M:System.Data.SQLite.SQLiteDataReader.GetChars(System.Int32,System.Int64,System.Char[],System.Int32,System.Int32)"/>,
            <see cref="M:System.Data.SQLite.SQLiteDataReader.GetDateTime(System.Int32)"/>,
            <see cref="M:System.Data.SQLite.SQLiteDataReader.GetDecimal(System.Int32)"/>,
            <see cref="M:System.Data.SQLite.SQLiteDataReader.GetDouble(System.Int32)"/>,
            <see cref="M:System.Data.SQLite.SQLiteDataReader.GetFloat(System.Int32)"/>,
            <see cref="M:System.Data.SQLite.SQLiteDataReader.GetGuid(System.Int32)"/>,
            <see cref="M:System.Data.SQLite.SQLiteDataReader.GetInt16(System.Int32)"/>,
            <see cref="M:System.Data.SQLite.SQLiteDataReader.GetInt32(System.Int32)"/>,
            <see cref="M:System.Data.SQLite.SQLiteDataReader.GetInt64(System.Int32)"/>,
            <see cref="M:System.Data.SQLite.SQLiteDataReader.GetString(System.Int32)"/>, or
            <see cref="M:System.Data.SQLite.SQLiteDataReader.GetValue(System.Int32)"/> method.  If the value of the
            associated public field of this class is null upon returning from the
            callback, the null value will only be used if the return type for the
            <see cref="T:System.Data.SQLite.SQLiteDataReader"/> method called is not a value type.
            If the value to be returned from the <see cref="T:System.Data.SQLite.SQLiteDataReader"/>
            method is unsuitable (e.g. null with a value type), an exception will
            be thrown.
            </summary>
        </member>
        <member name="F:System.Data.SQLite.SQLiteDataReaderValue.BlobValue">
            <summary>
            The value to be returned from the
            <see cref="M:System.Data.SQLite.SQLiteDataReader.GetBlob(System.Int32,System.Boolean)"/> method -OR- null to
            indicate an error.
            </summary>
        </member>
        <member name="F:System.Data.SQLite.SQLiteDataReaderValue.BooleanValue">
            <summary>
            The value to be returned from the
            <see cref="M:System.Data.SQLite.SQLiteDataReader.GetBoolean(System.Int32)"/> method -OR- null to
            indicate an error.
            </summary>
        </member>
        <member name="F:System.Data.SQLite.SQLiteDataReaderValue.ByteValue">
            <summary>
            The value to be returned from the
            <see cref="M:System.Data.SQLite.SQLiteDataReader.GetByte(System.Int32)"/> method -OR- null to
            indicate an error.
            </summary>
        </member>
        <member name="F:System.Data.SQLite.SQLiteDataReaderValue.BytesValue">
            <summary>
            The value to be returned from the
            <see cref="M:System.Data.SQLite.SQLiteDataReader.GetBytes(System.Int32,System.Int64,System.Byte[],System.Int32,System.Int32)"/> method.
            </summary>
        </member>
        <member name="F:System.Data.SQLite.SQLiteDataReaderValue.CharValue">
            <summary>
            The value to be returned from the
            <see cref="M:System.Data.SQLite.SQLiteDataReader.GetChar(System.Int32)"/> method -OR- null to
            indicate an error.
            </summary>
        </member>
        <member name="F:System.Data.SQLite.SQLiteDataReaderValue.CharsValue">
            <summary>
            The value to be returned from the
            <see cref="M:System.Data.SQLite.SQLiteDataReader.GetChars(System.Int32,System.Int64,System.Char[],System.Int32,System.Int32)"/> method.
            </summary>
        </member>
        <member name="F:System.Data.SQLite.SQLiteDataReaderValue.DateTimeValue">
            <summary>
            The value to be returned from the
            <see cref="M:System.Data.SQLite.SQLiteDataReader.GetDateTime(System.Int32)"/> method -OR- null to
            indicate an error.
            </summary>
        </member>
        <member name="F:System.Data.SQLite.SQLiteDataReaderValue.DecimalValue">
            <summary>
            The value to be returned from the
            <see cref="M:System.Data.SQLite.SQLiteDataReader.GetDecimal(System.Int32)"/> method -OR- null to
            indicate an error.
            </summary>
        </member>
        <member name="F:System.Data.SQLite.SQLiteDataReaderValue.DoubleValue">
            <summary>
            The value to be returned from the
            <see cref="M:System.Data.SQLite.SQLiteDataReader.GetDouble(System.Int32)"/> method -OR- null to
            indicate an error.
            </summary>
        </member>
        <member name="F:System.Data.SQLite.SQLiteDataReaderValue.FloatValue">
            <summary>
            The value to be returned from the
            <see cref="M:System.Data.SQLite.SQLiteDataReader.GetFloat(System.Int32)"/> method -OR- null to
            indicate an error.
            </summary>
        </member>
        <member name="F:System.Data.SQLite.SQLiteDataReaderValue.GuidValue">
            <summary>
            The value to be returned from the
            <see cref="M:System.Data.SQLite.SQLiteDataReader.GetGuid(System.Int32)"/> method -OR- null to
            indicate an error.
            </summary>
        </member>
        <member name="F:System.Data.SQLite.SQLiteDataReaderValue.Int16Value">
            <summary>
            The value to be returned from the
            <see cref="M:System.Data.SQLite.SQLiteDataReader.GetInt16(System.Int32)"/> method -OR- null to
            indicate an error.
            </summary>
        </member>
        <member name="F:System.Data.SQLite.SQLiteDataReaderValue.Int32Value">
            <summary>
            The value to be returned from the
            <see cref="M:System.Data.SQLite.SQLiteDataReader.GetInt32(System.Int32)"/> method -OR- null to
            indicate an error.
            </summary>
        </member>
        <member name="F:System.Data.SQLite.SQLiteDataReaderValue.Int64Value">
            <summary>
            The value to be returned from the
            <see cref="M:System.Data.SQLite.SQLiteDataReader.GetInt64(System.Int32)"/> method -OR- null to
            indicate an error.
            </summary>
        </member>
        <member name="F:System.Data.SQLite.SQLiteDataReaderValue.StringValue">
            <summary>
            The value to be returned from the
            <see cref="M:System.Data.SQLite.SQLiteDataReader.GetString(System.Int32)"/> method.
            </summary>
        </member>
        <member name="F:System.Data.SQLite.SQLiteDataReaderValue.Value">
            <summary>
            The value to be returned from the
            <see cref="M:System.Data.SQLite.SQLiteDataReader.GetValue(System.Int32)"/> method.
            </summary>
        </member>
        <member name="T:System.Data.SQLite.SQLiteReadEventArgs">
            <summary>
            This class represents the parameters that are provided
            to the <see cref="T:System.Data.SQLite.SQLiteDataReader"/> methods, with
            the exception of the column index (provided separately).
            </summary>
        </member>
        <member name="T:System.Data.SQLite.SQLiteReadBlobEventArgs">
            <summary>
            This class represents the parameters that are provided to
            the <see cref="M:System.Data.SQLite.SQLiteDataReader.GetBlob(System.Int32,System.Boolean)"/> method, with
            the exception of the column index (provided separately).
            </summary>
        </member>
        <member name="F:System.Data.SQLite.SQLiteReadBlobEventArgs.readOnly">
            <summary>
            Provides the underlying storage for the
            <see cref="P:System.Data.SQLite.SQLiteReadBlobEventArgs.ReadOnly"/> property.
            </summary>
        </member>
        <member name="M:System.Data.SQLite.SQLiteReadBlobEventArgs.#ctor(System.Boolean)">
            <summary>
            Constructs an instance of this class to pass into a user-defined
            callback associated with the <see cref="M:System.Data.SQLite.SQLiteDataReader.GetBlob(System.Int32,System.Boolean)"/>
            method.
            </summary>
            <param name="readOnly">
            The value that was originally specified for the "readOnly"
            parameter to the <see cref="M:System.Data.SQLite.SQLiteDataReader.GetBlob(System.Int32,System.Boolean)"/> method.
            </param>
        </member>
        <member name="P:System.Data.SQLite.SQLiteReadBlobEventArgs.ReadOnly">
            <summary>
            The value that was originally specified for the "readOnly"
            parameter to the <see cref="M:System.Data.SQLite.SQLiteDataReader.GetBlob(System.Int32,System.Boolean)"/> method.
            </summary>
        </member>
        <member name="T:System.Data.SQLite.SQLiteReadArrayEventArgs">
            <summary>
            This class represents the parameters that are provided
            to the <see cref="M:System.Data.SQLite.SQLiteDataReader.GetBytes(System.Int32,System.Int64,System.Byte[],System.Int32,System.Int32)"/> and
            <see cref="M:System.Data.SQLite.SQLiteDataReader.GetChars(System.Int32,System.Int64,System.Char[],System.Int32,System.Int32)"/> methods, with
            the exception of the column index (provided separately).
            </summary>
        </member>
        <member name="F:System.Data.SQLite.SQLiteReadArrayEventArgs.dataOffset">
            <summary>
            Provides the underlying storage for the
            <see cref="P:System.Data.SQLite.SQLiteReadArrayEventArgs.DataOffset"/> property.
            </summary>
        </member>
        <member name="F:System.Data.SQLite.SQLiteReadArrayEventArgs.byteBuffer">
            <summary>
            Provides the underlying storage for the
            <see cref="P:System.Data.SQLite.SQLiteReadArrayEventArgs.ByteBuffer"/> property.
            </summary>
        </member>
        <member name="F:System.Data.SQLite.SQLiteReadArrayEventArgs.charBuffer">
            <summary>
            Provides the underlying storage for the
            <see cref="P:System.Data.SQLite.SQLiteReadArrayEventArgs.CharBuffer"/> property.
            </summary>
        </member>
        <member name="F:System.Data.SQLite.SQLiteReadArrayEventArgs.bufferOffset">
            <summary>
            Provides the underlying storage for the
            <see cref="P:System.Data.SQLite.SQLiteReadArrayEventArgs.BufferOffset"/> property.
            </summary>
        </member>
        <member name="F:System.Data.SQLite.SQLiteReadArrayEventArgs.length">
            <summary>
            Provides the underlying storage for the
            <see cref="P:System.Data.SQLite.SQLiteReadArrayEventArgs.Length"/> property.
            </summary>
        </member>
        <member name="M:System.Data.SQLite.SQLiteReadArrayEventArgs.#ctor(System.Int64,System.Byte[],System.Int32,System.Int32)">
            <summary>
            Constructs an instance of this class to pass into a user-defined
            callback associated with the <see cref="M:System.Data.SQLite.SQLiteDataReader.GetBytes(System.Int32,System.Int64,System.Byte[],System.Int32,System.Int32)"/>
            method.
            </summary>
            <param name="dataOffset">
            The value that was originally specified for the "dataOffset"
            parameter to the <see cref="M:System.Data.SQLite.SQLiteDataReader.GetBytes(System.Int32,System.Int64,System.Byte[],System.Int32,System.Int32)"/> or
            <see cref="M:System.Data.SQLite.SQLiteDataReader.GetChars(System.Int32,System.Int64,System.Char[],System.Int32,System.Int32)"/> methods.
            </param>
            <param name="byteBuffer">
            The value that was originally specified for the "buffer"
            parameter to the <see cref="M:System.Data.SQLite.SQLiteDataReader.GetBytes(System.Int32,System.Int64,System.Byte[],System.Int32,System.Int32)"/>
            method.
            </param>
            <param name="bufferOffset">
            The value that was originally specified for the "bufferOffset"
            parameter to the <see cref="M:System.Data.SQLite.SQLiteDataReader.GetBytes(System.Int32,System.Int64,System.Byte[],System.Int32,System.Int32)"/> or
            <see cref="M:System.Data.SQLite.SQLiteDataReader.GetChars(System.Int32,System.Int64,System.Char[],System.Int32,System.Int32)"/> methods.
            </param>
            <param name="length">
            The value that was originally specified for the "length"
            parameter to the <see cref="M:System.Data.SQLite.SQLiteDataReader.GetBytes(System.Int32,System.Int64,System.Byte[],System.Int32,System.Int32)"/> or
            <see cref="M:System.Data.SQLite.SQLiteDataReader.GetChars(System.Int32,System.Int64,System.Char[],System.Int32,System.Int32)"/> methods.
            </param>
        </member>
        <member name="M:System.Data.SQLite.SQLiteReadArrayEventArgs.#ctor(System.Int64,System.Char[],System.Int32,System.Int32)">
            <summary>
            Constructs an instance of this class to pass into a user-defined
            callback associated with the <see cref="M:System.Data.SQLite.SQLiteDataReader.GetChars(System.Int32,System.Int64,System.Char[],System.Int32,System.Int32)"/>
            method.
            </summary>
            <param name="dataOffset">
            The value that was originally specified for the "dataOffset"
            parameter to the <see cref="M:System.Data.SQLite.SQLiteDataReader.GetBytes(System.Int32,System.Int64,System.Byte[],System.Int32,System.Int32)"/> or
            <see cref="M:System.Data.SQLite.SQLiteDataReader.GetChars(System.Int32,System.Int64,System.Char[],System.Int32,System.Int32)"/> methods.
            </param>
            <param name="charBuffer">
            The value that was originally specified for the "buffer"
            parameter to the <see cref="M:System.Data.SQLite.SQLiteDataReader.GetChars(System.Int32,System.Int64,System.Char[],System.Int32,System.Int32)"/>
            method.
            </param>
            <param name="bufferOffset">
            The value that was originally specified for the "bufferOffset"
            parameter to the <see cref="M:System.Data.SQLite.SQLiteDataReader.GetBytes(System.Int32,System.Int64,System.Byte[],System.Int32,System.Int32)"/> or
            <see cref="M:System.Data.SQLite.SQLiteDataReader.GetChars(System.Int32,System.Int64,System.Char[],System.Int32,System.Int32)"/> methods.
            </param>
            <param name="length">
            The value that was originally specified for the "length"
            parameter to the <see cref="M:System.Data.SQLite.SQLiteDataReader.GetBytes(System.Int32,System.Int64,System.Byte[],System.Int32,System.Int32)"/> or
            <see cref="M:System.Data.SQLite.SQLiteDataReader.GetChars(System.Int32,System.Int64,System.Char[],System.Int32,System.Int32)"/> methods.
            </param>
        </member>
        <member name="P:System.Data.SQLite.SQLiteReadArrayEventArgs.DataOffset">
            <summary>
            The value that was originally specified for the "dataOffset"
            parameter to the <see cref="M:System.Data.SQLite.SQLiteDataReader.GetBytes(System.Int32,System.Int64,System.Byte[],System.Int32,System.Int32)"/> or
            <see cref="M:System.Data.SQLite.SQLiteDataReader.GetChars(System.Int32,System.Int64,System.Char[],System.Int32,System.Int32)"/> methods.
            </summary>
        </member>
        <member name="P:System.Data.SQLite.SQLiteReadArrayEventArgs.ByteBuffer">
            <summary>
            The value that was originally specified for the "buffer"
            parameter to the <see cref="M:System.Data.SQLite.SQLiteDataReader.GetBytes(System.Int32,System.Int64,System.Byte[],System.Int32,System.Int32)"/>
            method.
            </summary>
        </member>
        <member name="P:System.Data.SQLite.SQLiteReadArrayEventArgs.CharBuffer">
            <summary>
            The value that was originally specified for the "buffer"
            parameter to the <see cref="M:System.Data.SQLite.SQLiteDataReader.GetChars(System.Int32,System.Int64,System.Char[],System.Int32,System.Int32)"/>
            method.
            </summary>
        </member>
        <member name="P:System.Data.SQLite.SQLiteReadArrayEventArgs.BufferOffset">
            <summary>
            The value that was originally specified for the "bufferOffset"
            parameter to the <see cref="M:System.Data.SQLite.SQLiteDataReader.GetBytes(System.Int32,System.Int64,System.Byte[],System.Int32,System.Int32)"/> or
            <see cref="M:System.Data.SQLite.SQLiteDataReader.GetChars(System.Int32,System.Int64,System.Char[],System.Int32,System.Int32)"/> methods.
            </summary>
        </member>
        <member name="P:System.Data.SQLite.SQLiteReadArrayEventArgs.Length">
            <summary>
            The value that was originally specified for the "length"
            parameter to the <see cref="M:System.Data.SQLite.SQLiteDataReader.GetBytes(System.Int32,System.Int64,System.Byte[],System.Int32,System.Int32)"/> or
            <see cref="M:System.Data.SQLite.SQLiteDataReader.GetChars(System.Int32,System.Int64,System.Char[],System.Int32,System.Int32)"/> methods.
            </summary>
        </member>
        <member name="T:System.Data.SQLite.SQLiteReadValueEventArgs">
            <summary>
            This class represents the parameters and return values for the
            <see cref="M:System.Data.SQLite.SQLiteDataReader.GetBlob(System.Int32,System.Boolean)"/>,
            <see cref="M:System.Data.SQLite.SQLiteDataReader.GetBoolean(System.Int32)"/>,
            <see cref="M:System.Data.SQLite.SQLiteDataReader.GetByte(System.Int32)"/>,
            <see cref="M:System.Data.SQLite.SQLiteDataReader.GetBytes(System.Int32,System.Int64,System.Byte[],System.Int32,System.Int32)"/>,
            <see cref="M:System.Data.SQLite.SQLiteDataReader.GetChar(System.Int32)"/>,
            <see cref="M:System.Data.SQLite.SQLiteDataReader.GetChars(System.Int32,System.Int64,System.Char[],System.Int32,System.Int32)"/>,
            <see cref="M:System.Data.SQLite.SQLiteDataReader.GetDateTime(System.Int32)"/>,
            <see cref="M:System.Data.SQLite.SQLiteDataReader.GetDecimal(System.Int32)"/>,
            <see cref="M:System.Data.SQLite.SQLiteDataReader.GetDouble(System.Int32)"/>,
            <see cref="M:System.Data.SQLite.SQLiteDataReader.GetFloat(System.Int32)"/>,
            <see cref="M:System.Data.SQLite.SQLiteDataReader.GetGuid(System.Int32)"/>,
            <see cref="M:System.Data.SQLite.SQLiteDataReader.GetInt16(System.Int32)"/>,
            <see cref="M:System.Data.SQLite.SQLiteDataReader.GetInt32(System.Int32)"/>,
            <see cref="M:System.Data.SQLite.SQLiteDataReader.GetInt64(System.Int32)"/>,
            <see cref="M:System.Data.SQLite.SQLiteDataReader.GetString(System.Int32)"/>, and
            <see cref="M:System.Data.SQLite.SQLiteDataReader.GetValue(System.Int32)"/> methods.
            </summary>
        </member>
        <member name="F:System.Data.SQLite.SQLiteReadValueEventArgs.methodName">
            <summary>
            Provides the underlying storage for the
            <see cref="P:System.Data.SQLite.SQLiteReadValueEventArgs.MethodName"/> property.
            </summary>
        </member>
        <member name="F:System.Data.SQLite.SQLiteReadValueEventArgs.extraEventArgs">
            <summary>
            Provides the underlying storage for the
            <see cref="P:System.Data.SQLite.SQLiteReadValueEventArgs.ExtraEventArgs"/> property.
            </summary>
        </member>
        <member name="F:System.Data.SQLite.SQLiteReadValueEventArgs.value">
            <summary>
            Provides the underlying storage for the
            <see cref="P:System.Data.SQLite.SQLiteReadValueEventArgs.Value"/> property.
            </summary>
        </member>
        <member name="M:System.Data.SQLite.SQLiteReadValueEventArgs.#ctor(System.String,System.Data.SQLite.SQLiteReadEventArgs,System.Data.SQLite.SQLiteDataReaderValue)">
            <summary>
            Constructs a new instance of this class.  Depending on the method
            being called, the <paramref name="extraEventArgs"/> and/or
            <paramref name="value"/> parameters may be null.
            </summary>
            <param name="methodName">
            The name of the <see cref="T:System.Data.SQLite.SQLiteDataReader"/> method that was
            responsible for invoking this callback.
            </param>
            <param name="extraEventArgs">
            If the <see cref="M:System.Data.SQLite.SQLiteDataReader.GetBytes(System.Int32,System.Int64,System.Byte[],System.Int32,System.Int32)"/> or
            <see cref="M:System.Data.SQLite.SQLiteDataReader.GetChars(System.Int32,System.Int64,System.Char[],System.Int32,System.Int32)"/> method is being called,
            this object will contain the array related parameters for that
            method.  If the <see cref="M:System.Data.SQLite.SQLiteDataReader.GetBlob(System.Int32,System.Boolean)"/> method is
            being called, this object will contain the blob related parameters
            for that method.
            </param>
            <param name="value">
            This may be used by the callback to set the return value for the
            called <see cref="T:System.Data.SQLite.SQLiteDataReader"/> method.
            </param>
        </member>
        <member name="P:System.Data.SQLite.SQLiteReadValueEventArgs.MethodName">
            <summary>
            The name of the <see cref="T:System.Data.SQLite.SQLiteDataReader"/> method that was
            responsible for invoking this callback.
            </summary>
        </member>
        <member name="P:System.Data.SQLite.SQLiteReadValueEventArgs.ExtraEventArgs">
            <summary>
            If the <see cref="M:System.Data.SQLite.SQLiteDataReader.GetBytes(System.Int32,System.Int64,System.Byte[],System.Int32,System.Int32)"/> or
            <see cref="M:System.Data.SQLite.SQLiteDataReader.GetChars(System.Int32,System.Int64,System.Char[],System.Int32,System.Int32)"/> method is being called,
            this object will contain the array related parameters for that
            method.  If the <see cref="M:System.Data.SQLite.SQLiteDataReader.GetBlob(System.Int32,System.Boolean)"/> method is
            being called, this object will contain the blob related parameters
            for that method.
            </summary>
        </member>
        <member name="P:System.Data.SQLite.SQLiteReadValueEventArgs.Value">
            <summary>
            This may be used by the callback to set the return value for the
            called <see cref="T:System.Data.SQLite.SQLiteDataReader"/> method.
            </summary>
        </member>
        <member name="T:System.Data.SQLite.SQLiteBindValueCallback">
            <summary>
            This represents a method that will be called in response to a request to
            bind a parameter to a command.  If an exception is thrown, it will cause
            the parameter binding operation to fail -AND- it will continue to unwind
            the call stack.
            </summary>
            <param name="convert">
            The <see cref="T:System.Data.SQLite.SQLiteConvert"/> instance in use.
            </param>
            <param name="command">
            The <see cref="T:System.Data.SQLite.SQLiteCommand"/> instance in use.
            </param>
            <param name="flags">
            The flags associated with the <see cref="T:System.Data.SQLite.SQLiteConnection"/> instance
            in use.
            </param>
            <param name="parameter">
            The <see cref="T:System.Data.SQLite.SQLiteParameter"/> instance being bound to the command.
            </param>
            <param name="typeName">
            The database type name associated with this callback.
            </param>
            <param name="index">
            The ordinal of the parameter being bound to the command.
            </param>
            <param name="userData">
            The data originally used when registering this callback.
            </param>
            <param name="complete">
            Non-zero if the default handling for the parameter binding call should
            be skipped (i.e. the parameter should not be bound at all).  Great care
            should be used when setting this to non-zero.
            </param>
        </member>
        <member name="T:System.Data.SQLite.SQLiteReadValueCallback">
            <summary>
            This represents a method that will be called in response to a request
            to read a value from a data reader.  If an exception is thrown, it will
            cause the data reader operation to fail -AND- it will continue to unwind
            the call stack.
            </summary>
            <param name="convert">
            The <see cref="T:System.Data.SQLite.SQLiteConvert"/> instance in use.
            </param>
            <param name="dataReader">
            The <see cref="T:System.Data.SQLite.SQLiteDataReader"/> instance in use.
            </param>
            <param name="flags">
            The flags associated with the <see cref="T:System.Data.SQLite.SQLiteConnection"/> instance
            in use.
            </param>
            <param name="eventArgs">
            The parameter and return type data for the column being read from the
            data reader.
            </param>
            <param name="typeName">
            The database type name associated with this callback.
            </param>
            <param name="index">
            The zero based index of the column being read from the data reader.
            </param>
            <param name="userData">
            The data originally used when registering this callback.
            </param>
            <param name="complete">
            Non-zero if the default handling for the data reader call should be
            skipped.  If this is set to non-zero and the necessary return value
            is unavailable or unsuitable, an exception will be thrown.
            </param>
        </member>
        <member name="T:System.Data.SQLite.SQLiteTypeCallbacks">
            <summary>
            This class represents the custom data type handling callbacks
            for a single type name.
            </summary>
        </member>
        <member name="F:System.Data.SQLite.SQLiteTypeCallbacks.typeName">
            <summary>
            Provides the underlying storage for the
            <see cref="P:System.Data.SQLite.SQLiteTypeCallbacks.TypeName"/> property.
            </summary>
        </member>
        <member name="F:System.Data.SQLite.SQLiteTypeCallbacks.bindValueCallback">
            <summary>
            Provides the underlying storage for the
            <see cref="P:System.Data.SQLite.SQLiteTypeCallbacks.BindValueCallback"/> property.
            </summary>
        </member>
        <member name="F:System.Data.SQLite.SQLiteTypeCallbacks.readValueCallback">
            <summary>
            Provides the underlying storage for the
            <see cref="P:System.Data.SQLite.SQLiteTypeCallbacks.ReadValueCallback"/> property.
            </summary>
        </member>
        <member name="F:System.Data.SQLite.SQLiteTypeCallbacks.bindValueUserData">
            <summary>
            Provides the underlying storage for the
            <see cref="P:System.Data.SQLite.SQLiteTypeCallbacks.BindValueUserData"/> property.
            </summary>
        </member>
        <member name="F:System.Data.SQLite.SQLiteTypeCallbacks.readValueUserData">
            <summary>
            Provides the underlying storage for the
            <see cref="P:System.Data.SQLite.SQLiteTypeCallbacks.ReadValueUserData"/> property.
            </summary>
        </member>
        <member name="M:System.Data.SQLite.SQLiteTypeCallbacks.#ctor(System.Data.SQLite.SQLiteBindValueCallback,System.Data.SQLite.SQLiteReadValueCallback,System.Object,System.Object)">
            <summary>
            Constructs an instance of this class.
            </summary>
            <param name="bindValueCallback">
            The custom paramater binding callback.  This parameter may be null.
            </param>
            <param name="readValueCallback">
            The custom data reader value callback.  This parameter may be null.
            </param>
            <param name="bindValueUserData">
            The extra data to pass into the parameter binding callback.  This
            parameter may be null.
            </param>
            <param name="readValueUserData">
            The extra data to pass into the data reader value callback.  This
            parameter may be null.
            </param>
        </member>
        <member name="M:System.Data.SQLite.SQLiteTypeCallbacks.Create(System.Data.SQLite.SQLiteBindValueCallback,System.Data.SQLite.SQLiteReadValueCallback,System.Object,System.Object)">
            <summary>
            Creates an instance of the <see cref="T:System.Data.SQLite.SQLiteTypeCallbacks"/> class.
            </summary>
            <param name="bindValueCallback">
            The custom paramater binding callback.  This parameter may be null.
            </param>
            <param name="readValueCallback">
            The custom data reader value callback.  This parameter may be null.
            </param>
            <param name="bindValueUserData">
            The extra data to pass into the parameter binding callback.  This
            parameter may be null.
            </param>
            <param name="readValueUserData">
            The extra data to pass into the data reader value callback.  This
            parameter may be null.
            </param>
        </member>
        <member name="P:System.Data.SQLite.SQLiteTypeCallbacks.TypeName">
            <summary>
            The database type name that the callbacks contained in this class
            will apply to.  This value may not be null.
            </summary>
        </member>
        <member name="P:System.Data.SQLite.SQLiteTypeCallbacks.BindValueCallback">
            <summary>
            The custom paramater binding callback.  This value may be null.
            </summary>
        </member>
        <member name="P:System.Data.SQLite.SQLiteTypeCallbacks.ReadValueCallback">
            <summary>
            The custom data reader value callback.  This value may be null.
            </summary>
        </member>
        <member name="P:System.Data.SQLite.SQLiteTypeCallbacks.BindValueUserData">
            <summary>
            The extra data to pass into the parameter binding callback.  This
            value may be null.
            </summary>
        </member>
        <member name="P:System.Data.SQLite.SQLiteTypeCallbacks.ReadValueUserData">
            <summary>
            The extra data to pass into the data reader value callback.  This
            value may be null.
            </summary>
        </member>
        <member name="T:System.Data.SQLite.SQLiteTypeCallbacksMap">
            <summary>
            This class represents the mappings between database type names
            and their associated custom data type handling callbacks.
            </summary>
        </member>
        <member name="M:System.Data.SQLite.SQLiteTypeCallbacksMap.#ctor">
            <summary>
            Constructs an (empty) instance of this class.
            </summary>
        </member>
        <member name="T:System.Data.SQLite.ConnectionEventArgs">
            <summary>
            Event data for connection event handlers.
            </summary>
        </member>
        <member name="F:System.Data.SQLite.ConnectionEventArgs.EventType">
            <summary>
            The type of event being raised.
            </summary>
        </member>
        <member name="F:System.Data.SQLite.ConnectionEventArgs.EventArgs">
            <summary>
            The <see cref="T:System.Data.StateChangeEventArgs"/> associated with this event, if any.
            </summary>
        </member>
        <member name="F:System.Data.SQLite.ConnectionEventArgs.Transaction">
            <summary>
            The transaction associated with this event, if any.
            </summary>
        </member>
        <member name="F:System.Data.SQLite.ConnectionEventArgs.Command">
            <summary>
            The command associated with this event, if any.
            </summary>
        </member>
        <member name="F:System.Data.SQLite.ConnectionEventArgs.DataReader">
            <summary>
            The data reader associated with this event, if any.
            </summary>
        </member>
        <member name="F:System.Data.SQLite.ConnectionEventArgs.CriticalHandle">
            <summary>
            The critical handle associated with this event, if any.
            </summary>
        </member>
        <member name="F:System.Data.SQLite.ConnectionEventArgs.Text">
            <summary>
            Command or message text associated with this event, if any.
            </summary>
        </member>
        <member name="F:System.Data.SQLite.ConnectionEventArgs.Data">
            <summary>
            Extra data associated with this event, if any.
            </summary>
        </member>
        <member name="M:System.Data.SQLite.ConnectionEventArgs.#ctor(System.Data.SQLite.SQLiteConnectionEventType,System.Data.StateChangeEventArgs,System.Data.IDbTransaction,System.Data.IDbCommand,System.Data.IDataReader,System.Runtime.InteropServices.CriticalHandle,System.String,System.Object)">
            <summary>
            Constructs the object.
            </summary>
            <param name="eventType">The type of event being raised.</param>
            <param name="eventArgs">The base <see cref="F:System.Data.SQLite.ConnectionEventArgs.EventArgs"/> associated
            with this event, if any.</param>
            <param name="transaction">The transaction associated with this event, if any.</param>
            <param name="command">The command associated with this event, if any.</param>
            <param name="dataReader">The data reader associated with this event, if any.</param>
            <param name="criticalHandle">The critical handle associated with this event, if any.</param>
            <param name="text">The command or message text, if any.</param>
            <param name="data">The extra data, if any.</param>
        </member>
        <member name="T:System.Data.SQLite.SQLiteConnectionEventHandler">
            <summary>
            Raised when an event pertaining to a connection occurs.
            </summary>
            <param name="sender">The connection involved.</param>
            <param name="e">Extra information about the event.</param>
        </member>
        <member name="T:System.Data.SQLite.SQLiteConnection">
            <summary>
            SQLite implentation of DbConnection.
            </summary>
            <remarks>
            The <see cref="P:System.Data.SQLite.SQLiteConnection.ConnectionString"/> property can contain the following parameter(s), delimited with a semi-colon:
            <list type="table">
            <listheader>
            <term>Parameter</term>
            <term>Values</term>
            <term>Required</term>
            <term>Default</term>
            </listheader>
            <item>
            <description>Data Source</description>
            <description>
            This may be a file name, the string ":memory:", or any supported URI (starting with SQLite 3.7.7).
            Starting with release 1.0.86.0, in order to use more than one consecutive backslash (e.g. for a
            UNC path), each of the adjoining backslash characters must be doubled (e.g. "\\Network\Share\test.db"
            would become "\\\\Network\Share\test.db").
            </description>
            <description>Y</description>
            <description></description>
            </item>
            <item>
            <description>Uri</description>
            <description>
            If specified, this must be a file name that starts with "file://", "file:", or "/".  Any leading
            "file://" or "file:" prefix will be stripped off and the resulting file name will be used to open
            the database.
            </description>
            <description>N</description>
            <description>null</description>
            </item>
            <item>
            <description>FullUri</description>
            <description>
            If specified, this must be a URI in a format recognized by the SQLite core library (starting with
            SQLite 3.7.7).  It will be passed verbatim to the SQLite core library.
            </description>
            <description>N</description>
            <description>null</description>
            </item>
            <item>
            <description>Version</description>
            <description>3</description>
            <description>N</description>
            <description>3</description>
            </item>
            <item>
            <description>UseUTF16Encoding</description>
            <description>
            <b>True</b> - The UTF-16 encoding should be used.
            <br/>
            <b>False</b> - The UTF-8 encoding should be used.
            </description>
            <description>N</description>
            <description>False</description>
            </item>
            <item>
            <description>DefaultDbType</description>
            <description>
            This is the default <see cref="T:System.Data.DbType"/> to use when one cannot be determined based on the
            column metadata and the configured type mappings.
            </description>
            <description>N</description>
            <description>null</description>
            </item>
            <item>
            <description>DefaultTypeName</description>
            <description>
            This is the default type name to use when one cannot be determined based on the column metadata
            and the configured type mappings.
            </description>
            <description>N</description>
            <description>null</description>
            </item>
            <item>
            <description>NoDefaultFlags</description>
            <description>
            <b>True</b> - Do not combine the specified (or existing) connection flags with the value of the
            <see cref="P:System.Data.SQLite.SQLiteConnection.DefaultFlags"/> property.
            <br/>
            <b>False</b> - Combine the specified (or existing) connection flags with the value of the
            <see cref="P:System.Data.SQLite.SQLiteConnection.DefaultFlags"/> property.
            </description>
            <description>N</description>
            <description>False</description>
            </item>
            <item>
            <description>NoSharedFlags</description>
            <description>
            <b>True</b> - Do not combine the specified (or existing) connection flags with the value of the
            <see cref="P:System.Data.SQLite.SQLiteConnection.SharedFlags"/> property.
            <br/>
            <b>False</b> - Combine the specified (or existing) connection flags with the value of the
            <see cref="P:System.Data.SQLite.SQLiteConnection.SharedFlags"/> property.
            </description>
            <description>N</description>
            <description>False</description>
            </item>
            <item>
            <description>VfsName</description>
            <description>
            The name of the VFS to use when opening the database connection.
            If this is not specified, the default VFS will be used.
            </description>
            <description>N</description>
            <description>null</description>
            </item>
            <item>
            <description>ZipVfsVersion</description>
            <description>
            If non-null, this is the "version" of ZipVFS to use.  This requires
            the System.Data.SQLite interop assembly -AND- primary managed assembly
            to be compiled with the INTEROP_INCLUDE_ZIPVFS option; otherwise, this
            property does nothing.  The valid values are "v2" and "v3".  Using
            anyother value will cause an exception to be thrown.  Please see the
            ZipVFS documentation for more information on how to use this parameter.
            </description>
            <description>N</description>
            <description>null</description>
            </item>
            <item>
            <description>DateTimeFormat</description>
            <description>
            <b>Ticks</b> - Use the value of DateTime.Ticks.<br/>
            <b>ISO8601</b> - Use the ISO-8601 format.  Uses the "yyyy-MM-dd HH:mm:ss.FFFFFFFK" format for UTC
            DateTime values and "yyyy-MM-dd HH:mm:ss.FFFFFFF" format for local DateTime values).<br/>
            <b>JulianDay</b> - The interval of time in days and fractions of a day since January 1, 4713 BC.<br/>
            <b>UnixEpoch</b> - The whole number of seconds since the Unix epoch (January 1, 1970).<br/>
            <b>InvariantCulture</b> - Any culture-independent string value that the .NET Framework can interpret as a valid DateTime.<br/>
            <b>CurrentCulture</b> - Any string value that the .NET Framework can interpret as a valid DateTime using the current culture.</description>
            <description>N</description>
            <description>ISO8601</description>
            </item>
            <item>
            <description>DateTimeKind</description>
            <description>
            <b>Unspecified</b> - Not specified as either UTC or local time.
            <br/>
            <b>Utc</b> - The time represented is UTC.
            <br/>
            <b>Local</b> - The time represented is local time.
            </description>
            <description>N</description>
            <description>Unspecified</description>
            </item>
            <item>
            <description>DateTimeFormatString</description>
            <description>
            The exact DateTime format string to use for all formatting and parsing of all DateTime
            values for this connection.
            </description>
            <description>N</description>
            <description>null</description>
            </item>
            <item>
            <description>BaseSchemaName</description>
            <description>
            Some base data classes in the framework (e.g. those that build SQL queries dynamically)
            assume that an ADO.NET provider cannot support an alternate catalog (i.e. database) without supporting
            alternate schemas as well; however, SQLite does not fit into this model.  Therefore, this value is used
            as a placeholder and removed prior to preparing any SQL statements that may contain it.
            </description>
            <description>N</description>
            <description>sqlite_default_schema</description>
            </item>
            <item>
            <description>BinaryGUID</description>
            <description>
            <b>True</b> - Store GUID columns in binary form
            <br/>
            <b>False</b> - Store GUID columns as text
            </description>
            <description>N</description>
            <description>True</description>
            </item>
            <item>
            <description>Cache Size</description>
            <description>
            If the argument N is positive then the suggested cache size is set to N.
            If the argument N is negative, then the number of cache pages is adjusted
            to use approximately abs(N*4096) bytes of memory. Backwards compatibility
            note: The behavior of cache_size with a negative N was different in SQLite
            versions prior to 3.7.10. In version 3.7.9 and earlier, the number of
            pages in the cache was set to the absolute value of N.
            </description>
            <description>N</description>
            <description>-2000</description>
            </item>
            <item>
            <description>Synchronous</description>
            <description>
            <b>Normal</b> - Normal file flushing behavior
            <br/>
            <b>Full</b> - Full flushing after all writes
            <br/>
            <b>Off</b> - Underlying OS flushes I/O's
            </description>
            <description>N</description>
            <description>Full</description>
            </item>
            <item>
            <description>Page Size</description>
            <description>{size in bytes}</description>
            <description>N</description>
            <description>4096</description>
            </item>
            <item>
            <description>Password</description>
            <description>
            {password} - Using this parameter requires that the legacy CryptoAPI based
            codec (or the SQLite Encryption Extension) be enabled at compile-time for
            both the native interop assembly and the core managed assemblies; otherwise,
            using this parameter may result in an exception being thrown when attempting
            to open the connection.
            </description>
            <description>N</description>
            <description></description>
            </item>
            <item>
            <description>HexPassword</description>
            <description>
            {hexPassword} - Must contain a sequence of zero or more hexadecimal encoded
            byte values without a leading "0x" prefix.  Using this parameter requires
            that the legacy CryptoAPI based codec (or the SQLite Encryption Extension)
            be enabled at compile-time for both the native interop assembly and the
            core managed assemblies; otherwise, using this parameter may result in an
            exception being thrown when attempting to open the connection.
            </description>
            <description>N</description>
            <description></description>
            </item>
            <item>
            <description>Enlist</description>
            <description>
            <b>Y</b> - Automatically enlist in distributed transactions
            <br/>
            <b>N</b> - No automatic enlistment
            </description>
            <description>N</description>
            <description>Y</description>
            </item>
            <item>
            <description>Pooling</description>
            <description>
            <b>True</b> - Use connection pooling.<br/>
            <b>False</b> - Do not use connection pooling.<br/><br/>
            <b>WARNING:</b> When using the default connection pool implementation,
            setting this property to True should be avoided by applications that make
            use of COM (either directly or indirectly) due to possible deadlocks that
            can occur during the finalization of some COM objects.
            </description>
            <description>N</description>
            <description>False</description>
            </item>
            <item>
            <description>FailIfMissing</description>
            <description>
            <b>True</b> - Don't create the database if it does not exist, throw an error instead
            <br/>
            <b>False</b> - Automatically create the database if it does not exist
            </description>
            <description>N</description>
            <description>False</description>
            </item>
            <item>
            <description>Max Page Count</description>
            <description>{size in pages} - Limits the maximum number of pages (limits the size) of the database</description>
            <description>N</description>
            <description>0</description>
            </item>
            <item>
            <description>Legacy Format</description>
            <description>
            <b>True</b> - Use the more compatible legacy 3.x database format
            <br/>
            <b>False</b> - Use the newer 3.3x database format which compresses numbers more effectively
            </description>
            <description>N</description>
            <description>False</description>
            </item>
            <item>
            <description>Default Timeout</description>
            <description>{time in seconds}<br/>The default command timeout</description>
            <description>N</description>
            <description>30</description>
            </item>
            <item>
            <description>BusyTimeout</description>
            <description>{time in milliseconds}<br/>Sets the busy timeout for the core library.</description>
            <description>N</description>
            <description>0</description>
            </item>
            <item>
            <description>WaitTimeout</description>
            <description>{time in milliseconds}<br/>
            <b>EXPERIMENTAL</b> -- The wait timeout to use with
            <see cref="M:System.Data.SQLite.SQLiteConnection.WaitForEnlistmentReset(System.Int32,System.Nullable{System.Boolean})"/> method.  This is only used when
            waiting for the enlistment to be reset prior to enlisting in a transaction,
            and then only when the appropriate connection flag is set.</description>
            <description>N</description>
            <description>30000</description>
            </item>
            <item>
            <description>Journal Mode</description>
            <description>
            <b>Delete</b> - Delete the journal file after a commit.
            <br/>
            <b>Persist</b> - Zero out and leave the journal file on disk after a
            commit.
            <br/>
            <b>Off</b> - Disable the rollback journal entirely.  This saves disk I/O
            but at the expense of database safety and integrity.  If the application
            using SQLite crashes in the middle of a transaction when this journaling
            mode is set, then the database file will very likely go corrupt.
            <br/>
            <b>Truncate</b> - Truncate the journal file to zero-length instead of
            deleting it.
            <br/>
            <b>Memory</b> - Store the journal in volatile RAM.  This saves disk I/O
            but at the expense of database safety and integrity.  If the application
            using SQLite crashes in the middle of a transaction when this journaling
            mode is set, then the database file will very likely go corrupt.
            <br/>
            <b>Wal</b> - Use a write-ahead log instead of a rollback journal.
            </description>
            <description>N</description>
            <description>Delete</description>
            </item>
            <item>
            <description>Read Only</description>
            <description>
            <b>True</b> - Open the database for read only access
            <br/>
            <b>False</b> - Open the database for normal read/write access
            </description>
            <description>N</description>
            <description>False</description>
            </item>
            <item>
            <description>Max Pool Size</description>
            <description>The maximum number of connections for the given connection string that can be in the connection pool</description>
            <description>N</description>
            <description>100</description>
            </item>
            <item>
            <description>Default IsolationLevel</description>
            <description>The default transaciton isolation level</description>
            <description>N</description>
            <description>Serializable</description>
            </item>
            <item>
            <description>Foreign Keys</description>
            <description>Enable foreign key constraints</description>
            <description>N</description>
            <description>False</description>
            </item>
            <item>
            <description>Flags</description>
            <description>Extra behavioral flags for the connection.  See the <see cref="T:System.Data.SQLite.SQLiteConnectionFlags"/> enumeration for possible values.</description>
            <description>N</description>
            <description>Default</description>
            </item>
            <item>
            <description>SetDefaults</description>
            <description>
            <b>True</b> - Apply the default connection settings to the opened database.<br/>
            <b>False</b> - Skip applying the default connection settings to the opened database.
            </description>
            <description>N</description>
            <description>True</description>
            </item>
            <item>
            <description>ToFullPath</description>
            <description>
            <b>True</b> - Attempt to expand the data source file name to a fully qualified path before opening.
            <br/>
            <b>False</b> - Skip attempting to expand the data source file name to a fully qualified path before opening.
            </description>
            <description>N</description>
            <description>True</description>
            </item>
            <item>
            <description>PrepareRetries</description>
            <description>
            The maximum number of retries when preparing SQL to be executed.  This
            normally only applies to preparation errors resulting from the database
            schema being changed.
            </description>
            <description>N</description>
            <description>3</description>
            </item>
            <item>
            <description>ProgressOps</description>
            <description>
            The approximate number of virtual machine instructions between progress
            events.  In order for progress events to actually fire, the event handler
            must be added to the <see cref="E:System.Data.SQLite.SQLiteConnection.Progress"/> event as well.
            </description>
            <description>N</description>
            <description>0</description>
            </item>
            <item>
            <description>Recursive Triggers</description>
            <description>
            <b>True</b> - Enable the recursive trigger capability.
            <b>False</b> - Disable the recursive trigger capability.
            </description>
            <description>N</description>
            <description>False</description>
            </item>
            </list>
            </remarks>
        </member>
        <member name="F:System.Data.SQLite.SQLiteConnection.BadDbType">
            <summary>
            The "invalid value" for the <see cref="T:System.Data.DbType"/> enumeration used
            by the <see cref="P:System.Data.SQLite.SQLiteConnection.DefaultDbType"/> property.  This constant is shared
            by this class and the SQLiteConnectionStringBuilder class.
            </summary>
        </member>
        <member name="F:System.Data.SQLite.SQLiteConnection.DefaultBaseSchemaName">
            <summary>
            The default "stub" (i.e. placeholder) base schema name to use when
            returning column schema information.  Used as the initial value of
            the BaseSchemaName property.  This should start with "sqlite_*"
            because those names are reserved for use by SQLite (i.e. they cannot
            be confused with the names of user objects).
            </summary>
        </member>
        <member name="F:System.Data.SQLite.SQLiteConnection._assembly">
            <summary>
            The managed assembly containing this type.
            </summary>
        </member>
        <member name="F:System.Data.SQLite.SQLiteConnection._syncRoot">
            <summary>
            Object used to synchronize access to the static instance data
            for this class.
            </summary>
        </member>
        <member name="F:System.Data.SQLite.SQLiteConnection._sharedFlags">
            <summary>
            The extra connection flags to be used for all opened connections.
            </summary>
        </member>
        <member name="F:System.Data.SQLite.SQLiteConnection._lastConnectionInOpen">
            <summary>
            The <see cref="T:System.Data.SQLite.SQLiteConnection"/> instance (for this thread) that
            had the most recent call to <see cref="M:System.Data.SQLite.SQLiteConnection.Open"/>.
            </summary>
        </member>
        <member name="F:System.Data.SQLite.SQLiteConnection._connectionState">
            <summary>
            State of the current connection
            </summary>
        </member>
        <member name="F:System.Data.SQLite.SQLiteConnection._connectionString">
            <summary>
            The connection string
            </summary>
        </member>
        <member name="F:System.Data.SQLite.SQLiteConnection._transactionLevel">
            <summary>
            Nesting level of the transactions open on the connection
            </summary>
        </member>
        <member name="F:System.Data.SQLite.SQLiteConnection._transactionSequence">
            <summary>
            Transaction counter for the connection.  Currently, this is only used
            to build SAVEPOINT names.
            </summary>
        </member>
        <member name="F:System.Data.SQLite.SQLiteConnection._noDispose">
            <summary>
            If this flag is non-zero, the <see cref="M:System.Data.SQLite.SQLiteConnection.Dispose"/> method will have
            no effect; however, the <see cref="M:System.Data.SQLite.SQLiteConnection.Close"/> method will continue to
            behave as normal.
            </summary>
        </member>
        <member name="F:System.Data.SQLite.SQLiteConnection._disposing">
            <summary>
            If set, then the connection is currently being disposed.
            </summary>
        </member>
        <member name="F:System.Data.SQLite.SQLiteConnection._defaultIsolation">
            <summary>
            The default isolation level for new transactions
            </summary>
        </member>
        <member name="F:System.Data.SQLite.SQLiteConnection._enlistmentSyncRoot">
            <summary>
            This object is used with lock statements to synchronize access to the
            <see cref="F:System.Data.SQLite.SQLiteConnection._enlistment"/> field, below.
            </summary>
        </member>
        <member name="F:System.Data.SQLite.SQLiteConnection._enlistment">
            <summary>
            Whether or not the connection is enlisted in a distrubuted transaction
            </summary>
        </member>
        <member name="F:System.Data.SQLite.SQLiteConnection._typeNames">
            <summary>
            The per-connection mappings between type names and <see cref="T:System.Data.DbType"/>
            values.  These mappings override the corresponding global mappings.
            </summary>
        </member>
        <member name="F:System.Data.SQLite.SQLiteConnection._typeCallbacks">
            <summary>
            The per-connection mappings between type names and optional callbacks
            for parameter binding and value reading.
            </summary>
        </member>
        <member name="F:System.Data.SQLite.SQLiteConnection._sql">
            <summary>
            The base SQLite object to interop with
            </summary>
        </member>
        <member name="F:System.Data.SQLite.SQLiteConnection._dataSource">
            <summary>
            The database filename minus path and extension
            </summary>
        </member>
        <member name="F:System.Data.SQLite.SQLiteConnection._password">
            <summary>
            Temporary password storage, emptied after the database has been opened
            </summary>
        </member>
        <member name="F:System.Data.SQLite.SQLiteConnection._baseSchemaName">
            <summary>
            The "stub" (i.e. placeholder) base schema name to use when returning
            column schema information.
            </summary>
        </member>
        <member name="F:System.Data.SQLite.SQLiteConnection._flags">
            <summary>
            The extra behavioral flags for this connection, if any.  See the
            <see cref="T:System.Data.SQLite.SQLiteConnectionFlags"/> enumeration for a list of
            possible values.
            </summary>
        </member>
        <member name="F:System.Data.SQLite.SQLiteConnection._cachedSettings">
            <summary>
            The cached values for all settings that have been fetched on behalf
            of this connection.  This cache may be cleared by calling the
            <see cref="M:System.Data.SQLite.SQLiteConnection.ClearCachedSettings"/> method.
            </summary>
        </member>
        <member name="F:System.Data.SQLite.SQLiteConnection._defaultDbType">
            <summary>
            The default databse type for this connection.  This value will only
            be used if the <see cref="F:System.Data.SQLite.SQLiteConnectionFlags.UseConnectionTypes"/>
            flag is set.
            </summary>
        </member>
        <member name="F:System.Data.SQLite.SQLiteConnection._defaultTypeName">
            <summary>
            The default databse type name for this connection.  This value will only
            be used if the <see cref="F:System.Data.SQLite.SQLiteConnectionFlags.UseConnectionTypes"/>
            flag is set.
            </summary>
        </member>
        <member name="F:System.Data.SQLite.SQLiteConnection._vfsName">
            <summary>
            The name of the VFS to be used when opening the database connection.
            </summary>
        </member>
        <member name="F:System.Data.SQLite.SQLiteConnection._defaultTimeout">
            <summary>
            Default command timeout
            </summary>
        </member>
        <member name="F:System.Data.SQLite.SQLiteConnection._busyTimeout">
            <summary>
            The default busy timeout to use with the SQLite core library.  This is
            only used when opening a connection.
            </summary>
        </member>
        <member name="F:System.Data.SQLite.SQLiteConnection._waitTimeout">
            <summary>
            The default wait timeout to use with <see cref="M:System.Data.SQLite.SQLiteConnection.WaitForEnlistmentReset(System.Int32,System.Nullable{System.Boolean})"/>
            method.  This is only used when waiting for the enlistment to be reset
            prior to enlisting in a transaction, and then only when the appropriate
            connection flag is set.
            </summary>
        </member>
        <member name="F:System.Data.SQLite.SQLiteConnection._prepareRetries">
            <summary>
            The maximum number of retries when preparing SQL to be executed.  This
            normally only applies to preparation errors resulting from the database
            schema being changed.
            </summary>
        </member>
        <member name="F:System.Data.SQLite.SQLiteConnection._progressOps">
            <summary>
            The approximate number of virtual machine instructions between progress
            events.  In order for progress events to actually fire, the event handler
            must be added to the <see cref="E:System.Data.SQLite.SQLiteConnection.Progress"/> event as
            well.  This value will only be used when opening the database.
            </summary>
        </member>
        <member name="F:System.Data.SQLite.SQLiteConnection._parseViaFramework">
            <summary>
            Non-zero if the built-in (i.e. framework provided) connection string
            parser should be used when opening the connection.
            </summary>
        </member>
        <member name="M:System.Data.SQLite.SQLiteConnection.#ctor">
            <overloads>
             Constructs a new SQLiteConnection object
             </overloads>
             <summary>
             Default constructor
             </summary>
        </member>
        <member name="M:System.Data.SQLite.SQLiteConnection.#ctor(System.String)">
            <summary>
            Initializes the connection with the specified connection string.
            </summary>
            <param name="connectionString">The connection string to use.</param>
        </member>
        <member name="M:System.Data.SQLite.SQLiteConnection.#ctor(System.IntPtr,System.String,System.Boolean)">
            <summary>
            Initializes the connection with a pre-existing native connection handle.
            This constructor overload is intended to be used only by the private
            <see cref="M:System.Data.SQLite.SQLiteModule.CreateOrConnect(System.Boolean,System.IntPtr,System.IntPtr,System.Int32,System.IntPtr,System.IntPtr@,System.IntPtr@)"/> method.
            </summary>
            <param name="db">
            The native connection handle to use.
            </param>
            <param name="fileName">
            The file name corresponding to the native connection handle.
            </param>
            <param name="ownHandle">
            Non-zero if this instance owns the native connection handle and
            should dispose of it when it is no longer needed.
            </param>
        </member>
        <member name="M:System.Data.SQLite.SQLiteConnection.#ctor(System.String,System.Boolean)">
            <summary>
            Initializes the connection with the specified connection string.
            </summary>
            <param name="connectionString">
            The connection string to use.
            </param>
            <param name="parseViaFramework">
            Non-zero to parse the connection string using the built-in (i.e.
            framework provided) parser when opening the connection.
            </param>
        </member>
        <member name="M:System.Data.SQLite.SQLiteConnection.#ctor(System.Data.SQLite.SQLiteConnection)">
            <summary>
            Clones the settings and connection string from an existing connection.  If the existing connection is already open, this
            function will open its own connection, enumerate any attached databases of the original connection, and automatically
            attach to them.
            </summary>
            <param name="connection">The connection to copy the settings from.</param>
        </member>
        <member name="M:System.Data.SQLite.SQLiteConnection.GetNativeHandle(System.Data.SQLite.SQLiteConnection)">
            <summary>
            Attempts to lookup the native handle associated with the connection.  An exception will
            be thrown if this cannot be accomplished.
            </summary>
            <param name="connection">
            The connection associated with the desired native handle.
            </param>
            <returns>
            The native handle associated with the connection or <see cref="F:System.IntPtr.Zero"/> if it
            cannot be determined.
            </returns>
        </member>
        <member name="M:System.Data.SQLite.SQLiteConnection.OnChanged(System.Data.SQLite.SQLiteConnection,System.Data.SQLite.ConnectionEventArgs)">
            <summary>
            Raises the <see cref="E:System.Data.SQLite.SQLiteConnection.Changed"/> event.
            </summary>
            <param name="connection">
            The connection associated with this event.  If this parameter is not
            null and the specified connection cannot raise events, then the
            registered event handlers will not be invoked.
            </param>
            <param name="e">
            A <see cref="T:System.Data.SQLite.ConnectionEventArgs"/> that contains the event data.
            </param>
        </member>
        <member name="M:System.Data.SQLite.SQLiteConnection.CreateHandle(System.IntPtr)">
            <summary>
            Creates and returns a new managed database connection handle.  This
            method is intended to be used by implementations of the
            <see cref="T:System.Data.SQLite.ISQLiteConnectionPool"/> interface only.  In theory, it
            could be used by other classes; however, that usage is not supported.
            </summary>
            <param name="nativeHandle">
            This must be a native database connection handle returned by the
            SQLite core library and it must remain valid and open during the
            entire duration of the calling method.
            </param>
            <returns>
            The new managed database connection handle or null if it cannot be
            created.
            </returns>
        </member>
        <member name="M:System.Data.SQLite.SQLiteConnection.BackupDatabase(System.Data.SQLite.SQLiteConnection,System.String,System.String,System.Int32,System.Data.SQLite.SQLiteBackupCallback,System.Int32)">
            <summary>
            Backs up the database, using the specified database connection as the
            destination.
            </summary>
            <param name="destination">The destination database connection.</param>
            <param name="destinationName">The destination database name.</param>
            <param name="sourceName">The source database name.</param>
            <param name="pages">
            The number of pages to copy at a time -OR- a negative value to copy all
            pages.  When a negative value is used, the <paramref name="callback" />
            may never be invoked.
            </param>
            <param name="callback">
            The method to invoke between each step of the backup process.  This
            parameter may be null (i.e. no callbacks will be performed).  If the
            callback returns false -OR- throws an exception, the backup is canceled.
            </param>
            <param name="retryMilliseconds">
            The number of milliseconds to sleep after encountering a locking error
            during the backup process.  A value less than zero means that no sleep
            should be performed.
            </param>
        </member>
        <member name="M:System.Data.SQLite.SQLiteConnection.ClearCachedSettings">
            <summary>
            Clears the per-connection cached settings.
            </summary>
            <returns>
            The total number of per-connection settings cleared.
            </returns>
        </member>
        <member name="M:System.Data.SQLite.SQLiteConnection.TryGetCachedSetting(System.String,System.Object,System.Object@)">
            <summary>
            Queries and returns the value of the specified setting, using the
            cached setting names and values for this connection, when available.
            </summary>
            <param name="name">
            The name of the setting.
            </param>
            <param name="default">
            The value to be returned if the setting has not been set explicitly
            or cannot be determined.
            </param>
            <param name="value">
            The value of the cached setting is stored here if found; otherwise,
            the value of <paramref name="default" /> is stored here.
            </param>
            <returns>
            Non-zero if the cached setting was found; otherwise, zero.
            </returns>
        </member>
        <member name="M:System.Data.SQLite.SQLiteConnection.SetCachedSetting(System.String,System.Object)">
            <summary>
            Adds or sets the cached setting specified by <paramref name="name" />
            to the value specified by <paramref name="value" />.
            </summary>
            <param name="name">
            The name of the cached setting to add or replace.
            </param>
            <param name="value">
            The new value of the cached setting.
            </param>
        </member>
        <member name="M:System.Data.SQLite.SQLiteConnection.ClearTypeMappings">
            <summary>
            Clears the per-connection type mappings.
            </summary>
            <returns>
            The total number of per-connection type mappings cleared.
            </returns>
        </member>
        <member name="M:System.Data.SQLite.SQLiteConnection.GetTypeMappings">
            <summary>
            Returns the per-connection type mappings.
            </summary>
            <returns>
            The per-connection type mappings -OR- null if they are unavailable.
            </returns>
        </member>
        <member name="M:System.Data.SQLite.SQLiteConnection.AddTypeMapping(System.String,System.Data.DbType,System.Boolean)">
            <summary>
            Adds a per-connection type mapping, possibly replacing one or more
            that already exist.
            </summary>
            <param name="typeName">
            The case-insensitive database type name (e.g. "MYDATE").  The value
            of this parameter cannot be null.  Using an empty string value (or
            a string value consisting entirely of whitespace) for this parameter
            is not recommended.
            </param>
            <param name="dataType">
            The <see cref="T:System.Data.DbType"/> value that should be associated with the
            specified type name.
            </param>
            <param name="primary">
            Non-zero if this mapping should be considered to be the primary one
            for the specified <see cref="T:System.Data.DbType"/>.
            </param>
            <returns>
            A negative value if nothing was done.  Zero if no per-connection type
            mappings were replaced (i.e. it was a pure add operation).  More than
            zero if some per-connection type mappings were replaced.
            </returns>
        </member>
        <member name="M:System.Data.SQLite.SQLiteConnection.ClearTypeCallbacks">
            <summary>
            Clears the per-connection type callbacks.
            </summary>
            <returns>
            The total number of per-connection type callbacks cleared.
            </returns>
        </member>
        <member name="M:System.Data.SQLite.SQLiteConnection.TryGetTypeCallbacks(System.String,System.Data.SQLite.SQLiteTypeCallbacks@)">
            <summary>
            Attempts to get the per-connection type callbacks for the specified
            database type name.
            </summary>
            <param name="typeName">
            The database type name.
            </param>
            <param name="callbacks">
            Upon success, this parameter will contain the object holding the
            callbacks for the database type name.  Upon failure, this parameter
            will be null.
            </param>
            <returns>
            Non-zero upon success; otherwise, zero.
            </returns>
        </member>
        <member name="M:System.Data.SQLite.SQLiteConnection.SetTypeCallbacks(System.String,System.Data.SQLite.SQLiteTypeCallbacks)">
            <summary>
            Sets, resets, or clears the per-connection type callbacks for the
            specified database type name.
            </summary>
            <param name="typeName">
            The database type name.
            </param>
            <param name="callbacks">
            The object holding the callbacks for the database type name.  If
            this parameter is null, any callbacks for the database type name
            will be removed if they are present.
            </param>
            <returns>
            Non-zero if callbacks were set or removed; otherwise, zero.
            </returns>
        </member>
        <member name="M:System.Data.SQLite.SQLiteConnection.BindFunction(System.Data.SQLite.SQLiteFunctionAttribute,System.Data.SQLite.SQLiteFunction)">
            <summary>
            Attempts to bind the specified <see cref="T:System.Data.SQLite.SQLiteFunction"/> object
            instance to this connection.
            </summary>
            <param name="functionAttribute">
            The <see cref="T:System.Data.SQLite.SQLiteFunctionAttribute"/> object instance containing
            the metadata for the function to be bound.
            </param>
            <param name="function">
            The <see cref="T:System.Data.SQLite.SQLiteFunction"/> object instance that implements the
            function to be bound.
            </param>
        </member>
        <member name="M:System.Data.SQLite.SQLiteConnection.BindFunction(System.Data.SQLite.SQLiteFunctionAttribute,System.Delegate,System.Delegate)">
            <summary>
            Attempts to bind the specified <see cref="T:System.Data.SQLite.SQLiteFunction"/> object
            instance to this connection.
            </summary>
            <param name="functionAttribute">
            The <see cref="T:System.Data.SQLite.SQLiteFunctionAttribute"/> object instance containing
            the metadata for the function to be bound.
            </param>
            <param name="callback1">
            A <see cref="T:System.Delegate"/> object instance that helps implement the
            function to be bound.  For scalar functions, this corresponds to the
            <see cref="T:System.Data.SQLite.SQLiteInvokeDelegate"/> type.  For aggregate functions,
            this corresponds to the <see cref="T:System.Data.SQLite.SQLiteStepDelegate"/> type.  For
            collation functions, this corresponds to the
            <see cref="T:System.Data.SQLite.SQLiteCompareDelegate"/> type.
            </param>
            <param name="callback2">
            A <see cref="T:System.Delegate"/> object instance that helps implement the
            function to be bound.  For aggregate functions, this corresponds to the
            <see cref="T:System.Data.SQLite.SQLiteFinalDelegate"/> type.  For other callback types, it
            is not used and must be null.
            </param>
        </member>
        <member name="M:System.Data.SQLite.SQLiteConnection.UnbindFunction(System.Data.SQLite.SQLiteFunctionAttribute)">
            <summary>
            Attempts to unbind the specified <see cref="T:System.Data.SQLite.SQLiteFunction"/> object
            instance to this connection.
            </summary>
            <param name="functionAttribute">
            The <see cref="T:System.Data.SQLite.SQLiteFunctionAttribute"/> object instance containing
            the metadata for the function to be unbound.
            </param>
            <returns>Non-zero if the function was unbound.</returns>
        </member>
        <member name="M:System.Data.SQLite.SQLiteConnection.UnbindAllFunctions(System.Boolean)">
            <summary>
            This method unbinds all registered (known) functions -OR- all previously
            bound user-defined functions from this connection.
            </summary>
            <param name="registered">
            Non-zero to unbind all registered (known) functions -OR- zero to unbind
            all functions currently bound to the connection.
            </param>
            <returns>
            Non-zero if all the specified user-defined functions were unbound.
            </returns>
        </member>
        <member name="M:System.Data.SQLite.SQLiteConnection.ParseConnectionString(System.String,System.Boolean,System.Boolean)">
            <summary>
            Parses a connection string into component parts using the custom
            connection string parser.  An exception may be thrown if the syntax
            of the connection string is incorrect.
            </summary>
            <param name="connectionString">
            The connection string to parse.
            </param>
            <param name="parseViaFramework">
            Non-zero to parse the connection string using the algorithm provided
            by the framework itself.  This is not applicable when running on the
            .NET Compact Framework.
            </param>
            <param name="allowNameOnly">
            Non-zero if names are allowed without values.
            </param>
            <returns>
            The list of key/value pairs corresponding to the parameters specified
            within the connection string.
            </returns>
        </member>
        <member name="M:System.Data.SQLite.SQLiteConnection.ParseConnectionString(System.Data.SQLite.SQLiteConnection,System.String,System.Boolean,System.Boolean)">
            <summary>
            Parses a connection string into component parts using the custom
            connection string parser.  An exception may be thrown if the syntax
            of the connection string is incorrect.
            </summary>
            <param name="connection">
            The connection that will be using the parsed connection string.
            </param>
            <param name="connectionString">
            The connection string to parse.
            </param>
            <param name="parseViaFramework">
            Non-zero to parse the connection string using the algorithm provided
            by the framework itself.  This is not applicable when running on the
            .NET Compact Framework.
            </param>
            <param name="allowNameOnly">
            Non-zero if names are allowed without values.
            </param>
            <returns>
            The list of key/value pairs corresponding to the parameters specified
            within the connection string.
            </returns>
        </member>
        <member name="M:System.Data.SQLite.SQLiteConnection.Dispose">
            <summary>
            Disposes and finalizes the connection, if applicable.
            </summary>
        </member>
        <member name="M:System.Data.SQLite.SQLiteConnection.Dispose(System.Boolean)">
            <summary>
            Cleans up resources (native and managed) associated with the current instance.
            </summary>
            <param name="disposing">
            Zero when being disposed via garbage collection; otherwise, non-zero.
            </param>
        </member>
        <member name="M:System.Data.SQLite.SQLiteConnection.Clone">
            <summary>
            Creates a clone of the connection.  All attached databases and user-defined functions are cloned.  If the existing connection is open, the cloned connection
            will also be opened.
            </summary>
            <returns></returns>
        </member>
        <member name="M:System.Data.SQLite.SQLiteConnection.CreateFile(System.String)">
            <summary>
            Creates a database file.  This just creates a zero-byte file which SQLite
            will turn into a database when the file is opened properly.
            </summary>
            <param name="databaseFileName">The file to create</param>
        </member>
        <member name="M:System.Data.SQLite.SQLiteConnection.OnStateChange(System.Data.ConnectionState,System.Data.StateChangeEventArgs@)">
            <summary>
            Raises the state change event when the state of the connection changes
            </summary>
            <param name="newState">The new connection state.  If this is different
            from the previous state, the <see cref="E:System.Data.SQLite.SQLiteConnection.StateChange"/> event is
            raised.</param>
            <param name="eventArgs">The event data created for the raised event, if
            it was actually raised.</param>
        </member>
        <member name="M:System.Data.SQLite.SQLiteConnection.GetFallbackDefaultIsolationLevel">
            <summary>
            Determines and returns the fallback default isolation level when one cannot be
            obtained from an existing connection instance.
            </summary>
            <returns>
            The fallback default isolation level for this connection instance -OR-
            <see cref="F:System.Data.IsolationLevel.Unspecified"/> if it cannot be determined.
            </returns>
        </member>
        <member name="M:System.Data.SQLite.SQLiteConnection.GetDefaultIsolationLevel">
            <summary>
            Determines and returns the default isolation level for this connection instance.
            </summary>
            <returns>
            The default isolation level for this connection instance -OR-
            <see cref="F:System.Data.IsolationLevel.Unspecified"/> if it cannot be determined.
            </returns>
        </member>
        <member name="M:System.Data.SQLite.SQLiteConnection.BeginTransaction(System.Data.IsolationLevel,System.Boolean)">
            <summary>
            OBSOLETE.  Creates a new SQLiteTransaction if one isn't already active on the connection.
            </summary>
            <param name="isolationLevel">This parameter is ignored.</param>
            <param name="deferredLock">When TRUE, SQLite defers obtaining a write lock until a write operation is requested.
            When FALSE, a writelock is obtained immediately.  The default is TRUE, but in a multi-threaded multi-writer
            environment, one may instead choose to lock the database immediately to avoid any possible writer deadlock.</param>
            <returns>Returns a SQLiteTransaction object.</returns>
        </member>
        <member name="M:System.Data.SQLite.SQLiteConnection.BeginTransaction(System.Boolean)">
            <summary>
            OBSOLETE.  Creates a new SQLiteTransaction if one isn't already active on the connection.
            </summary>
            <param name="deferredLock">When TRUE, SQLite defers obtaining a write lock until a write operation is requested.
            When FALSE, a writelock is obtained immediately.  The default is false, but in a multi-threaded multi-writer
            environment, one may instead choose to lock the database immediately to avoid any possible writer deadlock.</param>
            <returns>Returns a SQLiteTransaction object.</returns>
        </member>
        <member name="M:System.Data.SQLite.SQLiteConnection.BeginTransaction(System.Data.IsolationLevel)">
            <summary>
            Creates a new <see cref="T:System.Data.SQLite.SQLiteTransaction"/> if one isn't already active on the connection.
            </summary>
            <param name="isolationLevel">Supported isolation levels are Serializable, ReadCommitted and Unspecified.</param>
            <remarks>
            Unspecified will use the default isolation level specified in the connection string.  If no isolation level is specified in the
            connection string, Serializable is used.
            Serializable transactions are the default.  In this mode, the engine gets an immediate lock on the database, and no other threads
            may begin a transaction.  Other threads may read from the database, but not write.
            With a ReadCommitted isolation level, locks are deferred and elevated as needed.  It is possible for multiple threads to start
            a transaction in ReadCommitted mode, but if a thread attempts to commit a transaction while another thread
            has a ReadCommitted lock, it may timeout or cause a deadlock on both threads until both threads' CommandTimeout's are reached.
            </remarks>
            <returns>Returns a SQLiteTransaction object.</returns>
        </member>
        <member name="M:System.Data.SQLite.SQLiteConnection.BeginTransaction">
            <summary>
            Creates a new <see cref="T:System.Data.SQLite.SQLiteTransaction"/> if one isn't already
            active on the connection.
            </summary>
            <returns>Returns the new transaction object.</returns>
        </member>
        <member name="M:System.Data.SQLite.SQLiteConnection.BeginDbTransaction(System.Data.IsolationLevel)">
            <summary>
            Forwards to the local <see cref="M:System.Data.SQLite.SQLiteConnection.BeginTransaction(System.Data.IsolationLevel)"/> function
            </summary>
            <param name="isolationLevel">Supported isolation levels are Unspecified, Serializable, and ReadCommitted</param>
            <returns></returns>
        </member>
        <member name="M:System.Data.SQLite.SQLiteConnection.ChangeDatabase(System.String)">
            <summary>
            This method is not implemented; however, the <see cref="E:System.Data.SQLite.SQLiteConnection.Changed"/>
            event will still be raised.
            </summary>
            <param name="databaseName"></param>
        </member>
        <member name="M:System.Data.SQLite.SQLiteConnection.Close">
            <summary>
            When the database connection is closed, all commands linked to this connection are automatically reset.
            </summary>
        </member>
        <member name="M:System.Data.SQLite.SQLiteConnection.ClearPool(System.Data.SQLite.SQLiteConnection)">
            <summary>
            Clears the connection pool associated with the connection.  Any other active connections using the same database file
            will be discarded instead of returned to the pool when they are closed.
            </summary>
            <param name="connection"></param>
        </member>
        <member name="M:System.Data.SQLite.SQLiteConnection.ClearAllPools">
            <summary>
            Clears all connection pools.  Any active connections will be discarded instead of sent to the pool when they are closed.
            </summary>
        </member>
        <member name="M:System.Data.SQLite.SQLiteConnection.CreateCommand">
            <summary>
            Create a new <see cref="T:System.Data.SQLite.SQLiteCommand"/> and associate it with this connection.
            </summary>
            <returns>Returns a new command object already assigned to this connection.</returns>
        </member>
        <member name="M:System.Data.SQLite.SQLiteConnection.CreateDbCommand">
            <summary>
            Forwards to the local <see cref="M:System.Data.SQLite.SQLiteConnection.CreateCommand"/> function.
            </summary>
            <returns></returns>
        </member>
        <member name="M:System.Data.SQLite.SQLiteConnection.CreateSession(System.String)">
            <summary>
            Attempts to create a new <see cref="T:System.Data.SQLite.ISQLiteSession"/> object instance
            using this connection and the specified database name.
            </summary>
            <param name="databaseName">
            The name of the database for the newly created session.
            </param>
            <returns>
            The newly created session -OR- null if it cannot be created.
            </returns>
        </member>
        <member name="M:System.Data.SQLite.SQLiteConnection.CreateChangeSet(System.Byte[])">
            <summary>
            Attempts to create a new <see cref="T:System.Data.SQLite.ISQLiteChangeSet"/> object instance
            using this connection and the specified raw data.
            </summary>
            <param name="rawData">
            The raw data that contains a change set (or patch set).
            </param>
            <returns>
            The newly created change set -OR- null if it cannot be created.
            </returns>
        </member>
        <member name="M:System.Data.SQLite.SQLiteConnection.CreateChangeSet(System.IO.Stream,System.IO.Stream)">
            <summary>
            Attempts to create a new <see cref="T:System.Data.SQLite.ISQLiteChangeSet"/> object instance
            using this connection and the specified stream.
            </summary>
            <param name="inputStream">
            The stream where the raw data that contains a change set (or patch set)
            may be read.
            </param>
            <param name="outputStream">
            The stream where the raw data that contains a change set (or patch set)
            may be written.
            </param>
            <returns>
            The newly created change set -OR- null if it cannot be created.
            </returns>
        </member>
        <member name="M:System.Data.SQLite.SQLiteConnection.CreateChangeGroup">
            <summary>
            Attempts to create a new <see cref="T:System.Data.SQLite.ISQLiteChangeGroup"/> object
            instance using this connection.
            </summary>
            <returns>
            The newly created change group -OR- null if it cannot be created.
            </returns>
        </member>
        <member name="M:System.Data.SQLite.SQLiteConnection.ShouldUseLegacyConnectionStringParser(System.Data.SQLite.SQLiteConnection)">
            <summary>
            Determines if the legacy connection string parser should be used.
            </summary>
            <param name="connection">
            The connection that will be using the parsed connection string.
            </param>
            <returns>
            Non-zero if the legacy connection string parser should be used.
            </returns>
        </member>
        <member name="M:System.Data.SQLite.SQLiteConnection.ParseConnectionString(System.String,System.Boolean)">
            <summary>
            Parses a connection string into component parts using the custom
            connection string parser.  An exception may be thrown if the syntax
            of the connection string is incorrect.
            </summary>
            <param name="connectionString">
            The connection string to parse.
            </param>
            <param name="allowNameOnly">
            Non-zero if names are allowed without values.
            </param>
            <returns>
            The list of key/value pairs corresponding to the parameters specified
            within the connection string.
            </returns>
        </member>
        <member name="M:System.Data.SQLite.SQLiteConnection.ParseConnectionString(System.Data.SQLite.SQLiteConnection,System.String,System.Boolean)">
            <summary>
            Parses a connection string into component parts using the custom
            connection string parser.  An exception may be thrown if the syntax
            of the connection string is incorrect.
            </summary>
            <param name="connection">
            The connection that will be using the parsed connection string.
            </param>
            <param name="connectionString">
            The connection string to parse.
            </param>
            <param name="allowNameOnly">
            Non-zero if names are allowed without values.
            </param>
            <returns>
            The list of key/value pairs corresponding to the parameters specified
            within the connection string.
            </returns>
        </member>
        <member name="M:System.Data.SQLite.SQLiteConnection.ParseConnectionStringViaFramework(System.Data.SQLite.SQLiteConnection,System.String,System.Boolean)">
            <summary>
            Parses a connection string using the built-in (i.e. framework provided)
            connection string parser class and returns the key/value pairs.  An
            exception may be thrown if the connection string is invalid or cannot be
            parsed.  When compiled for the .NET Compact Framework, the custom
            connection string parser is always used instead because the framework
            provided one is unavailable there.
            </summary>
            <param name="connection">
            The connection that will be using the parsed connection string.
            </param>
            <param name="connectionString">
            The connection string to parse.
            </param>
            <param name="strict">
            Non-zero to throw an exception if any connection string values are not of
            the <see cref="T:System.String"/> type.  This is not applicable when running on
            the .NET Compact Framework.
            </param>
            <returns>The list of key/value pairs.</returns>
        </member>
        <member name="M:System.Data.SQLite.SQLiteConnection.EnlistTransaction(System.Transactions.Transaction)">
            <summary>
            Manual distributed transaction enlistment support
            </summary>
            <param name="transaction">The distributed transaction to enlist in</param>
        </member>
        <member name="M:System.Data.SQLite.SQLiteConnection.WaitForEnlistmentReset(System.Int32,System.Nullable{System.Boolean})">
            <summary>
            <b>EXPERIMENTAL</b> --
            Waits for the enlistment associated with this connection to be reset.
            This method always throws <see cref="T:System.NotImplementedException"/> when
            running on the .NET Compact Framework.
            </summary>
            <param name="timeoutMilliseconds">
            The approximate maximum number of milliseconds to wait before timing
            out the wait operation.
            </param>
            <param name="returnOnDisposed">
            The return value to use if the connection has been disposed; if this
            value is null, <see cref="T:System.ObjectDisposedException"/> will be raised
            if the connection has been disposed.
            </param>
            <returns>
            Non-zero if the enlistment assciated with this connection was reset;
            otherwise, zero.  It should be noted that this method returning a
            non-zero value does not necessarily guarantee that the connection
            can enlist in a new transaction (i.e. due to potentical race with
            other threads); therefore, callers should generally use try/catch
            when calling the <see cref="M:System.Data.SQLite.SQLiteConnection.EnlistTransaction(System.Transactions.Transaction)"/> method.
            </returns>
        </member>
        <member name="M:System.Data.SQLite.SQLiteConnection.FindKey(System.Collections.Generic.SortedList{System.String,System.String},System.String,System.String)">
            <summary>
            Looks for a key in the array of key/values of the parameter string.  If not found, return the specified default value
            </summary>
            <param name="items">The list to look in</param>
            <param name="key">The key to find</param>
            <param name="defValue">The default value to return if the key is not found</param>
            <returns>The value corresponding to the specified key, or the default value if not found.</returns>
        </member>
        <member name="M:System.Data.SQLite.SQLiteConnection.TryParseEnum(System.Type,System.String,System.Boolean)">
            <summary>
            Attempts to convert the string value to an enumerated value of the specified type.
            </summary>
            <param name="type">The enumerated type to convert the string value to.</param>
            <param name="value">The string value to be converted.</param>
            <param name="ignoreCase">Non-zero to make the conversion case-insensitive.</param>
            <returns>The enumerated value upon success or null upon error.</returns>
        </member>
        <member name="M:System.Data.SQLite.SQLiteConnection.TryParseByte(System.String,System.Globalization.NumberStyles,System.Byte@)">
            <summary>
            Attempts to convert an input string into a byte value.
            </summary>
            <param name="value">
            The string value to be converted.
            </param>
            <param name="style">
            The number styles to use for the conversion.
            </param>
            <param name="result">
            Upon sucess, this will contain the parsed byte value.
            Upon failure, the value of this parameter is undefined.
            </param>
            <returns>
            Non-zero upon success; zero on failure.
            </returns>
        </member>
        <member name="M:System.Data.SQLite.SQLiteConnection.SetConfigurationOption(System.Data.SQLite.SQLiteConfigDbOpsEnum,System.Object)">
            <summary>
            Change a configuration option value for the database.
            </summary>
            <param name="option">
            The database configuration option to change.
            </param>
            <param name="value">
            The new value for the specified configuration option.
            </param>
        </member>
        <member name="M:System.Data.SQLite.SQLiteConnection.EnableExtensions(System.Boolean)">
            <summary>
            Enables or disabled extension loading.
            </summary>
            <param name="enable">
            True to enable loading of extensions, false to disable.
            </param>
        </member>
        <member name="M:System.Data.SQLite.SQLiteConnection.LoadExtension(System.String)">
            <summary>
            Loads a SQLite extension library from the named dynamic link library file.
            </summary>
            <param name="fileName">
            The name of the dynamic link library file containing the extension.
            </param>
        </member>
        <member name="M:System.Data.SQLite.SQLiteConnection.LoadExtension(System.String,System.String)">
            <summary>
            Loads a SQLite extension library from the named dynamic link library file.
            </summary>
            <param name="fileName">
            The name of the dynamic link library file containing the extension.
            </param>
            <param name="procName">
            The name of the exported function used to initialize the extension.
            If null, the default "sqlite3_extension_init" will be used.
            </param>
        </member>
        <member name="M:System.Data.SQLite.SQLiteConnection.CreateModule(System.Data.SQLite.SQLiteModule)">
            <summary>
            Creates a disposable module containing the implementation of a virtual
            table.
            </summary>
            <param name="module">
            The module object to be used when creating the disposable module.
            </param>
        </member>
        <member name="M:System.Data.SQLite.SQLiteConnection.FromHexString(System.String)">
            <summary>
            Parses a string containing a sequence of zero or more hexadecimal
            encoded byte values and returns the resulting byte array.  The
            "0x" prefix is not allowed on the input string.
            </summary>
            <param name="text">
            The input string containing zero or more hexadecimal encoded byte
            values.
            </param>
            <returns>
            A byte array containing the parsed byte values or null if an error
            was encountered.
            </returns>
        </member>
        <member name="M:System.Data.SQLite.SQLiteConnection.ToHexString(System.Byte[])">
            <summary>
            Creates and returns a string containing the hexadecimal encoded byte
            values from the input array.
            </summary>
            <param name="array">
            The input array of bytes.
            </param>
            <returns>
            The resulting string or null upon failure.
            </returns>
        </member>
        <member name="M:System.Data.SQLite.SQLiteConnection.FromHexString(System.String,System.String@)">
            <summary>
            Parses a string containing a sequence of zero or more hexadecimal
            encoded byte values and returns the resulting byte array.  The
            "0x" prefix is not allowed on the input string.
            </summary>
            <param name="text">
            The input string containing zero or more hexadecimal encoded byte
            values.
            </param>
            <param name="error">
            Upon failure, this will contain an appropriate error message.
            </param>
            <returns>
            A byte array containing the parsed byte values or null if an error
            was encountered.
            </returns>
        </member>
        <member name="M:System.Data.SQLite.SQLiteConnection.GetDefaultPooling">
            <summary>
            This method figures out what the default connection pool setting should
            be based on the connection flags.  When present, the "Pooling" connection
            string property value always overrides the value returned by this method.
            </summary>
            <returns>
            Non-zero if the connection pool should be enabled by default; otherwise,
            zero.
            </returns>
        </member>
        <member name="M:System.Data.SQLite.SQLiteConnection.GetEffectiveIsolationLevel(System.Data.IsolationLevel)">
            <summary>
            Determines the transaction isolation level that should be used by
            the caller, primarily based upon the one specified by the caller.
            If mapping of transaction isolation levels is enabled, the returned
            transaction isolation level may be significantly different than the
            originally specified one.
            </summary>
            <param name="isolationLevel">
            The originally specified transaction isolation level.
            </param>
            <returns>
            The transaction isolation level that should be used.
            </returns>
        </member>
        <member name="M:System.Data.SQLite.SQLiteConnection.Open">
            <summary>
            Opens the connection using the parameters found in the <see cref="P:System.Data.SQLite.SQLiteConnection.ConnectionString"/>.
            </summary>
        </member>
        <member name="M:System.Data.SQLite.SQLiteConnection.OpenAndReturn">
            <summary>
            Opens the connection using the parameters found in the <see cref="P:System.Data.SQLite.SQLiteConnection.ConnectionString"/> and then returns it.
            </summary>
            <returns>The current connection object.</returns>
        </member>
        <member name="M:System.Data.SQLite.SQLiteConnection.Cancel">
            <summary>
            This method causes any pending database operation to abort and return at
            its earliest opportunity.  This routine is typically called in response
            to a user action such as pressing "Cancel" or Ctrl-C where the user wants
            a long query operation to halt immediately.  It is safe to call this
            routine from any thread.  However, it is not safe to call this routine
            with a database connection that is closed or might close before this method
            returns.
            </summary>
        </member>
        <member name="M:System.Data.SQLite.SQLiteConnection.IsReadOnly(System.String)">
            <summary>
            Checks if this connection to the specified database should be considered
            read-only.  An exception will be thrown if the database name specified
            via <paramref name="name" /> cannot be found.
            </summary>
            <param name="name">
            The name of a database associated with this connection -OR- null for the
            main database.
            </param>
            <returns>
            Non-zero if this connection to the specified database should be considered
            read-only.
            </returns>
        </member>
        <member name="M:System.Data.SQLite.SQLiteConnection.GetMemoryStatistics(System.Collections.Generic.IDictionary{System.String,System.Int64}@)">
            <summary>
            Returns various global memory statistics for the SQLite core library via
            a dictionary of key/value pairs.  Currently, only the "MemoryUsed" and
            "MemoryHighwater" keys are returned and they have values that correspond
            to the values that could be obtained via the <see cref="P:System.Data.SQLite.SQLiteConnection.MemoryUsed"/>
            and <see cref="P:System.Data.SQLite.SQLiteConnection.MemoryHighwater"/> connection properties.
            </summary>
            <param name="statistics">
            This dictionary will be populated with the global memory statistics.  It
            will be created if necessary.
            </param>
        </member>
        <member name="M:System.Data.SQLite.SQLiteConnection.ReleaseMemory">
            <summary>
            Attempts to free as much heap memory as possible for this database connection.
            </summary>
        </member>
        <member name="M:System.Data.SQLite.SQLiteConnection.ReleaseMemory(System.Int32,System.Boolean,System.Boolean,System.Int32@,System.Boolean@,System.UInt32@)">
            <summary>
            Attempts to free N bytes of heap memory by deallocating non-essential memory
            allocations held by the database library. Memory used to cache database pages
            to improve performance is an example of non-essential memory.  This is a no-op
            returning zero if the SQLite core library was not compiled with the compile-time
            option SQLITE_ENABLE_MEMORY_MANAGEMENT.  Optionally, attempts to reset and/or
            compact the Win32 native heap, if applicable.
            </summary>
            <param name="nBytes">
            The requested number of bytes to free.
            </param>
            <param name="reset">
            Non-zero to attempt a heap reset.
            </param>
            <param name="compact">
            Non-zero to attempt heap compaction.
            </param>
            <param name="nFree">
            The number of bytes actually freed.  This value may be zero.
            </param>
            <param name="resetOk">
            This value will be non-zero if the heap reset was successful.
            </param>
            <param name="nLargest">
            The size of the largest committed free block in the heap, in bytes.
            This value will be zero unless heap compaction is enabled.
            </param>
            <returns>
            A standard SQLite return code (i.e. zero for success and non-zero
            for failure).
            </returns>
        </member>
        <member name="M:System.Data.SQLite.SQLiteConnection.SetMemoryStatus(System.Boolean)">
            <summary>
            Sets the status of the memory usage tracking subsystem in the SQLite core library.  By default, this is enabled.
            If this is disabled, memory usage tracking will not be performed.  This is not really a per-connection value, it is
            global to the process.
            </summary>
            <param name="value">Non-zero to enable memory usage tracking, zero otherwise.</param>
            <returns>A standard SQLite return code (i.e. zero for success and non-zero for failure).</returns>
        </member>
        <member name="M:System.Data.SQLite.SQLiteConnection.TryGetLastCachedSetting(System.String,System.Object,System.Object@)">
            <summary>
            Queries and returns the value of the specified setting, using the
            cached setting names and values for the last connection that used
            the <see cref="M:System.Data.SQLite.SQLiteConnection.Open"/> method, when available.
            </summary>
            <param name="name">
            The name of the setting.
            </param>
            <param name="default">
            The value to be returned if the setting has not been set explicitly
            or cannot be determined.
            </param>
            <param name="value">
            The value of the cached setting is stored here if found; otherwise,
            the value of <paramref name="default"/> is stored here.
            </param>
            <returns>
            Non-zero if the cached setting was found; otherwise, zero.
            </returns>
        </member>
        <member name="M:System.Data.SQLite.SQLiteConnection.SetLastCachedSetting(System.String,System.Object)">
            <summary>
            Adds or sets the cached setting specified by <paramref name="name"/>
            to the value specified by <paramref name="value"/> using the cached
            setting names and values for the last connection that used the
            <see cref="M:System.Data.SQLite.SQLiteConnection.Open"/> method, when available.
            </summary>
            <param name="name">
            The name of the cached setting to add or replace.
            </param>
            <param name="value">
            The new value of the cached setting.
            </param>
        </member>
        <member name="M:System.Data.SQLite.SQLiteConnection.Shutdown">
            <summary>
            Passes a shutdown request to the SQLite core library.  Does not throw
            an exception if the shutdown request fails.
            </summary>
            <returns>
            A standard SQLite return code (i.e. zero for success and non-zero for
            failure).
            </returns>
        </member>
        <member name="M:System.Data.SQLite.SQLiteConnection.Shutdown(System.Boolean,System.Boolean)">
            <summary>
            Passes a shutdown request to the SQLite core library.  Throws an
            exception if the shutdown request fails and the no-throw parameter
            is non-zero.
            </summary>
            <param name="directories">
            Non-zero to reset the database and temporary directories to their
            default values, which should be null for both.
            </param>
            <param name="noThrow">
            When non-zero, throw an exception if the shutdown request fails.
            </param>
        </member>
        <member name="M:System.Data.SQLite.SQLiteConnection.SetExtendedResultCodes(System.Boolean)">
            Enables or disabled extended result codes returned by SQLite
        </member>
        <member name="M:System.Data.SQLite.SQLiteConnection.ResultCode">
            Enables or disabled extended result codes returned by SQLite
        </member>
        <member name="M:System.Data.SQLite.SQLiteConnection.ExtendedResultCode">
            Enables or disabled extended result codes returned by SQLite
        </member>
        <member name="M:System.Data.SQLite.SQLiteConnection.LogMessage(System.Data.SQLite.SQLiteErrorCode,System.String)">
            Add a log message via the SQLite sqlite3_log interface.
        </member>
        <member name="M:System.Data.SQLite.SQLiteConnection.LogMessage(System.Int32,System.String)">
            Add a log message via the SQLite sqlite3_log interface.
        </member>
        <member name="M:System.Data.SQLite.SQLiteConnection.ChangePassword(System.String)">
            <summary>
            Change the password (or assign a password) to an open database.
            </summary>
            <remarks>
            No readers or writers may be active for this process.  The database must already be open
            and if it already was password protected, the existing password must already have been supplied.
            </remarks>
            <param name="newPassword">The new password to assign to the database</param>
        </member>
        <member name="M:System.Data.SQLite.SQLiteConnection.ChangePassword(System.Byte[])">
            <summary>
            Change the password (or assign a password) to an open database.
            </summary>
            <remarks>
            No readers or writers may be active for this process.  The database must already be open
            and if it already was password protected, the existing password must already have been supplied.
            </remarks>
            <param name="newPassword">The new password to assign to the database</param>
        </member>
        <member name="M:System.Data.SQLite.SQLiteConnection.SetPassword(System.String)">
            <summary>
            Sets the password for a password-protected database.  A password-protected database is
            unusable for any operation until the password has been set.
            </summary>
            <param name="databasePassword">The password for the database</param>
        </member>
        <member name="M:System.Data.SQLite.SQLiteConnection.SetPassword(System.Byte[])">
            <summary>
            Sets the password for a password-protected database.  A password-protected database is
            unusable for any operation until the password has been set.
            </summary>
            <param name="databasePassword">The password for the database</param>
        </member>
        <member name="M:System.Data.SQLite.SQLiteConnection.SetAvRetry(System.Int32@,System.Int32@)">
            <summary>
            Queries or modifies the number of retries or the retry interval (in milliseconds) for
            certain I/O operations that may fail due to anti-virus software.
            </summary>
            <param name="count">The number of times to retry the I/O operation.  A negative value
            will cause the current count to be queried and replace that negative value.</param>
            <param name="interval">The number of milliseconds to wait before retrying the I/O
            operation.  This number is multiplied by the number of retry attempts so far to come
            up with the final number of milliseconds to wait.  A negative value will cause the
            current interval to be queried and replace that negative value.</param>
            <returns>Zero for success, non-zero for error.</returns>
        </member>
        <member name="M:System.Data.SQLite.SQLiteConnection.SetChunkSize(System.Int32)">
            <summary>
            Sets the chunk size for the primary file associated with this database
            connection.
            </summary>
            <param name="size">
            The new chunk size for the main database, in bytes.
            </param>
            <returns>
            Zero for success, non-zero for error.
            </returns>
        </member>
        <member name="M:System.Data.SQLite.SQLiteConnection.UnwrapString(System.String)">
            <summary>
            Removes one set of surrounding single -OR- double quotes from the string
            value and returns the resulting string value.  If the string is null, empty,
            or contains quotes that are not balanced, nothing is done and the original
            string value will be returned.
            </summary>
            <param name="value">The string value to process.</param>
            <returns>
            The string value, modified to remove one set of surrounding single -OR-
            double quotes, if applicable.
            </returns>
        </member>
        <member name="M:System.Data.SQLite.SQLiteConnection.GetDataDirectory">
            <summary>
            Determines the directory to be used when dealing with the "|DataDirectory|"
            macro in a database file name.
            </summary>
            <returns>
            The directory to use in place of the "|DataDirectory|" macro -OR- null if it
            cannot be determined.
            </returns>
        </member>
        <member name="M:System.Data.SQLite.SQLiteConnection.ExpandFileName(System.String,System.Boolean)">
            <summary>
            Expand the filename of the data source, resolving the |DataDirectory|
            macro as appropriate.
            </summary>
            <param name="sourceFile">The database filename to expand</param>
            <param name="toFullPath">
            Non-zero if the returned file name should be converted to a full path
            (except when using the .NET Compact Framework).
            </param>
            <returns>The expanded path and filename of the filename</returns>
        </member>
        <member name="M:System.Data.SQLite.SQLiteConnection.GetSchema">
            <overloads>
             The following commands are used to extract schema information out of the database.  Valid schema types are:
             <list type="bullet">
             <item>
             <description>MetaDataCollections</description>
             </item>
             <item>
             <description>DataSourceInformation</description>
             </item>
             <item>
             <description>Catalogs</description>
             </item>
             <item>
             <description>Columns</description>
             </item>
             <item>
             <description>ForeignKeys</description>
             </item>
             <item>
             <description>Indexes</description>
             </item>
             <item>
             <description>IndexColumns</description>
             </item>
             <item>
             <description>Tables</description>
             </item>
             <item>
             <description>Views</description>
             </item>
             <item>
             <description>ViewColumns</description>
             </item>
             </list>
             </overloads>
             <summary>
             Returns the MetaDataCollections schema
             </summary>
             <returns>A DataTable of the MetaDataCollections schema</returns>
        </member>
        <member name="M:System.Data.SQLite.SQLiteConnection.GetSchema(System.String)">
            <summary>
            Returns schema information of the specified collection
            </summary>
            <param name="collectionName">The schema collection to retrieve</param>
            <returns>A DataTable of the specified collection</returns>
        </member>
        <member name="M:System.Data.SQLite.SQLiteConnection.GetSchema(System.String,System.String[])">
            <summary>
            Retrieves schema information using the specified constraint(s) for the specified collection
            </summary>
            <param name="collectionName">The collection to retrieve.</param>
            <param name="restrictionValues">
            The restrictions to impose.  Typically, this may include:
            <list type="table">
            <listheader>
            <term>restrictionValues element index</term>
            <term>usage</term>
            </listheader>
            <item>
            <description>0</description>
            <description>The database (or catalog) name, if applicable.</description>
            </item>
            <item>
            <description>1</description>
            <description>The schema name.  This is not used by this provider.</description>
            </item>
            <item>
            <description>2</description>
            <description>The table name, if applicable.</description>
            </item>
            <item>
            <description>3</description>
            <description>
            Depends on <paramref name="collectionName" />.
            When "IndexColumns", it is the index name; otherwise, it is the column name.
            </description>
            </item>
            <item>
            <description>4</description>
            <description>
            Depends on <paramref name="collectionName" />.
            When "IndexColumns", it is the column name; otherwise, it is not used.
            </description>
            </item>
            </list>
            </param>
            <returns>A DataTable of the specified collection</returns>
        </member>
        <member name="M:System.Data.SQLite.SQLiteConnection.Schema_MetaDataCollections">
            <summary>
            Builds a MetaDataCollections schema datatable
            </summary>
            <returns>DataTable</returns>
        </member>
        <member name="M:System.Data.SQLite.SQLiteConnection.Schema_DataSourceInformation">
            <summary>
            Builds a DataSourceInformation datatable
            </summary>
            <returns>DataTable</returns>
        </member>
        <member name="M:System.Data.SQLite.SQLiteConnection.Schema_Columns(System.String,System.String,System.String)">
            <summary>
            Build a Columns schema
            </summary>
            <param name="strCatalog">The catalog (attached database) to query, can be null</param>
            <param name="strTable">The table to retrieve schema information for, can be null</param>
            <param name="strColumn">The column to retrieve schema information for, can be null</param>
            <returns>DataTable</returns>
        </member>
        <member name="M:System.Data.SQLite.SQLiteConnection.Schema_Indexes(System.String,System.String,System.String)">
            <summary>
            Returns index information for the given database and catalog
            </summary>
            <param name="strCatalog">The catalog (attached database) to query, can be null</param>
            <param name="strIndex">The name of the index to retrieve information for, can be null</param>
            <param name="strTable">The table to retrieve index information for, can be null</param>
            <returns>DataTable</returns>
        </member>
        <member name="M:System.Data.SQLite.SQLiteConnection.Schema_Tables(System.String,System.String,System.String)">
            <summary>
            Retrieves table schema information for the database and catalog
            </summary>
            <param name="strCatalog">The catalog (attached database) to retrieve tables on</param>
            <param name="strTable">The table to retrieve, can be null</param>
            <param name="strType">The table type, can be null</param>
            <returns>DataTable</returns>
        </member>
        <member name="M:System.Data.SQLite.SQLiteConnection.Schema_Views(System.String,System.String)">
            <summary>
            Retrieves view schema information for the database
            </summary>
            <param name="strCatalog">The catalog (attached database) to retrieve views on</param>
            <param name="strView">The view name, can be null</param>
            <returns>DataTable</returns>
        </member>
        <member name="M:System.Data.SQLite.SQLiteConnection.Schema_Catalogs(System.String)">
            <summary>
            Retrieves catalog (attached databases) schema information for the database
            </summary>
            <param name="strCatalog">The catalog to retrieve, can be null</param>
            <returns>DataTable</returns>
        </member>
        <member name="M:System.Data.SQLite.SQLiteConnection.Schema_IndexColumns(System.String,System.String,System.String,System.String)">
            <summary>
            Returns the base column information for indexes in a database
            </summary>
            <param name="strCatalog">The catalog to retrieve indexes for (can be null)</param>
            <param name="strTable">The table to restrict index information by (can be null)</param>
            <param name="strIndex">The index to restrict index information by (can be null)</param>
            <param name="strColumn">The source column to restrict index information by (can be null)</param>
            <returns>A DataTable containing the results</returns>
        </member>
        <member name="M:System.Data.SQLite.SQLiteConnection.Schema_ViewColumns(System.String,System.String,System.String)">
            <summary>
            Returns detailed column information for a specified view
            </summary>
            <param name="strCatalog">The catalog to retrieve columns for (can be null)</param>
            <param name="strView">The view to restrict column information by (can be null)</param>
            <param name="strColumn">The source column to restrict column information by (can be null)</param>
            <returns>A DataTable containing the results</returns>
        </member>
        <member name="M:System.Data.SQLite.SQLiteConnection.Schema_ForeignKeys(System.String,System.String,System.String)">
            <summary>
            Retrieves foreign key information from the specified set of filters
            </summary>
            <param name="strCatalog">An optional catalog to restrict results on</param>
            <param name="strTable">An optional table to restrict results on</param>
            <param name="strKeyName">An optional foreign key name to restrict results on</param>
            <returns>A DataTable with the results of the query</returns>
        </member>
        <member name="E:System.Data.SQLite.SQLiteConnection._handlers">
            <summary>
            Static variable to store the connection event handlers to call.
            </summary>
        </member>
        <member name="E:System.Data.SQLite.SQLiteConnection.StateChange">
            <summary>
            This event is raised whenever the database is opened or closed.
            </summary>
        </member>
        <member name="E:System.Data.SQLite.SQLiteConnection.Changed">
            <summary>
            This event is raised when events related to the lifecycle of a
            SQLiteConnection object occur.
            </summary>
        </member>
        <member name="P:System.Data.SQLite.SQLiteConnection.ConnectionPool">
            <summary>
            This property is used to obtain or set the custom connection pool
            implementation to use, if any.  Setting this property to null will
            cause the default connection pool implementation to be used.
            </summary>
        </member>
        <member name="P:System.Data.SQLite.SQLiteConnection.PoolCount">
            <summary>
            Returns the number of pool entries for the file name associated with this connection.
            </summary>
        </member>
        <member name="P:System.Data.SQLite.SQLiteConnection.ConnectionString">
            <summary>
            The connection string containing the parameters for the connection
            </summary>
            <remarks>
            For the complete list of supported connection string properties,
            please see <see cref="T:System.Data.SQLite.SQLiteConnection"/>.
            </remarks>
        </member>
        <member name="P:System.Data.SQLite.SQLiteConnection.DataSource">
            <summary>
            Returns the data source file name without extension or path.
            </summary>
        </member>
        <member name="P:System.Data.SQLite.SQLiteConnection.FileName">
            <summary>
            Returns the fully qualified path and file name for the currently open
            database, if any.
            </summary>
        </member>
        <member name="P:System.Data.SQLite.SQLiteConnection.Database">
            <summary>
            Returns the string "main".
            </summary>
        </member>
        <member name="P:System.Data.SQLite.SQLiteConnection.DefaultTimeout">
            <summary>
            Gets/sets the default command timeout for newly-created commands.  This is especially useful for
            commands used internally such as inside a SQLiteTransaction, where setting the timeout is not possible.
            This can also be set in the ConnectionString with "Default Timeout"
            </summary>
        </member>
        <member name="P:System.Data.SQLite.SQLiteConnection.BusyTimeout">
            <summary>
            Gets/sets the default busy timeout to use with the SQLite core library.  This is only used when
            opening a connection.
            </summary>
        </member>
        <member name="P:System.Data.SQLite.SQLiteConnection.WaitTimeout">
            <summary>
            <b>EXPERIMENTAL</b> --
            The wait timeout to use with <see cref="M:System.Data.SQLite.SQLiteConnection.WaitForEnlistmentReset(System.Int32,System.Nullable{System.Boolean})"/> method.
            This is only used when waiting for the enlistment to be reset prior to
            enlisting in a transaction, and then only when the appropriate connection
            flag is set.
            </summary>
        </member>
        <member name="P:System.Data.SQLite.SQLiteConnection.PrepareRetries">
            <summary>
            The maximum number of retries when preparing SQL to be executed.  This
            normally only applies to preparation errors resulting from the database
            schema being changed.
            </summary>
        </member>
        <member name="P:System.Data.SQLite.SQLiteConnection.ProgressOps">
            <summary>
            The approximate number of virtual machine instructions between progress
            events.  In order for progress events to actually fire, the event handler
            must be added to the <see cref="E:System.Data.SQLite.SQLiteConnection.Progress"/> event as
            well.  This value will only be used when the underlying native progress
            callback needs to be changed.
            </summary>
        </member>
        <member name="P:System.Data.SQLite.SQLiteConnection.ParseViaFramework">
            <summary>
            Non-zero if the built-in (i.e. framework provided) connection string
            parser should be used when opening the connection.
            </summary>
        </member>
        <member name="P:System.Data.SQLite.SQLiteConnection.Flags">
            <summary>
            Gets/sets the extra behavioral flags for this connection.  See the
            <see cref="T:System.Data.SQLite.SQLiteConnectionFlags"/> enumeration for a list of
            possible values.
            </summary>
        </member>
        <member name="P:System.Data.SQLite.SQLiteConnection.DefaultDbType">
            <summary>
            Gets/sets the default database type for this connection.  This value
            will only be used when not null.
            </summary>
        </member>
        <member name="P:System.Data.SQLite.SQLiteConnection.DefaultTypeName">
            <summary>
            Gets/sets the default database type name for this connection.  This
            value will only be used when not null.
            </summary>
        </member>
        <member name="P:System.Data.SQLite.SQLiteConnection.VfsName">
            <summary>
            Gets/sets the VFS name for this connection.  This value will only be
            used when opening the database.
            </summary>
        </member>
        <member name="P:System.Data.SQLite.SQLiteConnection.OwnHandle">
            <summary>
            Returns non-zero if the underlying native connection handle is
            owned by this instance.
            </summary>
        </member>
        <member name="P:System.Data.SQLite.SQLiteConnection.ServerVersion">
            <summary>
            Returns the version of the underlying SQLite database engine
            </summary>
        </member>
        <member name="P:System.Data.SQLite.SQLiteConnection.LastInsertRowId">
            <summary>
            Returns the rowid of the most recent successful INSERT into the database from this connection.
            </summary>
        </member>
        <member name="P:System.Data.SQLite.SQLiteConnection.Changes">
            <summary>
            Returns the number of rows changed by the last INSERT, UPDATE, or DELETE statement executed on
            this connection.
            </summary>
        </member>
        <member name="P:System.Data.SQLite.SQLiteConnection.AutoCommit">
            <summary>
            Returns non-zero if the given database connection is in autocommit mode.
            Autocommit mode is on by default.  Autocommit mode is disabled by a BEGIN
            statement.  Autocommit mode is re-enabled by a COMMIT or ROLLBACK.
            </summary>
        </member>
        <member name="P:System.Data.SQLite.SQLiteConnection.MemoryUsed">
            <summary>
            Returns the amount of memory (in bytes) currently in use by the SQLite core library.
            </summary>
        </member>
        <member name="P:System.Data.SQLite.SQLiteConnection.MemoryHighwater">
            <summary>
            Returns the maximum amount of memory (in bytes) used by the SQLite core library since the high-water mark was last reset.
            </summary>
        </member>
        <member name="P:System.Data.SQLite.SQLiteConnection.DefineConstants">
            <summary>
            Returns a string containing the define constants (i.e. compile-time
            options) used to compile the core managed assembly, delimited with
            spaces.
            </summary>
        </member>
        <member name="P:System.Data.SQLite.SQLiteConnection.SQLiteVersion">
            <summary>
            Returns the version of the underlying SQLite core library.
            </summary>
        </member>
        <member name="P:System.Data.SQLite.SQLiteConnection.SQLiteSourceId">
            <summary>
            This method returns the string whose value is the same as the
            SQLITE_SOURCE_ID C preprocessor macro used when compiling the
            SQLite core library.
            </summary>
        </member>
        <member name="P:System.Data.SQLite.SQLiteConnection.SQLiteCompileOptions">
            <summary>
            Returns a string containing the compile-time options used to
            compile the SQLite core native library, delimited with spaces.
            </summary>
        </member>
        <member name="P:System.Data.SQLite.SQLiteConnection.InteropVersion">
            <summary>
            This method returns the version of the interop SQLite assembly
            used.  If the SQLite interop assembly is not in use or the
            necessary information cannot be obtained for any reason, a null
            value may be returned.
            </summary>
        </member>
        <member name="P:System.Data.SQLite.SQLiteConnection.InteropSourceId">
            <summary>
            This method returns the string whose value contains the unique
            identifier for the source checkout used to build the interop
            assembly.  If the SQLite interop assembly is not in use or the
            necessary information cannot be obtained for any reason, a null
            value may be returned.
            </summary>
        </member>
        <member name="P:System.Data.SQLite.SQLiteConnection.InteropCompileOptions">
            <summary>
            Returns a string containing the compile-time options used to
            compile the SQLite interop assembly, delimited with spaces.
            </summary>
        </member>
        <member name="P:System.Data.SQLite.SQLiteConnection.ProviderVersion">
            <summary>
            This method returns the version of the managed components used
            to interact with the SQLite core library.  If the necessary
            information cannot be obtained for any reason, a null value may
            be returned.
            </summary>
        </member>
        <member name="P:System.Data.SQLite.SQLiteConnection.ProviderSourceId">
            <summary>
            This method returns the string whose value contains the unique
            identifier for the source checkout used to build the managed
            components currently executing.  If the necessary information
            cannot be obtained for any reason, a null value may be returned.
            </summary>
        </member>
        <member name="P:System.Data.SQLite.SQLiteConnection.DefaultFlags">
            <summary>
            The default connection flags to be used for all opened connections
            when they are not present in the connection string.
            </summary>
        </member>
        <member name="P:System.Data.SQLite.SQLiteConnection.SharedFlags">
            <summary>
            The extra connection flags to be used for all opened connections.
            </summary>
        </member>
        <member name="P:System.Data.SQLite.SQLiteConnection.State">
            <summary>
            Returns the state of the connection.
            </summary>
        </member>
        <member name="E:System.Data.SQLite.SQLiteConnection.Progress">
            <summary>
            This event is raised periodically during long running queries.  Changing
            the value of the <see cref="F:System.Data.SQLite.ProgressEventArgs.ReturnCode"/> property will
            determine if the operation in progress will continue or be interrupted.
            For the entire duration of the event, the associated connection and
            statement objects must not be modified, either directly or indirectly, by
            the called code.
            </summary>
        </member>
        <member name="E:System.Data.SQLite.SQLiteConnection.Authorize">
            <summary>
            This event is raised whenever SQLite encounters an action covered by the
            authorizer during query preparation.  Changing the value of the
            <see cref="F:System.Data.SQLite.AuthorizerEventArgs.ReturnCode"/> property will determine if
            the specific action will be allowed, ignored, or denied.  For the entire
            duration of the event, the associated connection and statement objects
            must not be modified, either directly or indirectly, by the called code.
            </summary>
        </member>
        <member name="E:System.Data.SQLite.SQLiteConnection.Update">
            <summary>
            This event is raised whenever SQLite makes an update/delete/insert into the database on
            this connection.  It only applies to the given connection.
            </summary>
        </member>
        <member name="E:System.Data.SQLite.SQLiteConnection.Commit">
            <summary>
            This event is raised whenever SQLite is committing a transaction.
            Return non-zero to trigger a rollback.
            </summary>
        </member>
        <member name="E:System.Data.SQLite.SQLiteConnection.Trace">
            <summary>
            This event is raised whenever SQLite statement first begins executing on
            this connection.  It only applies to the given connection.
            </summary>
        </member>
        <member name="E:System.Data.SQLite.SQLiteConnection.RollBack">
            <summary>
            This event is raised whenever SQLite is rolling back a transaction.
            </summary>
        </member>
        <member name="P:System.Data.SQLite.SQLiteConnection.DbProviderFactory">
            <summary>
            Returns the <see cref="T:System.Data.SQLite.SQLiteFactory"/> instance.
            </summary>
        </member>
        <member name="T:System.Data.SQLite.SynchronizationModes">
            <summary>
            The I/O file cache flushing behavior for the connection
            </summary>
        </member>
        <member name="F:System.Data.SQLite.SynchronizationModes.Normal">
            <summary>
            Normal file flushing at critical sections of the code
            </summary>
        </member>
        <member name="F:System.Data.SQLite.SynchronizationModes.Full">
            <summary>
            Full file flushing after every write operation
            </summary>
        </member>
        <member name="F:System.Data.SQLite.SynchronizationModes.Off">
            <summary>
            Use the default operating system's file flushing, SQLite does not explicitly flush the file buffers after writing
            </summary>
        </member>
        <member name="T:System.Data.SQLite.SQLiteProgressEventHandler">
            <summary>
            Raised each time the number of virtual machine instructions is
            approximately equal to the value of the
            <see cref="P:System.Data.SQLite.SQLiteConnection.ProgressOps"/> property.
            </summary>
            <param name="sender">The connection performing the operation.</param>
            <param name="e">A <see cref="T:System.Data.SQLite.ProgressEventArgs"/> that contains the
            event data.</param>
        </member>
        <member name="T:System.Data.SQLite.SQLiteAuthorizerEventHandler">
            <summary>
            Raised when authorization is required to perform an action contained
            within a SQL query.
            </summary>
            <param name="sender">The connection performing the action.</param>
            <param name="e">A <see cref="T:System.Data.SQLite.AuthorizerEventArgs"/> that contains the
            event data.</param>
        </member>
        <member name="T:System.Data.SQLite.SQLiteCommitHandler">
            <summary>
            Raised when a transaction is about to be committed.  To roll back a transaction, set the
            rollbackTrans boolean value to true.
            </summary>
            <param name="sender">The connection committing the transaction</param>
            <param name="e">Event arguments on the transaction</param>
        </member>
        <member name="T:System.Data.SQLite.SQLiteUpdateEventHandler">
            <summary>
            Raised when data is inserted, updated and deleted on a given connection
            </summary>
            <param name="sender">The connection committing the transaction</param>
            <param name="e">The event parameters which triggered the event</param>
        </member>
        <member name="T:System.Data.SQLite.SQLiteTraceEventHandler">
            <summary>
            Raised when a statement first begins executing on a given connection
            </summary>
            <param name="sender">The connection executing the statement</param>
            <param name="e">Event arguments of the trace</param>
        </member>
        <member name="T:System.Data.SQLite.SQLiteBackupCallback">
            <summary>
            Raised between each backup step.
            </summary>
            <param name="source">
            The source database connection.
            </param>
            <param name="sourceName">
            The source database name.
            </param>
            <param name="destination">
            The destination database connection.
            </param>
            <param name="destinationName">
            The destination database name.
            </param>
            <param name="pages">
            The number of pages copied with each step.
            </param>
            <param name="remainingPages">
            The number of pages remaining to be copied.
            </param>
            <param name="totalPages">
            The total number of pages in the source database.
            </param>
            <param name="retry">
            Set to true if the operation needs to be retried due to database
            locking issues; otherwise, set to false.
            </param>
            <returns>
            True to continue with the backup process or false to halt the backup
            process, rolling back any changes that have been made so far.
            </returns>
        </member>
        <member name="T:System.Data.SQLite.ProgressEventArgs">
            <summary>
            The event data associated with progress reporting events.
            </summary>
        </member>
        <member name="F:System.Data.SQLite.ProgressEventArgs.UserData">
            <summary>
            The user-defined native data associated with this event.  Currently,
            this will always contain the value of <see cref="F:System.IntPtr.Zero"/>.
            </summary>
        </member>
        <member name="F:System.Data.SQLite.ProgressEventArgs.ReturnCode">
            <summary>
            The return code for the current call into the progress callback.
            </summary>
        </member>
        <member name="M:System.Data.SQLite.ProgressEventArgs.#ctor">
            <summary>
            Constructs an instance of this class with default property values.
            </summary>
        </member>
        <member name="M:System.Data.SQLite.ProgressEventArgs.#ctor(System.IntPtr,System.Data.SQLite.SQLiteProgressReturnCode)">
            <summary>
            Constructs an instance of this class with specific property values.
            </summary>
            <param name="pUserData">
            The user-defined native data associated with this event.
            </param>
            <param name="returnCode">
            The progress return code.
            </param>
        </member>
        <member name="T:System.Data.SQLite.AuthorizerEventArgs">
            <summary>
            The data associated with a call into the authorizer.
            </summary>
        </member>
        <member name="F:System.Data.SQLite.AuthorizerEventArgs.UserData">
            <summary>
            The user-defined native data associated with this event.  Currently,
            this will always contain the value of <see cref="F:System.IntPtr.Zero"/>.
            </summary>
        </member>
        <member name="F:System.Data.SQLite.AuthorizerEventArgs.ActionCode">
            <summary>
            The action code responsible for the current call into the authorizer.
            </summary>
        </member>
        <member name="F:System.Data.SQLite.AuthorizerEventArgs.Argument1">
            <summary>
            The first string argument for the current call into the authorizer.
            The exact value will vary based on the action code, see the
            <see cref="T:System.Data.SQLite.SQLiteAuthorizerActionCode"/> enumeration for possible
            values.
            </summary>
        </member>
        <member name="F:System.Data.SQLite.AuthorizerEventArgs.Argument2">
            <summary>
            The second string argument for the current call into the authorizer.
            The exact value will vary based on the action code, see the
            <see cref="T:System.Data.SQLite.SQLiteAuthorizerActionCode"/> enumeration for possible
            values.
            </summary>
        </member>
        <member name="F:System.Data.SQLite.AuthorizerEventArgs.Database">
            <summary>
            The database name for the current call into the authorizer, if
            applicable.
            </summary>
        </member>
        <member name="F:System.Data.SQLite.AuthorizerEventArgs.Context">
            <summary>
            The name of the inner-most trigger or view that is responsible for
            the access attempt or a null value if this access attempt is directly
            from top-level SQL code.
            </summary>
        </member>
        <member name="F:System.Data.SQLite.AuthorizerEventArgs.ReturnCode">
            <summary>
            The return code for the current call into the authorizer.
            </summary>
        </member>
        <member name="M:System.Data.SQLite.AuthorizerEventArgs.#ctor">
            <summary>
            Constructs an instance of this class with default property values.
            </summary>
        </member>
        <member name="M:System.Data.SQLite.AuthorizerEventArgs.#ctor(System.IntPtr,System.Data.SQLite.SQLiteAuthorizerActionCode,System.String,System.String,System.String,System.String,System.Data.SQLite.SQLiteAuthorizerReturnCode)">
            <summary>
            Constructs an instance of this class with specific property values.
            </summary>
            <param name="pUserData">
            The user-defined native data associated with this event.
            </param>
            <param name="actionCode">
            The authorizer action code.
            </param>
            <param name="argument1">
            The first authorizer argument.
            </param>
            <param name="argument2">
            The second authorizer argument.
            </param>
            <param name="database">
            The database name, if applicable.
            </param>
            <param name="context">
            The name of the inner-most trigger or view that is responsible for
            the access attempt or a null value if this access attempt is directly
            from top-level SQL code.
            </param>
            <param name="returnCode">
            The authorizer return code.
            </param>
        </member>
        <member name="T:System.Data.SQLite.UpdateEventType">
            <summary>
            Whenever an update event is triggered on a connection, this enum will indicate
            exactly what type of operation is being performed.
            </summary>
        </member>
        <member name="F:System.Data.SQLite.UpdateEventType.Delete">
            <summary>
            A row is being deleted from the given database and table
            </summary>
        </member>
        <member name="F:System.Data.SQLite.UpdateEventType.Insert">
            <summary>
            A row is being inserted into the table.
            </summary>
        </member>
        <member name="F:System.Data.SQLite.UpdateEventType.Update">
            <summary>
            A row is being updated in the table.
            </summary>
        </member>
        <member name="T:System.Data.SQLite.UpdateEventArgs">
            <summary>
            Passed during an Update callback, these event arguments detail the type of update operation being performed
            on the given connection.
            </summary>
        </member>
        <member name="F:System.Data.SQLite.UpdateEventArgs.Database">
            <summary>
            The name of the database being updated (usually "main" but can be any attached or temporary database)
            </summary>
        </member>
        <member name="F:System.Data.SQLite.UpdateEventArgs.Table">
            <summary>
            The name of the table being updated
            </summary>
        </member>
        <member name="F:System.Data.SQLite.UpdateEventArgs.Event">
            <summary>
            The type of update being performed (insert/update/delete)
            </summary>
        </member>
        <member name="F:System.Data.SQLite.UpdateEventArgs.RowId">
            <summary>
            The RowId affected by this update.
            </summary>
        </member>
        <member name="T:System.Data.SQLite.CommitEventArgs">
            <summary>
            Event arguments raised when a transaction is being committed
            </summary>
        </member>
        <member name="F:System.Data.SQLite.CommitEventArgs.AbortTransaction">
            <summary>
            Set to true to abort the transaction and trigger a rollback
            </summary>
        </member>
        <member name="T:System.Data.SQLite.TraceEventArgs">
            <summary>
            Passed during an Trace callback, these event arguments contain the UTF-8 rendering of the SQL statement text
            </summary>
        </member>
        <member name="F:System.Data.SQLite.TraceEventArgs.Statement">
            <summary>
            SQL statement text as the statement first begins executing
            </summary>
        </member>
        <member name="T:System.Data.SQLite.ISQLiteConnectionPool">
            <summary>
            This interface represents a custom connection pool implementation
            usable by System.Data.SQLite.
            </summary>
        </member>
        <member name="M:System.Data.SQLite.ISQLiteConnectionPool.GetCounts(System.String,System.Collections.Generic.Dictionary{System.String,System.Int32}@,System.Int32@,System.Int32@,System.Int32@)">
            <summary>
            Counts the number of pool entries matching the specified file name.
            </summary>
            <param name="fileName">
            The file name to match or null to match all files.
            </param>
            <param name="counts">
            The pool entry counts for each matching file.
            </param>
            <param name="openCount">
            The total number of connections successfully opened from any pool.
            </param>
            <param name="closeCount">
            The total number of connections successfully closed from any pool.
            </param>
            <param name="totalCount">
            The total number of pool entries for all matching files.
            </param>
        </member>
        <member name="M:System.Data.SQLite.ISQLiteConnectionPool.ClearPool(System.String)">
            <summary>
            Disposes of all pooled connections associated with the specified
            database file name.
            </summary>
            <param name="fileName">
            The database file name.
            </param>
        </member>
        <member name="M:System.Data.SQLite.ISQLiteConnectionPool.ClearAllPools">
            <summary>
            Disposes of all pooled connections.
            </summary>
        </member>
        <member name="M:System.Data.SQLite.ISQLiteConnectionPool.Add(System.String,System.Object,System.Int32)">
            <summary>
            Adds a connection to the pool of those associated with the
            specified database file name.
            </summary>
            <param name="fileName">
            The database file name.
            </param>
            <param name="handle">
            The database connection handle.
            </param>
            <param name="version">
            The connection pool version at the point the database connection
            handle was received from the connection pool.  This is also the
            connection pool version that the database connection handle was
            created under.
            </param>
        </member>
        <member name="M:System.Data.SQLite.ISQLiteConnectionPool.Remove(System.String,System.Int32,System.Int32@)">
            <summary>
            Removes a connection from the pool of those associated with the
            specified database file name with the intent of using it to
            interact with the database.
            </summary>
            <param name="fileName">
            The database file name.
            </param>
            <param name="maxPoolSize">
            The new maximum size of the connection pool for the specified
            database file name.
            </param>
            <param name="version">
            The connection pool version associated with the returned database
            connection handle, if any.
            </param>
            <returns>
            The database connection handle associated with the specified
            database file name or null if it cannot be obtained.
            </returns>
        </member>
        <member name="T:System.Data.SQLite.SQLiteConnectionPool">
            <summary>
            This default method implementations in this class should not be used by
            applications that make use of COM (either directly or indirectly) due
            to possible deadlocks that can occur during finalization of some COM
            objects.
            </summary>
        </member>
        <member name="F:System.Data.SQLite.SQLiteConnectionPool._syncRoot">
            <summary>
            This field is used to synchronize access to the private static data
            in this class.
            </summary>
        </member>
        <member name="F:System.Data.SQLite.SQLiteConnectionPool._connectionPool">
            <summary>
            When this field is non-null, it will be used to provide the
            implementation of all the connection pool methods; otherwise,
            the default method implementations will be used.
            </summary>
        </member>
        <member name="F:System.Data.SQLite.SQLiteConnectionPool._queueList">
            <summary>
            The dictionary of connection pools, based on the normalized file
            name of the SQLite database.
            </summary>
        </member>
        <member name="F:System.Data.SQLite.SQLiteConnectionPool._poolVersion">
            <summary>
            The default version number new pools will get.
            </summary>
        </member>
        <member name="F:System.Data.SQLite.SQLiteConnectionPool._poolOpened">
            <summary>
            The number of connections successfully opened from any pool.
            This value is incremented by the Remove method.
            </summary>
        </member>
        <member name="F:System.Data.SQLite.SQLiteConnectionPool._poolClosed">
            <summary>
            The number of connections successfully closed from any pool.
            This value is incremented by the Add method.
            </summary>
        </member>
        <member name="M:System.Data.SQLite.SQLiteConnectionPool.GetCounts(System.String,System.Collections.Generic.Dictionary{System.String,System.Int32}@,System.Int32@,System.Int32@,System.Int32@)">
            <summary>
            Counts the number of pool entries matching the specified file name.
            </summary>
            <param name="fileName">
            The file name to match or null to match all files.
            </param>
            <param name="counts">
            The pool entry counts for each matching file.
            </param>
            <param name="openCount">
            The total number of connections successfully opened from any pool.
            </param>
            <param name="closeCount">
            The total number of connections successfully closed from any pool.
            </param>
            <param name="totalCount">
            The total number of pool entries for all matching files.
            </param>
        </member>
        <member name="M:System.Data.SQLite.SQLiteConnectionPool.ClearPool(System.String)">
            <summary>
            Disposes of all pooled connections associated with the specified
            database file name.
            </summary>
            <param name="fileName">
            The database file name.
            </param>
        </member>
        <member name="M:System.Data.SQLite.SQLiteConnectionPool.ClearAllPools">
            <summary>
            Disposes of all pooled connections.
            </summary>
        </member>
        <member name="M:System.Data.SQLite.SQLiteConnectionPool.Add(System.String,System.Data.SQLite.SQLiteConnectionHandle,System.Int32)">
            <summary>
            Adds a connection to the pool of those associated with the
            specified database file name.
            </summary>
            <param name="fileName">
            The database file name.
            </param>
            <param name="handle">
            The database connection handle.
            </param>
            <param name="version">
            The connection pool version at the point the database connection
            handle was received from the connection pool.  This is also the
            connection pool version that the database connection handle was
            created under.
            </param>
        </member>
        <member name="M:System.Data.SQLite.SQLiteConnectionPool.Remove(System.String,System.Int32,System.Int32@)">
            <summary>
            Removes a connection from the pool of those associated with the
            specified database file name with the intent of using it to
            interact with the database.
            </summary>
            <param name="fileName">
            The database file name.
            </param>
            <param name="maxPoolSize">
            The new maximum size of the connection pool for the specified
            database file name.
            </param>
            <param name="version">
            The connection pool version associated with the returned database
            connection handle, if any.
            </param>
            <returns>
            The database connection handle associated with the specified
            database file name or null if it cannot be obtained.
            </returns>
        </member>
        <member name="M:System.Data.SQLite.SQLiteConnectionPool.GetConnectionPool">
            <summary>
            This method is used to obtain a reference to the custom connection
            pool implementation currently in use, if any.
            </summary>
            <returns>
            The custom connection pool implementation or null if the default
            connection pool implementation should be used.
            </returns>
        </member>
        <member name="M:System.Data.SQLite.SQLiteConnectionPool.SetConnectionPool(System.Data.SQLite.ISQLiteConnectionPool)">
            <summary>
            This method is used to set the reference to the custom connection
            pool implementation to use, if any.
            </summary>
            <param name="connectionPool">
            The custom connection pool implementation to use or null if the
            default connection pool implementation should be used.
            </param>
        </member>
        <member name="M:System.Data.SQLite.SQLiteConnectionPool.ResizePool(System.Data.SQLite.SQLiteConnectionPool.PoolQueue,System.Boolean)">
            <summary>
            We do not have to thread-lock anything in this function, because it
            is only called by other functions above which already take the lock.
            </summary>
            <param name="queue">
            The pool queue to resize.
            </param>
            <param name="add">
            If a function intends to add to the pool, this is true, which
            forces the resize to take one more than it needs from the pool.
            </param>
        </member>
        <member name="T:System.Data.SQLite.SQLiteConnectionPool.PoolQueue">
            <summary>
            Keeps track of connections made on a specified file.  The PoolVersion
            dictates whether old objects get returned to the pool or discarded
            when no longer in use.
            </summary>
        </member>
        <member name="F:System.Data.SQLite.SQLiteConnectionPool.PoolQueue.Queue">
            <summary>
            The queue of weak references to the actual database connection
            handles.
            </summary>
        </member>
        <member name="F:System.Data.SQLite.SQLiteConnectionPool.PoolQueue.PoolVersion">
            <summary>
            This pool version associated with the database connection
            handles in this pool queue.
            </summary>
        </member>
        <member name="F:System.Data.SQLite.SQLiteConnectionPool.PoolQueue.MaxPoolSize">
            <summary>
            The maximum size of this pool queue.
            </summary>
        </member>
        <member name="M:System.Data.SQLite.SQLiteConnectionPool.PoolQueue.#ctor(System.Int32,System.Int32)">
            <summary>
            Constructs a connection pool queue using the specified version
            and maximum size.  Normally, all the database connection
            handles in this pool are associated with a single database file
            name.
            </summary>
            <param name="version">
            The initial pool version for this connection pool queue.
            </param>
            <param name="maxSize">
            The initial maximum size for this connection pool queue.
            </param>
        </member>
        <member name="T:System.Data.SQLite.SQLiteConnectionStringBuilder">
            <summary>
            SQLite implementation of DbConnectionStringBuilder.
            </summary>
        </member>
        <member name="F:System.Data.SQLite.SQLiteConnectionStringBuilder._properties">
            <summary>
            Properties of this class
            </summary>
        </member>
        <member name="M:System.Data.SQLite.SQLiteConnectionStringBuilder.#ctor">
            <overloads>
            Constructs a new instance of the class
            </overloads>
            <summary>
            Default constructor
            </summary>
        </member>
        <member name="M:System.Data.SQLite.SQLiteConnectionStringBuilder.#ctor(System.String)">
            <summary>
            Constructs a new instance of the class using the specified connection string.
            </summary>
            <param name="connectionString">The connection string to parse</param>
        </member>
        <member name="M:System.Data.SQLite.SQLiteConnectionStringBuilder.Initialize(System.String)">
            <summary>
            Private initializer, which assigns the connection string and resets the builder
            </summary>
            <param name="cnnString">The connection string to assign</param>
        </member>
        <member name="M:System.Data.SQLite.SQLiteConnectionStringBuilder.TryGetValue(System.String,System.Object@)">
            <summary>
            Helper function for retrieving values from the connectionstring
            </summary>
            <param name="keyword">The keyword to retrieve settings for</param>
            <param name="value">The resulting parameter value</param>
            <returns>Returns true if the value was found and returned</returns>
        </member>
        <member name="M:System.Data.SQLite.SQLiteConnectionStringBuilder.FallbackGetProperties(System.Collections.Hashtable)">
            <summary>
            Fallback method for MONO, which doesn't implement DbConnectionStringBuilder.GetProperties()
            </summary>
            <param name="propertyList">The hashtable to fill with property descriptors</param>
        </member>
        <member name="P:System.Data.SQLite.SQLiteConnectionStringBuilder.Version">
            <summary>
            Gets/Sets the default version of the SQLite engine to instantiate.  Currently the only valid value is 3, indicating version 3 of the sqlite library.
            </summary>
        </member>
        <member name="P:System.Data.SQLite.SQLiteConnectionStringBuilder.SyncMode">
            <summary>
            Gets/Sets the synchronization mode (file flushing) of the connection string.  Default is "Normal".
            </summary>
        </member>
        <member name="P:System.Data.SQLite.SQLiteConnectionStringBuilder.UseUTF16Encoding">
            <summary>
            Gets/Sets the encoding for the connection string.  The default is "False" which indicates UTF-8 encoding.
            </summary>
        </member>
        <member name="P:System.Data.SQLite.SQLiteConnectionStringBuilder.Pooling">
            <summary>
            Gets/Sets whether or not to use connection pooling.  The default is "False"
            </summary>
        </member>
        <member name="P:System.Data.SQLite.SQLiteConnectionStringBuilder.BinaryGUID">
            <summary>
            Gets/Sets whethor not to store GUID's in binary format.  The default is True
            which saves space in the database.
            </summary>
        </member>
        <member name="P:System.Data.SQLite.SQLiteConnectionStringBuilder.DataSource">
            <summary>
            Gets/Sets the filename to open on the connection string.
            </summary>
        </member>
        <member name="P:System.Data.SQLite.SQLiteConnectionStringBuilder.Uri">
            <summary>
            An alternate to the data source property
            </summary>
        </member>
        <member name="P:System.Data.SQLite.SQLiteConnectionStringBuilder.FullUri">
            <summary>
            An alternate to the data source property that uses the SQLite URI syntax.
            </summary>
        </member>
        <member name="P:System.Data.SQLite.SQLiteConnectionStringBuilder.DefaultTimeout">
            <summary>
            Gets/sets the default command timeout for newly-created commands.  This is especially useful for
            commands used internally such as inside a SQLiteTransaction, where setting the timeout is not possible.
            </summary>
        </member>
        <member name="P:System.Data.SQLite.SQLiteConnectionStringBuilder.BusyTimeout">
            <summary>
            Gets/sets the busy timeout to use with the SQLite core library.
            </summary>
        </member>
        <member name="P:System.Data.SQLite.SQLiteConnectionStringBuilder.WaitTimeout">
            <summary>
            <b>EXPERIMENTAL</b> --
            The wait timeout to use with
            <see cref="M:System.Data.SQLite.SQLiteConnection.WaitForEnlistmentReset(System.Int32,System.Nullable{System.Boolean})"/> method.
            This is only used when waiting for the enlistment to be reset
            prior to enlisting in a transaction, and then only when the
            appropriate connection flag is set.
            </summary>
        </member>
        <member name="P:System.Data.SQLite.SQLiteConnectionStringBuilder.PrepareRetries">
            <summary>
            Gets/sets the maximum number of retries when preparing SQL to be executed.
            This normally only applies to preparation errors resulting from the database
            schema being changed.
            </summary>
        </member>
        <member name="P:System.Data.SQLite.SQLiteConnectionStringBuilder.ProgressOps">
            <summary>
            Gets/sets the approximate number of virtual machine instructions between
            progress events.  In order for progress events to actually fire, the event
            handler must be added to the <see cref="E:System.Data.SQLite.SQLiteConnection.Progress"/> event
            as well.
            </summary>
        </member>
        <member name="P:System.Data.SQLite.SQLiteConnectionStringBuilder.Enlist">
            <summary>
            Determines whether or not the connection will automatically participate
            in the current distributed transaction (if one exists)
            </summary>
        </member>
        <member name="P:System.Data.SQLite.SQLiteConnectionStringBuilder.FailIfMissing">
            <summary>
            If set to true, will throw an exception if the database specified in the connection
            string does not exist.  If false, the database will be created automatically.
            </summary>
        </member>
        <member name="P:System.Data.SQLite.SQLiteConnectionStringBuilder.LegacyFormat">
            <summary>
            If enabled, uses the legacy 3.xx format for maximum compatibility, but results in larger
            database sizes.
            </summary>
        </member>
        <member name="P:System.Data.SQLite.SQLiteConnectionStringBuilder.ReadOnly">
            <summary>
            When enabled, the database will be opened for read-only access and writing will be disabled.
            </summary>
        </member>
        <member name="P:System.Data.SQLite.SQLiteConnectionStringBuilder.Password">
            <summary>
            Gets/sets the database encryption password
            </summary>
        </member>
        <member name="P:System.Data.SQLite.SQLiteConnectionStringBuilder.HexPassword">
            <summary>
            Gets/sets the database encryption hexadecimal password
            </summary>
        </member>
        <member name="P:System.Data.SQLite.SQLiteConnectionStringBuilder.PageSize">
            <summary>
            Gets/Sets the page size for the connection.
            </summary>
        </member>
        <member name="P:System.Data.SQLite.SQLiteConnectionStringBuilder.MaxPageCount">
            <summary>
            Gets/Sets the maximum number of pages the database may hold
            </summary>
        </member>
        <member name="P:System.Data.SQLite.SQLiteConnectionStringBuilder.CacheSize">
            <summary>
            Gets/Sets the cache size for the connection.
            </summary>
        </member>
        <member name="P:System.Data.SQLite.SQLiteConnectionStringBuilder.DateTimeFormat">
            <summary>
            Gets/Sets the DateTime format for the connection.
            </summary>
        </member>
        <member name="P:System.Data.SQLite.SQLiteConnectionStringBuilder.DateTimeKind">
            <summary>
            Gets/Sets the DateTime kind for the connection.
            </summary>
        </member>
        <member name="P:System.Data.SQLite.SQLiteConnectionStringBuilder.DateTimeFormatString">
            <summary>
            Gets/sets the DateTime format string used for formatting
            and parsing purposes.
            </summary>
        </member>
        <member name="P:System.Data.SQLite.SQLiteConnectionStringBuilder.BaseSchemaName">
            <summary>
            Gets/Sets the placeholder base schema name used for
            .NET Framework compatibility purposes.
            </summary>
        </member>
        <member name="P:System.Data.SQLite.SQLiteConnectionStringBuilder.JournalMode">
            <summary>
            Determines how SQLite handles the transaction journal file.
            </summary>
        </member>
        <member name="P:System.Data.SQLite.SQLiteConnectionStringBuilder.DefaultIsolationLevel">
            <summary>
            Sets the default isolation level for transactions on the connection.
            </summary>
        </member>
        <member name="P:System.Data.SQLite.SQLiteConnectionStringBuilder.DefaultDbType">
            <summary>
            Gets/sets the default database type for the connection.
            </summary>
        </member>
        <member name="P:System.Data.SQLite.SQLiteConnectionStringBuilder.DefaultTypeName">
            <summary>
            Gets/sets the default type name for the connection.
            </summary>
        </member>
        <member name="P:System.Data.SQLite.SQLiteConnectionStringBuilder.VfsName">
            <summary>
            Gets/sets the VFS name for the connection.
            </summary>
        </member>
        <member name="P:System.Data.SQLite.SQLiteConnectionStringBuilder.ForeignKeys">
            <summary>
            If enabled, use foreign key constraints
            </summary>
        </member>
        <member name="P:System.Data.SQLite.SQLiteConnectionStringBuilder.RecursiveTriggers">
            <summary>
            Enable or disable the recursive trigger capability.
            </summary>
        </member>
        <member name="P:System.Data.SQLite.SQLiteConnectionStringBuilder.ZipVfsVersion">
            <summary>
            If non-null, this is the version of ZipVFS to use.  This requires the
            System.Data.SQLite interop assembly -AND- primary managed assembly to
            be compiled with the INTEROP_INCLUDE_ZIPVFS option; otherwise, this
            property does nothing.
            </summary>
        </member>
        <member name="P:System.Data.SQLite.SQLiteConnectionStringBuilder.Flags">
            <summary>
            Gets/Sets the extra behavioral flags.
            </summary>
        </member>
        <member name="P:System.Data.SQLite.SQLiteConnectionStringBuilder.SetDefaults">
            <summary>
            If enabled, apply the default connection settings to opened databases.
            </summary>
        </member>
        <member name="P:System.Data.SQLite.SQLiteConnectionStringBuilder.ToFullPath">
            <summary>
            If enabled, attempt to resolve the provided data source file name to a
            full path before opening.
            </summary>
        </member>
        <member name="P:System.Data.SQLite.SQLiteConnectionStringBuilder.NoDefaultFlags">
            <summary>
            If enabled, skip using the configured default connection flags.
            </summary>
        </member>
        <member name="P:System.Data.SQLite.SQLiteConnectionStringBuilder.NoSharedFlags">
            <summary>
            If enabled, skip using the configured shared connection flags.
            </summary>
        </member>
        <member name="T:System.Data.SQLite.TypeAffinity">
            <summary>
            SQLite has very limited types, and is inherently text-based.  The first 5 types below represent the sum of all types SQLite
            understands.  The DateTime extension to the spec is for internal use only.
            </summary>
        </member>
        <member name="F:System.Data.SQLite.TypeAffinity.Uninitialized">
            <summary>
            Not used
            </summary>
        </member>
        <member name="F:System.Data.SQLite.TypeAffinity.Int64">
            <summary>
            All integers in SQLite default to Int64
            </summary>
        </member>
        <member name="F:System.Data.SQLite.TypeAffinity.Double">
            <summary>
            All floating point numbers in SQLite default to double
            </summary>
        </member>
        <member name="F:System.Data.SQLite.TypeAffinity.Text">
            <summary>
            The default data type of SQLite is text
            </summary>
        </member>
        <member name="F:System.Data.SQLite.TypeAffinity.Blob">
            <summary>
            Typically blob types are only seen when returned from a function
            </summary>
        </member>
        <member name="F:System.Data.SQLite.TypeAffinity.Null">
            <summary>
            Null types can be returned from functions
            </summary>
        </member>
        <member name="F:System.Data.SQLite.TypeAffinity.DateTime">
            <summary>
            Used internally by this provider
            </summary>
        </member>
        <member name="F:System.Data.SQLite.TypeAffinity.None">
            <summary>
            Used internally by this provider
            </summary>
        </member>
        <member name="T:System.Data.SQLite.SQLiteConnectionEventType">
            <summary>
            These are the event types associated with the
            <see cref="T:System.Data.SQLite.SQLiteConnectionEventHandler"/>
            delegate (and its corresponding event) and the
            <see cref="T:System.Data.SQLite.ConnectionEventArgs"/> class.
            </summary>
        </member>
        <member name="F:System.Data.SQLite.SQLiteConnectionEventType.Invalid">
            <summary>
            Not used.
            </summary>
        </member>
        <member name="F:System.Data.SQLite.SQLiteConnectionEventType.Unknown">
            <summary>
            Not used.
            </summary>
        </member>
        <member name="F:System.Data.SQLite.SQLiteConnectionEventType.Opening">
            <summary>
            The connection is being opened.
            </summary>
        </member>
        <member name="F:System.Data.SQLite.SQLiteConnectionEventType.ConnectionString">
            <summary>
            The connection string has been parsed.
            </summary>
        </member>
        <member name="F:System.Data.SQLite.SQLiteConnectionEventType.Opened">
            <summary>
            The connection was opened.
            </summary>
        </member>
        <member name="F:System.Data.SQLite.SQLiteConnectionEventType.ChangeDatabase">
            <summary>
            The <see cref="F:System.Data.SQLite.SQLiteConnectionEventType.ChangeDatabase"/> method was called on the
            connection.
            </summary>
        </member>
        <member name="F:System.Data.SQLite.SQLiteConnectionEventType.NewTransaction">
            <summary>
            A transaction was created using the connection.
            </summary>
        </member>
        <member name="F:System.Data.SQLite.SQLiteConnectionEventType.EnlistTransaction">
            <summary>
            The connection was enlisted into a transaction.
            </summary>
        </member>
        <member name="F:System.Data.SQLite.SQLiteConnectionEventType.NewCommand">
            <summary>
            A command was created using the connection.
            </summary>
        </member>
        <member name="F:System.Data.SQLite.SQLiteConnectionEventType.NewDataReader">
            <summary>
            A data reader was created using the connection.
            </summary>
        </member>
        <member name="F:System.Data.SQLite.SQLiteConnectionEventType.NewCriticalHandle">
            <summary>
            An instance of a <see cref="T:System.Runtime.InteropServices.CriticalHandle"/> derived class has
            been created to wrap a native resource.
            </summary>
        </member>
        <member name="F:System.Data.SQLite.SQLiteConnectionEventType.Closing">
            <summary>
            The connection is being closed.
            </summary>
        </member>
        <member name="F:System.Data.SQLite.SQLiteConnectionEventType.Closed">
            <summary>
            The connection was closed.
            </summary>
        </member>
        <member name="F:System.Data.SQLite.SQLiteConnectionEventType.DisposingCommand">
            <summary>
            A command is being disposed.
            </summary>
        </member>
        <member name="F:System.Data.SQLite.SQLiteConnectionEventType.DisposingDataReader">
            <summary>
            A data reader is being disposed.
            </summary>
        </member>
        <member name="F:System.Data.SQLite.SQLiteConnectionEventType.ClosingDataReader">
            <summary>
            A data reader is being closed.
            </summary>
        </member>
        <member name="F:System.Data.SQLite.SQLiteConnectionEventType.OpenedFromPool">
            <summary>
            A native resource was opened (i.e. obtained) from the pool.
            </summary>
        </member>
        <member name="F:System.Data.SQLite.SQLiteConnectionEventType.ClosedToPool">
            <summary>
            A native resource was closed (i.e. released) to the pool.
            </summary>
        </member>
        <member name="T:System.Data.SQLite.SQLiteDateFormats">
             <summary>
             This implementation of SQLite for ADO.NET can process date/time fields in
             databases in one of six formats.
             </summary>
             <remarks>
             ISO8601 format is more compatible, readable, fully-processable, but less
             accurate as it does not provide time down to fractions of a second.
             JulianDay is the numeric format the SQLite uses internally and is arguably
             the most compatible with 3rd party tools.  It is not readable as text
             without post-processing.  Ticks less compatible with 3rd party tools that
             query the database, and renders the DateTime field unreadable as text
             without post-processing.  UnixEpoch is more compatible with Unix systems.
             InvariantCulture allows the configured format for the invariant culture
             format to be used and is human readable.  CurrentCulture allows the
             configured format for the current culture to be used and is also human
             readable.
            
             The preferred order of choosing a DateTime format is JulianDay, ISO8601,
             and then Ticks.  Ticks is mainly present for legacy code support.
             </remarks>
        </member>
        <member name="F:System.Data.SQLite.SQLiteDateFormats.Ticks">
            <summary>
            Use the value of DateTime.Ticks.  This value is not recommended and is not well supported with LINQ.
            </summary>
        </member>
        <member name="F:System.Data.SQLite.SQLiteDateFormats.ISO8601">
            <summary>
            Use the ISO-8601 format.  Uses the "yyyy-MM-dd HH:mm:ss.FFFFFFFK" format for UTC DateTime values and
            "yyyy-MM-dd HH:mm:ss.FFFFFFF" format for local DateTime values).
            </summary>
        </member>
        <member name="F:System.Data.SQLite.SQLiteDateFormats.JulianDay">
            <summary>
            The interval of time in days and fractions of a day since January 1, 4713 BC.
            </summary>
        </member>
        <member name="F:System.Data.SQLite.SQLiteDateFormats.UnixEpoch">
            <summary>
            The whole number of seconds since the Unix epoch (January 1, 1970).
            </summary>
        </member>
        <member name="F:System.Data.SQLite.SQLiteDateFormats.InvariantCulture">
            <summary>
            Any culture-independent string value that the .NET Framework can interpret as a valid DateTime.
            </summary>
        </member>
        <member name="F:System.Data.SQLite.SQLiteDateFormats.CurrentCulture">
            <summary>
            Any string value that the .NET Framework can interpret as a valid DateTime using the current culture.
            </summary>
        </member>
        <member name="F:System.Data.SQLite.SQLiteDateFormats.Default">
            <summary>
            The default format for this provider.
            </summary>
        </member>
        <member name="T:System.Data.SQLite.SQLiteJournalModeEnum">
             <summary>
             This enum determines how SQLite treats its journal file.
             </summary>
             <remarks>
             By default SQLite will create and delete the journal file when needed during a transaction.
             However, for some computers running certain filesystem monitoring tools, the rapid
             creation and deletion of the journal file can cause those programs to fail, or to interfere with SQLite.
            
             If a program or virus scanner is interfering with SQLite's journal file, you may receive errors like "unable to open database file"
             when starting a transaction.  If this is happening, you may want to change the default journal mode to Persist.
             </remarks>
        </member>
        <member name="F:System.Data.SQLite.SQLiteJournalModeEnum.Default">
            <summary>
            The default mode, this causes SQLite to use the existing journaling mode for the database.
            </summary>
        </member>
        <member name="F:System.Data.SQLite.SQLiteJournalModeEnum.Delete">
            <summary>
            SQLite will create and destroy the journal file as-needed.
            </summary>
        </member>
        <member name="F:System.Data.SQLite.SQLiteJournalModeEnum.Persist">
            <summary>
            When this is set, SQLite will keep the journal file even after a transaction has completed.  It's contents will be erased,
            and the journal re-used as often as needed.  If it is deleted, it will be recreated the next time it is needed.
            </summary>
        </member>
        <member name="F:System.Data.SQLite.SQLiteJournalModeEnum.Off">
            <summary>
            This option disables the rollback journal entirely.  Interrupted transactions or a program crash can cause database
            corruption in this mode!
            </summary>
        </member>
        <member name="F:System.Data.SQLite.SQLiteJournalModeEnum.Truncate">
            <summary>
            SQLite will truncate the journal file to zero-length instead of deleting it.
            </summary>
        </member>
        <member name="F:System.Data.SQLite.SQLiteJournalModeEnum.Memory">
            <summary>
            SQLite will store the journal in volatile RAM.  This saves disk I/O but at the expense of database safety and integrity.
            If the application using SQLite crashes in the middle of a transaction when the MEMORY journaling mode is set, then the
            database file will very likely go corrupt.
            </summary>
        </member>
        <member name="F:System.Data.SQLite.SQLiteJournalModeEnum.Wal">
            <summary>
            SQLite uses a write-ahead log instead of a rollback journal to implement transactions.  The WAL journaling mode is persistent;
            after being set it stays in effect across multiple database connections and after closing and reopening the database. A database
            in WAL journaling mode can only be accessed by SQLite version 3.7.0 or later.
            </summary>
        </member>
        <member name="T:System.Data.SQLite.SQLiteSynchronousEnum">
            <summary>
            Possible values for the "synchronous" database setting.  This setting determines
            how often the database engine calls the xSync method of the VFS.
            </summary>
        </member>
        <member name="F:System.Data.SQLite.SQLiteSynchronousEnum.Default">
            <summary>
            Use the default "synchronous" database setting.  Currently, this should be
            the same as using the FULL mode.
            </summary>
        </member>
        <member name="F:System.Data.SQLite.SQLiteSynchronousEnum.Off">
            <summary>
            The database engine continues without syncing as soon as it has handed
            data off to the operating system.  If the application running SQLite
            crashes, the data will be safe, but the database might become corrupted
            if the operating system crashes or the computer loses power before that
            data has been written to the disk surface.
            </summary>
        </member>
        <member name="F:System.Data.SQLite.SQLiteSynchronousEnum.Normal">
            <summary>
            The database engine will still sync at the most critical moments, but
            less often than in FULL mode.  There is a very small (though non-zero)
            chance that a power failure at just the wrong time could corrupt the
            database in NORMAL mode.
            </summary>
        </member>
        <member name="F:System.Data.SQLite.SQLiteSynchronousEnum.Full">
            <summary>
            The database engine will use the xSync method of the VFS to ensure that
            all content is safely written to the disk surface prior to continuing.
            This ensures that an operating system crash or power failure will not
            corrupt the database.  FULL synchronous is very safe, but it is also
            slower.
            </summary>
        </member>
        <member name="T:System.Data.SQLite.SQLiteExecuteType">
            <summary>
            The requested command execution type.  This controls which method of the
            <see cref="T:System.Data.SQLite.SQLiteCommand"/> object will be called.
            </summary>
        </member>
        <member name="F:System.Data.SQLite.SQLiteExecuteType.None">
            <summary>
            Do nothing.  No method will be called.
            </summary>
        </member>
        <member name="F:System.Data.SQLite.SQLiteExecuteType.NonQuery">
            <summary>
            The command is not expected to return a result -OR- the result is not
            needed.  The <see cref="M:System.Data.SQLite.SQLiteCommand.ExecuteNonQuery"/> or
            <see cref="M:System.Data.SQLite.SQLiteCommand.ExecuteNonQuery(System.Data.CommandBehavior)"/>  method
            will be called.
            </summary>
        </member>
        <member name="F:System.Data.SQLite.SQLiteExecuteType.Scalar">
            <summary>
            The command is expected to return a scalar result -OR- the result should
            be limited to a scalar result.  The <see cref="M:System.Data.SQLite.SQLiteCommand.ExecuteScalar"/>
            or <see cref="M:System.Data.SQLite.SQLiteCommand.ExecuteScalar(System.Data.CommandBehavior)"/> method will
            be called.
            </summary>
        </member>
        <member name="F:System.Data.SQLite.SQLiteExecuteType.Reader">
            <summary>
            The command is expected to return <see cref="T:System.Data.SQLite.SQLiteDataReader"/> result.
            The <see cref="M:System.Data.SQLite.SQLiteCommand.ExecuteReader"/> or
            <see cref="M:System.Data.SQLite.SQLiteCommand.ExecuteReader(System.Data.CommandBehavior)"/> method will
            be called.
            </summary>
        </member>
        <member name="F:System.Data.SQLite.SQLiteExecuteType.Default">
            <summary>
            Use the default command execution type.  Using this value is the same
            as using the <see cref="F:System.Data.SQLite.SQLiteExecuteType.NonQuery"/> value.
            </summary>
        </member>
        <member name="T:System.Data.SQLite.SQLiteAuthorizerActionCode">
            <summary>
            The action code responsible for the current call into the authorizer.
            </summary>
        </member>
        <member name="F:System.Data.SQLite.SQLiteAuthorizerActionCode.None">
            <summary>
            No action is being performed.  This value should not be used from
            external code.
            </summary>
        </member>
        <member name="F:System.Data.SQLite.SQLiteAuthorizerActionCode.Copy">
            <summary>
            No longer used.
            </summary>
        </member>
        <member name="F:System.Data.SQLite.SQLiteAuthorizerActionCode.CreateIndex">
             <summary>
             An index will be created.  The action-specific arguments are the
             index name and the table name.
            
             </summary>
        </member>
        <member name="F:System.Data.SQLite.SQLiteAuthorizerActionCode.CreateTable">
            <summary>
            A table will be created.  The action-specific arguments are the
            table name and a null value.
            </summary>
        </member>
        <member name="F:System.Data.SQLite.SQLiteAuthorizerActionCode.CreateTempIndex">
            <summary>
            A temporary index will be created.  The action-specific arguments
            are the index name and the table name.
            </summary>
        </member>
        <member name="F:System.Data.SQLite.SQLiteAuthorizerActionCode.CreateTempTable">
            <summary>
            A temporary table will be created.  The action-specific arguments
            are the table name and a null value.
            </summary>
        </member>
        <member name="F:System.Data.SQLite.SQLiteAuthorizerActionCode.CreateTempTrigger">
            <summary>
            A temporary trigger will be created.  The action-specific arguments
            are the trigger name and the table name.
            </summary>
        </member>
        <member name="F:System.Data.SQLite.SQLiteAuthorizerActionCode.CreateTempView">
            <summary>
            A temporary view will be created.  The action-specific arguments are
            the view name and a null value.
            </summary>
        </member>
        <member name="F:System.Data.SQLite.SQLiteAuthorizerActionCode.CreateTrigger">
            <summary>
            A trigger will be created.  The action-specific arguments are the
            trigger name and the table name.
            </summary>
        </member>
        <member name="F:System.Data.SQLite.SQLiteAuthorizerActionCode.CreateView">
            <summary>
            A view will be created.  The action-specific arguments are the view
            name and a null value.
            </summary>
        </member>
        <member name="F:System.Data.SQLite.SQLiteAuthorizerActionCode.Delete">
            <summary>
            A DELETE statement will be executed.  The action-specific arguments
            are the table name and a null value.
            </summary>
        </member>
        <member name="F:System.Data.SQLite.SQLiteAuthorizerActionCode.DropIndex">
            <summary>
            An index will be dropped.  The action-specific arguments are the
            index name and the table name.
            </summary>
        </member>
        <member name="F:System.Data.SQLite.SQLiteAuthorizerActionCode.DropTable">
            <summary>
            A table will be dropped.  The action-specific arguments are the tables
            name and a null value.
            </summary>
        </member>
        <member name="F:System.Data.SQLite.SQLiteAuthorizerActionCode.DropTempIndex">
            <summary>
            A temporary index will be dropped.  The action-specific arguments are
            the index name and the table name.
            </summary>
        </member>
        <member name="F:System.Data.SQLite.SQLiteAuthorizerActionCode.DropTempTable">
            <summary>
            A temporary table will be dropped.  The action-specific arguments are
            the table name and a null value.
            </summary>
        </member>
        <member name="F:System.Data.SQLite.SQLiteAuthorizerActionCode.DropTempTrigger">
            <summary>
            A temporary trigger will be dropped.  The action-specific arguments
            are the trigger name and the table name.
            </summary>
        </member>
        <member name="F:System.Data.SQLite.SQLiteAuthorizerActionCode.DropTempView">
            <summary>
            A temporary view will be dropped.  The action-specific arguments are
            the view name and a null value.
            </summary>
        </member>
        <member name="F:System.Data.SQLite.SQLiteAuthorizerActionCode.DropTrigger">
            <summary>
            A trigger will be dropped.  The action-specific arguments are the
            trigger name and the table name.
            </summary>
        </member>
        <member name="F:System.Data.SQLite.SQLiteAuthorizerActionCode.DropView">
            <summary>
            A view will be dropped.  The action-specific arguments are the view
            name and a null value.
            </summary>
        </member>
        <member name="F:System.Data.SQLite.SQLiteAuthorizerActionCode.Insert">
            <summary>
            An INSERT statement will be executed.  The action-specific arguments
            are the table name and a null value.
            </summary>
        </member>
        <member name="F:System.Data.SQLite.SQLiteAuthorizerActionCode.Pragma">
            <summary>
            A PRAGMA statement will be executed.  The action-specific arguments
            are the name of the PRAGMA and the new value or a null value.
            </summary>
        </member>
        <member name="F:System.Data.SQLite.SQLiteAuthorizerActionCode.Read">
            <summary>
            A table column will be read.  The action-specific arguments are the
            table name and the column name.
            </summary>
        </member>
        <member name="F:System.Data.SQLite.SQLiteAuthorizerActionCode.Select">
            <summary>
            A SELECT statement will be executed.  The action-specific arguments
            are both null values.
            </summary>
        </member>
        <member name="F:System.Data.SQLite.SQLiteAuthorizerActionCode.Transaction">
            <summary>
            A transaction will be started, committed, or rolled back.  The
            action-specific arguments are the name of the operation (BEGIN,
            COMMIT, or ROLLBACK) and a null value.
            </summary>
        </member>
        <member name="F:System.Data.SQLite.SQLiteAuthorizerActionCode.Update">
            <summary>
            An UPDATE statement will be executed.  The action-specific arguments
            are the table name and the column name.
            </summary>
        </member>
        <member name="F:System.Data.SQLite.SQLiteAuthorizerActionCode.Attach">
            <summary>
            A database will be attached to the connection.  The action-specific
            arguments are the database file name and a null value.
            </summary>
        </member>
        <member name="F:System.Data.SQLite.SQLiteAuthorizerActionCode.Detach">
            <summary>
            A database will be detached from the connection.  The action-specific
            arguments are the database name and a null value.
            </summary>
        </member>
        <member name="F:System.Data.SQLite.SQLiteAuthorizerActionCode.AlterTable">
            <summary>
            The schema of a table will be altered.  The action-specific arguments
            are the database name and the table name.
            </summary>
        </member>
        <member name="F:System.Data.SQLite.SQLiteAuthorizerActionCode.Reindex">
            <summary>
            An index will be deleted and then recreated.  The action-specific
            arguments are the index name and a null value.
            </summary>
        </member>
        <member name="F:System.Data.SQLite.SQLiteAuthorizerActionCode.Analyze">
            <summary>
            A table will be analyzed to gathers statistics about it.  The
            action-specific arguments are the table name and a null value.
            </summary>
        </member>
        <member name="F:System.Data.SQLite.SQLiteAuthorizerActionCode.CreateVtable">
            <summary>
            A virtual table will be created.  The action-specific arguments are
            the table name and the module name.
            </summary>
        </member>
        <member name="F:System.Data.SQLite.SQLiteAuthorizerActionCode.DropVtable">
            <summary>
            A virtual table will be dropped.  The action-specific arguments are
            the table name and the module name.
            </summary>
        </member>
        <member name="F:System.Data.SQLite.SQLiteAuthorizerActionCode.Function">
            <summary>
            A SQL function will be called.  The action-specific arguments are a
            null value and the function name.
            </summary>
        </member>
        <member name="F:System.Data.SQLite.SQLiteAuthorizerActionCode.Savepoint">
            <summary>
            A savepoint will be created, released, or rolled back.  The
            action-specific arguments are the name of the operation (BEGIN,
            RELEASE, or ROLLBACK) and the savepoint name.
            </summary>
        </member>
        <member name="F:System.Data.SQLite.SQLiteAuthorizerActionCode.Recursive">
            <summary>
            A recursive query will be executed.  The action-specific arguments
            are two null values.
            </summary>
        </member>
        <member name="T:System.Data.SQLite.SQLiteProgressReturnCode">
            <summary>
            The possible return codes for the progress callback.
            </summary>
        </member>
        <member name="F:System.Data.SQLite.SQLiteProgressReturnCode.Continue">
            <summary>
            The operation should continue.
            </summary>
        </member>
        <member name="F:System.Data.SQLite.SQLiteProgressReturnCode.Interrupt">
            <summary>
            The operation should be interrupted.
            </summary>
        </member>
        <member name="T:System.Data.SQLite.SQLiteAuthorizerReturnCode">
            <summary>
            The return code for the current call into the authorizer.
            </summary>
        </member>
        <member name="F:System.Data.SQLite.SQLiteAuthorizerReturnCode.Ok">
            <summary>
            The action will be allowed.
            </summary>
        </member>
        <member name="F:System.Data.SQLite.SQLiteAuthorizerReturnCode.Deny">
            <summary>
            The overall action will be disallowed and an error message will be
            returned from the query preparation method.
            </summary>
        </member>
        <member name="F:System.Data.SQLite.SQLiteAuthorizerReturnCode.Ignore">
            <summary>
            The specific action will be disallowed; however, the overall action
            will continue.  The exact effects of this return code vary depending
            on the specific action, please refer to the SQLite core library
            documentation for futher details.
            </summary>
        </member>
        <member name="T:System.Data.SQLite.SQLiteType">
            <summary>
            Class used internally to determine the datatype of a column in a resultset
            </summary>
        </member>
        <member name="F:System.Data.SQLite.SQLiteType.Type">
            <summary>
            The DbType of the column, or DbType.Object if it cannot be determined
            </summary>
        </member>
        <member name="F:System.Data.SQLite.SQLiteType.Affinity">
            <summary>
            The affinity of a column, used for expressions or when Type is DbType.Object
            </summary>
        </member>
        <member name="M:System.Data.SQLite.SQLiteType.#ctor">
            <summary>
            Constructs a default instance of this type.
            </summary>
        </member>
        <member name="M:System.Data.SQLite.SQLiteType.#ctor(System.Data.SQLite.TypeAffinity,System.Data.DbType)">
            <summary>
            Constructs an instance of this type with the specified field values.
            </summary>
            <param name="affinity">
            The type affinity to use for the new instance.
            </param>
            <param name="type">
            The database type to use for the new instance.
            </param>
        </member>
        <member name="T:System.Data.SQLite.SQLiteDataAdapter">
            <summary>
            SQLite implementation of DbDataAdapter.
            </summary>
        </member>
        <member name="M:System.Data.SQLite.SQLiteDataAdapter.#ctor">
            <overloads>
            This class is just a shell around the DbDataAdapter.  Nothing from
            DbDataAdapter is overridden here, just a few constructors are defined.
            </overloads>
            <summary>
            Default constructor.
            </summary>
        </member>
        <member name="M:System.Data.SQLite.SQLiteDataAdapter.#ctor(System.Data.SQLite.SQLiteCommand)">
            <summary>
            Constructs a data adapter using the specified select command.
            </summary>
            <param name="cmd">
            The select command to associate with the adapter.
            </param>
        </member>
        <member name="M:System.Data.SQLite.SQLiteDataAdapter.#ctor(System.String,System.Data.SQLite.SQLiteConnection)">
            <summary>
            Constructs a data adapter with the supplied select command text and
            associated with the specified connection.
            </summary>
            <param name="commandText">
            The select command text to associate with the data adapter.
            </param>
            <param name="connection">
            The connection to associate with the select command.
            </param>
        </member>
        <member name="M:System.Data.SQLite.SQLiteDataAdapter.#ctor(System.String,System.String)">
            <summary>
            Constructs a data adapter with the specified select command text,
            and using the specified database connection string.
            </summary>
            <param name="commandText">
            The select command text to use to construct a select command.
            </param>
            <param name="connectionString">
            A connection string suitable for passing to a new SQLiteConnection,
            which is associated with the select command.
            </param>
        </member>
        <member name="M:System.Data.SQLite.SQLiteDataAdapter.#ctor(System.String,System.String,System.Boolean)">
            <summary>
            Constructs a data adapter with the specified select command text,
            and using the specified database connection string.
            </summary>
            <param name="commandText">
            The select command text to use to construct a select command.
            </param>
            <param name="connectionString">
            A connection string suitable for passing to a new SQLiteConnection,
            which is associated with the select command.
            </param>
            <param name="parseViaFramework">
            Non-zero to parse the connection string using the built-in (i.e.
            framework provided) parser when opening the connection.
            </param>
        </member>
        <member name="M:System.Data.SQLite.SQLiteDataAdapter.Dispose(System.Boolean)">
            <summary>
            Cleans up resources (native and managed) associated with the current instance.
            </summary>
            <param name="disposing">
            Zero when being disposed via garbage collection; otherwise, non-zero.
            </param>
        </member>
        <member name="M:System.Data.SQLite.SQLiteDataAdapter.OnRowUpdating(System.Data.Common.RowUpdatingEventArgs)">
            <summary>
            Raised by the underlying DbDataAdapter when a row is being updated
            </summary>
            <param name="value">The event's specifics</param>
        </member>
        <member name="M:System.Data.SQLite.SQLiteDataAdapter.OnRowUpdated(System.Data.Common.RowUpdatedEventArgs)">
            <summary>
            Raised by DbDataAdapter after a row is updated
            </summary>
            <param name="value">The event's specifics</param>
        </member>
        <member name="E:System.Data.SQLite.SQLiteDataAdapter.RowUpdating">
            <summary>
            Row updating event handler
            </summary>
        </member>
        <member name="E:System.Data.SQLite.SQLiteDataAdapter.RowUpdated">
            <summary>
            Row updated event handler
            </summary>
        </member>
        <member name="P:System.Data.SQLite.SQLiteDataAdapter.SelectCommand">
            <summary>
            Gets/sets the select command for this DataAdapter
            </summary>
        </member>
        <member name="P:System.Data.SQLite.SQLiteDataAdapter.InsertCommand">
            <summary>
            Gets/sets the insert command for this DataAdapter
            </summary>
        </member>
        <member name="P:System.Data.SQLite.SQLiteDataAdapter.UpdateCommand">
            <summary>
            Gets/sets the update command for this DataAdapter
            </summary>
        </member>
        <member name="P:System.Data.SQLite.SQLiteDataAdapter.DeleteCommand">
            <summary>
            Gets/sets the delete command for this DataAdapter
            </summary>
        </member>
        <member name="T:System.Data.SQLite.SQLiteDataReader">
            <summary>
            SQLite implementation of DbDataReader.
            </summary>
        </member>
        <member name="F:System.Data.SQLite.SQLiteDataReader._command">
            <summary>
            Underlying command this reader is attached to
            </summary>
        </member>
        <member name="F:System.Data.SQLite.SQLiteDataReader._flags">
            <summary>
            The flags pertaining to the associated connection (via the command).
            </summary>
        </member>
        <member name="F:System.Data.SQLite.SQLiteDataReader._activeStatementIndex">
            <summary>
            Index of the current statement in the command being processed
            </summary>
        </member>
        <member name="F:System.Data.SQLite.SQLiteDataReader._activeStatement">
            <summary>
            Current statement being Read()
            </summary>
        </member>
        <member name="F:System.Data.SQLite.SQLiteDataReader._readingState">
            <summary>
            State of the current statement being processed.
            -1 = First Step() executed, so the first Read() will be ignored
             0 = Actively reading
             1 = Finished reading
             2 = Non-row-returning statement, no records
            </summary>
        </member>
        <member name="F:System.Data.SQLite.SQLiteDataReader._rowsAffected">
            <summary>
            Number of records affected by the insert/update statements executed on the command
            </summary>
        </member>
        <member name="F:System.Data.SQLite.SQLiteDataReader._fieldCount">
            <summary>
            Count of fields (columns) in the row-returning statement currently being processed
            </summary>
        </member>
        <member name="F:System.Data.SQLite.SQLiteDataReader._stepCount">
            <summary>
            The number of calls to Step() that have returned true (i.e. the number of rows that
            have been read in the current result set).
            </summary>
        </member>
        <member name="F:System.Data.SQLite.SQLiteDataReader._fieldIndexes">
            <summary>
            Maps the field (column) names to their corresponding indexes within the results.
            </summary>
        </member>
        <member name="F:System.Data.SQLite.SQLiteDataReader._fieldTypeArray">
            <summary>
            Datatypes of active fields (columns) in the current statement, used for type-restricting data
            </summary>
        </member>
        <member name="F:System.Data.SQLite.SQLiteDataReader._commandBehavior">
            <summary>
            The behavior of the datareader
            </summary>
        </member>
        <member name="F:System.Data.SQLite.SQLiteDataReader._disposeCommand">
            <summary>
            If set, then dispose of the command object when the reader is finished
            </summary>
        </member>
        <member name="F:System.Data.SQLite.SQLiteDataReader._throwOnDisposed">
            <summary>
            If set, then raise an exception when the object is accessed after being disposed.
            </summary>
        </member>
        <member name="F:System.Data.SQLite.SQLiteDataReader._keyInfo">
            <summary>
            An array of rowid's for the active statement if CommandBehavior.KeyInfo is specified
            </summary>
        </member>
        <member name="F:System.Data.SQLite.SQLiteDataReader._version">
            <summary>
            Matches the version of the connection.
            </summary>
        </member>
        <member name="F:System.Data.SQLite.SQLiteDataReader._baseSchemaName">
            <summary>
            The "stub" (i.e. placeholder) base schema name to use when returning
            column schema information.  Matches the base schema name used by the
            associated connection.
            </summary>
        </member>
        <member name="M:System.Data.SQLite.SQLiteDataReader.#ctor(System.Data.SQLite.SQLiteCommand,System.Data.CommandBehavior)">
            <summary>
            Internal constructor, initializes the datareader and sets up to begin executing statements
            </summary>
            <param name="cmd">The SQLiteCommand this data reader is for</param>
            <param name="behave">The expected behavior of the data reader</param>
        </member>
        <member name="M:System.Data.SQLite.SQLiteDataReader.Dispose(System.Boolean)">
            <summary>
            Dispose of all resources used by this datareader.
            </summary>
            <param name="disposing"></param>
        </member>
        <member name="M:System.Data.SQLite.SQLiteDataReader.Close">
            <summary>
            Closes the datareader, potentially closing the connection as well if CommandBehavior.CloseConnection was specified.
            </summary>
        </member>
        <member name="M:System.Data.SQLite.SQLiteDataReader.CheckClosed">
            <summary>
            Throw an error if the datareader is closed
            </summary>
        </member>
        <member name="M:System.Data.SQLite.SQLiteDataReader.CheckValidRow">
            <summary>
            Throw an error if a row is not loaded
            </summary>
        </member>
        <member name="M:System.Data.SQLite.SQLiteDataReader.GetEnumerator">
            <summary>
            Enumerator support
            </summary>
            <returns>Returns a DbEnumerator object.</returns>
        </member>
        <member name="M:System.Data.SQLite.SQLiteDataReader.RefreshFlags">
            <summary>
            Forces the connection flags cached by this data reader to be refreshed
            from the underlying connection.
            </summary>
        </member>
        <member name="M:System.Data.SQLite.SQLiteDataReader.VerifyForGet">
            <summary>
            This method is used to make sure the result set is open and a row is currently available.
            </summary>
        </member>
        <member name="M:System.Data.SQLite.SQLiteDataReader.VerifyType(System.Int32,System.Data.DbType)">
             <summary>
             SQLite is inherently un-typed.  All datatypes in SQLite are natively strings.  The definition of the columns of a table
             and the affinity of returned types are all we have to go on to type-restrict data in the reader.
            
             This function attempts to verify that the type of data being requested of a column matches the datatype of the column.  In
             the case of columns that are not backed into a table definition, we attempt to match up the affinity of a column (int, double, string or blob)
             to a set of known types that closely match that affinity.  It's not an exact science, but its the best we can do.
             </summary>
             <returns>
             This function throws an InvalidTypeCast() exception if the requested type doesn't match the column's definition or affinity.
             </returns>
             <param name="i">The index of the column to type-check</param>
             <param name="typ">The type we want to get out of the column</param>
        </member>
        <member name="M:System.Data.SQLite.SQLiteDataReader.InvokeReadValueCallback(System.Int32,System.Data.SQLite.SQLiteReadEventArgs,System.Boolean@)">
            <summary>
            Invokes the data reader value callback configured for the database
            type name associated with the specified column.  If no data reader
            value callback is available for the database type name, do nothing.
            </summary>
            <param name="index">
            The index of the column being read.
            </param>
            <param name="eventArgs">
            The extra event data to pass into the callback.
            </param>
            <param name="complete">
            Non-zero if the default handling for the data reader call should be
            skipped.  If this is set to non-zero and the necessary return value
            is unavailable or unsuitable, an exception will be thrown.
            </param>
        </member>
        <member name="M:System.Data.SQLite.SQLiteDataReader.GetRowId(System.Int32)">
            <summary>
            Attempts to query the integer identifier for the current row.  This
            will not work for tables that were created WITHOUT ROWID -OR- if the
            query does not include the "rowid" column or one of its aliases -OR-
            if the <see cref="T:System.Data.SQLite.SQLiteDataReader"/> was not created with the
            <see cref="F:System.Data.CommandBehavior.KeyInfo"/> flag.
            </summary>
            <param name="i">
            The index of the BLOB column.
            </param>
            <returns>
            The integer identifier for the current row -OR- null if it could not
            be determined.
            </returns>
        </member>
        <member name="M:System.Data.SQLite.SQLiteDataReader.GetBlob(System.Int32,System.Boolean)">
            <summary>
            Retrieves the column as a <see cref="T:System.Data.SQLite.SQLiteBlob"/> object.
            This will not work for tables that were created WITHOUT ROWID
            -OR- if the query does not include the "rowid" column or one
            of its aliases -OR- if the <see cref="T:System.Data.SQLite.SQLiteDataReader"/> was
            not created with the <see cref="F:System.Data.CommandBehavior.KeyInfo"/>
            flag.
            </summary>
            <param name="i">The index of the column.</param>
            <param name="readOnly">
            Non-zero to open the blob object for read-only access.
            </param>
            <returns>A new <see cref="T:System.Data.SQLite.SQLiteBlob"/> object.</returns>
        </member>
        <member name="M:System.Data.SQLite.SQLiteDataReader.GetBoolean(System.Int32)">
            <summary>
            Retrieves the column as a boolean value
            </summary>
            <param name="i">The index of the column.</param>
            <returns>bool</returns>
        </member>
        <member name="M:System.Data.SQLite.SQLiteDataReader.GetByte(System.Int32)">
            <summary>
            Retrieves the column as a single byte value
            </summary>
            <param name="i">The index of the column.</param>
            <returns>byte</returns>
        </member>
        <member name="M:System.Data.SQLite.SQLiteDataReader.GetBytes(System.Int32,System.Int64,System.Byte[],System.Int32,System.Int32)">
            <summary>
            Retrieves a column as an array of bytes (blob)
            </summary>
            <param name="i">The index of the column.</param>
            <param name="fieldOffset">The zero-based index of where to begin reading the data</param>
            <param name="buffer">The buffer to write the bytes into</param>
            <param name="bufferoffset">The zero-based index of where to begin writing into the array</param>
            <param name="length">The number of bytes to retrieve</param>
            <returns>The actual number of bytes written into the array</returns>
            <remarks>
            To determine the number of bytes in the column, pass a null value for the buffer.  The total length will be returned.
            </remarks>
        </member>
        <member name="M:System.Data.SQLite.SQLiteDataReader.GetChar(System.Int32)">
            <summary>
            Returns the column as a single character
            </summary>
            <param name="i">The index of the column.</param>
            <returns>char</returns>
        </member>
        <member name="M:System.Data.SQLite.SQLiteDataReader.GetChars(System.Int32,System.Int64,System.Char[],System.Int32,System.Int32)">
            <summary>
            Retrieves a column as an array of chars (blob)
            </summary>
            <param name="i">The index of the column.</param>
            <param name="fieldoffset">The zero-based index of where to begin reading the data</param>
            <param name="buffer">The buffer to write the characters into</param>
            <param name="bufferoffset">The zero-based index of where to begin writing into the array</param>
            <param name="length">The number of bytes to retrieve</param>
            <returns>The actual number of characters written into the array</returns>
            <remarks>
            To determine the number of characters in the column, pass a null value for the buffer.  The total length will be returned.
            </remarks>
        </member>
        <member name="M:System.Data.SQLite.SQLiteDataReader.GetDataTypeName(System.Int32)">
            <summary>
            Retrieves the name of the back-end datatype of the column
            </summary>
            <param name="i">The index of the column.</param>
            <returns>string</returns>
        </member>
        <member name="M:System.Data.SQLite.SQLiteDataReader.GetDateTime(System.Int32)">
            <summary>
            Retrieve the column as a date/time value
            </summary>
            <param name="i">The index of the column.</param>
            <returns>DateTime</returns>
        </member>
        <member name="M:System.Data.SQLite.SQLiteDataReader.GetDecimal(System.Int32)">
            <summary>
            Retrieve the column as a decimal value
            </summary>
            <param name="i">The index of the column.</param>
            <returns>decimal</returns>
        </member>
        <member name="M:System.Data.SQLite.SQLiteDataReader.GetDouble(System.Int32)">
            <summary>
            Returns the column as a double
            </summary>
            <param name="i">The index of the column.</param>
            <returns>double</returns>
        </member>
        <member name="M:System.Data.SQLite.SQLiteDataReader.GetFieldType(System.Int32)">
            <summary>
            Returns the .NET type of a given column
            </summary>
            <param name="i">The index of the column.</param>
            <returns>Type</returns>
        </member>
        <member name="M:System.Data.SQLite.SQLiteDataReader.GetFloat(System.Int32)">
            <summary>
            Returns a column as a float value
            </summary>
            <param name="i">The index of the column.</param>
            <returns>float</returns>
        </member>
        <member name="M:System.Data.SQLite.SQLiteDataReader.GetGuid(System.Int32)">
            <summary>
            Returns the column as a Guid
            </summary>
            <param name="i">The index of the column.</param>
            <returns>Guid</returns>
        </member>
        <member name="M:System.Data.SQLite.SQLiteDataReader.GetInt16(System.Int32)">
            <summary>
            Returns the column as a short
            </summary>
            <param name="i">The index of the column.</param>
            <returns>Int16</returns>
        </member>
        <member name="M:System.Data.SQLite.SQLiteDataReader.GetInt32(System.Int32)">
            <summary>
            Retrieves the column as an int
            </summary>
            <param name="i">The index of the column.</param>
            <returns>Int32</returns>
        </member>
        <member name="M:System.Data.SQLite.SQLiteDataReader.GetInt64(System.Int32)">
            <summary>
            Retrieves the column as a long
            </summary>
            <param name="i">The index of the column.</param>
            <returns>Int64</returns>
        </member>
        <member name="M:System.Data.SQLite.SQLiteDataReader.GetName(System.Int32)">
            <summary>
            Retrieves the name of the column
            </summary>
            <param name="i">The index of the column.</param>
            <returns>string</returns>
        </member>
        <member name="M:System.Data.SQLite.SQLiteDataReader.GetDatabaseName(System.Int32)">
            <summary>
            Returns the name of the database associated with the specified column.
            </summary>
            <param name="i">The index of the column.</param>
            <returns>string</returns>
        </member>
        <member name="M:System.Data.SQLite.SQLiteDataReader.GetTableName(System.Int32)">
            <summary>
            Returns the name of the table associated with the specified column.
            </summary>
            <param name="i">The index of the column.</param>
            <returns>string</returns>
        </member>
        <member name="M:System.Data.SQLite.SQLiteDataReader.GetOriginalName(System.Int32)">
            <summary>
            Returns the original name of the specified column.
            </summary>
            <param name="i">The index of the column.</param>
            <returns>string</returns>
        </member>
        <member name="M:System.Data.SQLite.SQLiteDataReader.GetOrdinal(System.String)">
            <summary>
            Retrieves the i of a column, given its name
            </summary>
            <param name="name">The name of the column to retrieve</param>
            <returns>The int i of the column</returns>
        </member>
        <member name="M:System.Data.SQLite.SQLiteDataReader.GetSchemaTable">
            <summary>
            Schema information in SQLite is difficult to map into .NET conventions, so a lot of work must be done
            to gather the necessary information so it can be represented in an ADO.NET manner.
            </summary>
            <returns>Returns a DataTable containing the schema information for the active SELECT statement being processed.</returns>
        </member>
        <member name="M:System.Data.SQLite.SQLiteDataReader.GetString(System.Int32)">
            <summary>
            Retrieves the column as a string
            </summary>
            <param name="i">The index of the column.</param>
            <returns>string</returns>
        </member>
        <member name="M:System.Data.SQLite.SQLiteDataReader.GetValue(System.Int32)">
            <summary>
            Retrieves the column as an object corresponding to the underlying datatype of the column
            </summary>
            <param name="i">The index of the column.</param>
            <returns>object</returns>
        </member>
        <member name="M:System.Data.SQLite.SQLiteDataReader.GetValues(System.Object[])">
            <summary>
            Retreives the values of multiple columns, up to the size of the supplied array
            </summary>
            <param name="values">The array to fill with values from the columns in the current resultset</param>
            <returns>The number of columns retrieved</returns>
        </member>
        <member name="M:System.Data.SQLite.SQLiteDataReader.GetValues">
            <summary>
            Returns a collection containing all the column names and values for the
            current row of data in the current resultset, if any.  If there is no
            current row or no current resultset, an exception may be thrown.
            </summary>
            <returns>
            The collection containing the column name and value information for the
            current row of data in the current resultset or null if this information
            cannot be obtained.
            </returns>
        </member>
        <member name="M:System.Data.SQLite.SQLiteDataReader.IsDBNull(System.Int32)">
            <summary>
            Returns True if the specified column is null
            </summary>
            <param name="i">The index of the column.</param>
            <returns>True or False</returns>
        </member>
        <member name="M:System.Data.SQLite.SQLiteDataReader.NextResult">
            <summary>
            Moves to the next resultset in multiple row-returning SQL command.
            </summary>
            <returns>True if the command was successful and a new resultset is available, False otherwise.</returns>
        </member>
        <member name="M:System.Data.SQLite.SQLiteDataReader.GetConnection(System.Data.SQLite.SQLiteDataReader)">
            <summary>
            This method attempts to query the database connection associated with
            the data reader in use.  If the underlying command or connection is
            unavailable, a null value will be returned.
            </summary>
            <returns>
            The connection object -OR- null if it is unavailable.
            </returns>
        </member>
        <member name="M:System.Data.SQLite.SQLiteDataReader.GetSQLiteType(System.Data.SQLite.SQLiteType,System.String)">
            <summary>
[truncated: 630,735 more chars]
