# Supplementary material for: Machine learning enables improved runtime and precision for bio-loggers on seabirds
Source: Commun Biol. 2020 Oct 30;3:633. doi: 10.1038/s42003-020-01356-8 (PMC7603325; doi:10.1038/s42003-020-01356-8)
Supplement: Supplementary file 8 — Supplementary Software 1 [file 42003_2020_1356_MOESM8_ESM.zip › CodeAvailability/LowCostTreesExample/build_tree.py]

import pandas as pd
from sklearn.tree import DecisionTreeClassifier
from low_cost_trees.tree import WeightedDecisionTreeClassifier
from sklearn.metrics import f1_score
from sklearn.model_selection import train_test_split
from sklearn.tree import export_graphviz
from sklearn.tree import _tree

import os
import copy

def tree_to_code(tree, feature_names, tree_name, target_list, weight_map):
    '''
    Outputs a decision tree model as a cpp function

    Parameters:
    -----------
    tree: decision tree model
        The decision tree to represent as a function
    feature_names: list
        The feature names of the dataset used for building the decision tree
    '''
    if "gps_var" in weight_map.keys():
        weight_map = copy.deepcopy(weight_map)
        weight_map["gps_var"].append("lat_lon_mean[2]")
        weight_map["gps_var"].append("lat_lon_var[2]")
        weight_map["gps_zc"].append("lat_lon_zc[2]")
        weight_map["gps_zc"].append("lat_lon_mean[2]")
        weight_map["gps_zc"].append("lat_lon_var[2]")
        weight_map["lat_lon_mean[2]"] = []
        weight_map["lat_lon_var[2]"] = []
        weight_map["lat_lon_zc[2]"] = []

    function_call_strings = {    
        "acc_mag_mean": "float acc_mag_mean = Mean(mag_buffer, ACC_BUFFER_SIZE);",
        "acc_mag_mc": "uint8_t acc_mag_mc = RollingMeanCross(mag_buffer, acc_mag_mean);",
        "acc_mag_1c": "uint8_t acc_mag_1c = RollingOneCross(mag_buffer);",
        "acc_mag_var": "float acc_mag_var = Variance(mag_buffer, ACC_BUFFER_SIZE);",
        "acc_mag_energy": "float acc_mag_energy = Energy(mag_buffer);",
        "acc_mag_RMS": "float acc_mag_RMS = RMS(mag_buffer);",
        "acc_mag_kurtosis": "float acc_mag_kurtosis = Kurtosis(mag_buffer);",
        "acc_mag_crest": "float acc_mag_crest = Crest(mag_buffer, acc_mag_RMS);",
        "gps_manh_fpt": "uint16_t gps_manh_fpt = FirstPassTime_Manhattan();",
        "lat_lon_mean[2]": "float lat_lon_mean[2];",
        "lat_lon_var[2]": "float lat_lon_var[2];",
        "lat_lon_zc[2]": "float lat_lon_zc[2];",
        "gps_var": "RotateLatLonMatrix(lat_lon_mean, lat_lon_var);",
        "gps_zc": "ZeroCrossLatLon(lat_lon_zc, run_rotate, lat_lon_mean, lat_lon_var);",
        "gps_lat_var": "float gps_lat_var = lat_lon_var[0];",
        "gps_lon_var": "float gps_lon_var = lat_lon_var[1];",
        "gps_lat_zc": "float gps_lat_zc = lat_lon_zc[0];",
        "gps_lon_zc": "float gps_lat_zc = lat_lon_zc[1];",
        "gps_avg_manh_speed": "float gps_avg_manh_speed = MeanApproximateSpeed();",
        "gps_var_manh_speed": "float gps_var_manh_speed = VarianceApproximateSpeed();",
        "gps_manh_displacement": "float gps_manh_displacement = Displacement_Manhattan();",
        "gps_manh_distance": "float gps_manh_distance = Distance_Manhattan();",
        "gps_max_manh_displacement": "float gps_max_manh_displacement = MaxDisplacement_Manhattan();",
        "gps_avg_manh_displacement": "float gps_avg_manh_displacement = MeanDisplacement_Manhattan();",
        "gps_var_manh_displacement": "float gps_var_manh_displacement = VarianceDisplacement_Manhattan();",
        "gps_avg_angle": "float gps_avg_angle = MeanGPSAngle();",
        "gps_var_angle": "float gps_var_angle = VarianceGPSAngle();",
        "gps_avg_displacement_angle": "float gps_avg_displacement_angle = MeanDisplacementAngle();",
    }

    with open(tree_name + ".cpp", "w") as code_file:
        tree_ = tree.tree_
        feature_name = [feature_names[i] if i != _tree.TREE_UNDEFINED else "undefined!" for i in tree_.feature]
        code_file.write("static uint8_t runTree()\n{\n")
        
        def recurse(node, depth, features_available):
            indent = "  " * depth
            if tree_.feature[node] != _tree.TREE_UNDEFINED:
                name = feature_name[node]
                threshold = tree_.threshold[node]
                if name not in features_available:
                    unmet_deps = set()
                    unmet_deps.add(name)
                    while len(unmet_deps) > 0:
                        for dep_name in list(unmet_deps):
                            new_dep = False
                            for dep_name2 in weight_map[dep_name]:
                                if dep_name2 not in features_available:
                                    new_dep = True
                                    unmet_deps.add(dep_name2)
                            if not new_dep:
                                unmet_deps.remove(dep_name)
                                if dep_name == "gps_zc":
                                    if "gps_var" in features_available:
                                        code_file.write(indent + "bool run_rotate = false;\n")
                                    else:
                                        code_file.write(indent + "bool run_rotate = true;\n")
                                if dep_name in function_call_strings.keys():
                                    code_file.write(indent + function_call_strings[dep_name] + "\n")
                                features_available.add(dep_name)
                code_file.write(indent + "if (" + name + " <= " + str(threshold) + ")\n")
                code_file.write(indent + "{\n")

                recurse(tree_.children_left[node], depth + 1, copy.deepcopy(features_available))
                code_file.write(indent + "}\n")
                code_file.write(indent + "else\n")
                code_file.write(indent + "{\n")

                recurse(tree_.children_right[node], depth + 1, copy.deepcopy(features_available))
                code_file.write(indent + "}\n")
            else:
                class_values = tree_.value[node][0]
                max_idx = 0
                for i in range(len(class_values)):
                    if class_values[i] > class_values[max_idx]:
                        max_idx = i
                code_file.write(indent + "return " + str(max_idx) + "; //" + target_list[max_idx] + "\n")

        recurse(0, 1, set())
        code_file.write("}\n")

def encode_target(df, target_column, target_class_string, secondary_class_string, prev_targets, target_dict, binary):

    df_mod = df.copy()
    targets = df_mod[target_column].unique()
    targets.sort()

    if prev_targets == None:
        prev_targets = []
    if target_dict == None:
        target_dict = {}

    if binary:
        prev_targets = [target_class_string, "others"]
        target_dict[target_class_string] = 0

        for t in targets:
            if t != target_class_string:
                target_dict[t] = 1

    else:
        if target_class_string not in prev_targets:
            prev_targets.append(target_class_string)
            target_dict[target_class_string] = 0

        if secondary_class_string is not None and secondary_class_string not in prev_targets:
            prev_targets.append(secondary_class_string)
            target_dict[secondary_class_string] = 1

        for t in targets:
            if t not in prev_targets:
                target_dict[t] = len(prev_targets)
                prev_targets.append(t)

    df_mod[target_column] = df_mod[target_column].replace(target_dict)
    return (df_mod, prev_targets, target_dict)

def parse_tree(tree_string):
    #print(tree_string)
    node_map = {}
    edge_map = {}
    tree = tree_string.split(';')[2:-1]
    for i in range(len(tree)):
        if "->" in tree[i]:
            edge_info = tree[i].split('[')[0]
            edge_info = edge_info.split()
            from_e = int(edge_info[0])
            to_e = int(edge_info[2])
            if from_e not in edge_map:
                edge_map[from_e] = []
            edge_map[from_e].append(to_e)
        elif "[" in tree[i]:
            node_nbr = int(tree[i].split('[')[0].split()[0])
            feature_name = tree[i].split('[')[1].split()[0].split('"')[1]
            if "\\n" not in feature_name:
                node_map[node_nbr] = feature_name
    return node_map, edge_map

def tree_cost(dt, weights, weight_map, features):
    tree_string = export_graphviz(dt,
                                  feature_names=features,
                                  out_file=None,
                                  filled=True,
                                  label=None,
                                  impurity=False,
                                  rounded=True,
                                  special_characters=False)

    node_map, edge_map = parse_tree(tree_string)
    node_set = set(node_map.values())

    to_add = set()
    equal = False

    while (not equal):
        equal = True
        for node in node_set:
            if node in weight_map:
                for n in weight_map[node]:
                    if n not in node_set:
                        equal = False
                        to_add.add(n)
        node_set = node_set.union(to_add)
    
    cost = 0
    for node in node_set:
        cost += weights[node]
    return cost

acc_feature_weight = {
    "acc_mag_mean": 40,
    "acc_mag_mc": 102,
    "acc_mag_1c": 94,
    "acc_mag_var": 210,
    "acc_mag_energy": 60,
    "acc_mag_RMS": 246,
    "acc_mag_kurtosis": 680,
    "acc_mag_crest": 240,
}

gps_feature_weight = {
    "gps_manh_fpt": 144,
    "gps_lat_var": 0,
    "gps_lon_var": 0,
    "gps_lat_zc": 0,
    "gps_lon_zc": 0,
    "gps_var": 0,
    "gps_zc": 204,
    "gps_avg_manh_speed": 108,
    "gps_var_manh_speed": 202,
    "gps_manh_displacement": 6,
    "gps_manh_distance": 114,
    "gps_max_manh_displacement": 114,
    "gps_avg_manh_displacement": 338,
    "gps_var_manh_displacement": 448,
    "gps_avg_angle": 112,
    "gps_var_angle": 234,
    "gps_avg_displacement_angle": 110,
    "gps_rotate": 1874,
    "gps_manh_dist": 828,
    "gps_three_pt_angle": 1712,
    "gps_app_speed": 386,
    "cos": 324,
}

acc_features = [
    "acc_mag_mean",
    "acc_mag_mc",
    "acc_mag_1c",
    "acc_mag_var",
    "acc_mag_energy",
    "acc_mag_RMS",
    "acc_mag_kurtosis",
    "acc_mag_crest",
]

gps_features = [
    "gps_manh_fpt",
    "gps_lat_var",
    "gps_lon_var",
    "gps_lat_zc",
    "gps_lon_zc",
    "gps_avg_manh_speed",
    "gps_var_manh_speed",
    "gps_manh_displacement",
    "gps_manh_distance",
    "gps_max_manh_displacement",
    "gps_avg_manh_displacement",
    "gps_var_manh_displacement",
    "gps_avg_angle",
    "gps_var_angle",
    "gps_avg_displacement_angle",
]

acc_weight_map = {
    "acc_mag_mean": [],
    "acc_mag_mc": ["acc_mag_mean"],
    "acc_mag_energy": [],
    "acc_mag_RMS": [],
    "acc_mag_1c": [],
    "acc_mag_var": [],
    "acc_mag_kurtosis": [],
    "acc_mag_crest": ["acc_mag_RMS"],
}

gps_weight_map = {
    "gps_manh_fpt" : ["gps_manh_dist"],
    "gps_lat_var": ["gps_var"],
    "gps_lon_var": ["gps_var"],
    "gps_var" : ["gps_rotate"],
    "gps_lat_zc": ["gps_zc"],
    "gps_lon_zc": ["gps_zc"],
    "gps_zc" : ["gps_rotate"],
    "gps_avg_manh_speed" : ["gps_app_speed"],
    "gps_var_manh_speed" : ["gps_app_speed"],
    "gps_manh_displacement" : ["gps_manh_dist"],
    "gps_manh_distance" : ["gps_manh_dist"],
    "gps_max_manh_displacement" : ["gps_manh_dist"],
    "gps_avg_manh_displacement" : ["gps_manh_dist"],
    "gps_var_manh_displacement" : ["gps_manh_dist"],
    "gps_avg_angle" : ["gps_three_pt_angle"],
    "gps_var_angle" : ["gps_three_pt_angle"],
    "gps_avg_displacement_angle" : ["gps_three_pt_angle"],
    "gps_rotate" : ["cos"],
    "gps_manh_dist": [],
    "gps_three_pt_angle": ["cos"],
    "gps_app_speed": ["gps_manh_dist"],
    "cos": [],
}

for f in gps_features:
    if f not in gps_weight_map.keys():
        print("Feature not included in weight map")
for f in acc_features:
    if f not in acc_weight_map.keys():
        print("Feature not included in weight map")

for datatype in ["gps", "acc"]:
    df = pd.read_csv("sample_" + datatype + "_dataset.csv")

    target_class = "walking"
    df, target_list, _ = encode_target(df, "label", target_class, None, None, None, binary=False)
    print(target_list)

    if datatype == "acc":    
        train_df = df[df["animal_tag"]=="session1"]
        val_df = df[df["animal_tag"]=="session2"]
        features = acc_features
        feature_weight = acc_feature_weight
        weight_map = acc_weight_map
    else:
        train_df = df[df["animal_tag"]=="session3"]
        val_df = df[df["animal_tag"]=="session4"]
        features = gps_features
        feature_weight = gps_feature_weight
        weight_map = gps_weight_map

    name_map = dict()
    count = 0
    for k in feature_weight:
        name_map[count] = k
        count += 1

    X_train = train_df[features]
    y_train = train_df['label']
    X_val = val_df[features]
    y_val = val_df['label']

    MAX_DEPTH = 4
    num_candidates = 20

    dt = DecisionTreeClassifier(max_depth=MAX_DEPTH)

    dt.fit(X_train, y_train)
    y_pred = dt.predict(X_val)
    print("\n\nDefault scikit-learn decision tree for " + datatype + " data:")
    print("Cost: " + str(tree_cost(dt, feature_weight, weight_map, features)))
    print("f1_score: " + str(f1_score(y_val, y_pred, average="macro")))

    tree_to_code(dt, features, "sklearn_default_" + datatype, target_list, weight_map)

    best_dt = None
    best_f1 = 0
    best_cost = tree_cost(dt, feature_weight, weight_map, features)
    threshold = best_cost / 2

    print("\nLow cost trees")
    print("Generating " + str(num_candidates) + " candidate trees")
    for attempt in range(num_candidates):
        dt = WeightedDecisionTreeClassifier(feature_weight=feature_weight, name_map=name_map,
                                    weight_map=weight_map, max_depth=MAX_DEPTH)
        dt.fit(X_train, y_train)
        y_pred = dt.predict(X_val)
        cost = tree_cost(dt, feature_weight, weight_map, features)
        f1 = f1_score(y_val, y_pred, average="macro")

        if cost < threshold and f1 > best_f1:
            best_dt = dt
            best_cost = cost
            best_f1 = f1

    print("\nBest attempt for " + datatype + " data:")
    print("Cost: " + str(best_cost))
    print("f1_score: " + str(best_f1))
    tree_to_code(best_dt, features, "low_cost_tree_" + datatype, target_list, weight_map)
