# Supplementary material for: Machine learning enables improved runtime and precision for bio-loggers on seabirds
Source: Commun Biol. 2020 Oct 30;3:633. doi: 10.1038/s42003-020-01356-8 (PMC7603325; doi:10.1038/s42003-020-01356-8)
Supplement: Supplementary file 8 — Supplementary Software 1 [file 42003_2020_1356_MOESM8_ESM.zip › CodeAvailability/LowCostTreesExample/raw_data/axytrek_acc_example/session1.csv]

TagID;Date;Time;X;Y;Z;Activity;Pressure;Temperature;location-lat;location-lon;height-above-msl;ground-speed;satellite-count;hdop;maximum-signal-strength
AT-68_S1;07/03/2018;05:21:50.000;0.25;-0.19;1.00;Inactive/Dry;1007.8;28.2;;;;;;;
AT-68_S1;07/03/2018;05:21:50.040;0.12;-0.12;1.00;Inactive/Dry;1007.8;28.2;;;;;;;;;;;;;;;;
AT-68_S1;07/03/2018;05:21:50.080;0.06;-0.06;0.81;Inactive/Dry;1007.8;28.2;;;;;;;;;;;;;;;;
AT-68_S1;07/03/2018;05:21:50.120;0.06;-0.06;0.81;Inactive/Dry;1007.8;28.2;;;;;;;;;;;;;;;;
AT-68_S1;07/03/2018;05:21:50.160;0.31;-0.12;1.44;Inactive/Dry;1007.8;28.2;;;;;;;;;;;;;;;;
AT-68_S1;07/03/2018;05:21:50.200;0.12;-0.06;1.06;Inactive/Dry;1007.8;28.2;;;;;;;;;;;;;;;;
AT-68_S1;07/03/2018;05:21:50.240;-0.06;0.00;0.88;Inactive/Dry;1007.8;28.2;;;;;;;;;;;;;;;;
AT-68_S1;07/03/2018;05:21:50.280;0.06;-0.06;0.94;Inactive/Dry;1007.8;28.2;;;;;;;;;;;;;;;;
AT-68_S1;07/03/2018;05:21:50.320;0.06;0.00;0.88;Inactive/Dry;1007.8;28.2;;;;;;;;;;;;;;;;
AT-68_S1;07/03/2018;05:21:50.360;0.00;0.00;0.94;Inactive/Dry;1007.8;28.2;;;;;;;;;;;;;;;;
AT-68_S1;07/03/2018;05:21:50.400;0.00;0.00;0.88;Inactive/Dry;1007.8;28.2;;;;;;;;;;;;;;;;
AT-68_S1;07/03/2018;05:21:50.440;0.00;-0.06;0.94;Inactive/Dry;1007.8;28.2;;;;;;;;;;;;;;;;
AT-68_S1;07/03/2018;05:21:50.480;0.19;-0.06;1.12;Inactive/Dry;1007.8;28.2;;;;;;;;;;;;;;;;
AT-68_S1;07/03/2018;05:21:50.520;-0.06;0.06;0.94;Inactive/Dry;1007.8;28.2;;;;;;;;;;;;;;;;
AT-68_S1;07/03/2018;05:21:50.560;-0.12;0.06;0.81;Inactive/Dry;1007.8;28.2;;;;;;;;;;;;;;;;
AT-68_S1;07/03/2018;05:21:50.600;0.12;0.06;1.12;Inactive/Dry;1007.8;28.2;;;;;;;;;;;;;;;;
AT-68_S1;07/03/2018;05:21:50.640;0.12;0.06;0.88;Inactive/Dry;1007.8;28.2;;;;;;;;;;;;;;;;
AT-68_S1;07/03/2018;05:21:50.680;0.00;0.12;0.81;Inactive/Dry;1007.8;28.2;;;;;;;;;;;;;;;;
AT-68_S1;07/03/2018;05:21:50.720;-0.06;0.12;0.94;Inactive/Dry;1007.8;28.2;;;;;;;;;;;;;;;;
AT-68_S1;07/03/2018;05:21:50.760;0.00;0.06;1.06;Inactive/Dry;1007.8;28.2;;;;;;;;;;;;;;;;
AT-68_S1;07/03/2018;05:21:50.800;0.06;0.06;1.06;Inactive/Dry;1007.8;28.2;;;;;;;;;;;;;;;;
AT-68_S1;07/03/2018;05:21:50.840;0.00;0.12;0.94;Inactive/Dry;1007.8;28.2;;;;;;;;;;;;;;;;
AT-68_S1;07/03/2018;05:21:50.880;0.00;0.12;0.88;Inactive/Dry;1007.8;28.2;;;;;;;;;;;;;;;;
AT-68_S1;07/03/2018;05:21:50.920;0.00;0.12;0.88;Inactive/Dry;1007.8;28.2;;;;;;;;;;;;;;;;
AT-68_S1;07/03/2018;05:21:50.960;0.00;0.12;0.88;Inactive/Dry;1007.8;28.2;;;;;;;;;;;;;;;;
AT-68_S1;07/03/2018;05:21:51.000;0.06;0.12;0.88;Active/Dry;1008.9;28.2;;;;;;;
AT-68_S1;07/03/2018;05:21:51.040;0.06;0.19;0.88;Active/Dry;1008.9;28.2;;;;;;;;;;;;;;;;
AT-68_S1;07/03/2018;05:21:51.080;0.06;0.19;0.94;Active/Dry;1008.9;28.2;;;;;;;;;;;;;;;;
AT-68_S1;07/03/2018;05:21:51.120;0.12;0.12;0.81;Active/Dry;1008.9;28.2;;;;;;;;;;;;;;;;
AT-68_S1;07/03/2018;05:21:51.160;0.06;0.12;0.88;Active/Dry;1008.9;28.2;;;;;;;;;;;;;;;;
AT-68_S1;07/03/2018;05:21:51.200;0.06;0.12;1.25;Active/Dry;1008.9;28.2;;;;;;;;;;;;;;;;
AT-68_S1;07/03/2018;05:21:51.240;0.06;0.12;0.88;Active/Dry;1008.9;28.2;;;;;;;;;;;;;;;;
AT-68_S1;07/03/2018;05:21:51.280;0.00;0.12;0.88;Active/Dry;1008.9;28.2;;;;;;;;;;;;;;;;
AT-68_S1;07/03/2018;05:21:51.320;0.06;0.12;0.88;Active/Dry;1008.9;28.2;;;;;;;;;;;;;;;;
AT-68_S1;07/03/2018;05:21:51.360;0.19;0.12;1.06;Active/Dry;1008.9;28.2;;;;;;;;;;;;;;;;
AT-68_S1;07/03/2018;05:21:51.400;0.00;0.12;0.94;Active/Dry;1008.9;28.2;;;;;;;;;;;;;;;;
AT-68_S1;07/03/2018;05:21:51.440;0.00;0.19;0.88;Active/Dry;1008.9;28.2;;;;;;;;;;;;;;;;
AT-68_S1;07/03/2018;05:21:51.480;0.06;0.19;1.00;Active/Dry;1008.9;28.2;;;;;;;;;;;;;;;;
AT-68_S1;07/03/2018;05:21:51.520;0.12;0.12;1.06;Active/Dry;1008.9;28.2;;;;;;;;;;;;;;;;
AT-68_S1;07/03/2018;05:21:51.560;0.00;0.19;0.88;Active/Dry;1008.9;28.2;;;;;;;;;;;;;;;;
AT-68_S1;07/03/2018;05:21:51.600;0.00;0.19;0.88;Active/Dry;1008.9;28.2;;;;;;;;;;;;;;;;
AT-68_S1;07/03/2018;05:21:51.640;0.06;0.12;0.88;Active/Dry;1008.9;28.2;;;;;;;;;;;;;;;;
AT-68_S1;07/03/2018;05:21:51.680;0.00;0.19;0.94;Active/Dry;1008.9;28.2;;;;;;;;;;;;;;;;
AT-68_S1;07/03/2018;05:21:51.720;-0.06;0.25;0.94;Active/Dry;1008.9;28.2;;;;;;;;;;;;;;;;
AT-68_S1;07/03/2018;05:21:51.760;0.00;0.19;0.94;Active/Dry;1008.9;28.2;;;;;;;;;;;;;;;;
AT-68_S1;07/03/2018;05:21:51.800;0.00;0.25;0.88;Active/Dry;1008.9;28.2;;;;;;;;;;;;;;;;
AT-68_S1;07/03/2018;05:21:51.840;0.00;0.25;0.88;Active/Dry;1008.9;28.2;;;;;;;;;;;;;;;;
AT-68_S1;07/03/2018;05:21:51.880;0.00;0.19;0.94;Active/Dry;1008.9;28.2;;;;;;;;;;;;;;;;
AT-68_S1;07/03/2018;05:21:51.920;0.00;0.19;0.94;Active/Dry;1008.9;28.2;;;;;;;;;;;;;;;;
AT-68_S1;07/03/2018;05:21:51.960;0.00;0.19;0.94;Active/Dry;1008.9;28.2;;;;;;;;;;;;;;;;
AT-68_S1;07/03/2018;05:21:52.000;-0.06;0.19;0.81;Active/Dry;1008.4;28.2;;;;;;;
AT-68_S1;07/03/2018;05:21:52.040;0.00;0.19;0.94;Active/Dry;1008.4;28.2;;;;;;;;;;;;;;;;
AT-68_S1;07/03/2018;05:21:52.080;0.00;0.19;1.00;Active/Dry;1008.4;28.2;;;;;;;;;;;;;;;;
AT-68_S1;07/03/2018;05:21:52.120;0.00;0.25;1.00;Active/Dry;1008.4;28.2;;;;;;;;;;;;;;;;
AT-68_S1;07/03/2018;05:21:52.160;-0.06;0.25;0.94;Active/Dry;1008.4;28.2;;;;;;;;;;;;;;;;
AT-68_S1;07/03/2018;05:21:52.200;-0.06;0.19;0.94;Active/Dry;1008.4;28.2;;;;;;;;;;;;;;;;
AT-68_S1;07/03/2018;05:21:52.240;-0.06;0.19;0.81;Active/Dry;1008.4;28.2;;;;;;;;;;;;;;;;
AT-68_S1;07/03/2018;05:21:52.280;-0.06;0.25;0.81;Active/Dry;1008.4;28.2;;;;;;;;;;;;;;;;
AT-68_S1;07/03/2018;05:21:52.320;-0.06;0.19;0.94;Active/Dry;1008.4;28.2;;;;;;;;;;;;;;;;
AT-68_S1;07/03/2018;05:21:52.360;0.00;0.19;0.94;Active/Dry;1008.4;28.2;;;;;;;;;;;;;;;;
AT-68_S1;07/03/2018;05:21:52.400;0.00;0.19;0.88;Active/Dry;1008.4;28.2;;;;;;;;;;;;;;;;
AT-68_S1;07/03/2018;05:21:52.440;0.00;0.19;0.94;Active/Dry;1008.4;28.2;;;;;;;;;;;;;;;;
AT-68_S1;07/03/2018;05:21:52.480;0.00;0.19;1.00;Active/Dry;1008.4;28.2;;;;;;;;;;;;;;;;
AT-68_S1;07/03/2018;05:21:52.520;0.00;0.12;0.88;Active/Dry;1008.4;28.2;;;;;;;;;;;;;;;;
AT-68_S1;07/03/2018;05:21:52.560;-0.06;0.19;0.94;Active/Dry;1008.4;28.2;;;;;;;;;;;;;;;;
AT-68_S1;07/03/2018;05:21:52.600;-0.06;0.19;0.94;Active/Dry;1008.4;28.2;;;;;;;;;;;;;;;;
AT-68_S1;07/03/2018;05:21:52.640;-0.06;0.12;0.81;Active/Dry;1008.4;28.2;;;;;;;;;;;;;;;;
AT-68_S1;07/03/2018;05:21:52.680;-0.06;0.19;0.94;Active/Dry;1008.4;28.2;;;;;;;;;;;;;;;;
AT-68_S1;07/03/2018;05:21:52.720;-0.06;0.25;1.12;Active/Dry;1008.4;28.2;;;;;;;;;;;;;;;;
AT-68_S1;07/03/2018;05:21:52.760;-0.06;0.25;1.00;Active/Dry;1008.4;28.2;;;;;;;;;;;;;;;;
AT-68_S1;07/03/2018;05:21:52.800;0.00;0.31;0.75;Active/Dry;1008.4;28.2;;;;;;;;;;;;;;;;
AT-68_S1;07/03/2018;05:21:52.840;-0.06;0.31;0.88;Active/Dry;1008.4;28.2;;;;;;;;;;;;;;;;
AT-68_S1;07/03/2018;05:21:52.880;0.00;0.25;1.12;Active/Dry;1008.4;28.2;;;;;;;;;;;;;;;;
AT-68_S1;07/03/2018;05:21:52.920;-0.06;0.31;0.94;Active/Dry;1008.4;28.2;;;;;;;;;;;;;;;;
AT-68_S1;07/03/2018;05:21:52.960;-0.06;0.31;0.94;Active/Dry;1008.4;28.2;;;;;;;;;;;;;;;;
AT-68_S1;07/03/2018;05:21:53.000;-0.12;0.31;0.88;Active/Dry;1007.7;28.2;;;;;;;
AT-68_S1;07/03/2018;05:21:53.040;-0.06;0.19;0.88;Active/Dry;1007.7;28.2;;;;;;;;;;;;;;;;
AT-68_S1;07/03/2018;05:21:53.080;-0.06;0.19;1.00;Active/Dry;1007.7;28.2;;;;;;;;;;;;;;;;
AT-68_S1;07/03/2018;05:21:53.120;-0.06;0.19;0.81;Active/Dry;1007.7;28.2;;;;;;;;;;;;;;;;
AT-68_S1;07/03/2018;05:21:53.160;-0.06;0.19;0.81;Active/Dry;1007.7;28.2;;;;;;;;;;;;;;;;
AT-68_S1;07/03/2018;05:21:53.200;0.00;0.19;0.81;Active/Dry;1007.7;28.2;;;;;;;;;;;;;;;;
AT-68_S1;07/03/2018;05:21:53.240;0.06;0.19;0.81;Active/Dry;1007.7;28.2;;;;;;;;;;;;;;;;
AT-68_S1;07/03/2018;05:21:53.280;0.06;0.12;0.75;Active/Dry;1007.7;28.2;;;;;;;;;;;;;;;;
AT-68_S1;07/03/2018;05:21:53.320;0.06;0.12;0.94;Active/Dry;1007.7;28.2;;;;;;;;;;;;;;;;
AT-68_S1;07/03/2018;05:21:53.360;-0.06;0.19;1.00;Active/Dry;1007.7;28.2;;;;;;;;;;;;;;;;
AT-68_S1;07/03/2018;05:21:53.400;-0.19;0.31;1.19;Active/Dry;1007.7;28.2;;;;;;;;;;;;;;;;
AT-68_S1;07/03/2018;05:21:53.440;-0.06;0.25;1.00;Active/Dry;1007.7;28.2;;;;;;;;;;;;;;;;
AT-68_S1;07/03/2018;05:21:53.480;0.06;0.19;0.94;Active/Dry;1007.7;28.2;;;;;;;;;;;;;;;;
AT-68_S1;07/03/2018;05:21:53.520;0.00;0.25;1.06;Active/Dry;1007.7;28.2;;;;;;;;;;;;;;;;
AT-68_S1;07/03/2018;05:21:53.560;-0.06;0.25;0.94;Active/Dry;1007.7;28.2;;;;;;;;;;;;;;;;
AT-68_S1;07/03/2018;05:21:53.600;-0.19;0.31;0.88;Active/Dry;1007.7;28.2;;;;;;;;;;;;;;;;
AT-68_S1;07/03/2018;05:21:53.640;-0.06;0.19;0.88;Active/Dry;1007.7;28.2;;;;;;;;;;;;;;;;
AT-68_S1;07/03/2018;05:21:53.680;-0.06;0.19;0.94;Active/Dry;1007.7;28.2;;;;;;;;;;;;;;;;
AT-68_S1;07/03/2018;05:21:53.720;-0.06;0.12;0.94;Active/Dry;1007.7;28.2;;;;;;;;;;;;;;;;
AT-68_S1;07/03/2018;05:21:53.760;-0.06;0.12;1.00;Active/Dry;1007.7;28.2;;;;;;;;;;;;;;;;
AT-68_S1;07/03/2018;05:21:53.800;0.00;0.06;1.00;Active/Dry;1007.7;28.2;;;;;;;;;;;;;;;;
AT-68_S1;07/03/2018;05:21:53.840;0.06;0.06;0.88;Active/Dry;1007.7;28.2;;;;;;;;;;;;;;;;
AT-68_S1;07/03/2018;05:21:53.880;0.00;0.06;0.94;Active/Dry;1007.7;28.2;;;;;;;;;;;;;;;;
AT-68_S1;07/03/2018;05:21:53.920;0.00;0.06;0.94;Active/Dry;1007.7;28.2;;;;;;;;;;;;;;;;
AT-68_S1;07/03/2018;05:21:53.960;0.00;0.06;0.94;Active/Dry;1007.7;28.2;;;;;;;;;;;;;;;;
AT-68_S1;07/03/2018;05:21:54.000;0.06;0.00;0.88;Active/Dry;1008.2;28.2;;;;;;;
AT-68_S1;07/03/2018;05:21:54.040;0.12;0.00;0.88;Active/Dry;1008.2;28.2;;;;;;;;;;;;;;;;
AT-68_S1;07/03/2018;05:21:54.080;0.00;0.00;0.94;Active/Dry;1008.2;28.2;;;;;;;;;;;;;;;;
AT-68_S1;07/03/2018;05:21:54.120;0.00;0.00;0.94;Active/Dry;1008.2;28.2;;;;;;;;;;;;;;;;
AT-68_S1;07/03/2018;05:21:54.160;0.00;0.00;0.94;Active/Dry;1008.2;28.2;;;;;;;;;;;;;;;;
AT-68_S1;07/03/2018;05:21:54.200;0.00;0.00;1.00;Active/Dry;1008.2;28.2;;;;;;;;;;;;;;;;
AT-68_S1;07/03/2018;05:21:54.240;0.06;0.06;0.88;Active/Dry;1008.2;28.2;;;;;;;;;;;;;;;;
AT-68_S1;07/03/2018;05:21:54.280;0.06;0.06;0.81;Active/Dry;1008.2;28.2;;;;;;;;;;;;;;;;
AT-68_S1;07/03/2018;05:21:54.320;0.06;0.06;0.94;Active/Dry;1008.2;28.2;;;;;;;;;;;;;;;;
AT-68_S1;07/03/2018;05:21:54.360;0.06;0.00;0.94;Active/Dry;1008.2;28.2;;;;;;;;;;;;;;;;
AT-68_S1;07/03/2018;05:21:54.400;0.00;0.06;0.94;Active/Dry;1008.2;28.2;;;;;;;;;;;;;;;;
AT-68_S1;07/03/2018;05:21:54.440;0.00;0.06;1.00;Active/Dry;1008.2;28.2;;;;;;;;;;;;;;;;
AT-68_S1;07/03/2018;05:21:54.480;0.00;0.06;1.00;Active/Dry;1008.2;28.2;;;;;;;;;;;;;;;;
AT-68_S1;07/03/2018;05:21:54.520;0.00;0.00;0.88;Active/Dry;1008.2;28.2;;;;;;;;;;;;;;;;
AT-68_S1;07/03/2018;05:21:54.560;0.00;0.00;0.94;Active/Dry;1008.2;28.2;;;;;;;;;;;;;;;;
AT-68_S1;07/03/2018;05:21:54.600;0.00;0.00;0.94;Active/Dry;1008.2;28.2;;;;;;;;;;;;;;;;
AT-68_S1;07/03/2018;05:21:54.640;-0.06;0.06;1.00;Active/Dry;1008.2;28.2;;;;;;;;;;;;;;;;
AT-68_S1;07/03/2018;05:21:54.680;-0.06;0.00;1.00;Active/Dry;1008.2;28.2;;;;;;;;;;;;;;;;
AT-68_S1;07/03/2018;05:21:54.720;0.00;0.06;1.00;Active/Dry;1008.2;28.2;;;;;;;;;;;;;;;;
AT-68_S1;07/03/2018;05:21:54.760;0.00;0.06;1.06;Active/Dry;1008.2;28.2;;;;;;;;;;;;;;;;
AT-68_S1;07/03/2018;05:21:54.800;0.00;0.12;1.00;Active/Dry;1008.2;28.2;;;;;;;;;;;;;;;;
AT-68_S1;07/03/2018;05:21:54.840;0.00;0.12;0.75;Active/Dry;1008.2;28.2;;;;;;;;;;;;;;;;
AT-68_S1;07/03/2018;05:21:54.880;0.00;0.06;0.69;Active/Dry;1008.2;28.2;;;;;;;;;;;;;;;;
AT-68_S1;07/03/2018;05:21:54.920;0.00;0.06;0.88;Active/Dry;1008.2;28.2;;;;;;;;;;;;;;;;
AT-68_S1;07/03/2018;05:21:54.960;0.00;0.06;0.88;Active/Dry;1008.2;28.2;;;;;;;;;;;;;;;;
AT-68_S1;07/03/2018;05:21:55.000;0.00;0.00;0.81;Active/Dry;1007.9;28.2;;;;;;;
AT-68_S1;07/03/2018;05:21:55.040;-0.06;0.06;1.00;Active/Dry;1007.9;28.2;;;;;;;;;;;;;;;;
AT-68_S1;07/03/2018;05:21:55.080;-0.06;0.06;1.06;Active/Dry;1007.9;28.2;;;;;;;;;;;;;;;;
AT-68_S1;07/03/2018;05:21:55.120;0.12;0.06;1.00;Active/Dry;1007.9;28.2;;;;;;;;;;;;;;;;
AT-68_S1;07/03/2018;05:21:55.160;0.00;0.12;0.94;Active/Dry;1007.9;28.2;;;;;;;;;;;;;;;;
AT-68_S1;07/03/2018;05:21:55.200;-0.06;0.12;1.06;Active/Dry;1007.9;28.2;;;;;;;;;;;;;;;;
AT-68_S1;07/03/2018;05:21:55.240;0.00;0.19;0.94;Active/Dry;1007.9;28.2;;;;;;;;;;;;;;;;
AT-68_S1;07/03/2018;05:21:55.280;-0.06;0.19;1.00;Active/Dry;1007.9;28.2;;;;;;;;;;;;;;;;
AT-68_S1;07/03/2018;05:21:55.320;-0.06;0.12;1.00;Active/Dry;1007.9;28.2;;;;;;;;;;;;;;;;
AT-68_S1;07/03/2018;05:21:55.360;0.06;0.06;0.81;Active/Dry;1007.9;28.2;;;;;;;;;;;;;;;;
AT-68_S1;07/03/2018;05:21:55.400;0.06;0.06;1.00;Active/Dry;1007.9;28.2;;;;;;;;;;;;;;;;
AT-68_S1;07/03/2018;05:21:55.440;-0.06;0.12;1.06;Active/Dry;1007.9;28.2;;;;;;;;;;;;;;;;
AT-68_S1;07/03/2018;05:21:55.480;-0.06;0.12;1.00;Active/Dry;1007.9;28.2;;;;;;;;;;;;;;;;
AT-68_S1;07/03/2018;05:21:55.520;0.06;0.12;1.00;Active/Dry;1007.9;28.2;;;;;;;;;;;;;;;;
AT-68_S1;07/03/2018;05:21:55.560;0.00;0.00;0.81;Active/Dry;1007.9;28.2;;;;;;;;;;;;;;;;
AT-68_S1;07/03/2018;05:21:55.600;-0.06;0.00;1.00;Active/Dry;1007.9;28.2;;;;;;;;;;;;;;;;
AT-68_S1;07/03/2018;05:21:55.640;0.00;-0.06;0.88;Active/Dry;1007.9;28.2;;;;;;;;;;;;;;;;
AT-68_S1;07/03/2018;05:21:55.680;-0.06;0.12;1.56;Active/Dry;1007.9;28.2;;;;;;;;;;;;;;;;
AT-68_S1;07/03/2018;05:21:55.720;-0.12;0.25;1.31;Active/Dry;1007.9;28.2;;;;;;;;;;;;;;;;
AT-68_S1;07/03/2018;05:21:55.760;0.12;0.25;0.94;Active/Dry;1007.9;28.2;;;;;;;;;;;;;;;;
AT-68_S1;07/03/2018;05:21:55.800;0.31;0.25;0.50;Active/Dry;1007.9;28.2;;;;;;;;;;;;;;;;
AT-68_S1;07/03/2018;05:21:55.840;0.06;0.25;0.50;Active/Dry;1007.9;28.2;;;;;;;;;;;;;;;;
AT-68_S1;07/03/2018;05:21:55.880;-0.06;0.12;0.56;Active/Dry;1007.9;28.2;;;;;;;;;;;;;;;;
AT-68_S1;07/03/2018;05:21:55.920;-0.06;0.12;0.56;Active/Dry;1007.9;28.2;;;;;;;;;;;;;;;;
AT-68_S1;07/03/2018;05:21:55.960;-0.06;0.12;0.56;Active/Dry;1007.9;28.2;;;;;;;;;;;;;;;;
AT-68_S1;07/03/2018;05:21:56.000;0.06;0.12;0.69;Active/Dry;1007.7;28.2;;;;;;;
AT-68_S1;07/03/2018;05:21:56.040;0.19;0.12;0.88;Active/Dry;1007.7;28.2;;;;;;;;;;;;;;;;
AT-68_S1;07/03/2018;05:21:56.080;0.00;0.12;1.00;Active/Dry;1007.7;28.2;;;;;;;;;;;;;;;;
AT-68_S1;07/03/2018;05:21:56.120;-0.06;0.19;1.12;Active/Dry;1007.7;28.2;;;;;;;;;;;;;;;;
AT-68_S1;07/03/2018;05:21:56.160;0.00;0.12;1.06;Active/Dry;1007.7;28.2;;;;;;;;;;;;;;;;
AT-68_S1;07/03/2018;05:21:56.200;0.06;0.12;1.06;Active/Dry;1007.7;28.2;;;;;;;;;;;;;;;;
AT-68_S1;07/03/2018;05:21:56.240;0.00;0.12;0.94;Active/Dry;1007.7;28.2;;;;;;;;;;;;;;;;
AT-68_S1;07/03/2018;05:21:56.280;0.00;0.06;0.94;Active/Dry;1007.7;28.2;;;;;;;;;;;;;;;;
AT-68_S1;07/03/2018;05:21:56.320;0.00;0.12;0.88;Active/Dry;1007.7;28.2;;;;;;;;;;;;;;;;
AT-68_S1;07/03/2018;05:21:56.360;0.00;0.12;1.00;Active/Dry;1007.7;28.2;;;;;;;;;;;;;;;;
AT-68_S1;07/03/2018;05:21:56.400;0.00;0.12;0.94;Active/Dry;1007.7;28.2;;;;;;;;;;;;;;;;
AT-68_S1;07/03/2018;05:21:56.440;0.12;0.06;0.81;Active/Dry;1007.7;28.2;;;;;;;;;;;;;;;;
AT-68_S1;07/03/2018;05:21:56.480;0.00;0.06;0.75;Active/Dry;1007.7;28.2;;;;;;;;;;;;;;;;
AT-68_S1;07/03/2018;05:21:56.520;0.00;0.12;0.81;Active/Dry;1007.7;28.2;;;;;;;;;;;;;;;;
AT-68_S1;07/03/2018;05:21:56.560;-0.06;0.12;0.75;Active/Dry;1007.7;28.2;;;;;;;;;;;;;;;;
AT-68_S1;07/03/2018;05:21:56.600;-0.19;0.12;1.00;Active/Dry;1007.7;28.2;;;;;;;;;;;;;;;;
AT-68_S1;07/03/2018;05:21:56.640;-0.12;0.12;1.12;Active/Dry;1007.7;28.2;;;;;;;;;;;;;;;;
AT-68_S1;07/03/2018;05:21:56.680;-0.06;0.12;1.00;Active/Dry;1007.7;28.2;;;;;;;;;;;;;;;;
AT-68_S1;07/03/2018;05:21:56.720;0.00;0.06;0.94;Active/Dry;1007.7;28.2;;;;;;;;;;;;;;;;
AT-68_S1;07/03/2018;05:21:56.760;0.00;0.00;1.00;Active/Dry;1007.7;28.2;;;;;;;;;;;;;;;;
AT-68_S1;07/03/2018;05:21:56.800;0.06;-0.06;1.00;Active/Dry;1007.7;28.2;;;;;;;;;;;;;;;;
AT-68_S1;07/03/2018;05:21:56.840;0.06;-0.06;1.06;Active/Dry;1007.7;28.2;;;;;;;;;;;;;;;;
AT-68_S1;07/03/2018;05:21:56.880;0.06;-0.06;1.19;Active/Dry;1007.7;28.2;;;;;;;;;;;;;;;;
AT-68_S1;07/03/2018;05:21:56.920;0.00;0.00;1.06;Active/Dry;1007.7;28.2;;;;;;;;;;;;;;;;
AT-68_S1;07/03/2018;05:21:56.960;0.00;0.00;1.06;Active/Dry;1007.7;28.2;;;;;;;;;;;;;;;;
AT-68_S1;07/03/2018;05:21:57.000;0.00;0.06;1.00;Active/Dry;1008;28.2;;;;;;;
AT-68_S1;07/03/2018;05:21:57.040;-0.06;0.06;1.06;Active/Dry;1008;28.2;;;;;;;;;;;;;;;;
AT-68_S1;07/03/2018;05:21:57.080;-0.06;0.06;1.06;Active/Dry;1008;28.2;;;;;;;;;;;;;;;;
AT-68_S1;07/03/2018;05:21:57.120;0.00;0.06;0.94;Active/Dry;1008;28.2;;;;;;;;;;;;;;;;
AT-68_S1;07/03/2018;05:21:57.160;0.00;0.06;0.88;Active/Dry;1008;28.2;;;;;;;;;;;;;;;;
AT-68_S1;07/03/2018;05:21:57.200;0.00;0.06;0.94;Active/Dry;1008;28.2;;;;;;;;;;;;;;;;
AT-68_S1;07/03/2018;05:21:57.240;0.00;0.06;0.94;Active/Dry;1008;28.2;;;;;;;;;;;;;;;;
AT-68_S1;07/03/2018;05:21:57.280;0.00;0.06;0.88;Active/Dry;1008;28.2;;;;;;;;;;;;;;;;
AT-68_S1;07/03/2018;05:21:57.320;-0.06;0.00;0.81;Active/Dry;1008;28.2;;;;;;;;;;;;;;;;
AT-68_S1;07/03/2018;05:21:57.360;-0.06;-0.06;0.88;Active/Dry;1008;28.2;;;;;;;;;;;;;;;;
AT-68_S1;07/03/2018;05:21:57.400;-0.06;-0.06;0.81;Active/Dry;1008;28.2;;;;;;;;;;;;;;;;
AT-68_S1;07/03/2018;05:21:57.440;-0.12;-0.06;0.88;Active/Dry;1008;28.2;;;;;;;;;;;;;;;;
AT-68_S1;07/03/2018;05:21:57.480;0.00;-0.06;1.00;Active/Dry;1008;28.2;;;;;;;;;;;;;;;;
AT-68_S1;07/03/2018;05:21:57.520;-0.06;0.00;1.06;Active/Dry;1008;28.2;;;;;;;;;;;;;;;;
AT-68_S1;07/03/2018;05:21:57.560;-0.19;0.00;0.94;Active/Dry;1008;28.2;;;;;;;;;;;;;;;;
AT-68_S1;07/03/2018;05:21:57.600;-0.12;-0.06;0.75;Active/Dry;1008;28.2;;;;;;;;;;;;;;;;
AT-68_S1;07/03/2018;05:21:57.640;-0.06;-0.06;0.94;Active/Dry;1008;28.2;;;;;;;;;;;;;;;;
AT-68_S1;07/03/2018;05:21:57.680;0.00;-0.06;1.00;Active/Dry;1008;28.2;;;;;;;;;;;;;;;;
AT-68_S1;07/03/2018;05:21:57.720;0.06;0.00;1.12;Active/Dry;1008;28.2;;;;;;;;;;;;;;;;
AT-68_S1;07/03/2018;05:21:57.760;0.19;0.00;1.06;Active/Dry;1008;28.2;;;;;;;;;;;;;;;;
AT-68_S1;07/03/2018;05:21:57.800;0.06;0.00;1.00;Active/Dry;1008;28.2;;;;;;;;;;;;;;;;
AT-68_S1;07/03/2018;05:21:57.840;-0.06;0.00;0.94;Active/Dry;1008;28.2;;;;;;;;;;;;;;;;
AT-68_S1;07/03/2018;05:21:57.880;-0.06;0.06;1.00;Active/Dry;1008;28.2;;;;;;;;;;;;;;;;
AT-68_S1;07/03/2018;05:21:57.920;-0.06;0.06;1.00;Active/Dry;1008;28.2;;;;;;;;;;;;;;;;
AT-68_S1;07/03/2018;05:21:57.960;-0.06;0.06;1.00;Active/Dry;1008;28.2;;;;;;;;;;;;;;;;
AT-68_S1;07/03/2018;05:21:58.000;-0.06;0.12;1.00;Active/Dry;1008;28.2;;;;;;;
AT-68_S1;07/03/2018;05:21:58.040;-0.06;0.19;1.00;Active/Dry;1008;28.2;;;;;;;;;;;;;;;;
AT-68_S1;07/03/2018;05:21:58.080;0.00;0.19;1.00;Active/Dry;1008;28.2;;;;;;;;;;;;;;;;
AT-68_S1;07/03/2018;05:21:58.120;0.06;0.19;0.94;Active/Dry;1008;28.2;;;;;;;;;;;;;;;;
AT-68_S1;07/03/2018;05:21:58.160;-0.06;0.19;0.75;Active/Dry;1008;28.2;;;;;;;;;;;;;;;;
AT-68_S1;07/03/2018;05:21:58.200;-0.12;0.19;0.81;Active/Dry;1008;28.2;;;;;;;;;;;;;;;;
AT-68_S1;07/03/2018;05:21:58.240;-0.06;0.06;0.81;Active/Dry;1008;28.2;;;;;;;;;;;;;;;;
AT-68_S1;07/03/2018;05:21:58.280;-0.06;0.06;0.75;Active/Dry;1008;28.2;;;;;;;;;;;;;;;;
AT-68_S1;07/03/2018;05:21:58.320;-0.12;0.06;0.81;Active/Dry;1008;28.2;;;;;;;;;;;;;;;;
AT-68_S1;07/03/2018;05:21:58.360;-0.19;0.06;0.94;Active/Dry;1008;28.2;;;;;;;;;;;;;;;;
AT-68_S1;07/03/2018;05:21:58.400;-0.19;0.12;1.00;Active/Dry;1008;28.2;;;;;;;;;;;;;;;;
AT-68_S1;07/03/2018;05:21:58.440;-0.19;0.12;1.19;Active/Dry;1008;28.2;;;;;;;;;;;;;;;;
AT-68_S1;07/03/2018;05:21:58.480;-0.12;0.19;1.06;Active/Dry;1008;28.2;;;;;;;;;;;;;;;;
AT-68_S1;07/03/2018;05:21:58.520;-0.12;0.19;1.06;Active/Dry;1008;28.2;;;;;;;;;;;;;;;;
AT-68_S1;07/03/2018;05:21:58.560;0.00;0.12;1.12;Active/Dry;1008;28.2;;;;;;;;;;;;;;;;
AT-68_S1;07/03/2018;05:21:58.600;0.19;0.06;1.19;Active/Dry;1008;28.2;;;;;;;;;;;;;;;;
AT-68_S1;07/03/2018;05:21:58.640;0.19;0.00;0.88;Active/Dry;1008;28.2;;;;;;;;;;;;;;;;
AT-68_S1;07/03/2018;05:21:58.680;0.06;0.06;0.75;Active/Dry;1008;28.2;;;;;;;;;;;;;;;;
AT-68_S1;07/03/2018;05:21:58.720;-0.06;0.12;0.81;Active/Dry;1008;28.2;;;;;;;;;;;;;;;;
AT-68_S1;07/03/2018;05:21:58.760;-0.06;0.06;0.94;Active/Dry;1008;28.2;;;;;;;;;;;;;;;;
AT-68_S1;07/03/2018;05:21:58.800;0.06;0.06;0.94;Active/Dry;1008;28.2;;;;;;;;;;;;;;;;
AT-68_S1;07/03/2018;05:21:58.840;0.06;0.00;0.81;Active/Dry;1008;28.2;;;;;;;;;;;;;;;;
AT-68_S1;07/03/2018;05:21:58.880;0.06;0.00;0.75;Active/Dry;1008;28.2;;;;;;;;;;;;;;;;
AT-68_S1;07/03/2018;05:21:58.920;0.00;-0.06;0.88;Active/Dry;1008;28.2;;;;;;;;;;;;;;;;
AT-68_S1;07/03/2018;05:21:58.960;0.00;-0.06;0.88;Active/Dry;1008;28.2;;;;;;;;;;;;;;;;
AT-68_S1;07/03/2018;05:21:59.000;-0.12;-0.06;0.88;Active/Dry;1008.5;28.2;;;;;;;
AT-68_S1;07/03/2018;05:21:59.040;-0.06;-0.06;0.81;Active/Dry;1008.5;28.2;;;;;;;;;;;;;;;;
AT-68_S1;07/03/2018;05:21:59.080;-0.12;0.00;0.94;Active/Dry;1008.5;28.2;;;;;;;;;;;;;;;;
AT-68_S1;07/03/2018;05:21:59.120;-0.12;0.00;1.06;Active/Dry;1008.5;28.2;;;;;;;;;;;;;;;;
AT-68_S1;07/03/2018;05:21:59.160;-0.12;0.00;1.06;Active/Dry;1008.5;28.2;;;;;;;;;;;;;;;;
AT-68_S1;07/03/2018;05:21:59.200;-0.19;0.12;0.94;Active/Dry;1008.5;28.2;;;;;;;;;;;;;;;;
AT-68_S1;07/03/2018;05:21:59.240;-0.31;0.12;1.19;Active/Dry;1008.5;28.2;;;;;;;;;;;;;;;;
AT-68_S1;07/03/2018;05:21:59.280;-0.06;0.00;1.38;Active/Dry;1008.5;28.2;;;;;;;;;;;;;;;;
AT-68_S1;07/03/2018;05:21:59.320;0.06;0.06;1.44;Active/Dry;1008.5;28.2;;;;;;;;;;;;;;;;
AT-68_S1;07/03/2018;05:21:59.360;-0.19;0.12;0.81;Active/Dry;1008.5;28.2;;;;;;;;;;;;;;;;
AT-68_S1;07/03/2018;05:21:59.400;-0.12;0.06;0.50;Active/Dry;1008.5;28.2;;;;;;;;;;;;;;;;
AT-68_S1;07/03/2018;05:21:59.440;0.12;0.00;0.88;Active/Dry;1008.5;28.2;;;;;;;;;;;;;;;;
AT-68_S1;07/03/2018;05:21:59.480;0.19;0.00;1.06;Active/Dry;1008.5;28.2;;;;;;;;;;;;;;;;
AT-68_S1;07/03/2018;05:21:59.520;0.00;0.06;0.94;Active/Dry;1008.5;28.2;;;;;;;;;;;;;;;;
AT-68_S1;07/03/2018;05:21:59.560;0.00;0.00;0.69;Active/Dry;1008.5;28.2;;;;;;;;;;;;;;;;
AT-68_S1;07/03/2018;05:21:59.600;-0.06;0.00;0.62;Active/Dry;1008.5;28.2;;;;;;;;;;;;;;;;
AT-68_S1;07/03/2018;05:21:59.640;-0.06;0.00;0.88;Active/Dry;1008.5;28.2;;;;;;;;;;;;;;;;
AT-68_S1;07/03/2018;05:21:59.680;-0.12;0.00;0.88;Active/Dry;1008.5;28.2;;;;;;;;;;;;;;;;
AT-68_S1;07/03/2018;05:21:59.720;-0.19;-0.06;0.94;Active/Dry;1008.5;28.2;;;;;;;;;;;;;;;;
AT-68_S1;07/03/2018;05:21:59.760;-0.31;-0.06;1.00;Active/Dry;1008.5;28.2;;;;;;;;;;;;;;;;
AT-68_S1;07/03/2018;05:21:59.800;-0.25;-0.06;1.12;Active/Dry;1008.5;28.2;;;;;;;;;;;;;;;;
AT-68_S1;07/03/2018;05:21:59.840;-0.25;0.00;1.06;Active/Dry;1008.5;28.2;;;;;;;;;;;;;;;;
AT-68_S1;07/03/2018;05:21:59.880;-0.06;0.06;1.19;Active/Dry;1008.5;28.2;;;;;;;;;;;;;;;;
AT-68_S1;07/03/2018;05:21:59.920;0.19;0.00;1.44;Active/Dry;1008.5;28.2;;;;;;;;;;;;;;;;
AT-68_S1;07/03/2018;05:21:59.960;0.25;0.00;1.06;Active/Dry;1008.5;28.2;;;;;;;;;;;;;;;;
AT-68_S1;07/03/2018;05:22:00.000;0.00;0.00;0.62;Active/Dry;1008.8;28.2;;;;;;;
AT-68_S1;07/03/2018;05:22:00.040;0.12;-0.06;0.75;Active/Dry;1008.8;28.2;;;;;;;;;;;;;;;;
AT-68_S1;07/03/2018;05:22:00.080;0.00;-0.06;0.81;Active/Dry;1008.8;28.2;;;;;;;;;;;;;;;;
AT-68_S1;07/03/2018;05:22:00.120;0.00;-0.06;0.69;Active/Dry;1008.8;28.2;;;;;;;;;;;;;;;;
AT-68_S1;07/03/2018;05:22:00.160;-0.06;-0.12;0.69;Active/Dry;1008.8;28.2;;;;;;;;;;;;;;;;
AT-68_S1;07/03/2018;05:22:00.200;-0.06;-0.12;0.94;Active/Dry;1008.8;28.2;;;;;;;;;;;;;;;;
AT-68_S1;07/03/2018;05:22:00.240;-0.06;-0.12;1.12;Active/Dry;1008.8;28.2;;;;;;;;;;;;;;;;
AT-68_S1;07/03/2018;05:22:00.280;-0.06;-0.12;0.94;Active/Dry;1008.8;28.2;;;;;;;;;;;;;;;;
AT-68_S1;07/03/2018;05:22:00.320;-0.06;-0.12;0.81;Active/Dry;1008.8;28.2;;;;;;;;;;;;;;;;
AT-68_S1;07/03/2018;05:22:00.360;-0.12;-0.06;1.00;Active/Dry;1008.8;28.2;;;;;;;;;;;;;;;;
AT-68_S1;07/03/2018;05:22:00.400;-0.19;0.00;1.06;Active/Dry;1008.8;28.2;;;;;;;;;;;;;;;;
AT-68_S1;07/03/2018;05:22:00.440;-0.12;0.00;1.12;Active/Dry;1008.8;28.2;;;;;;;;;;;;;;;;
AT-68_S1;07/03/2018;05:22:00.480;-0.19;0.06;1.12;Active/Dry;1008.8;28.2;;;;;;;;;;;;;;;;
AT-68_S1;07/03/2018;05:22:00.520;-0.12;0.00;1.25;Active/Dry;1008.8;28.2;;;;;;;;;;;;;;;;
AT-68_S1;07/03/2018;05:22:00.560;0.00;0.06;1.00;Active/Dry;1008.8;28.2;;;;;;;;;;;;;;;;
AT-68_S1;07/03/2018;05:22:00.600;-0.12;0.12;0.94;Active/Dry;1008.8;28.2;;;;;;;;;;;;;;;;
AT-68_S1;07/03/2018;05:22:00.640;-0.19;0.19;0.88;Active/Dry;1008.8;28.2;;;;;;;;;;;;;;;;
AT-68_S1;07/03/2018;05:22:00.680;0.00;0.12;0.75;Active/Dry;1008.8;28.2;;;;;;;;;;;;;;;;
AT-68_S1;07/03/2018;05:22:00.720;0.12;0.00;0.81;Active/Dry;1008.8;28.2;;;;;;;;;;;;;;;;
AT-68_S1;07/03/2018;05:22:00.760;0.06;0.00;0.81;Active/Dry;1008.8;28.2;;;;;;;;;;;;;;;;
AT-68_S1;07/03/2018;05:22:00.800;-0.06;0.00;0.81;Active/Dry;1008.8;28.2;;;;;;;;;;;;;;;;
AT-68_S1;07/03/2018;05:22:00.840;-0.12;0.00;0.81;Active/Dry;1008.8;28.2;;;;;;;;;;;;;;;;
AT-68_S1;07/03/2018;05:22:00.880;-0.12;0.00;0.81;Active/Dry;1008.8;28.2;;;;;;;;;;;;;;;;
AT-68_S1;07/03/2018;05:22:00.920;-0.12;0.00;0.81;Active/Dry;1008.8;28.2;;;;;;;;;;;;;;;;
AT-68_S1;07/03/2018;05:22:00.960;-0.12;0.00;0.81;Active/Dry;1008.8;28.2;;;;;;;;;;;;;;;;
AT-68_S1;07/03/2018;05:22:01.000;-0.19;0.00;0.88;Active/Dry;1007.8;28.1;;;;;;;
AT-68_S1;07/03/2018;05:22:01.040;-0.19;-0.06;1.00;Active/Dry;1007.8;28.1;;;;;;;;;;;;;;;;
AT-68_S1;07/03/2018;05:22:01.080;-0.31;0.00;1.12;Active/Dry;1007.8;28.1;;;;;;;;;;;;;;;;
AT-68_S1;07/03/2018;05:22:01.120;-0.38;0.00;0.88;Active/Dry;1007.8;28.1;;;;;;;;;;;;;;;;
AT-68_S1;07/03/2018;05:22:01.160;-0.31;-0.06;0.94;Active/Dry;1007.8;28.1;;;;;;;;;;;;;;;;
AT-68_S1;07/03/2018;05:22:01.200;-0.19;-0.06;1.00;Active/Dry;1007.8;28.1;;;;;;;;;;;;;;;;
AT-68_S1;07/03/2018;05:22:01.240;-0.25;-0.06;1.06;Active/Dry;1007.8;28.1;;;;;;;;;;;;;;;;
AT-68_S1;07/03/2018;05:22:01.280;-0.25;0.00;1.12;Active/Dry;1007.8;28.1;;;;;;;;;;;;;;;;
AT-68_S1;07/03/2018;05:22:01.320;-0.25;0.06;1.38;Active/Dry;1007.8;28.1;;;;;;;;;;;;;;;;
AT-68_S1;07/03/2018;05:22:01.360;0.00;0.00;1.25;Active/Dry;1007.8;28.1;;;;;;;;;;;;;;;;
AT-68_S1;07/03/2018;05:22:01.400;0.12;-0.06;0.69;Active/Dry;1007.8;28.1;;;;;;;;;;;;;;;;
AT-68_S1;07/03/2018;05:22:01.440;0.06;-0.06;0.50;Active/Dry;1007.8;28.1;;;;;;;;;;;;;;;;
AT-68_S1;07/03/2018;05:22:01.480;-0.06;-0.06;0.88;Active/Dry;1007.8;28.1;;;;;;;;;;;;;;;;
AT-68_S1;07/03/2018;05:22:01.520;-0.06;0.00;1.06;Active/Dry;1007.8;28.1;;;;;;;;;;;;;;;;
AT-68_S1;07/03/2018;05:22:01.560;0.00;-0.06;1.19;Active/Dry;1007.8;28.1;;;;;;;;;;;;;;;;
AT-68_S1;07/03/2018;05:22:01.600;-0.06;-0.06;0.88;Active/Dry;1007.8;28.1;;;;;;;;;;;;;;;;
AT-68_S1;07/03/2018;05:22:01.640;-0.06;-0.06;0.75;Active/Dry;1007.8;28.1;;;;;;;;;;;;;;;;
AT-68_S1;07/03/2018;05:22:01.680;-0.06;-0.12;0.88;Active/Dry;1007.8;28.1;;;;;;;;;;;;;;;;
AT-68_S1;07/03/2018;05:22:01.720;-0.12;-0.12;0.88;Active/Dry;1007.8;28.1;;;;;;;;;;;;;;;;
AT-68_S1;07/03/2018;05:22:01.760;-0.12;-0.06;0.94;Active/Dry;1007.8;28.1;;;;;;;;;;;;;;;;
AT-68_S1;07/03/2018;05:22:01.800;-0.25;-0.06;1.06;Active/Dry;1007.8;28.1;;;;;;;;;;;;;;;;
AT-68_S1;07/03/2018;05:22:01.840;-0.25;0.00;1.12;Active/Dry;1007.8;28.1;;;;;;;;;;;;;;;;
AT-68_S1;07/03/2018;05:22:01.880;-0.25;0.00;1.06;Active/Dry;1007.8;28.1;;;;;;;;;;;;;;;;
AT-68_S1;07/03/2018;05:22:01.920;-0.31;0.00;0.88;Active/Dry;1007.8;28.1;;;;;;;;;;;;;;;;
AT-68_S1;07/03/2018;05:22:01.960;-0.19;0.00;1.12;Active/Dry;1007.8;28.1;;;;;;;;;;;;;;;;
AT-68_S1;07/03/2018;05:22:02.000;0.00;-0.06;1.38;Active/Dry;1008.7;28.1;;;;;;;
AT-68_S1;07/03/2018;05:22:02.040;0.12;-0.06;1.00;Active/Dry;1008.7;28.1;;;;;;;;;;;;;;;;
AT-68_S1;07/03/2018;05:22:02.080;-0.06;0.00;0.69;Active/Dry;1008.7;28.1;;;;;;;;;;;;;;;;
AT-68_S1;07/03/2018;05:22:02.120;-0.12;0.00;0.75;Active/Dry;1008.7;28.1;;;;;;;;;;;;;;;;
AT-68_S1;07/03/2018;05:22:02.160;0.06;-0.06;0.88;Active/Dry;1008.7;28.1;;;;;;;;;;;;;;;;
AT-68_S1;07/03/2018;05:22:02.200;0.12;-0.06;1.06;Active/Dry;1008.7;28.1;;;;;;;;;;;;;;;;
AT-68_S1;07/03/2018;05:22:02.240;0.00;-0.06;0.81;Active/Dry;1008.7;28.1;;;;;;;;;;;;;;;;
AT-68_S1;07/03/2018;05:22:02.280;-0.06;-0.06;0.75;Active/Dry;1008.7;28.1;;;;;;;;;;;;;;;;
AT-68_S1;07/03/2018;05:22:02.320;-0.06;0.00;0.81;Active/Dry;1008.7;28.1;;;;;;;;;;;;;;;;
AT-68_S1;07/03/2018;05:22:02.360;-0.12;0.00;1.00;Active/Dry;1008.7;28.1;;;;;;;;;;;;;;;;
AT-68_S1;07/03/2018;05:22:02.400;-0.25;0.00;0.94;Active/Dry;1008.7;28.1;;;;;;;;;;;;;;;;
AT-68_S1;07/03/2018;05:22:02.440;-0.31;0.00;0.88;Active/Dry;1008.7;28.1;;;;;;;;;;;;;;;;
AT-68_S1;07/03/2018;05:22:02.480;-0.25;0.00;1.06;Active/Dry;1008.7;28.1;;;;;;;;;;;;;;;;
AT-68_S1;07/03/2018;05:22:02.520;-0.19;-0.12;1.06;Active/Dry;1008.7;28.1;;;;;;;;;;;;;;;;
AT-68_S1;07/03/2018;05:22:02.560;-0.06;-0.19;0.81;Active/Dry;1008.7;28.1;;;;;;;;;;;;;;;;
AT-68_S1;07/03/2018;05:22:02.600;-0.06;-0.19;0.94;Active/Dry;1008.7;28.1;;;;;;;;;;;;;;;;
AT-68_S1;07/03/2018;05:22:02.640;0.00;-0.12;1.25;Active/Dry;1008.7;28.1;;;;;;;;;;;;;;;;
AT-68_S1;07/03/2018;05:22:02.680;0.19;-0.19;1.19;Active/Dry;1008.7;28.1;;;;;;;;;;;;;;;;
AT-68_S1;07/03/2018;05:22:02.720;0.06;-0.12;0.75;Active/Dry;1008.7;28.1;;;;;;;;;;;;;;;;
AT-68_S1;07/03/2018;05:22:02.760;0.00;-0.12;0.94;Active/Dry;1008.7;28.1;;;;;;;;;;;;;;;;
AT-68_S1;07/03/2018;05:22:02.800;0.00;-0.12;0.94;Active/Dry;1008.7;28.1;;;;;;;;;;;;;;;;
AT-68_S1;07/03/2018;05:22:02.840;0.00;-0.12;0.88;Active/Dry;1008.7;28.1;;;;;;;;;;;;;;;;
AT-68_S1;07/03/2018;05:22:02.880;-0.06;-0.12;0.81;Active/Dry;1008.7;28.1;;;;;;;;;;;;;;;;
AT-68_S1;07/03/2018;05:22:02.920;-0.06;-0.12;0.81;Active/Dry;1008.7;28.1;;;;;;;;;;;;;;;;
AT-68_S1;07/03/2018;05:22:02.960;-0.06;-0.12;0.81;Active/Dry;1008.7;28.1;;;;;;;;;;;;;;;;
AT-68_S1;07/03/2018;05:22:03.000;-0.06;-0.12;0.81;Active/Dry;1007.8;28.1;;;;;;;
AT-68_S1;07/03/2018;05:22:03.040;-0.06;-0.19;0.88;Active/Dry;1007.8;28.1;;;;;;;;;;;;;;;;
AT-68_S1;07/03/2018;05:22:03.080;-0.06;-0.19;0.94;Active/Dry;1007.8;28.1;;;;;;;;;;;;;;;;
AT-68_S1;07/03/2018;05:22:03.120;-0.06;-0.25;1.06;Active/Dry;1007.8;28.1;;;;;;;;;;;;;;;;
AT-68_S1;07/03/2018;05:22:03.160;-0.12;-0.19;1.06;Active/Dry;1007.8;28.1;;;;;;;;;;;;;;;;
AT-68_S1;07/03/2018;05:22:03.200;-0.12;-0.12;1.06;Active/Dry;1007.8;28.1;;;;;;;;;;;;;;;;
AT-68_S1;07/03/2018;05:22:03.240;-0.12;-0.12;1.00;Active/Dry;1007.8;28.1;;;;;;;;;;;;;;;;
AT-68_S1;07/03/2018;05:22:03.280;-0.12;-0.06;1.06;Active/Dry;1007.8;28.1;;;;;;;;;;;;;;;;
AT-68_S1;07/03/2018;05:22:03.320;-0.06;0.00;1.12;Active/Dry;1007.8;28.1;;;;;;;;;;;;;;;;
AT-68_S1;07/03/2018;05:22:03.360;0.00;0.06;1.06;Active/Dry;1007.8;28.1;;;;;;;;;;;;;;;;
AT-68_S1;07/03/2018;05:22:03.400;0.06;0.19;0.94;Active/Dry;1007.8;28.1;;;;;;;;;;;;;;;;
AT-68_S1;07/03/2018;05:22:03.440;0.00;0.19;0.88;Active/Dry;1007.8;28.1;;;;;;;;;;;;;;;;
AT-68_S1;07/03/2018;05:22:03.480;-0.06;0.12;0.75;Active/Dry;1007.8;28.1;;;;;;;;;;;;;;;;
AT-68_S1;07/03/2018;05:22:03.520;-0.19;0.06;0.75;Active/Dry;1007.8;28.1;;;;;;;;;;;;;;;;
AT-68_S1;07/03/2018;05:22:03.560;-0.25;0.00;0.75;Active/Dry;1007.8;28.1;;;;;;;;;;;;;;;;
AT-68_S1;07/03/2018;05:22:03.600;-0.12;-0.12;0.88;Active/Dry;1007.8;28.1;;;;;;;;;;;;;;;;
AT-68_S1;07/03/2018;05:22:03.640;-0.06;-0.19;1.12;Active/Dry;1007.8;28.1;;;;;;;;;;;;;;;;
AT-68_S1;07/03/2018;05:22:03.680;-0.25;-0.19;0.88;Active/Dry;1007.8;28.1;;;;;;;;;;;;;;;;
AT-68_S1;07/03/2018;05:22:03.720;-0.19;-0.06;0.75;Active/Dry;1007.8;28.1;;;;;;;;;;;;;;;;
AT-68_S1;07/03/2018;05:22:03.760;-0.25;0.06;0.94;Active/Dry;1007.8;28.1;;;;;;;;;;;;;;;;
AT-68_S1;07/03/2018;05:22:03.800;-0.44;0.19;1.00;Active/Dry;1007.8;28.1;;;;;;;;;;;;;;;;
AT-68_S1;07/03/2018;05:22:03.840;-0.38;0.25;1.19;Active/Dry;1007.8;28.1;;;;;;;;;;;;;;;;
AT-68_S1;07/03/2018;05:22:03.880;-0.31;0.19;1.00;Active/Dry;1007.8;28.1;;;;;;;;;;;;;;;;
AT-68_S1;07/03/2018;05:22:03.920;-0.38;0.19;1.19;Active/Dry;1007.8;28.1;;;;;;;;;;;;;;;;
AT-68_S1;07/03/2018;05:22:03.960;-0.38;0.19;1.19;Active/Dry;1007.8;28.1;;;;;;;;;;;;;;;;
AT-68_S1;07/03/2018;05:22:04.000;-0.38;0.06;1.19;Active/Dry;1008.2;28.1;;;;;;;
AT-68_S1;07/03/2018;05:22:04.040;-0.25;-0.06;0.88;Active/Dry;1008.2;28.1;;;;;;;;;;;;;;;;
AT-68_S1;07/03/2018;05:22:04.080;-0.19;-0.25;0.56;Active/Dry;1008.2;28.1;;;;;;;;;;;;;;;;
AT-68_S1;07/03/2018;05:22:04.120;0.00;-0.31;0.69;Active/Dry;1008.2;28.1;;;;;;;;;;;;;;;;
AT-68_S1;07/03/2018;05:22:04.160;-0.06;-0.31;1.00;Active/Dry;1008.2;28.1;;;;;;;;;;;;;;;;
AT-68_S1;07/03/2018;05:22:04.200;-0.06;-0.31;1.19;Active/Dry;1008.2;28.1;;;;;;;;;;;;;;;;
AT-68_S1;07/03/2018;05:22:04.240;-0.06;-0.31;0.94;Active/Dry;1008.2;28.1;;;;;;;;;;;;;;;;
AT-68_S1;07/03/2018;05:22:04.280;-0.06;-0.25;0.88;Active/Dry;1008.2;28.1;;;;;;;;;;;;;;;;
AT-68_S1;07/03/2018;05:22:04.320;-0.06;-0.19;0.88;Active/Dry;1008.2;28.1;;;;;;;;;;;;;;;;
AT-68_S1;07/03/2018;05:22:04.360;-0.19;-0.19;0.81;Active/Dry;1008.2;28.1;;;;;;;;;;;;;;;;
AT-68_S1;07/03/2018;05:22:04.400;-0.25;-0.19;0.81;Active/Dry;1008.2;28.1;;;;;;;;;;;;;;;;
AT-68_S1;07/03/2018;05:22:04.440;-0.31;-0.12;0.88;Active/Dry;1008.2;28.1;;;;;;;;;;;;;;;;
AT-68_S1;07/03/2018;05:22:04.480;-0.31;-0.06;1.00;Active/Dry;1008.2;28.1;;;;;;;;;;;;;;;;
AT-68_S1;07/03/2018;05:22:04.520;-0.31;0.00;1.06;Active/Dry;1008.2;28.1;;;;;;;;;;;;;;;;
AT-68_S1;07/03/2018;05:22:04.560;-0.38;0.00;0.94;Active/Dry;1008.2;28.1;;;;;;;;;;;;;;;;
AT-68_S1;07/03/2018;05:22:04.600;-0.38;0.00;1.19;Active/Dry;1008.2;28.1;;;;;;;;;;;;;;;;
AT-68_S1;07/03/2018;05:22:04.640;-0.19;0.00;1.44;Active/Dry;1008.2;28.1;;;;;;;;;;;;;;;;
AT-68_S1;07/03/2018;05:22:04.680;-0.19;0.06;0.94;Active/Dry;1008.2;28.1;;;;;;;;;;;;;;;;
AT-68_S1;07/03/2018;05:22:04.720;-0.25;0.06;0.88;Active/Dry;1008.2;28.1;;;;;;;;;;;;;;;;
AT-68_S1;07/03/2018;05:22:04.760;-0.38;0.00;0.81;Active/Dry;1008.2;28.1;;;;;;;;;;;;;;;;
AT-68_S1;07/03/2018;05:22:04.800;-0.25;0.00;0.69;Active/Dry;1008.2;28.1;;;;;;;;;;;;;;;;
AT-68_S1;07/03/2018;05:22:04.840;-0.31;0.00;0.69;Active/Dry;1008.2;28.1;;;;;;;;;;;;;;;;
AT-68_S1;07/03/2018;05:22:04.880;-0.31;-0.06;0.75;Active/Dry;1008.2;28.1;;;;;;;;;;;;;;;;
AT-68_S1;07/03/2018;05:22:04.920;-0.31;-0.06;0.75;Active/Dry;1008.2;28.1;;;;;;;;;;;;;;;;
AT-68_S1;07/03/2018;05:22:04.960;-0.31;-0.06;0.75;Active/Dry;1008.2;28.1;;;;;;;;;;;;;;;;
AT-68_S1;07/03/2018;05:22:05.000;-0.31;-0.12;0.94;Active/Dry;1007.4;28.1;;;;;;;
AT-68_S1;07/03/2018;05:22:05.040;-0.25;-0.12;1.00;Active/Dry;1007.4;28.1;;;;;;;;;;;;;;;;
AT-68_S1;07/03/2018;05:22:05.080;-0.31;-0.12;0.81;Active/Dry;1007.4;28.1;;;;;;;;;;;;;;;;
AT-68_S1;07/03/2018;05:22:05.120;-0.31;-0.12;0.94;Active/Dry;1007.4;28.1;;;;;;;;;;;;;;;;
AT-68_S1;07/03/2018;05:22:05.160;-0.38;-0.12;0.94;Active/Dry;1007.4;28.1;;;;;;;;;;;;;;;;
AT-68_S1;07/03/2018;05:22:05.200;-0.38;-0.06;1.12;Active/Dry;1007.4;28.1;;;;;;;;;;;;;;;;
AT-68_S1;07/03/2018;05:22:05.240;-0.38;-0.06;1.00;Active/Dry;1007.4;28.1;;;;;;;;;;;;;;;;
AT-68_S1;07/03/2018;05:22:05.280;-0.25;-0.12;0.88;Active/Dry;1007.4;28.1;;;;;;;;;;;;;;;;
AT-68_S1;07/03/2018;05:22:05.320;-0.25;-0.12;1.12;Active/Dry;1007.4;28.1;;;;;;;;;;;;;;;;
AT-68_S1;07/03/2018;05:22:05.360;-0.12;-0.12;1.50;Active/Dry;1007.4;28.1;;;;;;;;;;;;;;;;
AT-68_S1;07/03/2018;05:22:05.400;-0.19;-0.12;0.81;Active/Dry;1007.4;28.1;;;;;;;;;;;;;;;;
AT-68_S1;07/03/2018;05:22:05.440;-0.12;-0.12;0.50;Active/Dry;1007.4;28.1;;;;;;;;;;;;;;;;
AT-68_S1;07/03/2018;05:22:05.480;-0.19;-0.12;0.88;Active/Dry;1007.4;28.1;;;;;;;;;;;;;;;;
AT-68_S1;07/03/2018;05:22:05.520;-0.25;-0.12;1.19;Active/Dry;1007.4;28.1;;;;;;;;;;;;;;;;
AT-68_S1;07/03/2018;05:22:05.560;-0.19;-0.12;0.94;Active/Dry;1007.4;28.1;;;;;;;;;;;;;;;;
AT-68_S1;07/03/2018;05:22:05.600;-0.25;-0.12;0.81;Active/Dry;1007.4;28.1;;;;;;;;;;;;;;;;
AT-68_S1;07/03/2018;05:22:05.640;-0.31;-0.12;0.81;Active/Dry;1007.4;28.1;;;;;;;;;;;;;;;;
AT-68_S1;07/03/2018;05:22:05.680;-0.19;-0.12;0.88;Active/Dry;1007.4;28.1;;;;;;;;;;;;;;;;
AT-68_S1;07/03/2018;05:22:05.720;-0.25;-0.19;0.75;Active/Dry;1007.4;28.1;;;;;;;;;;;;;;;;
AT-68_S1;07/03/2018;05:22:05.760;-0.31;-0.19;0.75;Active/Dry;1007.4;28.1;;;;;;;;;;;;;;;;
AT-68_S1;07/03/2018;05:22:05.800;-0.25;-0.19;0.94;Active/Dry;1007.4;28.1;;;;;;;;;;;;;;;;
AT-68_S1;07/03/2018;05:22:05.840;-0.25;-0.19;1.12;Active/Dry;1007.4;28.1;;;;;;;;;;;;;;;;
AT-68_S1;07/03/2018;05:22:05.880;-0.25;-0.25;0.88;Active/Dry;1007.4;28.1;;;;;;;;;;;;;;;;
AT-68_S1;07/03/2018;05:22:05.920;-0.31;-0.12;1.00;Active/Dry;1007.4;28.1;;;;;;;;;;;;;;;;
AT-68_S1;07/03/2018;05:22:05.960;-0.31;-0.12;1.00;Active/Dry;1007.4;28.1;;;;;;;;;;;;;;;;
AT-68_S1;07/03/2018;05:22:06.000;-0.31;-0.12;1.25;Active/Dry;1008;28.1;;;;;;;
AT-68_S1;07/03/2018;05:22:06.040;-0.19;-0.12;1.25;Active/Dry;1008;28.1;;;;;;;;;;;;;;;;
AT-68_S1;07/03/2018;05:22:06.080;-0.06;-0.06;1.19;Active/Dry;1008;28.1;;;;;;;;;;;;;;;;
AT-68_S1;07/03/2018;05:22:06.120;-0.12;-0.06;0.88;Active/Dry;1008;28.1;;;;;;;;;;;;;;;;
AT-68_S1;07/03/2018;05:22:06.160;-0.19;0.00;0.75;Active/Dry;1008;28.1;;;;;;;;;;;;;;;;
AT-68_S1;07/03/2018;05:22:06.200;-0.19;-0.06;0.88;Active/Dry;1008;28.1;;;;;;;;;;;;;;;;
AT-68_S1;07/03/2018;05:22:06.240;-0.19;-0.06;1.00;Active/Dry;1008;28.1;;;;;;;;;;;;;;;;
AT-68_S1;07/03/2018;05:22:06.280;-0.25;-0.12;0.75;Active/Dry;1008;28.1;;;;;;;;;;;;;;;;
AT-68_S1;07/03/2018;05:22:06.320;-0.31;-0.06;0.81;Active/Dry;1008;28.1;;;;;;;;;;;;;;;;
AT-68_S1;07/03/2018;05:22:06.360;-0.25;-0.06;1.00;Active/Dry;1008;28.1;;;;;;;;;;;;;;;;
AT-68_S1;07/03/2018;05:22:06.400;-0.25;-0.12;0.88;Active/Dry;1008;28.1;;;;;;;;;;;;;;;;
AT-68_S1;07/03/2018;05:22:06.440;-0.31;-0.12;0.75;Active/Dry;1008;28.1;;;;;;;;;;;;;;;;
AT-68_S1;07/03/2018;05:22:06.480;-0.38;-0.12;0.81;Active/Dry;1008;28.1;;;;;;;;;;;;;;;;
AT-68_S1;07/03/2018;05:22:06.520;-0.31;-0.12;1.12;Active/Dry;1008;28.1;;;;;;;;;;;;;;;;
AT-68_S1;07/03/2018;05:22:06.560;-0.31;-0.19;1.06;Active/Dry;1008;28.1;;;;;;;;;;;;;;;;
AT-68_S1;07/03/2018;05:22:06.600;-0.12;-0.19;1.12;Active/Dry;1008;28.1;;;;;;;;;;;;;;;;
AT-68_S1;07/03/2018;05:22:06.640;0.06;-0.19;1.19;Active/Dry;1008;28.1;;;;;;;;;;;;;;;;
AT-68_S1;07/03/2018;05:22:06.680;-0.06;-0.19;1.06;Active/Dry;1008;28.1;;;;;;;;;;;;;;;;
AT-68_S1;07/03/2018;05:22:06.720;-0.06;-0.25;0.69;Active/Dry;1008;28.1;;;;;;;;;;;;;;;;
AT-68_S1;07/03/2018;05:22:06.760;0.00;-0.19;0.94;Active/Dry;1008;28.1;;;;;;;;;;;;;;;;
AT-68_S1;07/03/2018;05:22:06.800;-0.12;-0.12;1.12;Active/Dry;1008;28.1;;;;;;;;;;;;;;;;
AT-68_S1;07/03/2018;05:22:06.840;0.06;-0.12;1.00;Active/Dry;1008;28.1;;;;;;;;;;;;;;;;
AT-68_S1;07/03/2018;05:22:06.880;0.06;-0.19;0.69;Active/Dry;1008;28.1;;;;;;;;;;;;;;;;
AT-68_S1;07/03/2018;05:22:06.920;0.06;-0.19;0.69;Active/Dry;1008;28.1;;;;;;;;;;;;;;;;
AT-68_S1;07/03/2018;05:22:06.960;0.06;-0.19;0.69;Active/Dry;1008;28.1;;;;;;;;;;;;;;;;
AT-68_S1;07/03/2018;05:22:07.000;-0.12;-0.12;0.62;Active/Dry;1007.8;28;;;;;;;
AT-68_S1;07/03/2018;05:22:07.040;-0.06;-0.12;0.69;Active/Dry;1007.8;28;;;;;;;;;;;;;;;;
AT-68_S1;07/03/2018;05:22:07.080;0.00;-0.12;0.69;Active/Dry;1007.8;28;;;;;;;;;;;;;;;;
AT-68_S1;07/03/2018;05:22:07.120;-0.06;-0.12;0.75;Active/Dry;1007.8;28;;;;;;;;;;;;;;;;
AT-68_S1;07/03/2018;05:22:07.160;-0.12;-0.06;0.88;Active/Dry;1007.8;28;;;;;;;;;;;;;;;;
AT-68_S1;07/03/2018;05:22:07.200;-0.12;-0.06;0.81;Active/Dry;1007.8;28;;;;;;;;;;;;;;;;
AT-68_S1;07/03/2018;05:22:07.240;-0.06;-0.06;0.81;Active/Dry;1007.8;28;;;;;;;;;;;;;;;;
AT-68_S1;07/03/2018;05:22:07.280;0.06;-0.19;0.94;Active/Dry;1007.8;28;;;;;;;;;;;;;;;;
AT-68_S1;07/03/2018;05:22:07.320;-0.25;-0.06;1.12;Active/Dry;1007.8;28;;;;;;;;;;;;;;;;
AT-68_S1;07/03/2018;05:22:07.360;-0.19;0.00;1.50;Active/Dry;1007.8;28;;;;;;;;;;;;;;;;
AT-68_S1;07/03/2018;05:22:07.400;0.12;-0.06;1.19;Active/Dry;1007.8;28;;;;;;;;;;;;;;;;
AT-68_S1;07/03/2018;05:22:07.440;0.06;-0.12;1.00;Active/Dry;1007.8;28;;;;;;;;;;;;;;;;
AT-68_S1;07/03/2018;05:22:07.480;-0.06;-0.06;0.94;Active/Dry;1007.8;28;;;;;;;;;;;;;;;;
AT-68_S1;07/03/2018;05:22:07.520;-0.31;0.06;1.00;Active/Dry;1007.8;28;;;;;;;;;;;;;;;;
AT-68_S1;07/03/2018;05:22:07.560;-0.19;0.06;1.00;Active/Dry;1007.8;28;;;;;;;;;;;;;;;;
AT-68_S1;07/03/2018;05:22:07.600;-0.06;0.00;0.81;Active/Dry;1007.8;28;;;;;;;;;;;;;;;;
AT-68_S1;07/03/2018;05:22:07.640;-0.12;-0.06;0.69;Active/Dry;1007.8;28;;;;;;;;;;;;;;;;
AT-68_S1;07/03/2018;05:22:07.680;-0.19;0.00;0.75;Active/Dry;1007.8;28;;;;;;;;;;;;;;;;
AT-68_S1;07/03/2018;05:22:07.720;-0.19;0.00;0.62;Active/Dry;1007.8;28;;;;;;;;;;;;;;;;
AT-68_S1;07/03/2018;05:22:07.760;-0.12;-0.06;0.81;Active/Dry;1007.8;28;;;;;;;;;;;;;;;;
AT-68_S1;07/03/2018;05:22:07.800;-0.19;-0.12;0.81;Active/Dry;1007.8;28;;;;;;;;;;;;;;;;
AT-68_S1;07/03/2018;05:22:07.840;-0.12;-0.19;1.00;Active/Dry;1007.8;28;;;;;;;;;;;;;;;;
AT-68_S1;07/03/2018;05:22:07.880;-0.06;-0.25;1.25;Active/Dry;1007.8;28;;;;;;;;;;;;;;;;
AT-68_S1;07/03/2018;05:22:07.920;0.00;-0.31;1.31;Active/Dry;1007.8;28;;;;;;;;;;;;;;;;
AT-68_S1;07/03/2018;05:22:07.960;0.00;-0.31;1.31;Active/Dry;1007.8;28;;;;;;;;;;;;;;;;
AT-68_S1;07/03/2018;05:22:08.000;-0.19;-0.31;1.06;Active/Dry;1008;28;;;;;;;
AT-68_S1;07/03/2018;05:22:08.040;-0.19;-0.25;1.00;Active/Dry;1008;28;;;;;;;;;;;;;;;;
AT-68_S1;07/03/2018;05:22:08.080;-0.06;-0.31;1.31;Active/Dry;1008;28;;;;;;;;;;;;;;;;
AT-68_S1;07/03/2018;05:22:08.120;-0.12;-0.31;0.75;Active/Dry;1008;28;;;;;;;;;;;;;;;;
AT-68_S1;07/03/2018;05:22:08.160;-0.25;-0.31;0.56;Active/Dry;1008;28;;;;;;;;;;;;;;;;
AT-68_S1;07/03/2018;05:22:08.200;-0.25;-0.25;0.69;Active/Dry;1008;28;;;;;;;;;;;;;;;;
AT-68_S1;07/03/2018;05:22:08.240;-0.19;-0.25;0.75;Active/Dry;1008;28;;;;;;;;;;;;;;;;
AT-68_S1;07/03/2018;05:22:08.280;-0.19;-0.25;0.81;Active/Dry;1008;28;;;;;;;;;;;;;;;;
AT-68_S1;07/03/2018;05:22:08.320;-0.19;-0.25;0.75;Active/Dry;1008;28;;;;;;;;;;;;;;;;
AT-68_S1;07/03/2018;05:22:08.360;-0.12;-0.31;0.75;Active/Dry;1008;28;;;;;;;;;;;;;;;;
AT-68_S1;07/03/2018;05:22:08.400;-0.19;-0.31;0.94;Active/Dry;1008;28;;;;;;;;;;;;;;;;
AT-68_S1;07/03/2018;05:22:08.440;-0.19;-0.25;1.31;Active/Dry;1008;28;;;;;;;;;;;;;;;;
AT-68_S1;07/03/2018;05:22:08.480;0.06;-0.25;1.31;Active/Dry;1008;28;;;;;;;;;;;;;;;;
AT-68_S1;07/03/2018;05:22:08.520;-0.06;-0.25;0.81;Active/Dry;1008;28;;;;;;;;;;;;;;;;
AT-68_S1;07/03/2018;05:22:08.560;-0.12;-0.12;1.38;Active/Dry;1008;28;;;;;;;;;;;;;;;;
AT-68_S1;07/03/2018;05:22:08.600;-0.06;-0.12;1.38;Active/Dry;1008;28;;;;;;;;;;;;;;;;
AT-68_S1;07/03/2018;05:22:08.640;-0.38;-0.06;0.75;Active/Dry;1008;28;;;;;;;;;;;;;;;;
AT-68_S1;07/03/2018;05:22:08.680;-0.25;-0.06;0.69;Active/Dry;1008;28;;;;;;;;;;;;;;;;
AT-68_S1;07/03/2018;05:22:08.720;-0.19;-0.06;0.69;Active/Dry;1008;28;;;;;;;;;;;;;;;;
AT-68_S1;07/03/2018;05:22:08.760;0.00;-0.06;0.81;Active/Dry;1008;28;;;;;;;;;;;;;;;;
AT-68_S1;07/03/2018;05:22:08.800;-0.19;-0.06;0.81;Active/Dry;1008;28;;;;;;;;;;;;;;;;
AT-68_S1;07/03/2018;05:22:08.840;-0.25;-0.06;0.81;Active/Dry;1008;28;;;;;;;;;;;;;;;;
AT-68_S1;07/03/2018;05:22:08.880;-0.25;-0.06;0.75;Active/Dry;1008;28;;;;;;;;;;;;;;;;
AT-68_S1;07/03/2018;05:22:08.920;-0.25;-0.06;0.75;Active/Dry;1008;28;;;;;;;;;;;;;;;;
AT-68_S1;07/03/2018;05:22:08.960;-0.25;-0.06;0.75;Active/Dry;1008;28;;;;;;;;;;;;;;;;
AT-68_S1;07/03/2018;05:22:09.000;-0.19;-0.12;0.75;Active/Dry;1007.9;28;;;;;;;
AT-68_S1;07/03/2018;05:22:09.040;-0.12;-0.19;0.81;Active/Dry;1007.9;28;;;;;;;;;;;;;;;;
AT-68_S1;07/03/2018;05:22:09.080;-0.19;-0.12;1.19;Active/Dry;1007.9;28;;;;;;;;;;;;;;;;
AT-68_S1;07/03/2018;05:22:09.120;-0.06;-0.19;1.44;Active/Dry;1007.9;28;;;;;;;;;;;;;;;;
AT-68_S1;07/03/2018;05:22:09.160;0.00;-0.31;1.12;Active/Dry;1007.9;28;;;;;;;;;;;;;;;;
AT-68_S1;07/03/2018;05:22:09.200;-0.12;-0.25;1.12;Active/Dry;1007.9;28;;;;;;;;;;;;;;;;
AT-68_S1;07/03/2018;05:22:09.240;-0.12;-0.19;1.19;Active/Dry;1007.9;28;;;;;;;;;;;;;;;;
AT-68_S1;07/03/2018;05:22:09.280;-0.19;-0.25;1.00;Active/Dry;1007.9;28;;;;;;;;;;;;;;;;
AT-68_S1;07/03/2018;05:22:09.320;-0.19;-0.31;0.69;Active/Dry;1007.9;28;;;;;;;;;;;;;;;;
AT-68_S1;07/03/2018;05:22:09.360;-0.25;-0.31;0.69;Active/Dry;1007.9;28;;;;;;;;;;;;;;;;
AT-68_S1;07/03/2018;05:22:09.400;-0.19;-0.25;0.75;Active/Dry;1007.9;28;;;;;;;;;;;;;;;;
AT-68_S1;07/03/2018;05:22:09.440;-0.12;-0.19;0.88;Active/Dry;1007.9;28;;;;;;;;;;;;;;;;
AT-68_S1;07/03/2018;05:22:09.480;-0.06;-0.25;0.75;Active/Dry;1007.9;28;;;;;;;;;;;;;;;;
AT-68_S1;07/03/2018;05:22:09.520;0.00;-0.31;0.94;Active/Dry;1007.9;28;;;;;;;;;;;;;;;;
AT-68_S1;07/03/2018;05:22:09.560;-0.19;-0.25;1.19;Active/Dry;1007.9;28;;;;;;;;;;;;;;;;
AT-68_S1;07/03/2018;05:22:09.600;-0.25;-0.19;1.19;Active/Dry;1007.9;28;;;;;;;;;;;;;;;;
AT-68_S1;07/03/2018;05:22:09.640;0.00;-0.12;1.44;Active/Dry;1007.9;28;;;;;;;;;;;;;;;;
AT-68_S1;07/03/2018;05:22:09.680;0.12;-0.12;1.12;Active/Dry;1007.9;28;;;;;;;;;;;;;;;;
AT-68_S1;07/03/2018;05:22:09.720;0.06;-0.06;1.19;Active/Dry;1007.9;28;;;;;;;;;;;;;;;;
AT-68_S1;07/03/2018;05:22:09.760;0.00;-0.06;0.94;Active/Dry;1007.9;28;;;;;;;;;;;;;;;;
AT-68_S1;07/03/2018;05:22:09.800;-0.19;-0.12;0.62;Active/Dry;1007.9;28;;;;;;;;;;;;;;;;
AT-68_S1;07/03/2018;05:22:09.840;-0.19;-0.12;0.75;Active/Dry;1007.9;28;;;;;;;;;;;;;;;;
AT-68_S1;07/03/2018;05:22:09.880;-0.06;-0.12;0.81;Active/Dry;1007.9;28;;;;;;;;;;;;;;;;
AT-68_S1;07/03/2018;05:22:09.920;-0.06;-0.19;0.75;Active/Dry;1007.9;28;;;;;;;;;;;;;;;;
AT-68_S1;07/03/2018;05:22:09.960;-0.06;-0.19;0.75;Active/Dry;1007.9;28;;;;;;;;;;;;;;;;
AT-68_S1;07/03/2018;05:22:10.000;-0.06;-0.12;0.69;Active/Dry;1006.8;28;;;;;;;
AT-68_S1;07/03/2018;05:22:10.040;-0.12;-0.12;0.81;Active/Dry;1006.8;28;;;;;;;;;;;;;;;;
AT-68_S1;07/03/2018;05:22:10.080;-0.06;-0.19;0.88;Active/Dry;1006.8;28;;;;;;;;;;;;;;;;
AT-68_S1;07/03/2018;05:22:10.120;-0.12;-0.25;1.00;Active/Dry;1006.8;28;;;;;;;;;;;;;;;;
AT-68_S1;07/03/2018;05:22:10.160;-0.12;-0.31;1.19;Active/Dry;1006.8;28;;;;;;;;;;;;;;;;
AT-68_S1;07/03/2018;05:22:10.200;-0.19;-0.25;1.38;Active/Dry;1006.8;28;;;;;;;;;;;;;;;;
AT-68_S1;07/03/2018;05:22:10.240;-0.25;-0.38;1.06;Active/Dry;1006.8;28;;;;;;;;;;;;;;;;
AT-68_S1;07/03/2018;05:22:10.280;-0.38;-0.38;0.94;Active/Dry;1006.8;28;;;;;;;;;;;;;;;;
AT-68_S1;07/03/2018;05:22:10.320;-0.31;-0.38;1.19;Active/Dry;1006.8;28;;;;;;;;;;;;;;;;
AT-68_S1;07/03/2018;05:22:10.360;-0.25;-0.31;0.94;Active/Dry;1006.8;28;;;;;;;;;;;;;;;;
AT-68_S1;07/03/2018;05:22:10.400;-0.25;-0.25;0.50;Active/Dry;1006.8;28;;;;;;;;;;;;;;;;
AT-68_S1;07/03/2018;05:22:10.440;-0.25;-0.25;0.50;Active/Dry;1006.8;28;;;;;;;;;;;;;;;;
AT-68_S1;07/03/2018;05:22:10.480;-0.12;-0.25;0.50;Active/Dry;1006.8;28;;;;;;;;;;;;;;;;
AT-68_S1;07/03/2018;05:22:10.520;-0.19;-0.25;0.69;Active/Dry;1006.8;28;;;;;;;;;;;;;;;;
AT-68_S1;07/03/2018;05:22:10.560;-0.12;-0.19;0.81;Active/Dry;1006.8;28;;;;;;;;;;;;;;;;
AT-68_S1;07/03/2018;05:22:10.600;-0.06;-0.25;0.81;Active/Dry;1006.8;28;;;;;;;;;;;;;;;;
AT-68_S1;07/03/2018;05:22:10.640;-0.25;-0.25;1.00;Active/Dry;1006.8;28;;;;;;;;;;;;;;;;
AT-68_S1;07/03/2018;05:22:10.680;-0.25;-0.12;1.56;Active/Dry;1006.8;28;;;;;;;;;;;;;;;;
AT-68_S1;07/03/2018;05:22:10.720;0.00;-0.19;1.44;Active/Dry;1006.8;28;;;;;;;;;;;;;;;;
AT-68_S1;07/03/2018;05:22:10.760;-0.12;-0.19;1.00;Active/Dry;1006.8;28;;;;;;;;;;;;;;;;
AT-68_S1;07/03/2018;05:22:10.800;-0.19;-0.06;1.25;Active/Dry;1006.8;28;;;;;;;;;;;;;;;;
AT-68_S1;07/03/2018;05:22:10.840;-0.19;0.00;1.06;Active/Dry;1006.8;28;;;;;;;;;;;;;;;;
AT-68_S1;07/03/2018;05:22:10.880;-0.38;0.00;0.69;Active/Dry;1006.8;28;;;;;;;;;;;;;;;;
AT-68_S1;07/03/2018;05:22:10.920;-0.31;-0.06;0.62;Active/Dry;1006.8;28;;;;;;;;;;;;;;;;
AT-68_S1;07/03/2018;05:22:10.960;-0.31;-0.06;0.62;Active/Dry;1006.8;28;;;;;;;;;;;;;;;;
AT-68_S1;07/03/2018;05:22:11.000;-0.12;-0.19;0.50;Active/Dry;1008.1;28;;;;;;;
AT-68_S1;07/03/2018;05:22:11.040;-0.12;-0.19;0.69;Active/Dry;1008.1;28;;;;;;;;;;;;;;;;
AT-68_S1;07/03/2018;05:22:11.080;-0.12;-0.12;0.81;Active/Dry;1008.1;28;;;;;;;;;;;;;;;;
AT-68_S1;07/03/2018;05:22:11.120;-0.19;-0.19;0.69;Active/Dry;1008.1;28;;;;;;;;;;;;;;;;
AT-68_S1;07/03/2018;05:22:11.160;-0.31;-0.31;1.00;Active/Dry;1008.1;28;;;;;;;;;;;;;;;;
AT-68_S1;07/03/2018;05:22:11.200;-0.25;-0.31;1.50;Active/Dry;1008.1;28;;;;;;;;;;;;;;;;
AT-68_S1;07/03/2018;05:22:11.240;-0.19;-0.38;1.31;Active/Dry;1008.1;28;;;;;;;;;;;;;;;;
AT-68_S1;07/03/2018;05:22:11.280;-0.12;-0.38;1.31;Active/Dry;1008.1;28;;;;;;;;;;;;;;;;
AT-68_S1;07/03/2018;05:22:11.320;-0.19;-0.25;1.19;Active/Dry;1008.1;28;;;;;;;;;;;;;;;;
AT-68_S1;07/03/2018;05:22:11.360;-0.12;-0.31;0.94;Active/Dry;1008.1;28;;;;;;;;;;;;;;;;
AT-68_S1;07/03/2018;05:22:11.400;-0.25;-0.25;0.75;Active/Dry;1008.1;28;;;;;;;;;;;;;;;;
AT-68_S1;07/03/2018;05:22:11.440;-0.31;-0.19;0.69;Active/Dry;1008.1;28;;;;;;;;;;;;;;;;
AT-68_S1;07/03/2018;05:22:11.480;-0.31;-0.19;0.62;Active/Dry;1008.1;28;;;;;;;;;;;;;;;;
AT-68_S1;07/03/2018;05:22:11.520;-0.19;-0.19;0.69;Active/Dry;1008.1;28;;;;;;;;;;;;;;;;
AT-68_S1;07/03/2018;05:22:11.560;-0.19;-0.31;0.69;Active/Dry;1008.1;28;;;;;;;;;;;;;;;;
AT-68_S1;07/03/2018;05:22:11.600;-0.19;-0.31;0.62;Active/Dry;1008.1;28;;;;;;;;;;;;;;;;
AT-68_S1;07/03/2018;05:22:11.640;-0.31;-0.31;0.94;Active/Dry;1008.1;28;;;;;;;;;;;;;;;;
AT-68_S1;07/03/2018;05:22:11.680;-0.31;-0.31;1.31;Active/Dry;1008.1;28;;;;;;;;;;;;;;;;
AT-68_S1;07/03/2018;05:22:11.720;-0.19;-0.31;1.12;Active/Dry;1008.1;28;;;;;;;;;;;;;;;;
AT-68_S1;07/03/2018;05:22:11.760;-0.19;-0.38;0.94;Active/Dry;1008.1;28;;;;;;;;;;;;;;;;
AT-68_S1;07/03/2018;05:22:11.800;-0.31;-0.31;0.94;Active/Dry;1008.1;28;;;;;;;;;;;;;;;;
AT-68_S1;07/03/2018;05:22:11.840;-0.31;-0.25;1.00;Active/Dry;1008.1;28;;;;;;;;;;;;;;;;
AT-68_S1;07/03/2018;05:22:11.880;-0.25;-0.19;1.06;Active/Dry;1008.1;28;;;;;;;;;;;;;;;;
AT-68_S1;07/03/2018;05:22:11.920;-0.25;-0.19;1.06;Active/Dry;1008.1;28;;;;;;;;;;;;;;;;
AT-68_S1;07/03/2018;05:22:11.960;-0.25;-0.19;1.06;Active/Dry;1008.1;28;;;;;;;;;;;;;;;;
AT-68_S1;07/03/2018;05:22:12.000;-0.31;-0.12;0.88;Active/Dry;1007.6;28;;;;;;;
AT-68_S1;07/03/2018;05:22:12.040;-0.31;-0.12;0.38;Active/Dry;1007.6;28;;;;;;;;;;;;;;;;
AT-68_S1;07/03/2018;05:22:12.080;-0.31;-0.19;0.38;Active/Dry;1007.6;28;;;;;;;;;;;;;;;;
AT-68_S1;07/03/2018;05:22:12.120;-0.25;-0.19;0.62;Active/Dry;1007.6;28;;;;;;;;;;;;;;;;
AT-68_S1;07/03/2018;05:22:12.160;-0.31;-0.12;1.06;Active/Dry;1007.6;28;;;;;;;;;;;;;;;;
AT-68_S1;07/03/2018;05:22:12.200;-0.06;-0.25;1.19;Active/Dry;1007.6;28;;;;;;;;;;;;;;;;
AT-68_S1;07/03/2018;05:22:12.240;-0.25;-0.38;0.94;Active/Dry;1007.6;28;;;;;;;;;;;;;;;;
AT-68_S1;07/03/2018;05:22:12.280;-0.25;-0.38;1.06;Active/Dry;1007.6;28;;;;;;;;;;;;;;;;
AT-68_S1;07/03/2018;05:22:12.320;-0.19;-0.31;1.56;Active/Dry;1007.6;28;;;;;;;;;;;;;;;;
AT-68_S1;07/03/2018;05:22:12.360;-0.31;-0.31;1.25;Active/Dry;1007.6;28;;;;;;;;;;;;;;;;
AT-68_S1;07/03/2018;05:22:12.400;-0.38;-0.38;0.56;Active/Dry;1007.6;28;;;;;;;;;;;;;;;;
AT-68_S1;07/03/2018;05:22:12.440;-0.31;-0.31;0.75;Active/Dry;1007.6;28;;;;;;;;;;;;;;;;
AT-68_S1;07/03/2018;05:22:12.480;-0.25;-0.19;0.81;Active/Dry;1007.6;28;;;;;;;;;;;;;;;;
AT-68_S1;07/03/2018;05:22:12.520;-0.31;-0.12;0.62;Active/Dry;1007.6;28;;;;;;;;;;;;;;;;
AT-68_S1;07/03/2018;05:22:12.560;-0.25;-0.12;0.56;Active/Dry;1007.6;28;;;;;;;;;;;;;;;;
AT-68_S1;07/03/2018;05:22:12.600;-0.25;-0.12;0.94;Active/Dry;1007.6;28;;;;;;;;;;;;;;;;
AT-68_S1;07/03/2018;05:22:12.640;-0.12;-0.19;1.12;Active/Dry;1007.6;28;;;;;;;;;;;;;;;;
AT-68_S1;07/03/2018;05:22:12.680;-0.12;-0.19;1.25;Active/Dry;1007.6;28;;;;;;;;;;;;;;;;
AT-68_S1;07/03/2018;05:22:12.720;-0.19;-0.12;1.00;Active/Dry;1007.6;28;;;;;;;;;;;;;;;;
AT-68_S1;07/03/2018;05:22:12.760;0.00;-0.19;1.56;Active/Dry;1007.6;28;;;;;;;;;;;;;;;;
AT-68_S1;07/03/2018;05:22:12.800;-0.31;-0.06;1.12;Active/Dry;1007.6;28;;;;;;;;;;;;;;;;
AT-68_S1;07/03/2018;05:22:12.840;-0.62;0.00;0.81;Active/Dry;1007.6;28;;;;;;;;;;;;;;;;
AT-68_S1;07/03/2018;05:22:12.880;-0.38;-0.06;0.94;Active/Dry;1007.6;28;;;;;;;;;;;;;;;;
AT-68_S1;07/03/2018;05:22:12.920;-0.19;-0.06;0.69;Active/Dry;1007.6;28;;;;;;;;;;;;;;;;
AT-68_S1;07/03/2018;05:22:12.960;-0.19;-0.06;0.69;Active/Dry;1007.6;28;;;;;;;;;;;;;;;;
AT-68_S1;07/03/2018;05:22:13.000;-0.12;-0.06;0.44;Active/Dry;1008.2;28;;;;;;;
AT-68_S1;07/03/2018;05:22:13.040;-0.25;-0.06;0.69;Active/Dry;1008.2;28;;;;;;;;;;;;;;;;
AT-68_S1;07/03/2018;05:22:13.080;-0.31;-0.06;0.81;Active/Dry;1008.2;28;;;;;;;;;;;;;;;;
AT-68_S1;07/03/2018;05:22:13.120;-0.38;-0.19;0.94;Active/Dry;1008.2;28;;;;;;;;;;;;;;;;
AT-68_S1;07/03/2018;05:22:13.160;-0.38;-0.19;1.50;Active/Dry;1008.2;28;;;;;;;;;;;;;;;;
AT-68_S1;07/03/2018;05:22:13.200;-0.25;-0.38;1.00;Active/Dry;1008.2;28;;;;;;;;;;;;;;;;
AT-68_S1;07/03/2018;05:22:13.240;-0.31;-0.38;1.00;Active/Dry;1008.2;28;;;;;;;;;;;;;;;;
AT-68_S1;07/03/2018;05:22:13.280;-0.31;-0.25;1.31;Active/Dry;1008.2;28;;;;;;;;;;;;;;;;
AT-68_S1;07/03/2018;05:22:13.320;-0.31;-0.25;0.88;Active/Dry;1008.2;28;;;;;;;;;;;;;;;;
AT-68_S1;07/03/2018;05:22:13.360;-0.44;-0.25;0.44;Active/Dry;1008.2;28;;;;;;;;;;;;;;;;
AT-68_S1;07/03/2018;05:22:13.400;-0.44;-0.19;0.44;Active/Dry;1008.2;28;;;;;;;;;;;;;;;;
AT-68_S1;07/03/2018;05:22:13.440;-0.31;-0.25;0.56;Active/Dry;1008.2;28;;;;;;;;;;;;;;;;
AT-68_S1;07/03/2018;05:22:13.480;-0.19;-0.25;0.69;Active/Dry;1008.2;28;;;;;;;;;;;;;;;;
AT-68_S1;07/03/2018;05:22:13.520;-0.25;-0.25;0.88;Active/Dry;1008.2;28;;;;;;;;;;;;;;;;
AT-68_S1;07/03/2018;05:22:13.560;-0.44;-0.25;1.12;Active/Dry;1008.2;28;;;;;;;;;;;;;;;;
AT-68_S1;07/03/2018;05:22:13.600;-0.50;-0.25;1.06;Active/Dry;1008.2;28;;;;;;;;;;;;;;;;
AT-68_S1;07/03/2018;05:22:13.640;-0.25;-0.12;1.44;Active/Dry;1008.2;28;;;;;;;;;;;;;;;;
AT-68_S1;07/03/2018;05:22:13.680;0.00;-0.06;1.50;Active/Dry;1008.2;28;;;;;;;;;;;;;;;;
AT-68_S1;07/03/2018;05:22:13.720;-0.12;-0.06;1.12;Active/Dry;1008.2;28;;;;;;;;;;;;;;;;
AT-68_S1;07/03/2018;05:22:13.760;-0.31;0.00;1.00;Active/Dry;1008.2;28;;;;;;;;;;;;;;;;
AT-68_S1;07/03/2018;05:22:13.800;-0.44;0.00;0.75;Active/Dry;1008.2;28;;;;;;;;;;;;;;;;
AT-68_S1;07/03/2018;05:22:13.840;-0.44;-0.06;0.69;Active/Dry;1008.2;28;;;;;;;;;;;;;;;;
AT-68_S1;07/03/2018;05:22:13.880;-0.25;-0.06;0.75;Active/Dry;1008.2;28;;;;;;;;;;;;;;;;
AT-68_S1;07/03/2018;05:22:13.920;-0.19;-0.06;0.88;Active/Dry;1008.2;28;;;;;;;;;;;;;;;;
AT-68_S1;07/03/2018;05:22:13.960;-0.19;-0.06;0.81;Active/Dry;1008.2;28;;;;;;;;;;;;;;;;
AT-68_S1;07/03/2018;05:22:14.000;-0.38;0.00;1.31;Active/Dry;1007.8;28;;;;;;;
AT-68_S1;07/03/2018;05:22:14.040;-0.44;0.00;1.19;Active/Dry;1007.8;28;;;;;;;;;;;;;;;;
AT-68_S1;07/03/2018;05:22:14.080;-0.38;-0.06;1.00;Active/Dry;1007.8;28;;;;;;;;;;;;;;;;
AT-68_S1;07/03/2018;05:22:14.120;-0.44;0.00;1.19;Active/Dry;1007.8;28;;;;;;;;;;;;;;;;
AT-68_S1;07/03/2018;05:22:14.160;-0.25;0.06;1.06;Active/Dry;1007.8;28;;;;;;;;;;;;;;;;
AT-68_S1;07/03/2018;05:22:14.200;-0.19;0.00;0.50;Active/Dry;1007.8;28;;;;;;;;;;;;;;;;
AT-68_S1;07/03/2018;05:22:14.240;-0.12;0.06;0.75;Active/Dry;1007.8;28;;;;;;;;;;;;;;;;
AT-68_S1;07/03/2018;05:22:14.280;0.00;0.12;1.44;Active/Dry;1007.8;28;;;;;;;;;;;;;;;;
AT-68_S1;07/03/2018;05:22:14.320;0.00;0.00;1.00;Active/Dry;1007.8;28;;;;;;;;;;;;;;;;
AT-68_S1;07/03/2018;05:22:14.360;-0.12;0.00;0.56;Active/Dry;1007.8;28;;;;;;;;;;;;;;;;
AT-68_S1;07/03/2018;05:22:14.400;-0.19;0.06;0.81;Active/Dry;1007.8;28;;;;;;;;;;;;;;;;
AT-68_S1;07/03/2018;05:22:14.440;-0.31;0.06;0.94;Active/Dry;1007.8;28;;;;;;;;;;;;;;;;
AT-68_S1;07/03/2018;05:22:14.480;-0.25;0.00;0.94;Active/Dry;1007.8;28;;;;;;;;;;;;;;;;
AT-68_S1;07/03/2018;05:22:14.520;-0.06;-0.19;0.81;Active/Dry;1007.8;28;;;;;;;;;;;;;;;;
AT-68_S1;07/03/2018;05:22:14.560;-0.19;-0.25;0.88;Active/Dry;1007.8;28;;;;;;;;;;;;;;;;
AT-68_S1;07/03/2018;05:22:14.600;-0.19;-0.19;1.00;Active/Dry;1007.8;28;;;;;;;;;;;;;;;;
AT-68_S1;07/03/2018;05:22:14.640;-0.25;-0.19;1.12;Active/Dry;1007.8;28;;;;;;;;;;;;;;;;
AT-68_S1;07/03/2018;05:22:14.680;-0.25;-0.12;1.00;Active/Dry;1007.8;28;;;;;;;;;;;;;;;;
AT-68_S1;07/03/2018;05:22:14.720;-0.25;-0.06;1.00;Active/Dry;1007.8;28;;;;;;;;;;;;;;;;
AT-68_S1;07/03/2018;05:22:14.760;-0.25;-0.06;1.00;Active/Dry;1007.8;28;;;;;;;;;;;;;;;;
AT-68_S1;07/03/2018;05:22:14.800;-0.25;-0.06;1.00;Active/Dry;1007.8;28;;;;;;;;;;;;;;;;
AT-68_S1;07/03/2018;05:22:14.840;-0.25;-0.06;1.00;Active/Dry;1007.8;28;;;;;;;;;;;;;;;;
AT-68_S1;07/03/2018;05:22:14.880;-0.25;-0.06;1.00;Active/Dry;1007.8;28;;;;;;;;;;;;;;;;
AT-68_S1;07/03/2018;05:22:14.920;-0.25;-0.06;1.00;Active/Dry;1007.8;28;;;;;;;;;;;;;;;;
AT-68_S1;07/03/2018;05:22:14.960;-0.25;-0.06;1.00;Active/Dry;1007.8;28;;;;;;;;;;;;;;;;
AT-68_S1;07/03/2018;05:22:15.000;-0.31;0.00;1.06;Active/Dry;1007.7;27.9;;;;;;;
AT-68_S1;07/03/2018;05:22:15.040;-0.19;0.12;1.25;Active/Dry;1007.7;27.9;;;;;;;;;;;;;;;;
AT-68_S1;07/03/2018;05:22:15.080;-0.12;0.06;1.00;Active/Dry;1007.7;27.9;;;;;;;;;;;;;;;;
AT-68_S1;07/03/2018;05:22:15.120;-0.12;0.12;0.88;Active/Dry;1007.7;27.9;;;;;;;;;;;;;;;;
AT-68_S1;07/03/2018;05:22:15.160;-0.12;0.12;0.88;Active/Dry;1007.7;27.9;;;;;;;;;;;;;;;;
AT-68_S1;07/03/2018;05:22:15.200;-0.19;0.19;0.94;Active/Dry;1007.7;27.9;;;;;;;;;;;;;;;;
AT-68_S1;07/03/2018;05:22:15.240;-0.06;0.00;0.81;Active/Dry;1007.7;27.9;;;;;;;;;;;;;;;;
AT-68_S1;07/03/2018;05:22:15.280;0.00;0.00;0.88;Active/Dry;1007.7;27.9;;;;;;;;;;;;;;;;
AT-68_S1;07/03/2018;05:22:15.320;-0.19;0.00;0.75;Active/Dry;1007.7;27.9;;;;;;;;;;;;;;;;
AT-68_S1;07/03/2018;05:22:15.360;-0.12;-0.12;0.81;Active/Dry;1007.7;27.9;;;;;;;;;;;;;;;;
AT-68_S1;07/03/2018;05:22:15.400;-0.19;-0.12;0.94;Active/Dry;1007.7;27.9;;;;;;;;;;;;;;;;
AT-68_S1;07/03/2018;05:22:15.440;-0.19;-0.12;1.06;Active/Dry;1007.7;27.9;;;;;;;;;;;;;;;;
AT-68_S1;07/03/2018;05:22:15.480;-0.19;-0.12;1.12;Active/Dry;1007.7;27.9;;;;;;;;;;;;;;;;
AT-68_S1;07/03/2018;05:22:15.520;-0.31;-0.06;1.06;Active/Dry;1007.7;27.9;;;;;;;;;;;;;;;;
AT-68_S1;07/03/2018;05:22:15.560;-0.25;-0.06;1.06;Active/Dry;1007.7;27.9;;;;;;;;;;;;;;;;
AT-68_S1;07/03/2018;05:22:15.600;-0.31;0.00;0.94;Active/Dry;1007.7;27.9;;;;;;;;;;;;;;;;
AT-68_S1;07/03/2018;05:22:15.640;-0.31;0.00;0.88;Active/Dry;1007.7;27.9;;;;;;;;;;;;;;;;
AT-68_S1;07/03/2018;05:22:15.680;-0.19;-0.06;1.00;Active/Dry;1007.7;27.9;;;;;;;;;;;;;;;;
AT-68_S1;07/03/2018;05:22:15.720;-0.12;-0.06;0.94;Active/Dry;1007.7;27.9;;;;;;;;;;;;;;;;
AT-68_S1;07/03/2018;05:22:15.760;-0.06;-0.06;1.06;Active/Dry;1007.7;27.9;;;;;;;;;;;;;;;;
AT-68_S1;07/03/2018;05:22:15.800;-0.06;-0.12;0.94;Active/Dry;1007.7;27.9;;;;;;;;;;;;;;;;
AT-68_S1;07/03/2018;05:22:15.840;-0.19;-0.12;0.69;Active/Dry;1007.7;27.9;;;;;;;;;;;;;;;;
AT-68_S1;07/03/2018;05:22:15.880;-0.12;-0.12;0.94;Active/Dry;1007.7;27.9;;;;;;;;;;;;;;;;
AT-68_S1;07/03/2018;05:22:15.920;-0.25;-0.06;1.19;Active/Dry;1007.7;27.9;;;;;;;;;;;;;;;;
AT-68_S1;07/03/2018;05:22:15.960;-0.25;-0.06;1.19;Active/Dry;1007.7;27.9;;;;;;;;;;;;;;;;
AT-68_S1;07/03/2018;05:22:16.000;-0.25;-0.06;1.00;Active/Dry;1008.7;27.9;;;;;;;
AT-68_S1;07/03/2018;05:22:16.040;-0.19;-0.12;0.69;Active/Dry;1008.7;27.9;;;;;;;;;;;;;;;;
AT-68_S1;07/03/2018;05:22:16.080;-0.19;-0.19;0.88;Active/Dry;1008.7;27.9;;;;;;;;;;;;;;;;
AT-68_S1;07/03/2018;05:22:16.120;-0.19;-0.12;0.94;Active/Dry;1008.7;27.9;;;;;;;;;;;;;;;;
AT-68_S1;07/03/2018;05:22:16.160;-0.19;-0.12;1.00;Active/Dry;1008.7;27.9;;;;;;;;;;;;;;;;
AT-68_S1;07/03/2018;05:22:16.200;-0.19;-0.12;1.00;Active/Dry;1008.7;27.9;;;;;;;;;;;;;;;;
AT-68_S1;07/03/2018;05:22:16.240;-0.19;-0.12;1.00;Active/Dry;1008.7;27.9;;;;;;;;;;;;;;;;
AT-68_S1;07/03/2018;05:22:16.280;-0.12;-0.12;0.94;Active/Dry;1008.7;27.9;;;;;;;;;;;;;;;;
AT-68_S1;07/03/2018;05:22:16.320;-0.25;-0.12;0.81;Active/Dry;1008.7;27.9;;;;;;;;;;;;;;;;
AT-68_S1;07/03/2018;05:22:16.360;-0.31;0.00;0.94;Active/Dry;1008.7;27.9;;;;;;;;;;;;;;;;
AT-68_S1;07/03/2018;05:22:16.400;-0.31;0.00;1.19;Active/Dry;1008.7;27.9;;;;;;;;;;;;;;;;
AT-68_S1;07/03/2018;05:22:16.440;-0.12;0.00;1.12;Active/Dry;1008.7;27.9;;;;;;;;;;;;;;;;
AT-68_S1;07/03/2018;05:22:16.480;-0.12;-0.06;0.75;Active/Dry;1008.7;27.9;;;;;;;;;;;;;;;;
AT-68_S1;07/03/2018;05:22:16.520;-0.25;0.00;0.75;Active/Dry;1008.7;27.9;;;;;;;;;;;;;;;;
AT-68_S1;07/03/2018;05:22:16.560;-0.31;0.00;0.94;Active/Dry;1008.7;27.9;;;;;;;;;;;;;;;;
AT-68_S1;07/03/2018;05:22:16.600;-0.19;-0.12;0.94;Active/Dry;1008.7;27.9;;;;;;;;;;;;;;;;
AT-68_S1;07/03/2018;05:22:16.640;-0.19;-0.12;0.94;Active/Dry;1008.7;27.9;;;;;;;;;;;;;;;;
AT-68_S1;07/03/2018;05:22:16.680;-0.25;-0.06;0.94;Active/Dry;1008.7;27.9;;;;;;;;;;;;;;;;
AT-68_S1;07/03/2018;05:22:16.720;-0.38;0.00;0.81;Active/Dry;1008.7;27.9;;;;;;;;;;;;;;;;
AT-68_S1;07/03/2018;05:22:16.760;-0.31;-0.06;0.81;Active/Dry;1008.7;27.9;;;;;;;;;;;;;;;;
AT-68_S1;07/03/2018;05:22:16.800;-0.31;-0.06;0.81;Active/Dry;1008.7;27.9;;;;;;;;;;;;;;;;
AT-68_S1;07/03/2018;05:22:16.840;-0.31;-0.06;0.88;Active/Dry;1008.7;27.9;;;;;;;;;;;;;;;;
AT-68_S1;07/03/2018;05:22:16.880;-0.25;-0.06;0.81;Active/Dry;1008.7;27.9;;;;;;;;;;;;;;;;
AT-68_S1;07/03/2018;05:22:16.920;-0.25;-0.06;0.81;Active/Dry;1008.7;27.9;;;;;;;;;;;;;;;;
AT-68_S1;07/03/2018;05:22:16.960;-0.25;-0.06;0.81;Active/Dry;1008.7;27.9;;;;;;;;;;;;;;;;
AT-68_S1;07/03/2018;05:22:17.000;-0.25;0.00;0.69;Active/Dry;1008.5;27.9;;;;;;;
AT-68_S1;07/03/2018;05:22:17.040;-0.25;0.00;0.75;Active/Dry;1008.5;27.9;;;;;;;;;;;;;;;;
AT-68_S1;07/03/2018;05:22:17.080;-0.25;-0.06;0.75;Active/Dry;1008.5;27.9;;;;;;;;;;;;;;;;
AT-68_S1;07/03/2018;05:22:17.120;-0.25;-0.12;0.81;Active/Dry;1008.5;27.9;;;;;;;;;;;;;;;;
AT-68_S1;07/03/2018;05:22:17.160;-0.31;-0.06;1.31;Active/Dry;1008.5;27.9;;;;;;;;;;;;;;;;
AT-68_S1;07/03/2018;05:22:17.200;-0.19;-0.12;1.56;Active/Dry;1008.5;27.9;;;;;;;;;;;;;;;;
AT-68_S1;07/03/2018;05:22:17.240;-0.31;-0.12;1.19;Active/Dry;1008.5;27.9;;;;;;;;;;;;;;;;
AT-68_S1;07/03/2018;05:22:17.280;-0.25;-0.19;1.12;Active/Dry;1008.5;27.9;;;;;;;;;;;;;;;;
AT-68_S1;07/03/2018;05:22:17.320;-0.25;-0.19;0.88;Active/Dry;1008.5;27.9;;;;;;;;;;;;;;;;
AT-68_S1;07/03/2018;05:22:17.360;-0.25;-0.25;0.75;Active/Dry;1008.5;27.9;;;;;;;;;;;;;;;;
AT-68_S1;07/03/2018;05:22:17.400;-0.19;-0.25;0.94;Active/Dry;1008.5;27.9;;;;;;;;;;;;;;;;
AT-68_S1;07/03/2018;05:22:17.440;-0.19;-0.25;0.94;Active/Dry;1008.5;27.9;;;;;;;;;;;;;;;;
AT-68_S1;07/03/2018;05:22:17.480;-0.19;-0.25;0.81;Active/Dry;1008.5;27.9;;;;;;;;;;;;;;;;
AT-68_S1;07/03/2018;05:22:17.520;-0.25;-0.19;0.88;Active/Dry;1008.5;27.9;;;;;;;;;;;;;;;;
AT-68_S1;07/03/2018;05:22:17.560;-0.25;-0.19;0.75;Active/Dry;1008.5;27.9;;;;;;;;;;;;;;;;
AT-68_S1;07/03/2018;05:22:17.600;-0.31;-0.19;0.62;Active/Dry;1008.5;27.9;;;;;;;;;;;;;;;;
AT-68_S1;07/03/2018;05:22:17.640;-0.38;-0.19;0.75;Active/Dry;1008.5;27.9;;;;;;;;;;;;;;;;
AT-68_S1;07/03/2018;05:22:17.680;-0.31;-0.19;0.88;Active/Dry;1008.5;27.9;;;;;;;;;;;;;;;;
AT-68_S1;07/03/2018;05:22:17.720;-0.31;-0.19;1.00;Active/Dry;1008.5;27.9;;;;;;;;;;;;;;;;
AT-68_S1;07/03/2018;05:22:17.760;-0.19;-0.12;1.19;Active/Dry;1008.5;27.9;;;;;;;;;;;;;;;;
AT-68_S1;07/03/2018;05:22:17.800;0.00;-0.12;1.62;Active/Dry;1008.5;27.9;;;;;;;;;;;;;;;;
AT-68_S1;07/03/2018;05:22:17.840;0.00;-0.19;1.12;Active/Dry;1008.5;27.9;;;;;;;;;;;;;;;;
AT-68_S1;07/03/2018;05:22:17.880;-0.12;-0.12;0.88;Active/Dry;1008.5;27.9;;;;;;;;;;;;;;;;
AT-68_S1;07/03/2018;05:22:17.920;-0.31;0.00;0.81;Active/Dry;1008.5;27.9;;;;;;;;;;;;;;;;
AT-68_S1;07/03/2018;05:22:17.960;-0.31;0.00;0.81;Active/Dry;1008.5;27.9;;;;;;;;;;;;;;;;
AT-68_S1;07/03/2018;05:22:18.000;-0.25;0.00;0.56;Active/Dry;1008.3;27.9;;;;;;;
AT-68_S1;07/03/2018;05:22:18.040;0.06;-0.06;0.56;Active/Dry;1008.3;27.9;;;;;;;;;;;;;;;;
AT-68_S1;07/03/2018;05:22:18.080;-0.12;-0.06;1.12;Active/Dry;1008.3;27.9;;;;;;;;;;;;;;;;
AT-68_S1;07/03/2018;05:22:18.120;0.19;-0.19;1.31;Active/Dry;1008.3;27.9;;;;;;;;;;;;;;;;
AT-68_S1;07/03/2018;05:22:18.160;0.06;-0.12;1.12;Active/Dry;1008.3;27.9;;;;;;;;;;;;;;;;
AT-68_S1;07/03/2018;05:22:18.200;-0.12;-0.06;0.94;Active/Dry;1008.3;27.9;;;;;;;;;;;;;;;;
AT-68_S1;07/03/2018;05:22:18.240;0.12;-0.19;0.94;Active/Dry;1008.3;27.9;;;;;;;;;;;;;;;;
AT-68_S1;07/03/2018;05:22:18.280;0.06;-0.19;1.00;Active/Dry;1008.3;27.9;;;;;;;;;;;;;;;;
AT-68_S1;07/03/2018;05:22:18.320;0.19;-0.12;1.06;Active/Dry;1008.3;27.9;;;;;;;;;;;;;;;;
AT-68_S1;07/03/2018;05:22:18.360;0.38;-0.25;0.88;Active/Dry;1008.3;27.9;;;;;;;;;;;;;;;;
AT-68_S1;07/03/2018;05:22:18.400;0.06;-0.19;0.62;Active/Dry;1008.3;27.9;;;;;;;;;;;;;;;;
AT-68_S1;07/03/2018;05:22:18.440;-0.06;-0.19;0.56;Active/Dry;1008.3;27.9;;;;;;;;;;;;;;;;
AT-68_S1;07/03/2018;05:22:18.480;0.06;-0.25;0.75;Active/Dry;1008.3;27.9;;;;;;;;;;;;;;;;
AT-68_S1;07/03/2018;05:22:18.520;0.00;-0.25;0.94;Active/Dry;1008.3;27.9;;;;;;;;;;;;;;;;
AT-68_S1;07/03/2018;05:22:18.560;0.19;-0.25;1.12;Active/Dry;1008.3;27.9;;;;;;;;;;;;;;;;
AT-68_S1;07/03/2018;05:22:18.600;0.38;-0.31;1.25;Active/Dry;1008.3;27.9;;;;;;;;;;;;;;;;
AT-68_S1;07/03/2018;05:22:18.640;0.44;-0.31;1.25;Active/Dry;1008.3;27.9;;;;;;;;;;;;;;;;
AT-68_S1;07/03/2018;05:22:18.680;0.44;-0.38;1.31;Active/Dry;1008.3;27.9;;;;;;;;;;;;;;;;
AT-68_S1;07/03/2018;05:22:18.720;0.25;-0.38;1.06;Active/Dry;1008.3;27.9;;;;;;;;;;;;;;;;
AT-68_S1;07/03/2018;05:22:18.760;0.00;-0.31;0.69;Active/Dry;1008.3;27.9;;;;;;;;;;;;;;;;
AT-68_S1;07/03/2018;05:22:18.800;-0.06;-0.38;0.69;Active/Dry;1008.3;27.9;;;;;;;;;;;;;;;;
AT-68_S1;07/03/2018;05:22:18.840;0.12;-0.38;0.69;Active/Dry;1008.3;27.9;;;;;;;;;;;;;;;;
AT-68_S1;07/03/2018;05:22:18.880;0.12;-0.38;0.56;Active/Dry;1008.3;27.9;;;;;;;;;;;;;;;;
AT-68_S1;07/03/2018;05:22:18.920;0.12;-0.38;0.56;Active/Dry;1008.3;27.9;;;;;;;;;;;;;;;;
AT-68_S1;07/03/2018;05:22:18.960;0.12;-0.38;0.56;Active/Dry;1008.3;27.9;;;;;;;;;;;;;;;;
AT-68_S1;07/03/2018;05:22:19.000;0.19;-0.31;0.75;Active/Dry;1007.8;27.9;;;;;;;
AT-68_S1;07/03/2018;05:22:19.040;0.12;-0.31;0.94;Active/Dry;1007.8;27.9;;;;;;;;;;;;;;;;
AT-68_S1;07/03/2018;05:22:19.080;0.06;-0.25;0.69;Active/Dry;1007.8;27.9;;;;;;;;;;;;;;;;
AT-68_S1;07/03/2018;05:22:19.120;0.06;-0.38;0.69;Active/Dry;1007.8;27.9;;;;;;;;;;;;;;;;
AT-68_S1;07/03/2018;05:22:19.160;0.06;-0.31;0.88;Active/Dry;1007.8;27.9;;;;;;;;;;;;;;;;
AT-68_S1;07/03/2018;05:22:19.200;0.06;-0.31;1.00;Active/Dry;1007.8;27.9;;;;;;;;;;;;;;;;
AT-68_S1;07/03/2018;05:22:19.240;0.19;-0.31;1.19;Active/Dry;1007.8;27.9;;;;;;;;;;;;;;;;
AT-68_S1;07/03/2018;05:22:19.280;0.25;-0.25;1.06;Active/Dry;1007.8;27.9;;;;;;;;;;;;;;;;
AT-68_S1;07/03/2018;05:22:19.320;0.31;-0.31;1.25;Active/Dry;1007.8;27.9;;;;;;;;;;;;;;;;
AT-68_S1;07/03/2018;05:22:19.360;0.25;-0.31;1.25;Active/Dry;1007.8;27.9;;;;;;;;;;;;;;;;
AT-68_S1;07/03/2018;05:22:19.400;-0.19;-0.25;1.06;Active/Dry;1007.8;27.9;;;;;;;;;;;;;;;;
AT-68_S1;07/03/2018;05:22:19.440;-0.19;-0.19;1.00;Active/Dry;1007.8;27.9;;;;;;;;;;;;;;;;
AT-68_S1;07/03/2018;05:22:19.480;0.00;-0.19;0.81;Active/Dry;1007.8;27.9;;;;;;;;;;;;;;;;
AT-68_S1;07/03/2018;05:22:19.520;-0.06;-0.19;0.56;Active/Dry;1007.8;27.9;;;;;;;;;;;;;;;;
AT-68_S1;07/03/2018;05:22:19.560;-0.06;-0.19;0.56;Active/Dry;1007.8;27.9;;;;;;;;;;;;;;;;
AT-68_S1;07/03/2018;05:22:19.600;0.00;-0.19;0.75;Active/Dry;1007.8;27.9;;;;;;;;;;;;;;;;
AT-68_S1;07/03/2018;05:22:19.640;0.12;-0.19;0.94;Active/Dry;1007.8;27.9;;;;;;;;;;;;;;;;
AT-68_S1;07/03/2018;05:22:19.680;0.00;-0.12;0.69;Active/Dry;1007.8;27.9;;;;;;;;;;;;;;;;
AT-68_S1;07/03/2018;05:22:19.720;-0.06;-0.19;0.69;Active/Dry;1007.8;27.9;;;;;;;;;;;;;;;;
AT-68_S1;07/03/2018;05:22:19.760;0.00;-0.25;1.00;Active/Dry;1007.8;27.9;;;;;;;;;;;;;;;;
AT-68_S1;07/03/2018;05:22:19.800;0.00;-0.25;1.06;Active/Dry;1007.8;27.9;;;;;;;;;;;;;;;;
AT-68_S1;07/03/2018;05:22:19.840;0.12;-0.31;1.31;Active/Dry;1007.8;27.9;;;;;;;;;;;;;;;;
AT-68_S1;07/03/2018;05:22:19.880;0.19;-0.31;1.19;Active/Dry;1007.8;27.9;;;;;;;;;;;;;;;;
AT-68_S1;07/03/2018;05:22:19.920;0.19;-0.31;1.25;Active/Dry;1007.8;27.9;;;;;;;;;;;;;;;;
AT-68_S1;07/03/2018;05:22:19.960;0.19;-0.31;1.25;Active/Dry;1007.8;27.9;;;;;;;;;;;;;;;;
AT-68_S1;07/03/2018;05:22:20.000;0.12;-0.38;1.00;Active/Dry;1007.9;27.8;;;;;;;
AT-68_S1;07/03/2018;05:22:20.040;0.06;-0.44;0.75;Active/Dry;1007.9;27.8;;;;;;;;;;;;;;;;
AT-68_S1;07/03/2018;05:22:20.080;0.00;-0.44;0.75;Active/Dry;1007.9;27.8;;;;;;;;;;;;;;;;
AT-68_S1;07/03/2018;05:22:20.120;0.00;-0.44;0.88;Active/Dry;1007.9;27.8;;;;;;;;;;;;;;;;
AT-68_S1;07/03/2018;05:22:20.160;0.06;-0.38;0.88;Active/Dry;1007.9;27.8;;;;;;;;;;;;;;;;
AT-68_S1;07/03/2018;05:22:20.200;-0.06;-0.25;0.75;Active/Dry;1007.9;27.8;;;;;;;;;;;;;;;;
AT-68_S1;07/03/2018;05:22:20.240;-0.06;-0.25;0.62;Active/Dry;1007.9;27.8;;;;;;;;;;;;;;;;
AT-68_S1;07/03/2018;05:22:20.280;0.12;-0.31;0.88;Active/Dry;1007.9;27.8;;;;;;;;;;;;;;;;
AT-68_S1;07/03/2018;05:22:20.320;0.12;-0.38;0.94;Active/Dry;1007.9;27.8;;;;;;;;;;;;;;;;
AT-68_S1;07/03/2018;05:22:20.360;-0.06;-0.31;1.00;Active/Dry;1007.9;27.8;;;;;;;;;;;;;;;;
AT-68_S1;07/03/2018;05:22:20.400;0.19;-0.38;1.25;Active/Dry;1007.9;27.8;;;;;;;;;;;;;;;;
AT-68_S1;07/03/2018;05:22:20.440;0.25;-0.38;1.06;Active/Dry;1007.9;27.8;;;;;;;;;;;;;;;;
AT-68_S1;07/03/2018;05:22:20.480;0.06;-0.25;1.12;Active/Dry;1007.9;27.8;;;;;;;;;;;;;;;;
AT-68_S1;07/03/2018;05:22:20.520;-0.06;-0.19;1.25;Active/Dry;1007.9;27.8;;;;;;;;;;;;;;;;
AT-68_S1;07/03/2018;05:22:20.560;-0.31;-0.12;0.94;Active/Dry;1007.9;27.8;;;;;;;;;;;;;;;;
AT-68_S1;07/03/2018;05:22:20.600;-0.19;-0.19;0.75;Active/Dry;1007.9;27.8;;;;;;;;;;;;;;;;
AT-68_S1;07/03/2018;05:22:20.640;0.00;-0.19;0.81;Active/Dry;1007.9;27.8;;;;;;;;;;;;;;;;
AT-68_S1;07/03/2018;05:22:20.680;-0.06;-0.12;0.75;Active/Dry;1007.9;27.8;;;;;;;;;;;;;;;;
AT-68_S1;07/03/2018;05:22:20.720;0.00;-0.19;0.81;Active/Dry;1007.9;27.8;;;;;;;;;;;;;;;;
AT-68_S1;07/03/2018;05:22:20.760;-0.12;-0.12;0.88;Active/Dry;1007.9;27.8;;;;;;;;;;;;;;;;
AT-68_S1;07/03/2018;05:22:20.800;-0.12;-0.12;0.69;Active/Dry;1007.9;27.8;;;;;;;;;;;;;;;;
AT-68_S1;07/03/2018;05:22:20.840;-0.19;-0.12;0.69;Active/Dry;1007.9;27.8;;;;;;;;;;;;;;;;
AT-68_S1;07/03/2018;05:22:20.880;-0.06;-0.12;0.88;Active/Dry;1007.9;27.8;;;;;;;;;;;;;;;;
AT-68_S1;07/03/2018;05:22:20.920;-0.06;-0.12;0.88;Active/Dry;1007.9;27.8;;;;;;;;;;;;;;;;
AT-68_S1;07/03/2018;05:22:20.960;-0.06;-0.12;0.88;Active/Dry;1007.9;27.8;;;;;;;;;;;;;;;;
AT-68_S1;07/03/2018;05:22:21.000;0.00;-0.19;1.12;Active/Dry;1008.4;27.8;;;;;;;
AT-68_S1;07/03/2018;05:22:21.040;0.00;-0.19;1.50;Active/Dry;1008.4;27.8;;;;;;;;;;;;;;;;
AT-68_S1;07/03/2018;05:22:21.080;0.06;-0.25;1.25;Active/Dry;1008.4;27.8;;;;;;;;;;;;;;;;
AT-68_S1;07/03/2018;05:22:21.120;0.00;-0.31;1.00;Active/Dry;1008.4;27.8;;;;;;;;;;;;;;;;
AT-68_S1;07/03/2018;05:22:21.160;0.00;-0.31;1.12;Active/Dry;1008.4;27.8;;;;;;;;;;;;;;;;
AT-68_S1;07/03/2018;05:22:21.200;0.06;-0.38;1.31;Active/Dry;1008.4;27.8;;;;;;;;;;;;;;;;
AT-68_S1;07/03/2018;05:22:21.240;-0.06;-0.31;0.94;Active/Dry;1008.4;27.8;;;;;;;;;;;;;;;;
AT-68_S1;07/03/2018;05:22:21.280;-0.12;-0.25;0.62;Active/Dry;1008.4;27.8;;;;;;;;;;;;;;;;
AT-68_S1;07/03/2018;05:22:21.320;-0.06;-0.19;0.62;Active/Dry;1008.4;27.8;;;;;;;;;;;;;;;;
AT-68_S1;07/03/2018;05:22:21.360;-0.06;-0.19;0.62;Active/Dry;1008.4;27.8;;;;;;;;;;;;;;;;
AT-68_S1;07/03/2018;05:22:21.400;-0.12;-0.19;0.69;Active/Dry;1008.4;27.8;;;;;;;;;;;;;;;;
AT-68_S1;07/03/2018;05:22:21.440;0.00;-0.25;0.94;Active/Dry;1008.4;27.8;;;;;;;;;;;;;;;;
AT-68_S1;07/03/2018;05:22:21.480;0.06;-0.38;0.69;Active/Dry;1008.4;27.8;;;;;;;;;;;;;;;;
AT-68_S1;07/03/2018;05:22:21.520;0.06;-0.44;0.81;Active/Dry;1008.4;27.8;;;;;;;;;;;;;;;;
AT-68_S1;07/03/2018;05:22:21.560;-0.06;-0.38;0.94;Active/Dry;1008.4;27.8;;;;;;;;;;;;;;;;
AT-68_S1;07/03/2018;05:22:21.600;0.00;-0.25;1.12;Active/Dry;1008.4;27.8;;;;;;;;;;;;;;;;
AT-68_S1;07/03/2018;05:22:21.640;0.06;-0.19;1.31;Active/Dry;1008.4;27.8;;;;;;;;;;;;;;;;
AT-68_S1;07/03/2018;05:22:21.680;0.06;-0.25;1.12;Active/Dry;1008.4;27.8;;;;;;;;;;;;;;;;
AT-68_S1;07/03/2018;05:22:21.720;0.00;-0.19;1.12;Active/Dry;1008.4;27.8;;;;;;;;;;;;;;;;
AT-68_S1;07/03/2018;05:22:21.760;-0.06;-0.12;1.31;Active/Dry;1008.4;27.8;;;;;;;;;;;;;;;;
AT-68_S1;07/03/2018;05:22:21.800;-0.06;-0.12;1.12;Active/Dry;1008.4;27.8;;;;;;;;;;;;;;;;
AT-68_S1;07/03/2018;05:22:21.840;-0.19;-0.12;0.94;Active/Dry;1008.4;27.8;;;;;;;;;;;;;;;;
AT-68_S1;07/03/2018;05:22:21.880;-0.19;-0.06;0.75;Active/Dry;1008.4;27.8;;;;;;;;;;;;;;;;
AT-68_S1;07/03/2018;05:22:21.920;-0.12;-0.06;0.56;Active/Dry;1008.4;27.8;;;;;;;;;;;;;;;;
AT-68_S1;07/03/2018;05:22:21.960;-0.12;-0.06;0.56;Active/Dry;1008.4;27.8;;;;;;;;;;;;;;;;
AT-68_S1;07/03/2018;05:22:22.000;-0.12;-0.06;0.62;Active/Dry;1007.9;27.8;;;;;;;
AT-68_S1;07/03/2018;05:22:22.040;-0.06;-0.06;0.88;Active/Dry;1007.9;27.8;;;;;;;;;;;;;;;;
AT-68_S1;07/03/2018;05:22:22.080;-0.06;-0.06;0.75;Active/Dry;1007.9;27.8;;;;;;;;;;;;;;;;
AT-68_S1;07/03/2018;05:22:22.120;-0.12;-0.12;0.69;Active/Dry;1007.9;27.8;;;;;;;;;;;;;;;;
AT-68_S1;07/03/2018;05:22:22.160;-0.12;-0.19;1.00;Active/Dry;1007.9;27.8;;;;;;;;;;;;;;;;
AT-68_S1;07/03/2018;05:22:22.200;-0.12;-0.25;1.00;Active/Dry;1007.9;27.8;;;;;;;;;;;;;;;;
AT-68_S1;07/03/2018;05:22:22.240;-0.12;-0.19;1.06;Active/Dry;1007.9;27.8;;;;;;;;;;;;;;;;
AT-68_S1;07/03/2018;05:22:22.280;0.12;-0.25;1.19;Active/Dry;1007.9;27.8;;;;;;;;;;;;;;;;
AT-68_S1;07/03/2018;05:22:22.320;0.12;-0.31;1.00;Active/Dry;1007.9;27.8;;;;;;;;;;;;;;;;
AT-68_S1;07/03/2018;05:22:22.360;0.00;-0.31;1.31;Active/Dry;1007.9;27.8;;;;;;;;;;;;;;;;
AT-68_S1;07/03/2018;05:22:22.400;0.00;-0.38;1.00;Active/Dry;1007.9;27.8;;;;;;;;;;;;;;;;
AT-68_S1;07/03/2018;05:22:22.440;-0.12;-0.44;0.62;Active/Dry;1007.9;27.8;;;;;;;;;;;;;;;;
AT-68_S1;07/03/2018;05:22:22.480;-0.06;-0.38;0.88;Active/Dry;1007.9;27.8;;;;;;;;;;;;;;;;
AT-68_S1;07/03/2018;05:22:22.520;-0.06;-0.31;1.00;Active/Dry;1007.9;27.8;;;;;;;;;;;;;;;;
AT-68_S1;07/03/2018;05:22:22.560;-0.06;-0.19;0.81;Active/Dry;1007.9;27.8;;;;;;;;;;;;;;;;
AT-68_S1;07/03/2018;05:22:22.600;-0.06;-0.19;0.75;Active/Dry;1007.9;27.8;;;;;;;;;;;;;;;;
AT-68_S1;07/03/2018;05:22:22.640;-0.12;-0.25;0.69;Active/Dry;1007.9;27.8;;;;;;;;;;;;;;;;
AT-68_S1;07/03/2018;05:22:22.680;-0.06;-0.25;0.75;Active/Dry;1007.9;27.8;;;;;;;;;;;;;;;;
AT-68_S1;07/03/2018;05:22:22.720;-0.12;-0.25;1.06;Active/Dry;1007.9;27.8;;;;;;;;;;;;;;;;
AT-68_S1;07/03/2018;05:22:22.760;-0.06;-0.25;1.12;Active/Dry;1007.9;27.8;;;;;;;;;;;;;;;;
AT-68_S1;07/03/2018;05:22:22.800;0.06;-0.31;1.25;Active/Dry;1007.9;27.8;;;;;;;;;;;;;;;;
AT-68_S1;07/03/2018;05:22:22.840;0.06;-0.25;1.00;Active/Dry;1007.9;27.8;;;;;;;;;;;;;;;;
AT-68_S1;07/03/2018;05:22:22.880;0.00;-0.19;1.19;Active/Dry;1007.9;27.8;;;;;;;;;;;;;;;;
AT-68_S1;07/03/2018;05:22:22.920;0.00;-0.19;1.19;Active/Dry;1007.9;27.8;;;;;;;;;;;;;;;;
AT-68_S1;07/03/2018;05:22:22.960;0.00;-0.19;1.19;Active/Dry;1007.9;27.8;;;;;;;;;;;;;;;;
AT-68_S1;07/03/2018;05:22:23.000;-0.12;-0.19;1.19;Active/Dry;1007.9;27.8;;;;;;;
AT-68_S1;07/03/2018;05:22:23.040;-0.31;-0.12;0.94;Active/Dry;1007.9;27.8;;;;;;;;;;;;;;;;
AT-68_S1;07/03/2018;05:22:23.080;-0.25;-0.12;1.00;Active/Dry;1007.9;27.8;;;;;;;;;;;;;;;;
AT-68_S1;07/03/2018;05:22:23.120;-0.25;-0.06;0.75;Active/Dry;1007.9;27.8;;;;;;;;;;;;;;;;
AT-68_S1;07/03/2018;05:22:23.160;-0.19;-0.06;0.81;Active/Dry;1007.9;27.8;;;;;;;;;;;;;;;;
AT-68_S1;07/03/2018;05:22:23.200;-0.12;0.00;0.88;Active/Dry;1007.9;27.8;;;;;;;;;;;;;;;;
AT-68_S1;07/03/2018;05:22:23.240;-0.12;0.06;0.62;Active/Dry;1007.9;27.8;;;;;;;;;;;;;;;;
AT-68_S1;07/03/2018;05:22:23.280;-0.06;-0.19;0.62;Active/Dry;1007.9;27.8;;;;;;;;;;;;;;;;
AT-68_S1;07/03/2018;05:22:23.320;0.00;-0.25;0.75;Active/Dry;1007.9;27.8;;;;;;;;;;;;;;;;
AT-68_S1;07/03/2018;05:22:23.360;0.06;-0.31;0.94;Active/Dry;1007.9;27.8;;;;;;;;;;;;;;;;
AT-68_S1;07/03/2018;05:22:23.400;-0.06;-0.06;0.81;Active/Dry;1007.9;27.8;;;;;;;;;;;;;;;;
AT-68_S1;07/03/2018;05:22:23.440;-0.31;0.06;1.06;Active/Dry;1007.9;27.8;;;;;;;;;;;;;;;;
AT-68_S1;07/03/2018;05:22:23.480;-0.25;0.06;1.38;Active/Dry;1007.9;27.8;;;;;;;;;;;;;;;;
AT-68_S1;07/03/2018;05:22:23.520;-0.19;0.00;1.25;Active/Dry;1007.9;27.8;;;;;;;;;;;;;;;;
AT-68_S1;07/03/2018;05:22:23.560;-0.06;-0.12;1.12;Active/Dry;1007.9;27.8;;;;;;;;;;;;;;;;
AT-68_S1;07/03/2018;05:22:23.600;-0.06;-0.38;1.19;Active/Dry;1007.9;27.8;;;;;;;;;;;;;;;;
AT-68_S1;07/03/2018;05:22:23.640;0.25;-0.56;0.94;Active/Dry;1007.9;27.8;;;;;;;;;;;;;;;;
AT-68_S1;07/03/2018;05:22:23.680;-0.12;-0.31;0.94;Active/Dry;1007.9;27.8;;;;;;;;;;;;;;;;
AT-68_S1;07/03/2018;05:22:23.720;-0.31;-0.06;0.94;Active/Dry;1007.9;27.8;;;;;;;;;;;;;;;;
AT-68_S1;07/03/2018;05:22:23.760;-0.31;0.00;0.88;Active/Dry;1007.9;27.8;;;;;;;;;;;;;;;;
AT-68_S1;07/03/2018;05:22:23.800;-0.25;0.06;0.75;Active/Dry;1007.9;27.8;;;;;;;;;;;;;;;;
AT-68_S1;07/03/2018;05:22:23.840;-0.44;0.19;0.81;Active/Dry;1007.9;27.8;;;;;;;;;;;;;;;;
AT-68_S1;07/03/2018;05:22:23.880;-0.19;0.06;0.69;Active/Dry;1007.9;27.8;;;;;;;;;;;;;;;;
AT-68_S1;07/03/2018;05:22:23.920;-0.06;-0.12;0.62;Active/Dry;1007.9;27.8;;;;;;;;;;;;;;;;
AT-68_S1;07/03/2018;05:22:23.960;-0.06;-0.12;0.62;Active/Dry;1007.9;27.8;;;;;;;;;;;;;;;;
AT-68_S1;07/03/2018;05:22:24.000;-0.12;-0.19;0.94;Active/Dry;1008.1;27.8;;;;;;;
AT-68_S1;07/03/2018;05:22:24.040;-0.06;-0.12;1.25;Active/Dry;1008.1;27.8;;;;;;;;;;;;;;;;
AT-68_S1;07/03/2018;05:22:24.080;0.06;-0.12;1.25;Active/Dry;1008.1;27.8;;;;;;;;;;;;;;;;
AT-68_S1;07/03/2018;05:22:24.120;0.06;0.00;1.31;Active/Dry;1008.1;27.8;;;;;;;;;;;;;;;;
AT-68_S1;07/03/2018;05:22:24.160;-0.06;0.12;1.00;Active/Dry;1008.1;27.8;;;;;;;;;;;;;;;;
AT-68_S1;07/03/2018;05:22:24.200;-0.31;0.25;0.75;Active/Dry;1008.1;27.8;;;;;;;;;;;;;;;;
AT-68_S1;07/03/2018;05:22:24.240;-0.25;0.06;1.00;Active/Dry;1008.1;27.8;;;;;;;;;;;;;;;;
AT-68_S1;07/03/2018;05:22:24.280;-0.12;0.00;0.69;Active/Dry;1008.1;27.8;;;;;;;;;;;;;;;;
AT-68_S1;07/03/2018;05:22:24.320;-0.12;-0.06;0.69;Active/Dry;1008.1;27.8;;;;;;;;;;;;;;;;
AT-68_S1;07/03/2018;05:22:24.360;-0.06;-0.06;0.94;Active/Dry;1008.1;27.8;;;;;;;;;;;;;;;;
AT-68_S1;07/03/2018;05:22:24.400;0.06;-0.12;0.81;Active/Dry;1008.1;27.8;;;;;;;;;;;;;;;;
AT-68_S1;07/03/2018;05:22:24.440;-0.12;-0.19;0.62;Active/Dry;1008.1;27.8;;;;;;;;;;;;;;;;
AT-68_S1;07/03/2018;05:22:24.480;-0.06;-0.19;1.06;Active/Dry;1008.1;27.8;;;;;;;;;;;;;;;;
AT-68_S1;07/03/2018;05:22:24.520;0.12;-0.25;1.19;Active/Dry;1008.1;27.8;;;;;;;;;;;;;;;;
AT-68_S1;07/03/2018;05:22:24.560;0.31;-0.25;1.25;Active/Dry;1008.1;27.8;;;;;;;;;;;;;;;;
AT-68_S1;07/03/2018;05:22:24.600;0.06;-0.12;1.31;Active/Dry;1008.1;27.8;;;;;;;;;;;;;;;;
AT-68_S1;07/03/2018;05:22:24.640;0.00;-0.12;1.44;Active/Dry;1008.1;27.8;;;;;;;;;;;;;;;;
AT-68_S1;07/03/2018;05:22:24.680;-0.12;-0.19;0.94;Active/Dry;1008.1;27.8;;;;;;;;;;;;;;;;
AT-68_S1;07/03/2018;05:22:24.720;-0.19;-0.25;0.81;Active/Dry;1008.1;27.8;;;;;;;;;;;;;;;;
AT-68_S1;07/03/2018;05:22:24.760;-0.19;-0.25;0.81;Active/Dry;1008.1;27.8;;;;;;;;;;;;;;;;
AT-68_S1;07/03/2018;05:22:24.800;-0.12;-0.25;0.88;Active/Dry;1008.1;27.8;;;;;;;;;;;;;;;;
AT-68_S1;07/03/2018;05:22:24.840;-0.12;-0.19;1.06;Active/Dry;1008.1;27.8;;;;;;;;;;;;;;;;
AT-68_S1;07/03/2018;05:22:24.880;-0.06;-0.12;0.94;Active/Dry;1008.1;27.8;;;;;;;;;;;;;;;;
AT-68_S1;07/03/2018;05:22:24.920;-0.06;-0.12;0.94;Active/Dry;1008.1;27.8;;;;;;;;;;;;;;;;
AT-68_S1;07/03/2018;05:22:24.960;-0.06;-0.12;0.94;Active/Dry;1008.1;27.8;;;;;;;;;;;;;;;;
AT-68_S1;07/03/2018;05:22:25.000;-0.06;-0.06;0.88;Active/Dry;1008.6;27.7;;;;;;;
AT-68_S1;07/03/2018;05:22:25.040;-0.06;-0.06;0.94;Active/Dry;1008.6;27.7;;;;;;;;;;;;;;;;
AT-68_S1;07/03/2018;05:22:25.080;-0.31;-0.12;1.06;Active/Dry;1008.6;27.7;;;;;;;;;;;;;;;;
AT-68_S1;07/03/2018;05:22:25.120;0.12;-0.12;1.56;Active/Dry;1008.6;27.7;;;;;;;;;;;;;;;;
AT-68_S1;07/03/2018;05:22:25.160;0.50;-0.19;1.19;Active/Dry;1008.6;27.7;;;;;;;;;;;;;;;;
AT-68_S1;07/03/2018;05:22:25.200;0.06;-0.06;0.69;Active/Dry;1008.6;27.7;;;;;;;;;;;;;;;;
AT-68_S1;07/03/2018;05:22:25.240;-0.12;0.00;0.94;Active/Dry;1008.6;27.7;;;;;;;;;;;;;;;;
AT-68_S1;07/03/2018;05:22:25.280;-0.12;0.00;0.88;Active/Dry;1008.6;27.7;;;;;;;;;;;;;;;;
AT-68_S1;07/03/2018;05:22:25.320;-0.19;-0.06;0.75;Active/Dry;1008.6;27.7;;;;;;;;;;;;;;;;
AT-68_S1;07/03/2018;05:22:25.360;-0.12;-0.06;1.00;Active/Dry;1008.6;27.7;;;;;;;;;;;;;;;;
AT-68_S1;07/03/2018;05:22:25.400;-0.06;-0.12;0.81;Active/Dry;1008.6;27.7;;;;;;;;;;;;;;;;
AT-68_S1;07/03/2018;05:22:25.440;-0.12;-0.19;0.75;Active/Dry;1008.6;27.7;;;;;;;;;;;;;;;;
AT-68_S1;07/03/2018;05:22:25.480;0.00;-0.31;1.06;Active/Dry;1008.6;27.7;;;;;;;;;;;;;;;;
AT-68_S1;07/03/2018;05:22:25.520;0.00;-0.31;1.00;Active/Dry;1008.6;27.7;;;;;;;;;;;;;;;;
AT-68_S1;07/03/2018;05:22:25.560;0.00;-0.25;1.25;Active/Dry;1008.6;27.7;;;;;;;;;;;;;;;;
AT-68_S1;07/03/2018;05:22:25.600;0.00;-0.25;1.31;Active/Dry;1008.6;27.7;;;;;;;;;;;;;;;;
AT-68_S1;07/03/2018;05:22:25.640;0.19;-0.25;1.19;Active/Dry;1008.6;27.7;;;;;;;;;;;;;;;;
AT-68_S1;07/03/2018;05:22:25.680;0.06;-0.31;0.75;Active/Dry;1008.6;27.7;;;;;;;;;;;;;;;;
AT-68_S1;07/03/2018;05:22:25.720;0.06;-0.38;0.69;Active/Dry;1008.6;27.7;;;;;;;;;;;;;;;;
AT-68_S1;07/03/2018;05:22:25.760;0.19;-0.38;0.88;Active/Dry;1008.6;27.7;;;;;;;;;;;;;;;;
AT-68_S1;07/03/2018;05:22:25.800;0.12;-0.38;1.00;Active/Dry;1008.6;27.7;;;;;;;;;;;;;;;;
AT-68_S1;07/03/2018;05:22:25.840;0.06;-0.31;0.81;Active/Dry;1008.6;27.7;;;;;;;;;;;;;;;;
AT-68_S1;07/03/2018;05:22:25.880;-0.06;-0.25;0.62;Active/Dry;1008.6;27.7;;;;;;;;;;;;;;;;
AT-68_S1;07/03/2018;05:22:25.920;0.00;-0.25;0.88;Active/Dry;1008.6;27.7;;;;;;;;;;;;;;;;
AT-68_S1;07/03/2018;05:22:25.960;0.00;-0.25;0.88;Active/Dry;1008.6;27.7;;;;;;;;;;;;;;;;
AT-68_S1;07/03/2018;05:22:26.000;0.06;-0.25;1.06;Active/Dry;1008.3;27.7;;;;;;;
AT-68_S1;07/03/2018;05:22:26.040;0.00;-0.19;1.19;Active/Dry;1008.3;27.7;;;;;;;;;;;;;;;;
AT-68_S1;07/03/2018;05:22:26.080;0.00;-0.12;0.94;Active/Dry;1008.3;27.7;;;;;;;;;;;;;;;;
AT-68_S1;07/03/2018;05:22:26.120;-0.19;-0.12;0.62;Active/Dry;1008.3;27.7;;;;;;;;;;;;;;;;
AT-68_S1;07/03/2018;05:22:26.160;-0.12;-0.12;1.12;Active/Dry;1008.3;27.7;;;;;;;;;;;;;;;;
AT-68_S1;07/03/2018;05:22:26.200;-0.06;-0.12;1.06;Active/Dry;1008.3;27.7;;;;;;;;;;;;;;;;
AT-68_S1;07/03/2018;05:22:26.240;-0.06;-0.19;1.31;Active/Dry;1008.3;27.7;;;;;;;;;;;;;;;;
AT-68_S1;07/03/2018;05:22:26.280;0.19;-0.25;1.44;Active/Dry;1008.3;27.7;;;;;;;;;;;;;;;;
AT-68_S1;07/03/2018;05:22:26.320;0.06;-0.06;1.00;Active/Dry;1008.3;27.7;;;;;;;;;;;;;;;;
AT-68_S1;07/03/2018;05:22:26.360;-0.06;0.00;0.88;Active/Dry;1008.3;27.7;;;;;;;;;;;;;;;;
AT-68_S1;07/03/2018;05:22:26.400;0.00;0.00;1.06;Active/Dry;1008.3;27.7;;;;;;;;;;;;;;;;
AT-68_S1;07/03/2018;05:22:26.440;0.00;0.00;0.88;Active/Dry;1008.3;27.7;;;;;;;;;;;;;;;;
AT-68_S1;07/03/2018;05:22:26.480;-0.06;-0.06;0.69;Active/Dry;1008.3;27.7;;;;;;;;;;;;;;;;
AT-68_S1;07/03/2018;05:22:26.520;-0.12;-0.12;0.56;Active/Dry;1008.3;27.7;;;;;;;;;;;;;;;;
AT-68_S1;07/03/2018;05:22:26.560;-0.19;-0.19;0.62;Active/Dry;1008.3;27.7;;;;;;;;;;;;;;;;
AT-68_S1;07/03/2018;05:22:26.600;-0.06;-0.25;0.88;Active/Dry;1008.3;27.7;;;;;;;;;;;;;;;;
AT-68_S1;07/03/2018;05:22:26.640;-0.06;-0.25;0.94;Active/Dry;1008.3;27.7;;;;;;;;;;;;;;;;
AT-68_S1;07/03/2018;05:22:26.680;-0.12;-0.31;0.94;Active/Dry;1008.3;27.7;;;;;;;;;;;;;;;;
AT-68_S1;07/03/2018;05:22:26.720;-0.12;-0.38;1.00;Active/Dry;1008.3;27.7;;;;;;;;;;;;;;;;
AT-68_S1;07/03/2018;05:22:26.760;-0.12;-0.31;1.06;Active/Dry;1008.3;27.7;;;;;;;;;;;;;;;;
AT-68_S1;07/03/2018;05:22:26.800;-0.12;-0.31;1.00;Active/Dry;1008.3;27.7;;;;;;;;;;;;;;;;
AT-68_S1;07/03/2018;05:22:26.840;-0.12;-0.31;1.06;Active/Dry;1008.3;27.7;;;;;;;;;;;;;;;;
AT-68_S1;07/03/2018;05:22:26.880;0.19;-0.25;1.44;Active/Dry;1008.3;27.7;;;;;;;;;;;;;;;;
AT-68_S1;07/03/2018;05:22:26.920;0.19;-0.25;1.44;Active/Dry;1008.3;27.7;;;;;;;;;;;;;;;;
AT-68_S1;07/03/2018;05:22:26.960;0.19;-0.25;1.44;Active/Dry;1008.3;27.7;;;;;;;;;;;;;;;;
AT-68_S1;07/03/2018;05:22:27.000;-0.06;-0.25;0.69;Active/Dry;1007.9;27.6;;;;;;;
AT-68_S1;07/03/2018;05:22:27.040;0.00;-0.25;0.62;Active/Dry;1007.9;27.6;;;;;;;;;;;;;;;;
AT-68_S1;07/03/2018;05:22:27.080;-0.06;-0.19;1.00;Active/Dry;1007.9;27.6;;;;;;;;;;;;;;;;
AT-68_S1;07/03/2018;05:22:27.120;-0.12;-0.19;1.00;Active/Dry;1007.9;27.6;;;;;;;;;;;;;;;;
AT-68_S1;07/03/2018;05:22:27.160;-0.12;-0.12;0.75;Active/Dry;1007.9;27.6;;;;;;;;;;;;;;;;
AT-68_S1;07/03/2018;05:22:27.200;-0.12;-0.19;0.69;Active/Dry;1007.9;27.6;;;;;;;;;;;;;;;;
AT-68_S1;07/03/2018;05:22:27.240;-0.12;-0.19;0.81;Active/Dry;1007.9;27.6;;;;;;;;;;;;;;;;
AT-68_S1;07/03/2018;05:22:27.280;0.00;-0.31;0.88;Active/Dry;1007.9;27.6;;;;;;;;;;;;;;;;
AT-68_S1;07/03/2018;05:22:27.320;0.00;-0.31;0.88;Active/Dry;1007.9;27.6;;;;;;;;;;;;;;;;
AT-68_S1;07/03/2018;05:22:27.360;0.00;-0.31;0.94;Active/Dry;1007.9;27.6;;;;;;;;;;;;;;;;
AT-68_S1;07/03/2018;05:22:27.400;0.00;-0.31;1.00;Active/Dry;1007.9;27.6;;;;;;;;;;;;;;;;
AT-68_S1;07/03/2018;05:22:27.440;-0.12;-0.31;1.12;Active/Dry;1007.9;27.6;;;;;;;;;;;;;;;;
AT-68_S1;07/03/2018;05:22:27.480;-0.25;-0.25;1.00;Active/Dry;1007.9;27.6;;;;;;;;;;;;;;;;
AT-68_S1;07/03/2018;05:22:27.520;-0.06;-0.19;1.50;Active/Dry;1007.9;27.6;;;;;;;;;;;;;;;;
AT-68_S1;07/03/2018;05:22:27.560;0.00;-0.06;1.25;Active/Dry;1007.9;27.6;;;;;;;;;;;;;;;;
AT-68_S1;07/03/2018;05:22:27.600;-0.25;0.00;0.69;Active/Dry;1007.9;27.6;;;;;;;;;;;;;;;;
AT-68_S1;07/03/2018;05:22:27.640;0.00;0.00;0.94;Active/Dry;1007.9;27.6;;;;;;;;;;;;;;;;
AT-68_S1;07/03/2018;05:22:27.680;-0.06;-0.06;1.06;Active/Dry;1007.9;27.6;;;;;;;;;;;;;;;;
AT-68_S1;07/03/2018;05:22:27.720;0.06;-0.19;0.75;Active/Dry;1007.9;27.6;;;;;;;;;;;;;;;;
AT-68_S1;07/03/2018;05:22:27.760;-0.06;-0.12;0.62;Active/Dry;1007.9;27.6;;;;;;;;;;;;;;;;
AT-68_S1;07/03/2018;05:22:27.800;-0.19;-0.06;0.62;Active/Dry;1007.9;27.6;;;;;;;;;;;;;;;;
AT-68_S1;07/03/2018;05:22:27.840;-0.25;-0.12;0.69;Active/Dry;1007.9;27.6;;;;;;;;;;;;;;;;
AT-68_S1;07/03/2018;05:22:27.880;-0.12;-0.12;1.00;Active/Dry;1007.9;27.6;;;;;;;;;;;;;;;;
AT-68_S1;07/03/2018;05:22:27.920;-0.12;-0.12;1.19;Active/Dry;1007.9;27.6;;;;;;;;;;;;;;;;
AT-68_S1;07/03/2018;05:22:27.960;-0.12;-0.12;1.19;Active/Dry;1007.9;27.6;;;;;;;;;;;;;;;;
AT-68_S1;07/03/2018;05:22:28.000;-0.31;-0.12;1.00;Active/Dry;1008.5;27.6;;;;;;;
AT-68_S1;07/03/2018;05:22:28.040;-0.19;-0.19;1.00;Active/Dry;1008.5;27.6;;;;;;;;;;;;;;;;
AT-68_S1;07/03/2018;05:22:28.080;-0.12;-0.19;1.00;Active/Dry;1008.5;27.6;;;;;;;;;;;;;;;;
AT-68_S1;07/03/2018;05:22:28.120;-0.12;-0.19;1.12;Active/Dry;1008.5;27.6;;;;;;;;;;;;;;;;
AT-68_S1;07/03/2018;05:22:28.160;0.00;-0.19;1.25;Active/Dry;1008.5;27.6;;;;;;;;;;;;;;;;
AT-68_S1;07/03/2018;05:22:28.200;0.00;-0.12;0.88;Active/Dry;1008.5;27.6;;;;;;;;;;;;;;;;
AT-68_S1;07/03/2018;05:22:28.240;-0.19;-0.12;0.62;Active/Dry;1008.5;27.6;;;;;;;;;;;;;;;;
AT-68_S1;07/03/2018;05:22:28.280;-0.12;-0.12;0.75;Active/Dry;1008.5;27.6;;;;;;;;;;;;;;;;
AT-68_S1;07/03/2018;05:22:28.320;0.06;-0.19;1.19;Active/Dry;1008.5;27.6;;;;;;;;;;;;;;;;
AT-68_S1;07/03/2018;05:22:28.360;-0.06;-0.19;0.75;Active/Dry;1008.5;27.6;;;;;;;;;;;;;;;;
AT-68_S1;07/03/2018;05:22:28.400;-0.06;-0.19;0.81;Active/Dry;1008.5;27.6;;;;;;;;;;;;;;;;
AT-68_S1;07/03/2018;05:22:28.440;-0.12;-0.19;0.88;Active/Dry;1008.5;27.6;;;;;;;;;;;;;;;;
AT-68_S1;07/03/2018;05:22:28.480;-0.12;-0.19;0.88;Active/Dry;1008.5;27.6;;;;;;;;;;;;;;;;
AT-68_S1;07/03/2018;05:22:28.520;-0.12;-0.19;0.81;Active/Dry;1008.5;27.6;;;;;;;;;;;;;;;;
AT-68_S1;07/03/2018;05:22:28.560;-0.06;-0.12;1.00;Active/Dry;1008.5;27.6;;;;;;;;;;;;;;;;
AT-68_S1;07/03/2018;05:22:28.600;-0.06;0.00;1.31;Active/Dry;1008.5;27.6;;;;;;;;;;;;;;;;
AT-68_S1;07/03/2018;05:22:28.640;-0.19;0.00;1.00;Active/Dry;1008.5;27.6;;;;;;;;;;;;;;;;
AT-68_S1;07/03/2018;05:22:28.680;-0.25;0.06;1.19;Active/Dry;1008.5;27.6;;;;;;;;;;;;;;;;
AT-68_S1;07/03/2018;05:22:28.720;0.19;0.00;1.62;Active/Dry;1008.5;27.6;;;;;;;;;;;;;;;;
AT-68_S1;07/03/2018;05:22:28.760;0.25;0.00;0.88;Active/Dry;1008.5;27.6;;;;;;;;;;;;;;;;
AT-68_S1;07/03/2018;05:22:28.800;0.00;0.12;0.81;Active/Dry;1008.5;27.6;;;;;;;;;;;;;;;;
AT-68_S1;07/03/2018;05:22:28.840;0.00;0.06;0.88;Active/Dry;1008.5;27.6;;;;;;;;;;;;;;;;
AT-68_S1;07/03/2018;05:22:28.880;0.00;-0.06;0.62;Active/Dry;1008.5;27.6;;;;;;;;;;;;;;;;
AT-68_S1;07/03/2018;05:22:28.920;0.00;-0.06;0.62;Active/Dry;1008.5;27.6;;;;;;;;;;;;;;;;
AT-68_S1;07/03/2018;05:22:28.960;0.00;-0.06;0.62;Active/Dry;1008.5;27.6;;;;;;;;;;;;;;;;
AT-68_S1;07/03/2018;05:22:29.000;-0.06;-0.06;0.62;Active/Dry;1007.6;27.5;;;;;;;
AT-68_S1;07/03/2018;05:22:29.040;-0.06;-0.12;0.69;Active/Dry;1007.6;27.5;;;;;;;;;;;;;;;;
AT-68_S1;07/03/2018;05:22:29.080;0.00;-0.12;0.75;Active/Dry;1007.6;27.5;;;;;;;;;;;;;;;;
AT-68_S1;07/03/2018;05:22:29.120;0.00;-0.12;0.88;Active/Dry;1007.6;27.5;;;;;;;;;;;;;;;;
AT-68_S1;07/03/2018;05:22:29.160;-0.06;-0.12;1.06;Active/Dry;1007.6;27.5;;;;;;;;;;;;;;;;
AT-68_S1;07/03/2018;05:22:29.200;-0.12;-0.12;1.12;Active/Dry;1007.6;27.5;;;;;;;;;;;;;;;;
AT-68_S1;07/03/2018;05:22:29.240;-0.12;0.00;1.31;Active/Dry;1007.6;27.5;;;;;;;;;;;;;;;;
AT-68_S1;07/03/2018;05:22:29.280;-0.19;0.00;1.19;Active/Dry;1007.6;27.5;;;;;;;;;;;;;;;;
AT-68_S1;07/03/2018;05:22:29.320;0.00;-0.06;1.19;Active/Dry;1007.6;27.5;;;;;;;;;;;;;;;;
AT-68_S1;07/03/2018;05:22:29.360;0.25;-0.25;1.38;Active/Dry;1007.6;27.5;;;;;;;;;;;;;;;;
AT-68_S1;07/03/2018;05:22:29.400;0.06;-0.25;0.75;Active/Dry;1007.6;27.5;;;;;;;;;;;;;;;;
AT-68_S1;07/03/2018;05:22:29.440;0.06;-0.19;0.81;Active/Dry;1007.6;27.5;;;;;;;;;;;;;;;;
AT-68_S1;07/03/2018;05:22:29.480;0.00;-0.19;1.12;Active/Dry;1007.6;27.5;;;;;;;;;;;;;;;;
AT-68_S1;07/03/2018;05:22:29.520;0.00;-0.19;0.88;Active/Dry;1007.6;27.5;;;;;;;;;;;;;;;;
AT-68_S1;07/03/2018;05:22:29.560;0.00;-0.19;0.69;Active/Dry;1007.6;27.5;;;;;;;;;;;;;;;;
AT-68_S1;07/03/2018;05:22:29.600;-0.06;-0.12;0.75;Active/Dry;1007.6;27.5;;;;;;;;;;;;;;;;
AT-68_S1;07/03/2018;05:22:29.640;-0.12;-0.06;0.81;Active/Dry;1007.6;27.5;;;;;;;;;;;;;;;;
AT-68_S1;07/03/2018;05:22:29.680;-0.12;0.00;0.94;Active/Dry;1007.6;27.5;;;;;;;;;;;;;;;;
AT-68_S1;07/03/2018;05:22:29.720;-0.06;-0.06;0.81;Active/Dry;1007.6;27.5;;;;;;;;;;;;;;;;
AT-68_S1;07/03/2018;05:22:29.760;-0.12;0.00;0.81;Active/Dry;1007.6;27.5;;;;;;;;;;;;;;;;
AT-68_S1;07/03/2018;05:22:29.800;-0.06;0.00;1.19;Active/Dry;1007.6;27.5;;;;;;;;;;;;;;;;
AT-68_S1;07/03/2018;05:22:29.840;-0.12;0.00;1.06;Active/Dry;1007.6;27.5;;;;;;;;;;;;;;;;
AT-68_S1;07/03/2018;05:22:29.880;-0.19;0.06;1.38;Active/Dry;1007.6;27.5;;;;;;;;;;;;;;;;
AT-68_S1;07/03/2018;05:22:29.920;0.12;0.00;1.25;Active/Dry;1007.6;27.5;;;;;;;;;;;;;;;;
AT-68_S1;07/03/2018;05:22:29.960;0.12;0.00;1.25;Active/Dry;1007.6;27.5;;;;;;;;;;;;;;;;
AT-68_S1;07/03/2018;05:22:30.000;0.00;0.06;0.88;Active/Dry;1008.5;27.5;;;;;;;
AT-68_S1;07/03/2018;05:22:30.040;0.12;0.12;0.81;Active/Dry;1008.5;27.5;;;;;;;;;;;;;;;;
AT-68_S1;07/03/2018;05:22:30.080;0.06;0.12;0.69;Active/Dry;1008.5;27.5;;;;;;;;;;;;;;;;
AT-68_S1;07/03/2018;05:22:30.120;-0.06;0.00;0.62;Active/Dry;1008.5;27.5;;;;;;;;;;;;;;;;
AT-68_S1;07/03/2018;05:22:30.160;-0.12;-0.06;0.56;Active/Dry;1008.5;27.5;;;;;;;;;;;;;;;;
AT-68_S1;07/03/2018;05:22:30.200;-0.12;-0.12;0.75;Active/Dry;1008.5;27.5;;;;;;;;;;;;;;;;
AT-68_S1;07/03/2018;05:22:30.240;-0.06;-0.19;0.81;Active/Dry;1008.5;27.5;;;;;;;;;;;;;;;;
AT-68_S1;07/03/2018;05:22:30.280;-0.06;-0.19;1.06;Active/Dry;1008.5;27.5;;;;;;;;;;;;;;;;
AT-68_S1;07/03/2018;05:22:30.320;0.00;-0.19;1.12;Active/Dry;1008.5;27.5;;;;;;;;;;;;;;;;
AT-68_S1;07/03/2018;05:22:30.360;-0.06;-0.12;1.12;Active/Dry;1008.5;27.5;;;;;;;;;;;;;;;;
AT-68_S1;07/03/2018;05:22:30.400;-0.06;-0.06;1.25;Active/Dry;1008.5;27.5;;;;;;;;;;;;;;;;
AT-68_S1;07/03/2018;05:22:30.440;0.00;-0.12;1.19;Active/Dry;1008.5;27.5;;;;;;;;;;;;;;;;
AT-68_S1;07/03/2018;05:22:30.480;0.06;-0.12;1.25;Active/Dry;1008.5;27.5;;;;;;;;;;;;;;;;
AT-68_S1;07/03/2018;05:22:30.520;0.00;-0.25;0.81;Active/Dry;1008.5;27.5;;;;;;;;;;;;;;;;
AT-68_S1;07/03/2018;05:22:30.560;0.06;-0.31;0.75;Active/Dry;1008.5;27.5;;;;;;;;;;;;;;;;
AT-68_S1;07/03/2018;05:22:30.600;0.00;-0.19;1.00;Active/Dry;1008.5;27.5;;;;;;;;;;;;;;;;
AT-68_S1;07/03/2018;05:22:30.640;0.00;-0.06;0.75;Active/Dry;1008.5;27.5;;;;;;;;;;;;;;;;
AT-68_S1;07/03/2018;05:22:30.680;0.06;-0.19;0.81;Active/Dry;1008.5;27.5;;;;;;;;;;;;;;;;
AT-68_S1;07/03/2018;05:22:30.720;-0.06;-0.12;0.81;Active/Dry;1008.5;27.5;;;;;;;;;;;;;;;;
AT-68_S1;07/03/2018;05:22:30.760;-0.12;-0.06;0.94;Active/Dry;1008.5;27.5;;;;;;;;;;;;;;;;
AT-68_S1;07/03/2018;05:22:30.800;-0.06;-0.06;1.06;Active/Dry;1008.5;27.5;;;;;;;;;;;;;;;;
AT-68_S1;07/03/2018;05:22:30.840;-0.06;-0.12;0.94;Active/Dry;1008.5;27.5;;;;;;;;;;;;;;;;
AT-68_S1;07/03/2018;05:22:30.880;-0.06;-0.19;1.00;Active/Dry;1008.5;27.5;;;;;;;;;;;;;;;;
AT-68_S1;07/03/2018;05:22:30.920;-0.06;-0.19;1.00;Active/Dry;1008.5;27.5;;;;;;;;;;;;;;;;
AT-68_S1;07/03/2018;05:22:30.960;-0.06;-0.19;1.00;Active/Dry;1008.5;27.5;;;;;;;;;;;;;;;;
AT-68_S1;07/03/2018;05:22:31.000;-0.12;-0.12;1.12;Active/Dry;1008;27.4;;;;;;;
AT-68_S1;07/03/2018;05:22:31.040;-0.12;-0.06;1.12;Active/Dry;1008;27.4;;;;;;;;;;;;;;;;
AT-68_S1;07/03/2018;05:22:31.080;-0.06;0.00;1.06;Active/Dry;1008;27.4;;;;;;;;;;;;;;;;
AT-68_S1;07/03/2018;05:22:31.120;0.00;0.00;1.31;Active/Dry;1008;27.4;;;;;;;;;;;;;;;;
AT-68_S1;07/03/2018;05:22:31.160;0.06;0.12;1.00;Active/Dry;1008;27.4;;;;;;;;;;;;;;;;
AT-68_S1;07/03/2018;05:22:31.200;-0.06;0.19;0.81;Active/Dry;1008;27.4;;;;;;;;;;;;;;;;
AT-68_S1;07/03/2018;05:22:31.240;0.12;0.12;0.88;Active/Dry;1008;27.4;;;;;;;;;;;;;;;;
AT-68_S1;07/03/2018;05:22:31.280;0.06;-0.06;0.69;Active/Dry;1008;27.4;;;;;;;;;;;;;;;;
AT-68_S1;07/03/2018;05:22:31.320;-0.06;-0.12;0.50;Active/Dry;1008;27.4;;;;;;;;;;;;;;;;
AT-68_S1;07/03/2018;05:22:31.360;-0.19;-0.19;0.62;Active/Dry;1008;27.4;;;;;;;;;;;;;;;;
AT-68_S1;07/03/2018;05:22:31.400;-0.12;-0.19;0.81;Active/Dry;1008;27.4;;;;;;;;;;;;;;;;
AT-68_S1;07/03/2018;05:22:31.440;-0.12;-0.19;1.12;Active/Dry;1008;27.4;;;;;;;;;;;;;;;;
AT-68_S1;07/03/2018;05:22:31.480;-0.12;-0.12;1.06;Active/Dry;1008;27.4;;;;;;;;;;;;;;;;
AT-68_S1;07/03/2018;05:22:31.520;-0.12;-0.12;1.12;Active/Dry;1008;27.4;;;;;;;;;;;;;;;;
AT-68_S1;07/03/2018;05:22:31.560;-0.19;-0.06;1.25;Active/Dry;1008;27.4;;;;;;;;;;;;;;;;
AT-68_S1;07/03/2018;05:22:31.600;-0.19;0.00;1.19;Active/Dry;1008;27.4;;;;;;;;;;;;;;;;
AT-68_S1;07/03/2018;05:22:31.640;0.00;-0.06;1.12;Active/Dry;1008;27.4;;;;;;;;;;;;;;;;
AT-68_S1;07/03/2018;05:22:31.680;0.06;-0.12;1.06;Active/Dry;1008;27.4;;;;;;;;;;;;;;;;
AT-68_S1;07/03/2018;05:22:31.720;-0.06;-0.25;0.56;Active/Dry;1008;27.4;;;;;;;;;;;;;;;;
AT-68_S1;07/03/2018;05:22:31.760;0.00;-0.31;0.88;Active/Dry;1008;27.4;;;;;;;;;;;;;;;;
AT-68_S1;07/03/2018;05:22:31.800;0.12;-0.31;1.12;Active/Dry;1008;27.4;;;;;;;;;;;;;;;;
AT-68_S1;07/03/2018;05:22:31.840;0.12;-0.31;0.94;Active/Dry;1008;27.4;;;;;;;;;;;;;;;;
AT-68_S1;07/03/2018;05:22:31.880;-0.06;-0.19;0.62;Active/Dry;1008;27.4;;;;;;;;;;;;;;;;
AT-68_S1;07/03/2018;05:22:31.920;-0.12;-0.25;0.81;Active/Dry;1008;27.4;;;;;;;;;;;;;;;;
AT-68_S1;07/03/2018;05:22:31.960;-0.12;-0.25;0.81;Active/Dry;1008;27.4;;;;;;;;;;;;;;;;
AT-68_S1;07/03/2018;05:22:32.000;0.00;-0.19;1.00;Active/Dry;1008.3;27.4;;;;;;;
AT-68_S1;07/03/2018;05:22:32.040;-0.12;-0.12;1.00;Active/Dry;1008.3;27.4;;;;;;;;;;;;;;;;
AT-68_S1;07/03/2018;05:22:32.080;-0.12;-0.12;0.88;Active/Dry;1008.3;27.4;;;;;;;;;;;;;;;;
AT-68_S1;07/03/2018;05:22:32.120;-0.06;-0.06;1.12;Active/Dry;1008.3;27.4;;;;;;;;;;;;;;;;
AT-68_S1;07/03/2018;05:22:32.160;-0.06;0.00;1.06;Active/Dry;1008.3;27.4;;;;;;;;;;;;;;;;
AT-68_S1;07/03/2018;05:22:32.200;-0.25;0.00;1.00;Active/Dry;1008.3;27.4;;;;;;;;;;;;;;;;
AT-68_S1;07/03/2018;05:22:32.240;0.12;-0.12;1.50;Active/Dry;1008.3;27.4;;;;;;;;;;;;;;;;
AT-68_S1;07/03/2018;05:22:32.280;0.12;-0.06;1.06;Active/Dry;1008.3;27.4;;;;;;;;;;;;;;;;
AT-68_S1;07/03/2018;05:22:32.320;0.06;0.06;0.88;Active/Dry;1008.3;27.4;;;;;;;;;;;;;;;;
AT-68_S1;07/03/2018;05:22:32.360;-0.06;0.12;0.75;Active/Dry;1008.3;27.4;;;;;;;;;;;;;;;;
AT-68_S1;07/03/2018;05:22:32.400;-0.25;0.06;0.62;Active/Dry;1008.3;27.4;;;;;;;;;;;;;;;;
AT-68_S1;07/03/2018;05:22:32.440;-0.12;-0.06;0.56;Active/Dry;1008.3;27.4;;;;;;;;;;;;;;;;
AT-68_S1;07/03/2018;05:22:32.480;-0.12;-0.12;0.62;Active/Dry;1008.3;27.4;;;;;;;;;;;;;;;;
AT-68_S1;07/03/2018;05:22:32.520;-0.12;-0.19;0.94;Active/Dry;1008.3;27.4;;;;;;;;;;;;;;;;
AT-68_S1;07/03/2018;05:22:32.560;-0.06;-0.12;0.88;Active/Dry;1008.3;27.4;;;;;;;;;;;;;;;;
AT-68_S1;07/03/2018;05:22:32.600;-0.12;-0.12;1.00;Active/Dry;1008.3;27.4;;;;;;;;;;;;;;;;
AT-68_S1;07/03/2018;05:22:32.640;-0.19;-0.12;1.00;Active/Dry;1008.3;27.4;;;;;;;;;;;;;;;;
AT-68_S1;07/03/2018;05:22:32.680;-0.06;-0.12;1.12;Active/Dry;1008.3;27.4;;;;;;;;;;;;;;;;
AT-68_S1;07/03/2018;05:22:32.720;-0.06;-0.12;1.19;Active/Dry;1008.3;27.4;;;;;;;;;;;;;;;;
AT-68_S1;07/03/2018;05:22:32.760;-0.12;-0.12;1.12;Active/Dry;1008.3;27.4;;;;;;;;;;;;;;;;
AT-68_S1;07/03/2018;05:22:32.800;0.19;-0.25;1.19;Active/Dry;1008.3;27.4;;;;;;;;;;;;;;;;
AT-68_S1;07/03/2018;05:22:32.840;0.06;-0.25;0.75;Active/Dry;1008.3;27.4;;;;;;;;;;;;;;;;
AT-68_S1;07/03/2018;05:22:32.880;0.12;-0.19;1.00;Active/Dry;1008.3;27.4;;;;;;;;;;;;;;;;
AT-68_S1;07/03/2018;05:22:32.920;0.12;-0.19;1.00;Active/Dry;1008.3;27.4;;;;;;;;;;;;;;;;
AT-68_S1;07/03/2018;05:22:32.960;0.12;-0.19;1.00;Active/Dry;1008.3;27.4;;;;;;;;;;;;;;;;
AT-68_S1;07/03/2018;05:22:33.000;0.06;-0.12;1.19;Active/Dry;1007.8;27.3;;;;;;;
AT-68_S1;07/03/2018;05:22:33.040;0.06;-0.12;0.88;Active/Dry;1007.8;27.3;;;;;;;;;;;;;;;;
AT-68_S1;07/03/2018;05:22:33.080;-0.06;-0.06;0.81;Active/Dry;1007.8;27.3;;;;;;;;;;;;;;;;
AT-68_S1;07/03/2018;05:22:33.120;-0.06;-0.06;0.75;Active/Dry;1007.8;27.3;;;;;;;;;;;;;;;;
AT-68_S1;07/03/2018;05:22:33.160;-0.19;0.00;0.88;Active/Dry;1007.8;27.3;;;;;;;;;;;;;;;;
AT-68_S1;07/03/2018;05:22:33.200;-0.12;-0.12;0.88;Active/Dry;1007.8;27.3;;;;;;;;;;;;;;;;
AT-68_S1;07/03/2018;05:22:33.240;-0.06;-0.06;1.06;Active/Dry;1007.8;27.3;;;;;;;;;;;;;;;;
AT-68_S1;07/03/2018;05:22:33.280;-0.19;-0.06;1.00;Active/Dry;1007.8;27.3;;;;;;;;;;;;;;;;
AT-68_S1;07/03/2018;05:22:33.320;-0.06;-0.06;1.25;Active/Dry;1007.8;27.3;;;;;;;;;;;;;;;;
AT-68_S1;07/03/2018;05:22:33.360;-0.25;-0.06;0.94;Active/Dry;1007.8;27.3;;;;;;;;;;;;;;;;
AT-68_S1;07/03/2018;05:22:33.400;-0.19;0.06;1.25;Active/Dry;1007.8;27.3;;;;;;;;;;;;;;;;
AT-68_S1;07/03/2018;05:22:33.440;0.06;0.00;1.19;Active/Dry;1007.8;27.3;;;;;;;;;;;;;;;;
AT-68_S1;07/03/2018;05:22:33.480;0.00;0.00;0.69;Active/Dry;1007.8;27.3;;;;;;;;;;;;;;;;
AT-68_S1;07/03/2018;05:22:33.520;-0.06;0.06;0.94;Active/Dry;1007.8;27.3;;;;;;;;;;;;;;;;
AT-68_S1;07/03/2018;05:22:33.560;-0.06;0.00;0.81;Active/Dry;1007.8;27.3;;;;;;;;;;;;;;;;
AT-68_S1;07/03/2018;05:22:33.600;-0.12;-0.12;0.75;Active/Dry;1007.8;27.3;;;;;;;;;;;;;;;;
AT-68_S1;07/03/2018;05:22:33.640;-0.19;-0.12;0.75;Active/Dry;1007.8;27.3;;;;;;;;;;;;;;;;
AT-68_S1;07/03/2018;05:22:33.680;-0.19;-0.12;0.88;Active/Dry;1007.8;27.3;;;;;;;;;;;;;;;;
AT-68_S1;07/03/2018;05:22:33.720;-0.19;-0.19;0.81;Active/Dry;1007.8;27.3;;;;;;;;;;;;;;;;
AT-68_S1;07/03/2018;05:22:33.760;-0.25;-0.12;0.94;Active/Dry;1007.8;27.3;;;;;;;;;;;;;;;;
AT-68_S1;07/03/2018;05:22:33.800;-0.25;-0.12;0.94;Active/Dry;1007.8;27.3;;;;;;;;;;;;;;;;
AT-68_S1;07/03/2018;05:22:33.840;-0.25;-0.12;1.06;Active/Dry;1007.8;27.3;;;;;;;;;;;;;;;;
AT-68_S1;07/03/2018;05:22:33.880;-0.06;-0.12;1.31;Active/Dry;1007.8;27.3;;;;;;;;;;;;;;;;
AT-68_S1;07/03/2018;05:22:33.920;-0.19;-0.19;1.06;Active/Dry;1007.8;27.3;;;;;;;;;;;;;;;;
AT-68_S1;07/03/2018;05:22:33.960;-0.19;-0.19;1.06;Active/Dry;1007.8;27.3;;;;;;;;;;;;;;;;
AT-68_S1;07/03/2018;05:22:34.000;-0.12;-0.12;1.19;Active/Dry;1008;27.3;;;;;;;
AT-68_S1;07/03/2018;05:22:34.040;0.06;-0.25;0.94;Active/Dry;1008;27.3;;;;;;;;;;;;;;;;
AT-68_S1;07/03/2018;05:22:34.080;-0.06;-0.25;0.75;Active/Dry;1008;27.3;;;;;;;;;;;;;;;;
AT-68_S1;07/03/2018;05:22:34.120;0.00;-0.19;0.94;Active/Dry;1008;27.3;;;;;;;;;;;;;;;;
AT-68_S1;07/03/2018;05:22:34.160;0.00;-0.12;1.00;Active/Dry;1008;27.3;;;;;;;;;;;;;;;;
AT-68_S1;07/03/2018;05:22:34.200;0.00;-0.19;0.69;Active/Dry;1008;27.3;;;;;;;;;;;;;;;;
AT-68_S1;07/03/2018;05:22:34.240;-0.12;-0.12;0.75;Active/Dry;1008;27.3;;;;;;;;;;;;;;;;
AT-68_S1;07/03/2018;05:22:34.280;-0.12;-0.12;0.88;Active/Dry;1008;27.3;;;;;;;;;;;;;;;;
AT-68_S1;07/03/2018;05:22:34.320;-0.12;-0.12;0.88;Active/Dry;1008;27.3;;;;;;;;;;;;;;;;
AT-68_S1;07/03/2018;05:22:34.360;-0.25;-0.19;0.94;Active/Dry;1008;27.3;;;;;;;;;;;;;;;;
AT-68_S1;07/03/2018;05:22:34.400;-0.19;-0.19;0.94;Active/Dry;1008;27.3;;;;;;;;;;;;;;;;
AT-68_S1;07/03/2018;05:22:34.440;-0.19;-0.19;1.06;Active/Dry;1008;27.3;;;;;;;;;;;;;;;;
AT-68_S1;07/03/2018;05:22:34.480;-0.12;-0.12;1.06;Active/Dry;1008;27.3;;;;;;;;;;;;;;;;
AT-68_S1;07/03/2018;05:22:34.520;-0.19;-0.06;0.88;Active/Dry;1008;27.3;;;;;;;;;;;;;;;;
AT-68_S1;07/03/2018;05:22:34.560;-0.25;0.00;1.12;Active/Dry;1008;27.3;;;;;;;;;;;;;;;;
AT-68_S1;07/03/2018;05:22:34.600;0.12;-0.06;1.25;Active/Dry;1008;27.3;;;;;;;;;;;;;;;;
AT-68_S1;07/03/2018;05:22:34.640;0.00;0.00;0.81;Active/Dry;1008;27.3;;;;;;;;;;;;;;;;
AT-68_S1;07/03/2018;05:22:34.680;0.00;0.06;0.88;Active/Dry;1008;27.3;;;;;;;;;;;;;;;;
AT-68_S1;07/03/2018;05:22:34.720;0.06;0.00;1.00;Active/Dry;1008;27.3;;;;;;;;;;;;;;;;
AT-68_S1;07/03/2018;05:22:34.760;0.06;-0.12;0.88;Active/Dry;1008;27.3;;;;;;;;;;;;;;;;
AT-68_S1;07/03/2018;05:22:34.800;-0.06;-0.19;0.62;Active/Dry;1008;27.3;;;;;;;;;;;;;;;;
AT-68_S1;07/03/2018;05:22:34.840;-0.25;-0.12;0.69;Active/Dry;1008;27.3;;;;;;;;;;;;;;;;
AT-68_S1;07/03/2018;05:22:34.880;-0.12;-0.19;0.88;Active/Dry;1008;27.3;;;;;;;;;;;;;;;;
AT-68_S1;07/03/2018;05:22:34.920;-0.12;-0.19;0.88;Active/Dry;1008;27.3;;;;;;;;;;;;;;;;
AT-68_S1;07/03/2018;05:22:34.960;-0.12;-0.19;0.88;Active/Dry;1008;27.3;;;;;;;;;;;;;;;;
AT-68_S1;07/03/2018;05:22:35.000;0.00;-0.19;1.00;Active/Dry;1008.5;27.2;;;;;;;
AT-68_S1;07/03/2018;05:22:35.040;-0.06;-0.25;0.88;Active/Dry;1008.5;27.2;;;;;;;;;;;;;;;;
AT-68_S1;07/03/2018;05:22:35.080;-0.12;-0.19;1.00;Active/Dry;1008.5;27.2;;;;;;;;;;;;;;;;
AT-68_S1;07/03/2018;05:22:35.120;0.00;-0.25;1.31;Active/Dry;1008.5;27.2;;;;;;;;;;;;;;;;
AT-68_S1;07/03/2018;05:22:35.160;-0.06;-0.19;1.06;Active/Dry;1008.5;27.2;;;;;;;;;;;;;;;;
AT-68_S1;07/03/2018;05:22:35.200;0.06;-0.19;1.25;Active/Dry;1008.5;27.2;;;;;;;;;;;;;;;;
AT-68_S1;07/03/2018;05:22:35.240;0.12;-0.25;1.00;Active/Dry;1008.5;27.2;;;;;;;;;;;;;;;;
AT-68_S1;07/03/2018;05:22:35.280;-0.12;-0.25;0.50;Active/Dry;1008.5;27.2;;;;;;;;;;;;;;;;
AT-68_S1;07/03/2018;05:22:35.320;0.00;-0.19;0.94;Active/Dry;1008.5;27.2;;;;;;;;;;;;;;;;
AT-68_S1;07/03/2018;05:22:35.360;0.19;-0.19;1.19;Active/Dry;1008.5;27.2;;;;;;;;;;;;;;;;
AT-68_S1;07/03/2018;05:22:35.400;0.00;-0.25;0.75;Active/Dry;1008.5;27.2;;;;;;;;;;;;;;;;
AT-68_S1;07/03/2018;05:22:35.440;-0.06;-0.12;0.69;Active/Dry;1008.5;27.2;;;;;;;;;;;;;;;;
AT-68_S1;07/03/2018;05:22:35.480;-0.19;-0.06;0.81;Active/Dry;1008.5;27.2;;;;;;;;;;;;;;;;
AT-68_S1;07/03/2018;05:22:35.520;-0.06;-0.12;0.88;Active/Dry;1008.5;27.2;;;;;;;;;;;;;;;;
AT-68_S1;07/03/2018;05:22:35.560;0.00;-0.25;0.94;Active/Dry;1008.5;27.2;;;;;;;;;;;;;;;;
AT-68_S1;07/03/2018;05:22:35.600;0.00;-0.19;1.12;Active/Dry;1008.5;27.2;;;;;;;;;;;;;;;;
AT-68_S1;07/03/2018;05:22:35.640;0.06;-0.19;1.12;Active/Dry;1008.5;27.2;;;;;;;;;;;;;;;;
AT-68_S1;07/03/2018;05:22:35.680;0.00;-0.19;1.06;Active/Dry;1008.5;27.2;;;;;;;;;;;;;;;;
AT-68_S1;07/03/2018;05:22:35.720;-0.06;0.00;1.06;Active/Dry;1008.5;27.2;;;;;;;;;;;;;;;;
AT-68_S1;07/03/2018;05:22:35.760;0.06;0.00;1.44;Active/Dry;1008.5;27.2;;;;;;;;;;;;;;;;
AT-68_S1;07/03/2018;05:22:35.800;0.25;-0.12;1.12;Active/Dry;1008.5;27.2;;;;;;;;;;;;;;;;
AT-68_S1;07/03/2018;05:22:35.840;0.00;0.06;0.75;Active/Dry;1008.5;27.2;;;;;;;;;;;;;;;;
AT-68_S1;07/03/2018;05:22:35.880;0.00;0.12;0.94;Active/Dry;1008.5;27.2;;;;;;;;;;;;;;;;
AT-68_S1;07/03/2018;05:22:35.920;0.19;-0.06;0.75;Active/Dry;1008.5;27.2;;;;;;;;;;;;;;;;
AT-68_S1;07/03/2018;05:22:35.960;0.19;-0.06;0.75;Active/Dry;1008.5;27.2;;;;;;;;;;;;;;;;
AT-68_S1;07/03/2018;05:22:36.000;0.00;-0.12;0.62;Active/Dry;1008.8;27.2;;;;;;;
AT-68_S1;07/03/2018;05:22:36.040;-0.06;-0.12;0.62;Active/Dry;1008.8;27.2;;;;;;;;;;;;;;;;
AT-68_S1;07/03/2018;05:22:36.080;-0.12;-0.12;0.81;Active/Dry;1008.8;27.2;;;;;;;;;;;;;;;;
AT-68_S1;07/03/2018;05:22:36.120;-0.12;-0.19;0.88;Active/Dry;1008.8;27.2;;;;;;;;;;;;;;;;
AT-68_S1;07/03/2018;05:22:36.160;0.06;-0.25;1.06;Active/Dry;1008.8;27.2;;;;;;;;;;;;;;;;
AT-68_S1;07/03/2018;05:22:36.200;0.00;-0.19;1.00;Active/Dry;1008.8;27.2;;;;;;;;;;;;;;;;
AT-68_S1;07/03/2018;05:22:36.240;0.00;-0.12;1.12;Active/Dry;1008.8;27.2;;;;;;;;;;;;;;;;
AT-68_S1;07/03/2018;05:22:36.280;0.00;-0.12;1.19;Active/Dry;1008.8;27.2;;;;;;;;;;;;;;;;
AT-68_S1;07/03/2018;05:22:36.320;0.00;-0.12;1.12;Active/Dry;1008.8;27.2;;;;;;;;;;;;;;;;
AT-68_S1;07/03/2018;05:22:36.360;0.00;-0.12;1.25;Active/Dry;1008.8;27.2;;;;;;;;;;;;;;;;
AT-68_S1;07/03/2018;05:22:36.400;0.25;-0.25;1.12;Active/Dry;1008.8;27.2;;;;;;;;;;;;;;;;
AT-68_S1;07/03/2018;05:22:36.440;0.00;-0.19;0.56;Active/Dry;1008.8;27.2;;;;;;;;;;;;;;;;
AT-68_S1;07/03/2018;05:22:36.480;0.00;-0.06;0.94;Active/Dry;1008.8;27.2;;;;;;;;;;;;;;;;
AT-68_S1;07/03/2018;05:22:36.520;0.19;-0.06;1.19;Active/Dry;1008.8;27.2;;;;;;;;;;;;;;;;
AT-68_S1;07/03/2018;05:22:36.560;0.06;-0.19;0.69;Active/Dry;1008.8;27.2;;;;;;;;;;;;;;;;
AT-68_S1;07/03/2018;05:22:36.600;-0.06;-0.06;0.69;Active/Dry;1008.8;27.2;;;;;;;;;;;;;;;;
AT-68_S1;07/03/2018;05:22:36.640;-0.06;-0.06;0.75;Active/Dry;1008.8;27.2;;;;;;;;;;;;;;;;
AT-68_S1;07/03/2018;05:22:36.680;-0.06;0.00;0.94;Active/Dry;1008.8;27.2;;;;;;;;;;;;;;;;
AT-68_S1;07/03/2018;05:22:36.720;0.00;-0.12;0.88;Active/Dry;1008.8;27.2;;;;;;;;;;;;;;;;
AT-68_S1;07/03/2018;05:22:36.760;-0.06;-0.06;0.94;Active/Dry;1008.8;27.2;;;;;;;;;;;;;;;;
AT-68_S1;07/03/2018;05:22:36.800;0.06;-0.06;1.19;Active/Dry;1008.8;27.2;;;;;;;;;;;;;;;;
AT-68_S1;07/03/2018;05:22:36.840;0.00;0.00;1.19;Active/Dry;1008.8;27.2;;;;;;;;;;;;;;;;
AT-68_S1;07/03/2018;05:22:36.880;-0.06;0.00;0.94;Active/Dry;1008.8;27.2;;;;;;;;;;;;;;;;
AT-68_S1;07/03/2018;05:22:36.920;-0.06;0.00;0.94;Active/Dry;1008.8;27.2;;;;;;;;;;;;;;;;
AT-68_S1;07/03/2018;05:22:36.960;-0.06;0.00;0.94;Active/Dry;1008.8;27.2;;;;;;;;;;;;;;;;
AT-68_S1;07/03/2018;05:22:37.000;0.00;0.00;1.31;Active/Dry;1007.6;27.1;;;;;;;
AT-68_S1;07/03/2018;05:22:37.040;0.44;-0.19;1.25;Active/Dry;1007.6;27.1;;;;;;;;;;;;;;;;
AT-68_S1;07/03/2018;05:22:37.080;0.12;0.00;0.81;Active/Dry;1007.6;27.1;;;;;;;;;;;;;;;;
AT-68_S1;07/03/2018;05:22:37.120;0.00;0.12;0.88;Active/Dry;1007.6;27.1;;;;;;;;;;;;;;;;
AT-68_S1;07/03/2018;05:22:37.160;0.00;0.00;0.75;Active/Dry;1007.6;27.1;;;;;;;;;;;;;;;;
AT-68_S1;07/03/2018;05:22:37.200;0.00;-0.06;0.69;Active/Dry;1007.6;27.1;;;;;;;;;;;;;;;;
AT-68_S1;07/03/2018;05:22:37.240;-0.06;-0.06;0.69;Active/Dry;1007.6;27.1;;;;;;;;;;;;;;;;
AT-68_S1;07/03/2018;05:22:37.280;0.00;-0.12;0.88;Active/Dry;1007.6;27.1;;;;;;;;;;;;;;;;
AT-68_S1;07/03/2018;05:22:37.320;0.00;-0.12;1.00;Active/Dry;1007.6;27.1;;;;;;;;;;;;;;;;
AT-68_S1;07/03/2018;05:22:37.360;0.00;-0.12;1.06;Active/Dry;1007.6;27.1;;;;;;;;;;;;;;;;
AT-68_S1;07/03/2018;05:22:37.400;0.00;-0.12;1.06;Active/Dry;1007.6;27.1;;;;;;;;;;;;;;;;
AT-68_S1;07/03/2018;05:22:37.440;-0.06;-0.06;1.12;Active/Dry;1007.6;27.1;;;;;;;;;;;;;;;;
AT-68_S1;07/03/2018;05:22:37.480;0.00;-0.06;1.12;Active/Dry;1007.6;27.1;;;;;;;;;;;;;;;;
AT-68_S1;07/03/2018;05:22:37.520;0.06;-0.19;1.12;Active/Dry;1007.6;27.1;;;;;;;;;;;;;;;;
AT-68_S1;07/03/2018;05:22:37.560;0.31;-0.25;1.19;Active/Dry;1007.6;27.1;;;;;;;;;;;;;;;;
AT-68_S1;07/03/2018;05:22:37.600;0.12;-0.25;0.81;Active/Dry;1007.6;27.1;;;;;;;;;;;;;;;;
AT-68_S1;07/03/2018;05:22:37.640;0.00;-0.12;0.88;Active/Dry;1007.6;27.1;;;;;;;;;;;;;;;;
AT-68_S1;07/03/2018;05:22:37.680;0.19;-0.12;1.00;Active/Dry;1007.6;27.1;;;;;;;;;;;;;;;;
AT-68_S1;07/03/2018;05:22:37.720;0.12;-0.19;0.81;Active/Dry;1007.6;27.1;;;;;;;;;;;;;;;;
AT-68_S1;07/03/2018;05:22:37.760;0.00;-0.19;0.62;Active/Dry;1007.6;27.1;;;;;;;;;;;;;;;;
AT-68_S1;07/03/2018;05:22:37.800;0.00;-0.12;0.75;Active/Dry;1007.6;27.1;;;;;;;;;;;;;;;;
AT-68_S1;07/03/2018;05:22:37.840;0.00;-0.19;0.88;Active/Dry;1007.6;27.1;;;;;;;;;;;;;;;;
AT-68_S1;07/03/2018;05:22:37.880;0.00;-0.12;1.00;Active/Dry;1007.6;27.1;;;;;;;;;;;;;;;;
AT-68_S1;07/03/2018;05:22:37.920;-0.06;-0.12;0.88;Active/Dry;1007.6;27.1;;;;;;;;;;;;;;;;
AT-68_S1;07/03/2018;05:22:37.960;-0.06;-0.12;0.88;Active/Dry;1007.6;27.1;;;;;;;;;;;;;;;;
AT-68_S1;07/03/2018;05:22:38.000;-0.12;-0.06;0.88;Active/Dry;1008.2;27.1;;;;;;;
AT-68_S1;07/03/2018;05:22:38.040;-0.06;0.00;1.19;Active/Dry;1008.2;27.1;;;;;;;;;;;;;;;;
AT-68_S1;07/03/2018;05:22:38.080;0.00;-0.06;1.19;Active/Dry;1008.2;27.1;;;;;;;;;;;;;;;;
AT-68_S1;07/03/2018;05:22:38.120;-0.12;0.00;1.06;Active/Dry;1008.2;27.1;;;;;;;;;;;;;;;;
AT-68_S1;07/03/2018;05:22:38.160;0.25;0.00;1.56;Active/Dry;1008.2;27.1;;;;;;;;;;;;;;;;
AT-68_S1;07/03/2018;05:22:38.200;0.31;-0.12;0.94;Active/Dry;1008.2;27.1;;;;;;;;;;;;;;;;
AT-68_S1;07/03/2018;05:22:38.240;-0.06;0.12;0.69;Active/Dry;1008.2;27.1;;;;;;;;;;;;;;;;
AT-68_S1;07/03/2018;05:22:38.280;-0.06;0.12;0.88;Active/Dry;1008.2;27.1;;;;;;;;;;;;;;;;
AT-68_S1;07/03/2018;05:22:38.320;0.06;-0.06;0.75;Active/Dry;1008.2;27.1;;;;;;;;;;;;;;;;
AT-68_S1;07/03/2018;05:22:38.360;0.00;-0.12;0.69;Active/Dry;1008.2;27.1;;;;;;;;;;;;;;;;
AT-68_S1;07/03/2018;05:22:38.400;-0.12;-0.12;0.69;Active/Dry;1008.2;27.1;;;;;;;;;;;;;;;;
AT-68_S1;07/03/2018;05:22:38.440;-0.12;-0.19;0.69;Active/Dry;1008.2;27.1;;;;;;;;;;;;;;;;
AT-68_S1;07/03/2018;05:22:38.480;-0.06;-0.19;0.88;Active/Dry;1008.2;27.1;;;;;;;;;;;;;;;;
AT-68_S1;07/03/2018;05:22:38.520;-0.12;-0.19;1.00;Active/Dry;1008.2;27.1;;;;;;;;;;;;;;;;
AT-68_S1;07/03/2018;05:22:38.560;-0.12;-0.12;1.06;Active/Dry;1008.2;27.1;;;;;;;;;;;;;;;;
AT-68_S1;07/03/2018;05:22:38.600;-0.12;-0.06;1.12;Active/Dry;1008.2;27.1;;;;;;;;;;;;;;;;
AT-68_S1;07/03/2018;05:22:38.640;-0.06;-0.12;1.31;Active/Dry;1008.2;27.1;;;;;;;;;;;;;;;;
AT-68_S1;07/03/2018;05:22:38.680;-0.06;-0.12;1.25;Active/Dry;1008.2;27.1;;;;;;;;;;;;;;;;
AT-68_S1;07/03/2018;05:22:38.720;0.12;-0.19;1.38;Active/Dry;1008.2;27.1;;;;;;;;;;;;;;;;
AT-68_S1;07/03/2018;05:22:38.760;0.19;-0.38;0.75;Active/Dry;1008.2;27.1;;;;;;;;;;;;;;;;
AT-68_S1;07/03/2018;05:22:38.800;0.12;-0.25;0.75;Active/Dry;1008.2;27.1;;;;;;;;;;;;;;;;
AT-68_S1;07/03/2018;05:22:38.840;0.12;-0.19;1.12;Active/Dry;1008.2;27.1;;;;;;;;;;;;;;;;
AT-68_S1;07/03/2018;05:22:38.880;0.12;-0.12;0.94;Active/Dry;1008.2;27.1;;;;;;;;;;;;;;;;
AT-68_S1;07/03/2018;05:22:38.920;0.12;-0.12;0.94;Active/Dry;1008.2;27.1;;;;;;;;;;;;;;;;
AT-68_S1;07/03/2018;05:22:38.960;0.12;-0.12;0.94;Active/Dry;1008.2;27.1;;;;;;;;;;;;;;;;
AT-68_S1;07/03/2018;05:22:39.000;0.06;-0.12;0.62;Active/Dry;1008.4;27;;;;;;;
AT-68_S1;07/03/2018;05:22:39.040;-0.06;-0.06;0.69;Active/Dry;1008.4;27;;;;;;;;;;;;;;;;
AT-68_S1;07/03/2018;05:22:39.080;-0.12;-0.06;0.69;Active/Dry;1008.4;27;;;;;;;;;;;;;;;;
AT-68_S1;07/03/2018;05:22:39.120;-0.12;-0.12;0.75;Active/Dry;1008.4;27;;;;;;;;;;;;;;;;
AT-68_S1;07/03/2018;05:22:39.160;-0.06;-0.12;0.94;Active/Dry;1008.4;27;;;;;;;;;;;;;;;;
AT-68_S1;07/03/2018;05:22:39.200;-0.19;-0.06;1.00;Active/Dry;1008.4;27;;;;;;;;;;;;;;;;
AT-68_S1;07/03/2018;05:22:39.240;-0.12;-0.06;1.06;Active/Dry;1008.4;27;;;;;;;;;;;;;;;;
AT-68_S1;07/03/2018;05:22:39.280;0.00;-0.06;1.31;Active/Dry;1008.4;27;;;;;;;;;;;;;;;;
AT-68_S1;07/03/2018;05:22:39.320;-0.06;-0.12;1.12;Active/Dry;1008.4;27;;;;;;;;;;;;;;;;
AT-68_S1;07/03/2018;05:22:39.360;0.06;-0.06;1.31;Active/Dry;1008.4;27;;;;;;;;;;;;;;;;
AT-68_S1;07/03/2018;05:22:39.400;0.19;-0.06;1.06;Active/Dry;1008.4;27;;;;;;;;;;;;;;;;
AT-68_S1;07/03/2018;05:22:39.440;-0.06;0.00;0.69;Active/Dry;1008.4;27;;;;;;;;;;;;;;;;
AT-68_S1;07/03/2018;05:22:39.480;0.00;0.19;1.06;Active/Dry;1008.4;27;;;;;;;;;;;;;;;;
AT-68_S1;07/03/2018;05:22:39.520;0.06;0.06;0.94;Active/Dry;1008.4;27;;;;;;;;;;;;;;;;
AT-68_S1;07/03/2018;05:22:39.560;0.00;-0.12;0.75;Active/Dry;1008.4;27;;;;;;;;;;;;;;;;
AT-68_S1;07/03/2018;05:22:39.600;-0.06;-0.06;0.62;Active/Dry;1008.4;27;;;;;;;;;;;;;;;;
AT-68_S1;07/03/2018;05:22:39.640;-0.12;-0.06;0.69;Active/Dry;1008.4;27;;;;;;;;;;;;;;;;
AT-68_S1;07/03/2018;05:22:39.680;-0.12;-0.12;0.81;Active/Dry;1008.4;27;;;;;;;;;;;;;;;;
AT-68_S1;07/03/2018;05:22:39.720;-0.06;-0.19;0.88;Active/Dry;1008.4;27;;;;;;;;;;;;;;;;
AT-68_S1;07/03/2018;05:22:39.760;-0.06;-0.19;0.94;Active/Dry;1008.4;27;;;;;;;;;;;;;;;;
AT-68_S1;07/03/2018;05:22:39.800;-0.06;-0.19;1.12;Active/Dry;1008.4;27;;;;;;;;;;;;;;;;
AT-68_S1;07/03/2018;05:22:39.840;0.00;-0.19;1.25;Active/Dry;1008.4;27;;;;;;;;;;;;;;;;
AT-68_S1;07/03/2018;05:22:39.880;0.00;-0.19;1.12;Active/Dry;1008.4;27;;;;;;;;;;;;;;;;
AT-68_S1;07/03/2018;05:22:39.920;-0.06;-0.19;1.06;Active/Dry;1008.4;27;;;;;;;;;;;;;;;;
AT-68_S1;07/03/2018;05:22:39.960;-0.06;-0.19;1.06;Active/Dry;1008.4;27;;;;;;;;;;;;;;;;
AT-68_S1;07/03/2018;05:22:40.000;0.19;-0.19;1.25;Active/Dry;1007.8;27;;;;;;;
AT-68_S1;07/03/2018;05:22:40.040;0.25;-0.25;0.94;Active/Dry;1007.8;27;;;;;;;;;;;;;;;;
AT-68_S1;07/03/2018;05:22:40.080;0.06;-0.12;0.75;Active/Dry;1007.8;27;;;;;;;;;;;;;;;;
AT-68_S1;07/03/2018;05:22:40.120;0.12;-0.12;1.00;Active/Dry;1007.8;27;;;;;;;;;;;;;;;;
AT-68_S1;07/03/2018;05:22:40.160;0.12;-0.12;0.88;Active/Dry;1007.8;27;;;;;;;;;;;;;;;;
AT-68_S1;07/03/2018;05:22:40.200;0.00;-0.12;0.62;Active/Dry;1007.8;27;;;;;;;;;;;;;;;;
AT-68_S1;07/03/2018;05:22:40.240;-0.06;-0.06;0.69;Active/Dry;1007.8;27;;;;;;;;;;;;;;;;
AT-68_S1;07/03/2018;05:22:40.280;-0.06;-0.06;0.94;Active/Dry;1007.8;27;;;;;;;;;;;;;;;;
AT-68_S1;07/03/2018;05:22:40.320;0.00;-0.12;1.00;Active/Dry;1007.8;27;;;;;;;;;;;;;;;;
AT-68_S1;07/03/2018;05:22:40.360;-0.06;-0.12;0.94;Active/Dry;1007.8;27;;;;;;;;;;;;;;;;
AT-68_S1;07/03/2018;05:22:40.400;-0.12;-0.12;0.94;Active/Dry;1007.8;27;;;;;;;;;;;;;;;;
AT-68_S1;07/03/2018;05:22:40.440;-0.06;-0.12;0.94;Active/Dry;1007.8;27;;;;;;;;;;;;;;;;
AT-68_S1;07/03/2018;05:22:40.480;0.00;-0.12;1.19;Active/Dry;1007.8;27;;;;;;;;;;;;;;;;
AT-68_S1;07/03/2018;05:22:40.520;-0.06;-0.06;1.06;Active/Dry;1007.8;27;;;;;;;;;;;;;;;;
AT-68_S1;07/03/2018;05:22:40.560;0.00;0.00;1.31;Active/Dry;1007.8;27;;;;;;;;;;;;;;;;
AT-68_S1;07/03/2018;05:22:40.600;0.25;-0.12;1.31;Active/Dry;1007.8;27;;;;;;;;;;;;;;;;
AT-68_S1;07/03/2018;05:22:40.640;0.19;-0.12;0.88;Active/Dry;1007.8;27;;;;;;;;;;;;;;;;
AT-68_S1;07/03/2018;05:22:40.680;0.12;0.06;0.81;Active/Dry;1007.8;27;;;;;;;;;;;;;;;;
AT-68_S1;07/03/2018;05:22:40.720;0.00;0.06;1.00;Active/Dry;1007.8;27;;;;;;;;;;;;;;;;
AT-68_S1;07/03/2018;05:22:40.760;0.06;-0.06;0.81;Active/Dry;1007.8;27;;;;;;;;;;;;;;;;
AT-68_S1;07/03/2018;05:22:40.800;0.00;-0.19;0.69;Active/Dry;1007.8;27;;;;;;;;;;;;;;;;
AT-68_S1;07/03/2018;05:22:40.840;-0.06;-0.12;0.75;Active/Dry;1007.8;27;;;;;;;;;;;;;;;;
AT-68_S1;07/03/2018;05:22:40.880;-0.12;-0.12;0.75;Active/Dry;1007.8;27;;;;;;;;;;;;;;;;
AT-68_S1;07/03/2018;05:22:40.920;-0.12;-0.12;0.75;Active/Dry;1007.8;27;;;;;;;;;;;;;;;;
AT-68_S1;07/03/2018;05:22:40.960;-0.12;-0.12;0.75;Active/Dry;1007.8;27;;;;;;;;;;;;;;;;
AT-68_S1;07/03/2018;05:22:41.000;-0.06;-0.12;1.00;Active/Dry;1007.9;27;;;;;;;
AT-68_S1;07/03/2018;05:22:41.040;0.00;-0.19;1.06;Active/Dry;1007.9;27;;;;;;;;;;;;;;;;
AT-68_S1;07/03/2018;05:22:41.080;0.00;-0.19;1.00;Active/Dry;1007.9;27;;;;;;;;;;;;;;;;
AT-68_S1;07/03/2018;05:22:41.120;-0.06;-0.12;1.00;Active/Dry;1007.9;27;;;;;;;;;;;;;;;;
AT-68_S1;07/03/2018;05:22:41.160;0.00;-0.19;1.19;Active/Dry;1007.9;27;;;;;;;;;;;;;;;;
AT-68_S1;07/03/2018;05:22:41.200;0.00;-0.19;1.00;Active/Dry;1007.9;27;;;;;;;;;;;;;;;;
AT-68_S1;07/03/2018;05:22:41.240;0.00;-0.12;1.06;Active/Dry;1007.9;27;;;;;;;;;;;;;;;;
AT-68_S1;07/03/2018;05:22:41.280;0.25;-0.19;1.19;Active/Dry;1007.9;27;;;;;;;;;;;;;;;;
AT-68_S1;07/03/2018;05:22:41.320;0.12;-0.19;0.75;Active/Dry;1007.9;27;;;;;;;;;;;;;;;;
AT-68_S1;07/03/2018;05:22:41.360;0.06;-0.06;1.00;Active/Dry;1007.9;27;;;;;;;;;;;;;;;;
AT-68_S1;07/03/2018;05:22:41.400;0.06;-0.06;1.00;Active/Dry;1007.9;27;;;;;;;;;;;;;;;;
AT-68_S1;07/03/2018;05:22:41.440;0.06;-0.06;0.94;Active/Dry;1007.9;27;;;;;;;;;;;;;;;;
AT-68_S1;07/03/2018;05:22:41.480;0.00;-0.06;0.81;Active/Dry;1007.9;27;;;;;;;;;;;;;;;;
AT-68_S1;07/03/2018;05:22:41.520;-0.06;0.00;0.81;Active/Dry;1007.9;27;;;;;;;;;;;;;;;;
AT-68_S1;07/03/2018;05:22:41.560;0.00;-0.06;0.88;Active/Dry;1007.9;27;;;;;;;;;;;;;;;;
AT-68_S1;07/03/2018;05:22:41.600;0.00;-0.12;0.81;Active/Dry;1007.9;27;;;;;;;;;;;;;;;;
AT-68_S1;07/03/2018;05:22:41.640;-0.06;-0.12;0.81;Active/Dry;1007.9;27;;;;;;;;;;;;;;;;
AT-68_S1;07/03/2018;05:22:41.680;-0.12;-0.12;0.94;Active/Dry;1007.9;27;;;;;;;;;;;;;;;;
AT-68_S1;07/03/2018;05:22:41.720;-0.06;-0.19;1.12;Active/Dry;1007.9;27;;;;;;;;;;;;;;;;
AT-68_S1;07/03/2018;05:22:41.760;-0.12;-0.31;0.94;Active/Dry;1007.9;27;;;;;;;;;;;;;;;;
AT-68_S1;07/03/2018;05:22:41.800;-0.06;-0.19;1.06;Active/Dry;1007.9;27;;;;;;;;;;;;;;;;
AT-68_S1;07/03/2018;05:22:41.840;-0.12;-0.06;1.06;Active/Dry;1007.9;27;;;;;;;;;;;;;;;;
AT-68_S1;07/03/2018;05:22:41.880;0.00;-0.06;1.12;Active/Dry;1007.9;27;;;;;;;;;;;;;;;;
AT-68_S1;07/03/2018;05:22:41.920;0.06;-0.12;1.00;Active/Dry;1007.9;27;;;;;;;;;;;;;;;;
AT-68_S1;07/03/2018;05:22:41.960;0.06;-0.12;1.00;Active/Dry;1007.9;27;;;;;;;;;;;;;;;;
AT-68_S1;07/03/2018;05:22:42.000;0.06;-0.06;0.81;Active/Dry;1007.8;26.9;;;;;;;
AT-68_S1;07/03/2018;05:22:42.040;0.06;0.00;0.94;Active/Dry;1007.8;26.9;;;;;;;;;;;;;;;;
AT-68_S1;07/03/2018;05:22:42.080;0.06;0.00;0.88;Active/Dry;1007.8;26.9;;;;;;;;;;;;;;;;
AT-68_S1;07/03/2018;05:22:42.120;0.00;0.00;0.94;Active/Dry;1007.8;26.9;;;;;;;;;;;;;;;;
AT-68_S1;07/03/2018;05:22:42.160;0.00;0.00;0.94;Active/Dry;1007.8;26.9;;;;;;;;;;;;;;;;
AT-68_S1;07/03/2018;05:22:42.200;0.00;-0.06;0.94;Active/Dry;1007.8;26.9;;;;;;;;;;;;;;;;
AT-68_S1;07/03/2018;05:22:42.240;0.00;-0.06;0.94;Active/Dry;1007.8;26.9;;;;;;;;;;;;;;;;
AT-68_S1;07/03/2018;05:22:42.280;0.00;-0.06;0.94;Active/Dry;1007.8;26.9;;;;;;;;;;;;;;;;
AT-68_S1;07/03/2018;05:22:42.320;0.00;-0.06;0.94;Active/Dry;1007.8;26.9;;;;;;;;;;;;;;;;
AT-68_S1;07/03/2018;05:22:42.360;-0.06;0.00;0.94;Active/Dry;1007.8;26.9;;;;;;;;;;;;;;;;
AT-68_S1;07/03/2018;05:22:42.400;-0.12;0.00;0.94;Active/Dry;1007.8;26.9;;;;;;;;;;;;;;;;
AT-68_S1;07/03/2018;05:22:42.440;-0.12;-0.06;0.88;Active/Dry;1007.8;26.9;;;;;;;;;;;;;;;;
AT-68_S1;07/03/2018;05:22:42.480;-0.12;-0.06;0.94;Active/Dry;1007.8;26.9;;;;;;;;;;;;;;;;
AT-68_S1;07/03/2018;05:22:42.520;-0.19;-0.06;0.94;Active/Dry;1007.8;26.9;;;;;;;;;;;;;;;;
AT-68_S1;07/03/2018;05:22:42.560;-0.12;-0.06;0.94;Active/Dry;1007.8;26.9;;;;;;;;;;;;;;;;
AT-68_S1;07/03/2018;05:22:42.600;-0.19;-0.06;0.94;Active/Dry;1007.8;26.9;;;;;;;;;;;;;;;;
AT-68_S1;07/03/2018;05:22:42.640;-0.19;-0.06;0.94;Active/Dry;1007.8;26.9;;;;;;;;;;;;;;;;
AT-68_S1;07/03/2018;05:22:42.680;-0.19;-0.12;0.94;Active/Dry;1007.8;26.9;;;;;;;;;;;;;;;;
AT-68_S1;07/03/2018;05:22:42.720;-0.19;-0.06;1.06;Active/Dry;1007.8;26.9;;;;;;;;;;;;;;;;
AT-68_S1;07/03/2018;05:22:42.760;-0.19;-0.06;1.00;Active/Dry;1007.8;26.9;;;;;;;;;;;;;;;;
AT-68_S1;07/03/2018;05:22:42.800;-0.12;-0.06;1.06;Active/Dry;1007.8;26.9;;;;;;;;;;;;;;;;
AT-68_S1;07/03/2018;05:22:42.840;-0.06;-0.06;1.12;Active/Dry;1007.8;26.9;;;;;;;;;;;;;;;;
AT-68_S1;07/03/2018;05:22:42.880;0.06;-0.12;1.12;Active/Dry;1007.8;26.9;;;;;;;;;;;;;;;;
AT-68_S1;07/03/2018;05:22:42.920;0.06;-0.12;1.12;Active/Dry;1007.8;26.9;;;;;;;;;;;;;;;;
AT-68_S1;07/03/2018;05:22:42.960;0.06;-0.12;1.12;Active/Dry;1007.8;26.9;;;;;;;;;;;;;;;;
AT-68_S1;07/03/2018;05:22:43.000;-0.06;-0.12;0.81;Active/Dry;1007.5;26.9;;;;;;;
AT-68_S1;07/03/2018;05:22:43.040;-0.19;-0.19;0.69;Active/Dry;1007.5;26.9;;;;;;;;;;;;;;;;
AT-68_S1;07/03/2018;05:22:43.080;0.00;-0.19;0.94;Active/Dry;1007.5;26.9;;;;;;;;;;;;;;;;
AT-68_S1;07/03/2018;05:22:43.120;-0.12;-0.06;1.12;Active/Dry;1007.5;26.9;;;;;;;;;;;;;;;;
AT-68_S1;07/03/2018;05:22:43.160;-0.06;-0.12;0.88;Active/Dry;1007.5;26.9;;;;;;;;;;;;;;;;
AT-68_S1;07/03/2018;05:22:43.200;-0.06;-0.12;0.69;Active/Dry;1007.5;26.9;;;;;;;;;;;;;;;;
AT-68_S1;07/03/2018;05:22:43.240;-0.25;-0.06;0.81;Active/Dry;1007.5;26.9;;;;;;;;;;;;;;;;
AT-68_S1;07/03/2018;05:22:43.280;-0.19;-0.06;1.00;Active/Dry;1007.5;26.9;;;;;;;;;;;;;;;;
AT-68_S1;07/03/2018;05:22:43.320;-0.12;-0.12;0.94;Active/Dry;1007.5;26.9;;;;;;;;;;;;;;;;
AT-68_S1;07/03/2018;05:22:43.360;-0.25;-0.12;0.75;Active/Dry;1007.5;26.9;;;;;;;;;;;;;;;;
AT-68_S1;07/03/2018;05:22:43.400;-0.25;-0.12;1.00;Active/Dry;1007.5;26.9;;;;;;;;;;;;;;;;
AT-68_S1;07/03/2018;05:22:43.440;-0.19;-0.06;1.19;Active/Dry;1007.5;26.9;;;;;;;;;;;;;;;;
AT-68_S1;07/03/2018;05:22:43.480;-0.19;0.00;1.12;Active/Dry;1007.5;26.9;;;;;;;;;;;;;;;;
AT-68_S1;07/03/2018;05:22:43.520;-0.25;0.00;1.06;Active/Dry;1007.5;26.9;;;;;;;;;;;;;;;;
AT-68_S1;07/03/2018;05:22:43.560;-0.12;0.06;1.31;Active/Dry;1007.5;26.9;;;;;;;;;;;;;;;;
AT-68_S1;07/03/2018;05:22:43.600;0.06;-0.06;1.06;Active/Dry;1007.5;26.9;;;;;;;;;;;;;;;;
AT-68_S1;07/03/2018;05:22:43.640;0.00;0.06;0.75;Active/Dry;1007.5;26.9;;;;;;;;;;;;;;;;
AT-68_S1;07/03/2018;05:22:43.680;0.00;0.12;1.06;Active/Dry;1007.5;26.9;;;;;;;;;;;;;;;;
AT-68_S1;07/03/2018;05:22:43.720;0.00;0.06;0.81;Active/Dry;1007.5;26.9;;;;;;;;;;;;;;;;
AT-68_S1;07/03/2018;05:22:43.760;-0.12;0.00;0.75;Active/Dry;1007.5;26.9;;;;;;;;;;;;;;;;
AT-68_S1;07/03/2018;05:22:43.800;-0.19;0.00;0.81;Active/Dry;1007.5;26.9;;;;;;;;;;;;;;;;
AT-68_S1;07/03/2018;05:22:43.840;-0.25;0.00;0.69;Active/Dry;1007.5;26.9;;;;;;;;;;;;;;;;
AT-68_S1;07/03/2018;05:22:43.880;-0.19;0.00;0.88;Active/Dry;1007.5;26.9;;;;;;;;;;;;;;;;
AT-68_S1;07/03/2018;05:22:43.920;-0.12;-0.12;0.94;Active/Dry;1007.5;26.9;;;;;;;;;;;;;;;;
AT-68_S1;07/03/2018;05:22:43.960;-0.12;-0.12;0.94;Active/Dry;1007.5;26.9;;;;;;;;;;;;;;;;
AT-68_S1;07/03/2018;05:22:44.000;-0.19;-0.12;0.88;Active/Dry;1007.2;26.8;;;;;;;
AT-68_S1;07/03/2018;05:22:44.040;-0.19;-0.06;1.12;Active/Dry;1007.2;26.8;;;;;;;;;;;;;;;;
AT-68_S1;07/03/2018;05:22:44.080;-0.06;-0.06;1.31;Active/Dry;1007.2;26.8;;;;;;;;;;;;;;;;
AT-68_S1;07/03/2018;05:22:44.120;-0.06;-0.19;1.00;Active/Dry;1007.2;26.8;;;;;;;;;;;;;;;;
AT-68_S1;07/03/2018;05:22:44.160;-0.12;-0.12;1.12;Active/Dry;1007.2;26.8;;;;;;;;;;;;;;;;
AT-68_S1;07/03/2018;05:22:44.200;0.00;-0.19;1.19;Active/Dry;1007.2;26.8;;;;;;;;;;;;;;;;
AT-68_S1;07/03/2018;05:22:44.240;0.00;-0.25;0.75;Active/Dry;1007.2;26.8;;;;;;;;;;;;;;;;
AT-68_S1;07/03/2018;05:22:44.280;0.00;-0.19;0.94;Active/Dry;1007.2;26.8;;;;;;;;;;;;;;;;
AT-68_S1;07/03/2018;05:22:44.320;0.00;-0.12;1.00;Active/Dry;1007.2;26.8;;;;;;;;;;;;;;;;
AT-68_S1;07/03/2018;05:22:44.360;-0.06;-0.12;0.81;Active/Dry;1007.2;26.8;;;;;;;;;;;;;;;;
AT-68_S1;07/03/2018;05:22:44.400;-0.06;-0.12;0.69;Active/Dry;1007.2;26.8;;;;;;;;;;;;;;;;
AT-68_S1;07/03/2018;05:22:44.440;-0.06;-0.12;0.88;Active/Dry;1007.2;26.8;;;;;;;;;;;;;;;;
AT-68_S1;07/03/2018;05:22:44.480;-0.06;-0.12;0.94;Active/Dry;1007.2;26.8;;;;;;;;;;;;;;;;
AT-68_S1;07/03/2018;05:22:44.520;-0.12;-0.19;0.81;Active/Dry;1007.2;26.8;;;;;;;;;;;;;;;;
AT-68_S1;07/03/2018;05:22:44.560;-0.19;-0.19;0.75;Active/Dry;1007.2;26.8;;;;;;;;;;;;;;;;
AT-68_S1;07/03/2018;05:22:44.600;-0.19;-0.12;1.06;Active/Dry;1007.2;26.8;;;;;;;;;;;;;;;;
AT-68_S1;07/03/2018;05:22:44.640;-0.06;-0.19;1.12;Active/Dry;1007.2;26.8;;;;;;;;;;;;;;;;
AT-68_S1;07/03/2018;05:22:44.680;-0.12;-0.19;1.06;Active/Dry;1007.2;26.8;;;;;;;;;;;;;;;;
AT-68_S1;07/03/2018;05:22:44.720;-0.06;-0.06;1.12;Active/Dry;1007.2;26.8;;;;;;;;;;;;;;;;
AT-68_S1;07/03/2018;05:22:44.760;-0.06;0.06;1.31;Active/Dry;1007.2;26.8;;;;;;;;;;;;;;;;
AT-68_S1;07/03/2018;05:22:44.800;0.19;-0.19;1.19;Active/Dry;1007.2;26.8;;;;;;;;;;;;;;;;
AT-68_S1;07/03/2018;05:22:44.840;0.06;0.00;0.75;Active/Dry;1007.2;26.8;;;;;;;;;;;;;;;;
AT-68_S1;07/03/2018;05:22:44.880;0.00;0.12;0.88;Active/Dry;1007.2;26.8;;;;;;;;;;;;;;;;
AT-68_S1;07/03/2018;05:22:44.920;0.00;0.12;0.88;Active/Dry;1007.2;26.8;;;;;;;;;;;;;;;;
AT-68_S1;07/03/2018;05:22:44.960;0.00;0.12;0.88;Active/Dry;1007.2;26.8;;;;;;;;;;;;;;;;
AT-68_S1;07/03/2018;05:22:45.000;0.00;0.00;0.75;Active/Dry;1008;26.8;;;;;;;
AT-68_S1;07/03/2018;05:22:45.040;0.00;-0.19;0.69;Active/Dry;1008;26.8;;;;;;;;;;;;;;;;
AT-68_S1;07/03/2018;05:22:45.080;-0.06;-0.25;0.81;Active/Dry;1008;26.8;;;;;;;;;;;;;;;;
AT-68_S1;07/03/2018;05:22:45.120;-0.12;-0.25;0.94;Active/Dry;1008;26.8;;;;;;;;;;;;;;;;
AT-68_S1;07/03/2018;05:22:45.160;-0.06;-0.31;0.94;Active/Dry;1008;26.8;;;;;;;;;;;;;;;;
AT-68_S1;07/03/2018;05:22:45.200;0.00;-0.31;0.94;Active/Dry;1008;26.8;;;;;;;;;;;;;;;;
AT-68_S1;07/03/2018;05:22:45.240;-0.06;-0.25;0.94;Active/Dry;1008;26.8;;;;;;;;;;;;;;;;
AT-68_S1;07/03/2018;05:22:45.280;-0.06;-0.19;0.94;Active/Dry;1008;26.8;;;;;;;;;;;;;;;;
AT-68_S1;07/03/2018;05:22:45.320;-0.06;-0.19;1.06;Active/Dry;1008;26.8;;;;;;;;;;;;;;;;
AT-68_S1;07/03/2018;05:22:45.360;0.06;-0.19;1.31;Active/Dry;1008;26.8;;;;;;;;;;;;;;;;
AT-68_S1;07/03/2018;05:22:45.400;-0.06;-0.19;0.88;Active/Dry;1008;26.8;;;;;;;;;;;;;;;;
AT-68_S1;07/03/2018;05:22:45.440;-0.12;-0.12;1.06;Active/Dry;1008;26.8;;;;;;;;;;;;;;;;
AT-68_S1;07/03/2018;05:22:45.480;0.19;-0.19;1.06;Active/Dry;1008;26.8;;;;;;;;;;;;;;;;
AT-68_S1;07/03/2018;05:22:45.520;0.00;-0.25;0.88;Active/Dry;1008;26.8;;;;;;;;;;;;;;;;
AT-68_S1;07/03/2018;05:22:45.560;-0.12;-0.25;0.62;Active/Dry;1008;26.8;;;;;;;;;;;;;;;;
AT-68_S1;07/03/2018;05:22:45.600;0.06;-0.25;1.00;Active/Dry;1008;26.8;;;;;;;;;;;;;;;;
AT-68_S1;07/03/2018;05:22:45.640;0.06;-0.25;1.06;Active/Dry;1008;26.8;;;;;;;;;;;;;;;;
AT-68_S1;07/03/2018;05:22:45.680;-0.12;-0.19;0.62;Active/Dry;1008;26.8;;;;;;;;;;;;;;;;
AT-68_S1;07/03/2018;05:22:45.720;-0.12;-0.25;0.69;Active/Dry;1008;26.8;;;;;;;;;;;;;;;;
AT-68_S1;07/03/2018;05:22:45.760;-0.06;-0.19;0.88;Active/Dry;1008;26.8;;;;;;;;;;;;;;;;
AT-68_S1;07/03/2018;05:22:45.800;-0.06;-0.19;0.94;Active/Dry;1008;26.8;;;;;;;;;;;;;;;;
AT-68_S1;07/03/2018;05:22:45.840;-0.06;-0.25;0.88;Active/Dry;1008;26.8;;;;;;;;;;;;;;;;
AT-68_S1;07/03/2018;05:22:45.880;-0.25;-0.12;0.88;Active/Dry;1008;26.8;;;;;;;;;;;;;;;;
AT-68_S1;07/03/2018;05:22:45.920;-0.19;-0.19;1.12;Active/Dry;1008;26.8;;;;;;;;;;;;;;;;
AT-68_S1;07/03/2018;05:22:45.960;-0.19;-0.19;1.12;Active/Dry;1008;26.8;;;;;;;;;;;;;;;;
AT-68_S1;07/03/2018;05:22:46.000;-0.06;-0.31;1.25;Active/Dry;1007.5;26.8;;;;;;;
AT-68_S1;07/03/2018;05:22:46.040;-0.06;-0.31;1.06;Active/Dry;1007.5;26.8;;;;;;;;;;;;;;;;
AT-68_S1;07/03/2018;05:22:46.080;-0.06;-0.19;1.12;Active/Dry;1007.5;26.8;;;;;;;;;;;;;;;;
AT-68_S1;07/03/2018;05:22:46.120;0.12;-0.25;1.38;Active/Dry;1007.5;26.8;;;;;;;;;;;;;;;;
AT-68_S1;07/03/2018;05:22:46.160;0.31;-0.25;1.06;Active/Dry;1007.5;26.8;;;;;;;;;;;;;;;;
AT-68_S1;07/03/2018;05:22:46.200;0.06;0.00;0.69;Active/Dry;1007.5;26.8;;;;;;;;;;;;;;;;
AT-68_S1;07/03/2018;05:22:46.240;0.06;0.06;0.88;Active/Dry;1007.5;26.8;;;;;;;;;;;;;;;;
AT-68_S1;07/03/2018;05:22:46.280;0.25;-0.06;0.81;Active/Dry;1007.5;26.8;;;;;;;;;;;;;;;;
AT-68_S1;07/03/2018;05:22:46.320;0.06;-0.19;0.69;Active/Dry;1007.5;26.8;;;;;;;;;;;;;;;;
AT-68_S1;07/03/2018;05:22:46.360;-0.06;-0.12;0.69;Active/Dry;1007.5;26.8;;;;;;;;;;;;;;;;
AT-68_S1;07/03/2018;05:22:46.400;-0.12;-0.19;0.69;Active/Dry;1007.5;26.8;;;;;;;;;;;;;;;;
AT-68_S1;07/03/2018;05:22:46.440;-0.12;-0.19;0.75;Active/Dry;1007.5;26.8;;;;;;;;;;;;;;;;
AT-68_S1;07/03/2018;05:22:46.480;-0.12;-0.19;0.94;Active/Dry;1007.5;26.8;;;;;;;;;;;;;;;;
AT-68_S1;07/03/2018;05:22:46.520;0.00;-0.25;1.12;Active/Dry;1007.5;26.8;;;;;;;;;;;;;;;;
AT-68_S1;07/03/2018;05:22:46.560;-0.06;-0.25;1.06;Active/Dry;1007.5;26.8;;;;;;;;;;;;;;;;
AT-68_S1;07/03/2018;05:22:46.600;-0.06;-0.19;1.12;Active/Dry;1007.5;26.8;;;;;;;;;;;;;;;;
AT-68_S1;07/03/2018;05:22:46.640;0.19;-0.38;1.38;Active/Dry;1007.5;26.8;;;;;;;;;;;;;;;;
AT-68_S1;07/03/2018;05:22:46.680;-0.06;-0.25;1.00;Active/Dry;1007.5;26.8;;;;;;;;;;;;;;;;
AT-68_S1;07/03/2018;05:22:46.720;0.00;-0.19;1.31;Active/Dry;1007.5;26.8;;;;;;;;;;;;;;;;
AT-68_S1;07/03/2018;05:22:46.760;0.38;-0.44;1.06;Active/Dry;1007.5;26.8;;;;;;;;;;;;;;;;
AT-68_S1;07/03/2018;05:22:46.800;0.00;-0.25;0.50;Active/Dry;1007.5;26.8;;;;;;;;;;;;;;;;
AT-68_S1;07/03/2018;05:22:46.840;0.00;-0.12;0.88;Active/Dry;1007.5;26.8;;;;;;;;;;;;;;;;
AT-68_S1;07/03/2018;05:22:46.880;0.19;-0.19;1.00;Active/Dry;1007.5;26.8;;;;;;;;;;;;;;;;
AT-68_S1;07/03/2018;05:22:46.920;0.19;-0.19;1.00;Active/Dry;1007.5;26.8;;;;;;;;;;;;;;;;
AT-68_S1;07/03/2018;05:22:46.960;0.19;-0.19;1.00;Active/Dry;1007.5;26.8;;;;;;;;;;;;;;;;
AT-68_S1;07/03/2018;05:22:47.000;0.00;-0.19;0.75;Active/Dry;1007.6;26.7;;;;;;;
AT-68_S1;07/03/2018;05:22:47.040;-0.06;-0.19;0.62;Active/Dry;1007.6;26.7;;;;;;;;;;;;;;;;
AT-68_S1;07/03/2018;05:22:47.080;-0.06;-0.19;0.81;Active/Dry;1007.6;26.7;;;;;;;;;;;;;;;;
AT-68_S1;07/03/2018;05:22:47.120;-0.12;-0.19;0.88;Active/Dry;1007.6;26.7;;;;;;;;;;;;;;;;
AT-68_S1;07/03/2018;05:22:47.160;-0.12;-0.19;0.88;Active/Dry;1007.6;26.7;;;;;;;;;;;;;;;;
AT-68_S1;07/03/2018;05:22:47.200;-0.06;-0.19;0.94;Active/Dry;1007.6;26.7;;;;;;;;;;;;;;;;
AT-68_S1;07/03/2018;05:22:47.240;0.00;-0.25;1.12;Active/Dry;1007.6;26.7;;;;;;;;;;;;;;;;
AT-68_S1;07/03/2018;05:22:47.280;0.06;-0.19;1.25;Active/Dry;1007.6;26.7;;;;;;;;;;;;;;;;
AT-68_S1;07/03/2018;05:22:47.320;-0.06;-0.12;1.00;Active/Dry;1007.6;26.7;;;;;;;;;;;;;;;;
AT-68_S1;07/03/2018;05:22:47.360;0.06;-0.06;1.44;Active/Dry;1007.6;26.7;;;;;;;;;;;;;;;;
AT-68_S1;07/03/2018;05:22:47.400;0.44;-0.25;1.38;Active/Dry;1007.6;26.7;;;;;;;;;;;;;;;;
AT-68_S1;07/03/2018;05:22:47.440;0.12;0.00;0.69;Active/Dry;1007.6;26.7;;;;;;;;;;;;;;;;
AT-68_S1;07/03/2018;05:22:47.480;-0.06;0.19;0.75;Active/Dry;1007.6;26.7;;;;;;;;;;;;;;;;
AT-68_S1;07/03/2018;05:22:47.520;0.12;0.00;0.94;Active/Dry;1007.6;26.7;;;;;;;;;;;;;;;;
AT-68_S1;07/03/2018;05:22:47.560;0.06;-0.19;0.62;Active/Dry;1007.6;26.7;;;;;;;;;;;;;;;;
AT-68_S1;07/03/2018;05:22:47.600;-0.06;-0.19;0.69;Active/Dry;1007.6;26.7;;;;;;;;;;;;;;;;
AT-68_S1;07/03/2018;05:22:47.640;-0.06;-0.19;0.75;Active/Dry;1007.6;26.7;;;;;;;;;;;;;;;;
AT-68_S1;07/03/2018;05:22:47.680;-0.06;-0.19;0.81;Active/Dry;1007.6;26.7;;;;;;;;;;;;;;;;
AT-68_S1;07/03/2018;05:22:47.720;-0.06;-0.19;0.94;Active/Dry;1007.6;26.7;;;;;;;;;;;;;;;;
AT-68_S1;07/03/2018;05:22:47.760;-0.06;-0.19;0.94;Active/Dry;1007.6;26.7;;;;;;;;;;;;;;;;
AT-68_S1;07/03/2018;05:22:47.800;-0.06;-0.19;1.00;Active/Dry;1007.6;26.7;;;;;;;;;;;;;;;;
AT-68_S1;07/03/2018;05:22:47.840;0.00;-0.19;1.25;Active/Dry;1007.6;26.7;;;;;;;;;;;;;;;;
AT-68_S1;07/03/2018;05:22:47.880;0.12;-0.19;1.25;Active/Dry;1007.6;26.7;;;;;;;;;;;;;;;;
AT-68_S1;07/03/2018;05:22:47.920;0.19;-0.19;1.31;Active/Dry;1007.6;26.7;;;;;;;;;;;;;;;;
AT-68_S1;07/03/2018;05:22:47.960;0.19;-0.19;1.31;Active/Dry;1007.6;26.7;;;;;;;;;;;;;;;;
AT-68_S1;07/03/2018;05:22:48.000;0.31;-0.38;0.94;Active/Dry;1006.9;26.6;;;;;;;
AT-68_S1;07/03/2018;05:22:48.040;0.00;-0.19;0.75;Active/Dry;1006.9;26.6;;;;;;;;;;;;;;;;
AT-68_S1;07/03/2018;05:22:48.080;0.12;-0.19;0.94;Active/Dry;1006.9;26.6;;;;;;;;;;;;;;;;
AT-68_S1;07/03/2018;05:22:48.120;0.12;-0.19;0.94;Active/Dry;1006.9;26.6;;;;;;;;;;;;;;;;
AT-68_S1;07/03/2018;05:22:48.160;-0.12;0.00;0.88;Active/Dry;1006.9;26.6;;;;;;;;;;;;;;;;
AT-68_S1;07/03/2018;05:22:48.200;-0.12;-0.06;0.62;Active/Dry;1006.9;26.6;;;;;;;;;;;;;;;;
AT-68_S1;07/03/2018;05:22:48.240;-0.12;-0.06;0.88;Active/Dry;1006.9;26.6;;;;;;;;;;;;;;;;
AT-68_S1;07/03/2018;05:22:48.280;-0.12;-0.06;0.94;Active/Dry;1006.9;26.6;;;;;;;;;;;;;;;;
AT-68_S1;07/03/2018;05:22:48.320;-0.06;-0.19;0.94;Active/Dry;1006.9;26.6;;;;;;;;;;;;;;;;
AT-68_S1;07/03/2018;05:22:48.360;-0.06;-0.25;0.88;Active/Dry;1006.9;26.6;;;;;;;;;;;;;;;;
AT-68_S1;07/03/2018;05:22:48.400;0.00;-0.19;1.12;Active/Dry;1006.9;26.6;;;;;;;;;;;;;;;;
AT-68_S1;07/03/2018;05:22:48.440;0.00;-0.12;1.19;Active/Dry;1006.9;26.6;;;;;;;;;;;;;;;;
AT-68_S1;07/03/2018;05:22:48.480;-0.06;0.00;0.94;Active/Dry;1006.9;26.6;;;;;;;;;;;;;;;;
AT-68_S1;07/03/2018;05:22:48.520;-0.12;0.19;1.38;Active/Dry;1006.9;26.6;;;;;;;;;;;;;;;;
AT-68_S1;07/03/2018;05:22:48.560;0.19;0.06;1.25;Active/Dry;1006.9;26.6;;;;;;;;;;;;;;;;
AT-68_S1;07/03/2018;05:22:48.600;0.06;0.12;0.69;Active/Dry;1006.9;26.6;;;;;;;;;;;;;;;;
AT-68_S1;07/03/2018;05:22:48.640;0.06;0.19;0.88;Active/Dry;1006.9;26.6;;;;;;;;;;;;;;;;
AT-68_S1;07/03/2018;05:22:48.680;0.00;0.12;0.88;Active/Dry;1006.9;26.6;;;;;;;;;;;;;;;;
AT-68_S1;07/03/2018;05:22:48.720;0.00;-0.06;0.69;Active/Dry;1006.9;26.6;;;;;;;;;;;;;;;;
AT-68_S1;07/03/2018;05:22:48.760;-0.12;0.00;0.69;Active/Dry;1006.9;26.6;;;;;;;;;;;;;;;;
AT-68_S1;07/03/2018;05:22:48.800;-0.12;-0.06;0.81;Active/Dry;1006.9;26.6;;;;;;;;;;;;;;;;
AT-68_S1;07/03/2018;05:22:48.840;-0.06;-0.12;0.94;Active/Dry;1006.9;26.6;;;;;;;;;;;;;;;;
AT-68_S1;07/03/2018;05:22:48.880;0.00;-0.19;0.94;Active/Dry;1006.9;26.6;;;;;;;;;;;;;;;;
AT-68_S1;07/03/2018;05:22:48.920;0.00;-0.19;0.94;Active/Dry;1006.9;26.6;;;;;;;;;;;;;;;;
AT-68_S1;07/03/2018;05:22:48.960;0.00;-0.19;0.94;Active/Dry;1006.9;26.6;;;;;;;;;;;;;;;;
AT-68_S1;07/03/2018;05:22:49.000;0.06;-0.25;0.81;Active/Dry;1007.4;26.6;;;;;;;
AT-68_S1;07/03/2018;05:22:49.040;-0.12;-0.12;0.75;Active/Dry;1007.4;26.6;;;;;;;;;;;;;;;;
AT-68_S1;07/03/2018;05:22:49.080;0.00;-0.12;0.81;Active/Dry;1007.4;26.6;;;;;;;;;;;;;;;;
AT-68_S1;07/03/2018;05:22:49.120;0.12;-0.12;1.06;Active/Dry;1007.4;26.6;;;;;;;;;;;;;;;;
AT-68_S1;07/03/2018;05:22:49.160;0.06;-0.06;1.06;Active/Dry;1007.4;26.6;;;;;;;;;;;;;;;;
AT-68_S1;07/03/2018;05:22:49.200;0.06;-0.06;1.06;Active/Dry;1007.4;26.6;;;;;;;;;;;;;;;;
AT-68_S1;07/03/2018;05:22:49.240;0.00;0.00;1.12;Active/Dry;1007.4;26.6;;;;;;;;;;;;;;;;
AT-68_S1;07/03/2018;05:22:49.280;0.12;-0.06;1.38;Active/Dry;1007.4;26.6;;;;;;;;;;;;;;;;
AT-68_S1;07/03/2018;05:22:49.320;0.25;-0.31;1.31;Active/Dry;1007.4;26.6;;;;;;;;;;;;;;;;
AT-68_S1;07/03/2018;05:22:49.360;-0.06;-0.25;0.75;Active/Dry;1007.4;26.6;;;;;;;;;;;;;;;;
AT-68_S1;07/03/2018;05:22:49.400;-0.19;-0.19;0.69;Active/Dry;1007.4;26.6;;;;;;;;;;;;;;;;
AT-68_S1;07/03/2018;05:22:49.440;-0.06;-0.12;0.81;Active/Dry;1007.4;26.6;;;;;;;;;;;;;;;;
AT-68_S1;07/03/2018;05:22:49.480;-0.12;-0.06;0.81;Active/Dry;1007.4;26.6;;;;;;;;;;;;;;;;
AT-68_S1;07/03/2018;05:22:49.520;-0.06;-0.06;0.69;Active/Dry;1007.4;26.6;;;;;;;;;;;;;;;;
AT-68_S1;07/03/2018;05:22:49.560;0.00;-0.06;0.81;Active/Dry;1007.4;26.6;;;;;;;;;;;;;;;;
AT-68_S1;07/03/2018;05:22:49.600;0.06;-0.19;0.81;Active/Dry;1007.4;26.6;;;;;;;;;;;;;;;;
AT-68_S1;07/03/2018;05:22:49.640;0.00;-0.12;1.00;Active/Dry;1007.4;26.6;;;;;;;;;;;;;;;;
AT-68_S1;07/03/2018;05:22:49.680;0.00;-0.06;1.19;Active/Dry;1007.4;26.6;;;;;;;;;;;;;;;;
AT-68_S1;07/03/2018;05:22:49.720;0.38;-0.19;1.69;Active/Dry;1007.4;26.6;;;;;;;;;;;;;;;;
AT-68_S1;07/03/2018;05:22:49.760;0.25;-0.38;0.81;Active/Dry;1007.4;26.6;;;;;;;;;;;;;;;;
AT-68_S1;07/03/2018;05:22:49.800;-0.31;0.06;0.75;Active/Dry;1007.4;26.6;;;;;;;;;;;;;;;;
AT-68_S1;07/03/2018;05:22:49.840;-0.38;0.19;1.12;Active/Dry;1007.4;26.6;;;;;;;;;;;;;;;;
AT-68_S1;07/03/2018;05:22:49.880;0.00;-0.12;1.00;Active/Dry;1007.4;26.6;;;;;;;;;;;;;;;;
AT-68_S1;07/03/2018;05:22:49.920;0.06;-0.25;0.62;Active/Dry;1007.4;26.6;;;;;;;;;;;;;;;;
AT-68_S1;07/03/2018;05:22:49.960;0.06;-0.25;0.62;Active/Dry;1007.4;26.6;;;;;;;;;;;;;;;;
AT-68_S1;07/03/2018;05:22:50.000;-0.06;-0.12;0.69;Active/Dry;1007.6;26.5;;;;;;;
AT-68_S1;07/03/2018;05:22:50.040;0.00;-0.06;1.00;Active/Dry;1007.6;26.5;;;;;;;;;;;;;;;;
AT-68_S1;07/03/2018;05:22:50.080;0.06;-0.12;1.25;Active/Dry;1007.6;26.5;;;;;;;;;;;;;;;;
AT-68_S1;07/03/2018;05:22:50.120;0.06;-0.06;1.12;Active/Dry;1007.6;26.5;;;;;;;;;;;;;;;;
AT-68_S1;07/03/2018;05:22:50.160;0.06;-0.12;1.00;Active/Dry;1007.6;26.5;;;;;;;;;;;;;;;;
AT-68_S1;07/03/2018;05:22:50.200;-0.12;-0.12;0.69;Active/Dry;1007.6;26.5;;;;;;;;;;;;;;;;
AT-68_S1;07/03/2018;05:22:50.240;-0.06;-0.12;1.06;Active/Dry;1007.6;26.5;;;;;;;;;;;;;;;;
AT-68_S1;07/03/2018;05:22:50.280;0.12;-0.25;1.31;Active/Dry;1007.6;26.5;;;;;;;;;;;;;;;;
AT-68_S1;07/03/2018;05:22:50.320;0.00;-0.31;0.94;Active/Dry;1007.6;26.5;;;;;;;;;;;;;;;;
AT-68_S1;07/03/2018;05:22:50.360;-0.19;-0.25;0.81;Active/Dry;1007.6;26.5;;;;;;;;;;;;;;;;
AT-68_S1;07/03/2018;05:22:50.400;-0.12;-0.19;0.81;Active/Dry;1007.6;26.5;;;;;;;;;;;;;;;;
AT-68_S1;07/03/2018;05:22:50.440;-0.12;-0.12;0.69;Active/Dry;1007.6;26.5;;;;;;;;;;;;;;;;
AT-68_S1;07/03/2018;05:22:50.480;-0.19;-0.12;0.56;Active/Dry;1007.6;26.5;;;;;;;;;;;;;;;;
AT-68_S1;07/03/2018;05:22:50.520;-0.19;-0.12;0.75;Active/Dry;1007.6;26.5;;;;;;;;;;;;;;;;
AT-68_S1;07/03/2018;05:22:50.560;-0.06;-0.12;1.19;Active/Dry;1007.6;26.5;;;;;;;;;;;;;;;;
AT-68_S1;07/03/2018;05:22:50.600;0.06;-0.25;1.19;Active/Dry;1007.6;26.5;;;;;;;;;;;;;;;;
AT-68_S1;07/03/2018;05:22:50.640;-0.19;0.06;0.94;Active/Dry;1007.6;26.5;;;;;;;;;;;;;;;;
AT-68_S1;07/03/2018;05:22:50.680;0.12;0.12;1.81;Active/Dry;1007.6;26.5;;;;;;;;;;;;;;;;
AT-68_S1;07/03/2018;05:22:50.720;0.38;-0.19;1.31;Active/Dry;1007.6;26.5;;;;;;;;;;;;;;;;
AT-68_S1;07/03/2018;05:22:50.760;0.00;0.06;0.94;Active/Dry;1007.6;26.5;;;;;;;;;;;;;;;;
AT-68_S1;07/03/2018;05:22:50.800;-0.06;0.00;1.00;Active/Dry;1007.6;26.5;;;;;;;;;;;;;;;;
AT-68_S1;07/03/2018;05:22:50.840;-0.31;0.06;0.50;Active/Dry;1007.6;26.5;;;;;;;;;;;;;;;;
AT-68_S1;07/03/2018;05:22:50.880;-0.25;-0.06;0.62;Active/Dry;1007.6;26.5;;;;;;;;;;;;;;;;
AT-68_S1;07/03/2018;05:22:50.920;-0.25;-0.06;0.62;Active/Dry;1007.6;26.5;;;;;;;;;;;;;;;;
AT-68_S1;07/03/2018;05:22:50.960;-0.25;-0.06;0.62;Active/Dry;1007.6;26.5;;;;;;;;;;;;;;;;
AT-68_S1;07/03/2018;05:22:51.000;-0.19;-0.25;0.75;Active/Dry;1008.2;26.5;;;;;;;
AT-68_S1;07/03/2018;05:22:51.040;-0.12;-0.31;0.69;Active/Dry;1008.2;26.5;;;;;;;;;;;;;;;;
AT-68_S1;07/03/2018;05:22:51.080;-0.25;-0.19;0.94;Active/Dry;1008.2;26.5;;;;;;;;;;;;;;;;
AT-68_S1;07/03/2018;05:22:51.120;-0.12;-0.12;1.31;Active/Dry;1008.2;26.5;;;;;;;;;;;;;;;;
AT-68_S1;07/03/2018;05:22:51.160;0.00;-0.19;1.25;Active/Dry;1008.2;26.5;;;;;;;;;;;;;;;;
AT-68_S1;07/03/2018;05:22:51.200;-0.06;-0.12;1.44;Active/Dry;1008.2;26.5;;;;;;;;;;;;;;;;
AT-68_S1;07/03/2018;05:22:51.240;0.19;-0.31;1.12;Active/Dry;1008.2;26.5;;;;;;;;;;;;;;;;
AT-68_S1;07/03/2018;05:22:51.280;0.06;-0.25;0.88;Active/Dry;1008.2;26.5;;;;;;;;;;;;;;;;
AT-68_S1;07/03/2018;05:22:51.320;0.12;-0.25;1.00;Active/Dry;1008.2;26.5;;;;;;;;;;;;;;;;
AT-68_S1;07/03/2018;05:22:51.360;0.00;-0.12;0.94;Active/Dry;1008.2;26.5;;;;;;;;;;;;;;;;
AT-68_S1;07/03/2018;05:22:51.400;0.00;-0.12;0.75;Active/Dry;1008.2;26.5;;;;;;;;;;;;;;;;
AT-68_S1;07/03/2018;05:22:51.440;-0.06;-0.12;0.62;Active/Dry;1008.2;26.5;;;;;;;;;;;;;;;;
AT-68_S1;07/03/2018;05:22:51.480;-0.12;-0.12;0.75;Active/Dry;1008.2;26.5;;;;;;;;;;;;;;;;
AT-68_S1;07/03/2018;05:22:51.520;-0.06;-0.12;1.06;Active/Dry;1008.2;26.5;;;;;;;;;;;;;;;;
AT-68_S1;07/03/2018;05:22:51.560;0.00;-0.12;0.94;Active/Dry;1008.2;26.5;;;;;;;;;;;;;;;;
AT-68_S1;07/03/2018;05:22:51.600;-0.19;-0.06;0.94;Active/Dry;1008.2;26.5;;;;;;;;;;;;;;;;
AT-68_S1;07/03/2018;05:22:51.640;0.00;0.06;1.25;Active/Dry;1008.2;26.5;;;;;;;;;;;;;;;;
AT-68_S1;07/03/2018;05:22:51.680;-0.12;0.12;1.19;Active/Dry;1008.2;26.5;;;;;;;;;;;;;;;;
AT-68_S1;07/03/2018;05:22:51.720;-0.19;0.12;0.88;Active/Dry;1008.2;26.5;;;;;;;;;;;;;;;;
AT-68_S1;07/03/2018;05:22:51.760;-0.06;0.19;1.25;Active/Dry;1008.2;26.5;;;;;;;;;;;;;;;;
AT-68_S1;07/03/2018;05:22:51.800;0.06;0.06;1.06;Active/Dry;1008.2;26.5;;;;;;;;;;;;;;;;
AT-68_S1;07/03/2018;05:22:51.840;0.06;0.12;0.75;Active/Dry;1008.2;26.5;;;;;;;;;;;;;;;;
AT-68_S1;07/03/2018;05:22:51.880;0.00;0.19;0.88;Active/Dry;1008.2;26.5;;;;;;;;;;;;;;;;
AT-68_S1;07/03/2018;05:22:51.920;-0.06;0.00;0.94;Active/Dry;1008.2;26.5;;;;;;;;;;;;;;;;
AT-68_S1;07/03/2018;05:22:51.960;-0.06;0.00;0.94;Active/Dry;1008.2;26.5;;;;;;;;;;;;;;;;
AT-68_S1;07/03/2018;05:22:52.000;-0.31;0.12;1.00;Active/Dry;1007.6;26.4;;;;;;;
AT-68_S1;07/03/2018;05:22:52.040;-0.25;0.00;0.81;Active/Dry;1007.6;26.4;;;;;;;;;;;;;;;;
AT-68_S1;07/03/2018;05:22:52.080;-0.12;-0.19;0.81;Active/Dry;1007.6;26.4;;;;;;;;;;;;;;;;
AT-68_S1;07/03/2018;05:22:52.120;-0.12;-0.19;0.81;Active/Dry;1007.6;26.4;;;;;;;;;;;;;;;;
AT-68_S1;07/03/2018;05:22:52.160;-0.31;-0.12;0.81;Active/Dry;1007.6;26.4;;;;;;;;;;;;;;;;
AT-68_S1;07/03/2018;05:22:52.200;-0.12;-0.25;1.00;Active/Dry;1007.6;26.4;;;;;;;;;;;;;;;;
AT-68_S1;07/03/2018;05:22:52.240;-0.25;-0.19;1.00;Active/Dry;1007.6;26.4;;;;;;;;;;;;;;;;
AT-68_S1;07/03/2018;05:22:52.280;-0.31;-0.12;1.00;Active/Dry;1007.6;26.4;;;;;;;;;;;;;;;;
AT-68_S1;07/03/2018;05:22:52.320;-0.25;-0.19;0.88;Active/Dry;1007.6;26.4;;;;;;;;;;;;;;;;
AT-68_S1;07/03/2018;05:22:52.360;-0.31;-0.12;1.12;Active/Dry;1007.6;26.4;;;;;;;;;;;;;;;;
AT-68_S1;07/03/2018;05:22:52.400;-0.31;-0.06;1.12;Active/Dry;1007.6;26.4;;;;;;;;;;;;;;;;
AT-68_S1;07/03/2018;05:22:52.440;-0.25;-0.06;0.75;Active/Dry;1007.6;26.4;;;;;;;;;;;;;;;;
AT-68_S1;07/03/2018;05:22:52.480;-0.06;-0.25;0.94;Active/Dry;1007.6;26.4;;;;;;;;;;;;;;;;
AT-68_S1;07/03/2018;05:22:52.520;-0.19;-0.12;0.81;Active/Dry;1007.6;26.4;;;;;;;;;;;;;;;;
AT-68_S1;07/03/2018;05:22:52.560;-0.31;-0.06;0.69;Active/Dry;1007.6;26.4;;;;;;;;;;;;;;;;
AT-68_S1;07/03/2018;05:22:52.600;-0.12;-0.06;0.88;Active/Dry;1007.6;26.4;;;;;;;;;;;;;;;;
AT-68_S1;07/03/2018;05:22:52.640;-0.19;-0.06;0.94;Active/Dry;1007.6;26.4;;;;;;;;;;;;;;;;
AT-68_S1;07/03/2018;05:22:52.680;-0.38;0.06;0.94;Active/Dry;1007.6;26.4;;;;;;;;;;;;;;;;
AT-68_S1;07/03/2018;05:22:52.720;-0.31;-0.25;1.06;Active/Dry;1007.6;26.4;;;;;;;;;;;;;;;;
AT-68_S1;07/03/2018;05:22:52.760;-0.31;0.00;0.94;Active/Dry;1007.6;26.4;;;;;;;;;;;;;;;;
AT-68_S1;07/03/2018;05:22:52.800;-0.25;0.00;1.25;Active/Dry;1007.6;26.4;;;;;;;;;;;;;;;;
AT-68_S1;07/03/2018;05:22:52.840;-0.25;0.00;1.06;Active/Dry;1007.6;26.4;;;;;;;;;;;;;;;;
AT-68_S1;07/03/2018;05:22:52.880;-0.38;0.12;0.94;Active/Dry;1007.6;26.4;;;;;;;;;;;;;;;;
AT-68_S1;07/03/2018;05:22:52.920;-0.38;0.12;0.94;Active/Dry;1007.6;26.4;;;;;;;;;;;;;;;;
AT-68_S1;07/03/2018;05:22:52.960;-0.38;0.12;0.94;Active/Dry;1007.6;26.4;;;;;;;;;;;;;;;;
AT-68_S1;07/03/2018;05:22:53.000;-0.19;0.06;1.19;Active/Dry;1008;26.3;;;;;;;
AT-68_S1;07/03/2018;05:22:53.040;-0.06;0.00;1.19;Active/Dry;1008;26.3;;;;;;;;;;;;;;;;
AT-68_S1;07/03/2018;05:22:53.080;-0.12;0.19;0.81;Active/Dry;1008;26.3;;;;;;;;;;;;;;;;
AT-68_S1;07/03/2018;05:22:53.120;-0.06;0.12;0.94;Active/Dry;1008;26.3;;;;;;;;;;;;;;;;
AT-68_S1;07/03/2018;05:22:53.160;0.00;0.00;0.81;Active/Dry;1008;26.3;;;;;;;;;;;;;;;;
AT-68_S1;07/03/2018;05:22:53.200;-0.06;-0.06;0.69;Active/Dry;1008;26.3;;;;;;;;;;;;;;;;
AT-68_S1;07/03/2018;05:22:53.240;-0.19;0.00;0.69;Active/Dry;1008;26.3;;;;;;;;;;;;;;;;
AT-68_S1;07/03/2018;05:22:53.280;-0.25;0.00;0.69;Active/Dry;1008;26.3;;;;;;;;;;;;;;;;
AT-68_S1;07/03/2018;05:22:53.320;-0.19;0.00;0.88;Active/Dry;1008;26.3;;;;;;;;;;;;;;;;
AT-68_S1;07/03/2018;05:22:53.360;-0.19;0.00;1.00;Active/Dry;1008;26.3;;;;;;;;;;;;;;;;
AT-68_S1;07/03/2018;05:22:53.400;-0.31;0.00;0.94;Active/Dry;1008;26.3;;;;;;;;;;;;;;;;
AT-68_S1;07/03/2018;05:22:53.440;-0.31;0.06;1.12;Active/Dry;1008;26.3;;;;;;;;;;;;;;;;
AT-68_S1;07/03/2018;05:22:53.480;-0.19;-0.12;1.12;Active/Dry;1008;26.3;;;;;;;;;;;;;;;;
AT-68_S1;07/03/2018;05:22:53.520;-0.38;0.00;0.94;Active/Dry;1008;26.3;;;;;;;;;;;;;;;;
AT-68_S1;07/03/2018;05:22:53.560;-0.25;-0.06;1.12;Active/Dry;1008;26.3;;;;;;;;;;;;;;;;
AT-68_S1;07/03/2018;05:22:53.600;-0.06;-0.25;0.94;Active/Dry;1008;26.3;;;;;;;;;;;;;;;;
AT-68_S1;07/03/2018;05:22:53.640;-0.19;0.00;0.94;Active/Dry;1008;26.3;;;;;;;;;;;;;;;;
AT-68_S1;07/03/2018;05:22:53.680;-0.12;0.00;1.06;Active/Dry;1008;26.3;;;;;;;;;;;;;;;;
AT-68_S1;07/03/2018;05:22:53.720;-0.12;-0.12;0.88;Active/Dry;1008;26.3;;;;;;;;;;;;;;;;
AT-68_S1;07/03/2018;05:22:53.760;-0.31;0.00;0.62;Active/Dry;1008;26.3;;;;;;;;;;;;;;;;
AT-68_S1;07/03/2018;05:22:53.800;-0.25;0.00;0.75;Active/Dry;1008;26.3;;;;;;;;;;;;;;;;
AT-68_S1;07/03/2018;05:22:53.840;-0.25;0.00;0.81;Active/Dry;1008;26.3;;;;;;;;;;;;;;;;
AT-68_S1;07/03/2018;05:22:53.880;-0.31;-0.06;0.94;Active/Dry;1008;26.3;;;;;;;;;;;;;;;;
AT-68_S1;07/03/2018;05:22:53.920;-0.31;-0.12;0.88;Active/Dry;1008;26.3;;;;;;;;;;;;;;;;
AT-68_S1;07/03/2018;05:22:53.960;-0.31;-0.12;0.88;Active/Dry;1008;26.3;;;;;;;;;;;;;;;;
AT-68_S1;07/03/2018;05:22:54.000;-0.38;-0.06;1.00;Active/Dry;1007.9;26.3;;;;;;;
AT-68_S1;07/03/2018;05:22:54.040;-0.31;0.00;1.12;Active/Dry;1007.9;26.3;;;;;;;;;;;;;;;;
AT-68_S1;07/03/2018;05:22:54.080;-0.25;0.00;1.00;Active/Dry;1007.9;26.3;;;;;;;;;;;;;;;;
AT-68_S1;07/03/2018;05:22:54.120;-0.31;0.25;0.94;Active/Dry;1007.9;26.3;;;;;;;;;;;;;;;;
AT-68_S1;07/03/2018;05:22:54.160;-0.06;0.00;1.50;Active/Dry;1007.9;26.3;;;;;;;;;;;;;;;;
AT-68_S1;07/03/2018;05:22:54.200;-0.06;0.00;0.81;Active/Dry;1007.9;26.3;;;;;;;;;;;;;;;;
AT-68_S1;07/03/2018;05:22:54.240;-0.19;0.25;0.94;Active/Dry;1007.9;26.3;;;;;;;;;;;;;;;;
AT-68_S1;07/03/2018;05:22:54.280;-0.06;0.00;0.88;Active/Dry;1007.9;26.3;;;;;;;;;;;;;;;;
AT-68_S1;07/03/2018;05:22:54.320;-0.19;0.00;0.75;Active/Dry;1007.9;26.3;;;;;;;;;;;;;;;;
AT-68_S1;07/03/2018;05:22:54.360;-0.19;-0.06;0.81;Active/Dry;1007.9;26.3;;;;;;;;;;;;;;;;
AT-68_S1;07/03/2018;05:22:54.400;-0.19;-0.06;0.75;Active/Dry;1007.9;26.3;;;;;;;;;;;;;;;;
AT-68_S1;07/03/2018;05:22:54.440;-0.19;-0.12;0.88;Active/Dry;1007.9;26.3;;;;;;;;;;;;;;;;
AT-68_S1;07/03/2018;05:22:54.480;-0.19;-0.12;1.00;Active/Dry;1007.9;26.3;;;;;;;;;;;;;;;;
AT-68_S1;07/03/2018;05:22:54.520;-0.25;-0.06;0.88;Active/Dry;1007.9;26.3;;;;;;;;;;;;;;;;
AT-68_S1;07/03/2018;05:22:54.560;-0.19;-0.06;1.00;Active/Dry;1007.9;26.3;;;;;;;;;;;;;;;;
AT-68_S1;07/03/2018;05:22:54.600;-0.12;-0.06;1.19;Active/Dry;1007.9;26.3;;;;;;;;;;;;;;;;
AT-68_S1;07/03/2018;05:22:54.640;-0.06;-0.19;1.00;Active/Dry;1007.9;26.3;;;;;;;;;;;;;;;;
AT-68_S1;07/03/2018;05:22:54.680;-0.25;0.00;1.00;Active/Dry;1007.9;26.3;;;;;;;;;;;;;;;;
AT-68_S1;07/03/2018;05:22:54.720;0.06;-0.19;1.31;Active/Dry;1007.9;26.3;;;;;;;;;;;;;;;;
AT-68_S1;07/03/2018;05:22:54.760;0.06;-0.31;0.88;Active/Dry;1007.9;26.3;;;;;;;;;;;;;;;;
AT-68_S1;07/03/2018;05:22:54.800;-0.19;-0.06;0.69;Active/Dry;1007.9;26.3;;;;;;;;;;;;;;;;
AT-68_S1;07/03/2018;05:22:54.840;0.06;-0.19;1.00;Active/Dry;1007.9;26.3;;;;;;;;;;;;;;;;
AT-68_S1;07/03/2018;05:22:54.880;-0.06;-0.12;0.81;Active/Dry;1007.9;26.3;;;;;;;;;;;;;;;;
AT-68_S1;07/03/2018;05:22:54.920;-0.06;-0.12;0.81;Active/Dry;1007.9;26.3;;;;;;;;;;;;;;;;
AT-68_S1;07/03/2018;05:22:54.960;-0.06;-0.12;0.81;Active/Dry;1007.9;26.3;;;;;;;;;;;;;;;;
AT-68_S1;07/03/2018;05:22:55.000;-0.12;-0.12;0.62;Active/Dry;1006.9;26.2;;;;;;;
AT-68_S1;07/03/2018;05:22:55.040;-0.06;-0.12;0.81;Active/Dry;1006.9;26.2;;;;;;;;;;;;;;;;
AT-68_S1;07/03/2018;05:22:55.080;-0.12;-0.12;0.75;Active/Dry;1006.9;26.2;;;;;;;;;;;;;;;;
AT-68_S1;07/03/2018;05:22:55.120;-0.19;-0.12;1.00;Active/Dry;1006.9;26.2;;;;;;;;;;;;;;;;
AT-68_S1;07/03/2018;05:22:55.160;-0.19;-0.12;1.00;Active/Dry;1006.9;26.2;;;;;;;;;;;;;;;;
AT-68_S1;07/03/2018;05:22:55.200;-0.19;-0.12;0.94;Active/Dry;1006.9;26.2;;;;;;;;;;;;;;;;
AT-68_S1;07/03/2018;05:22:55.240;-0.12;-0.12;1.19;Active/Dry;1006.9;26.2;;;;;;;;;;;;;;;;
AT-68_S1;07/03/2018;05:22:55.280;-0.06;-0.25;1.06;Active/Dry;1006.9;26.2;;;;;;;;;;;;;;;;
AT-68_S1;07/03/2018;05:22:55.320;-0.06;-0.12;1.06;Active/Dry;1006.9;26.2;;;;;;;;;;;;;;;;
AT-68_S1;07/03/2018;05:22:55.360;0.12;-0.12;1.44;Active/Dry;1006.9;26.2;;;;;;;;;;;;;;;;
AT-68_S1;07/03/2018;05:22:55.400;0.19;-0.25;1.19;Active/Dry;1006.9;26.2;;;;;;;;;;;;;;;;
AT-68_S1;07/03/2018;05:22:55.440;0.00;0.00;0.81;Active/Dry;1006.9;26.2;;;;;;;;;;;;;;;;
AT-68_S1;07/03/2018;05:22:55.480;0.06;0.12;0.88;Active/Dry;1006.9;26.2;;;;;;;;;;;;;;;;
AT-68_S1;07/03/2018;05:22:55.520;0.12;-0.06;0.81;Active/Dry;1006.9;26.2;;;;;;;;;;;;;;;;
AT-68_S1;07/03/2018;05:22:55.560;0.06;-0.25;0.75;Active/Dry;1006.9;26.2;;;;;;;;;;;;;;;;
AT-68_S1;07/03/2018;05:22:55.600;-0.06;-0.12;0.75;Active/Dry;1006.9;26.2;;;;;;;;;;;;;;;;
AT-68_S1;07/03/2018;05:22:55.640;-0.19;-0.06;0.75;Active/Dry;1006.9;26.2;;;;;;;;;;;;;;;;
AT-68_S1;07/03/2018;05:22:55.680;-0.12;-0.12;0.75;Active/Dry;1006.9;26.2;;;;;;;;;;;;;;;;
AT-68_S1;07/03/2018;05:22:55.720;-0.06;-0.19;0.94;Active/Dry;1006.9;26.2;;;;;;;;;;;;;;;;
AT-68_S1;07/03/2018;05:22:55.760;-0.06;-0.25;0.94;Active/Dry;1006.9;26.2;;;;;;;;;;;;;;;;
AT-68_S1;07/03/2018;05:22:55.800;-0.06;-0.19;0.94;Active/Dry;1006.9;26.2;;;;;;;;;;;;;;;;
AT-68_S1;07/03/2018;05:22:55.840;0.06;-0.19;1.25;Active/Dry;1006.9;26.2;;;;;;;;;;;;;;;;
AT-68_S1;07/03/2018;05:22:55.880;0.06;-0.31;1.25;Active/Dry;1006.9;26.2;;;;;;;;;;;;;;;;
AT-68_S1;07/03/2018;05:22:55.920;-0.06;-0.19;1.12;Active/Dry;1006.9;26.2;;;;;;;;;;;;;;;;
AT-68_S1;07/03/2018;05:22:55.960;-0.06;-0.19;1.12;Active/Dry;1006.9;26.2;;;;;;;;;;;;;;;;
AT-68_S1;07/03/2018;05:22:56.000;0.19;-0.31;1.25;Active/Dry;1007.9;26.1;;;;;;;
AT-68_S1;07/03/2018;05:22:56.040;0.19;-0.38;0.88;Active/Dry;1007.9;26.1;;;;;;;;;;;;;;;;
AT-68_S1;07/03/2018;05:22:56.080;-0.06;-0.12;0.69;Active/Dry;1007.9;26.1;;;;;;;;;;;;;;;;
AT-68_S1;07/03/2018;05:22:56.120;0.12;-0.19;0.88;Active/Dry;1007.9;26.1;;;;;;;;;;;;;;;;
AT-68_S1;07/03/2018;05:22:56.160;0.00;-0.12;0.69;Active/Dry;1007.9;26.1;;;;;;;;;;;;;;;;
AT-68_S1;07/03/2018;05:22:56.200;-0.06;-0.12;0.62;Active/Dry;1007.9;26.1;;;;;;;;;;;;;;;;
AT-68_S1;07/03/2018;05:22:56.240;0.00;-0.12;0.81;Active/Dry;1007.9;26.1;;;;;;;;;;;;;;;;
AT-68_S1;07/03/2018;05:22:56.280;-0.06;-0.06;0.94;Active/Dry;1007.9;26.1;;;;;;;;;;;;;;;;
AT-68_S1;07/03/2018;05:22:56.320;-0.12;-0.12;0.94;Active/Dry;1007.9;26.1;;;;;;;;;;;;;;;;
AT-68_S1;07/03/2018;05:22:56.360;-0.06;-0.19;0.94;Active/Dry;1007.9;26.1;;;;;;;;;;;;;;;;
AT-68_S1;07/03/2018;05:22:56.400;-0.06;-0.12;1.06;Active/Dry;1007.9;26.1;;;;;;;;;;;;;;;;
AT-68_S1;07/03/2018;05:22:56.440;0.00;-0.19;1.25;Active/Dry;1007.9;26.1;;;;;;;;;;;;;;;;
AT-68_S1;07/03/2018;05:22:56.480;0.00;-0.19;1.06;Active/Dry;1007.9;26.1;;;;;;;;;;;;;;;;
AT-68_S1;07/03/2018;05:22:56.520;-0.06;0.06;1.12;Active/Dry;1007.9;26.1;;;;;;;;;;;;;;;;
AT-68_S1;07/03/2018;05:22:56.560;0.25;-0.19;1.44;Active/Dry;1007.9;26.1;;;;;;;;;;;;;;;;
AT-68_S1;07/03/2018;05:22:56.600;0.25;-0.19;0.94;Active/Dry;1007.9;26.1;;;;;;;;;;;;;;;;
AT-68_S1;07/03/2018;05:22:56.640;0.00;0.19;0.75;Active/Dry;1007.9;26.1;;;;;;;;;;;;;;;;
AT-68_S1;07/03/2018;05:22:56.680;0.06;0.06;0.81;Active/Dry;1007.9;26.1;;;;;;;;;;;;;;;;
AT-68_S1;07/03/2018;05:22:56.720;0.00;-0.06;0.69;Active/Dry;1007.9;26.1;;;;;;;;;;;;;;;;
AT-68_S1;07/03/2018;05:22:56.760;-0.06;-0.12;0.69;Active/Dry;1007.9;26.1;;;;;;;;;;;;;;;;
AT-68_S1;07/03/2018;05:22:56.800;-0.12;-0.06;0.88;Active/Dry;1007.9;26.1;;;;;;;;;;;;;;;;
AT-68_S1;07/03/2018;05:22:56.840;-0.12;-0.19;0.75;Active/Dry;1007.9;26.1;;;;;;;;;;;;;;;;
AT-68_S1;07/03/2018;05:22:56.880;-0.06;-0.12;0.88;Active/Dry;1007.9;26.1;;;;;;;;;;;;;;;;
AT-68_S1;07/03/2018;05:22:56.920;-0.06;-0.12;0.88;Active/Dry;1007.9;26.1;;;;;;;;;;;;;;;;
AT-68_S1;07/03/2018;05:22:56.960;-0.06;-0.12;0.88;Active/Dry;1007.9;26.1;;;;;;;;;;;;;;;;
AT-68_S1;07/03/2018;05:22:57.000;-0.06;-0.19;0.88;Active/Dry;1007.8;26;;;;;;;
AT-68_S1;07/03/2018;05:22:57.040;-0.19;-0.12;0.94;Active/Dry;1007.8;26;;;;;;;;;;;;;;;;
AT-68_S1;07/03/2018;05:22:57.080;-0.06;-0.19;1.12;Active/Dry;1007.8;26;;;;;;;;;;;;;;;;
AT-68_S1;07/03/2018;05:22:57.120;0.00;-0.12;1.38;Active/Dry;1007.8;26;;;;;;;;;;;;;;;;
AT-68_S1;07/03/2018;05:22:57.160;-0.12;-0.12;1.00;Active/Dry;1007.8;26;;;;;;;;;;;;;;;;
AT-68_S1;07/03/2018;05:22:57.200;0.00;-0.12;1.31;Active/Dry;1007.8;26;;;;;;;;;;;;;;;;
AT-68_S1;07/03/2018;05:22:57.240;0.19;-0.31;1.06;Active/Dry;1007.8;26;;;;;;;;;;;;;;;;
AT-68_S1;07/03/2018;05:22:57.280;-0.06;-0.12;0.62;Active/Dry;1007.8;26;;;;;;;;;;;;;;;;
AT-68_S1;07/03/2018;05:22:57.320;0.12;-0.19;1.00;Active/Dry;1007.8;26;;;;;;;;;;;;;;;;
AT-68_S1;07/03/2018;05:22:57.360;0.06;-0.19;0.88;Active/Dry;1007.8;26;;;;;;;;;;;;;;;;
AT-68_S1;07/03/2018;05:22:57.400;-0.06;-0.12;0.69;Active/Dry;1007.8;26;;;;;;;;;;;;;;;;
AT-68_S1;07/03/2018;05:22:57.440;-0.12;-0.12;0.69;Active/Dry;1007.8;26;;;;;;;;;;;;;;;;
AT-68_S1;07/03/2018;05:22:57.480;-0.12;-0.06;0.88;Active/Dry;1007.8;26;;;;;;;;;;;;;;;;
AT-68_S1;07/03/2018;05:22:57.520;-0.12;-0.12;0.94;Active/Dry;1007.8;26;;;;;;;;;;;;;;;;
AT-68_S1;07/03/2018;05:22:57.560;-0.19;-0.19;0.94;Active/Dry;1007.8;26;;;;;;;;;;;;;;;;
AT-68_S1;07/03/2018;05:22:57.600;-0.19;-0.25;0.94;Active/Dry;1007.8;26;;;;;;;;;;;;;;;;
AT-68_S1;07/03/2018;05:22:57.640;-0.12;-0.25;1.31;Active/Dry;1007.8;26;;;;;;;;;;;;;;;;
AT-68_S1;07/03/2018;05:22:57.680;0.00;-0.25;1.25;Active/Dry;1007.8;26;;;;;;;;;;;;;;;;
AT-68_S1;07/03/2018;05:22:57.720;-0.12;-0.12;1.00;Active/Dry;1007.8;26;;;;;;;;;;;;;;;;
AT-68_S1;07/03/2018;05:22:57.760;-0.19;0.12;1.00;Active/Dry;1007.8;26;;;;;;;;;;;;;;;;
AT-68_S1;07/03/2018;05:22:57.800;0.19;-0.19;1.44;Active/Dry;1007.8;26;;;;;;;;;;;;;;;;
AT-68_S1;07/03/2018;05:22:57.840;0.25;-0.25;0.94;Active/Dry;1007.8;26;;;;;;;;;;;;;;;;
AT-68_S1;07/03/2018;05:22:57.880;0.00;0.06;0.75;Active/Dry;1007.8;26;;;;;;;;;;;;;;;;
AT-68_S1;07/03/2018;05:22:57.920;0.00;0.12;0.88;Active/Dry;1007.8;26;;;;;;;;;;;;;;;;
AT-68_S1;07/03/2018;05:22:57.960;0.00;0.12;0.88;Active/Dry;1007.8;26;;;;;;;;;;;;;;;;
AT-68_S1;07/03/2018;05:22:58.000;0.00;-0.06;0.69;Active/Dry;1007.6;25.9;;;;;;;
AT-68_S1;07/03/2018;05:22:58.040;0.00;-0.19;0.69;Active/Dry;1007.6;25.9;;;;;;;;;;;;;;;;
AT-68_S1;07/03/2018;05:22:58.080;-0.06;-0.19;0.81;Active/Dry;1007.6;25.9;;;;;;;;;;;;;;;;
AT-68_S1;07/03/2018;05:22:58.120;-0.06;-0.25;0.88;Active/Dry;1007.6;25.9;;;;;;;;;;;;;;;;
AT-68_S1;07/03/2018;05:22:58.160;-0.06;-0.25;0.88;Active/Dry;1007.6;25.9;;;;;;;;;;;;;;;;
AT-68_S1;07/03/2018;05:22:58.200;0.00;-0.31;1.00;Active/Dry;1007.6;25.9;;;;;;;;;;;;;;;;
AT-68_S1;07/03/2018;05:22:58.240;-0.06;-0.19;1.00;Active/Dry;1007.6;25.9;;;;;;;;;;;;;;;;
AT-68_S1;07/03/2018;05:22:58.280;-0.12;-0.12;1.00;Active/Dry;1007.6;25.9;;;;;;;;;;;;;;;;
AT-68_S1;07/03/2018;05:22:58.320;0.06;-0.19;1.31;Active/Dry;1007.6;25.9;;;;;;;;;;;;;;;;
AT-68_S1;07/03/2018;05:22:58.360;0.06;-0.19;1.19;Active/Dry;1007.6;25.9;;;;;;;;;;;;;;;;
AT-68_S1;07/03/2018;05:22:58.400;0.00;-0.06;1.19;Active/Dry;1007.6;25.9;;;;;;;;;;;;;;;;
AT-68_S1;07/03/2018;05:22:58.440;0.31;-0.31;1.31;Active/Dry;1007.6;25.9;;;;;;;;;;;;;;;;
AT-68_S1;07/03/2018;05:22:58.480;0.06;-0.19;0.75;Active/Dry;1007.6;25.9;;;;;;;;;;;;;;;;
AT-68_S1;07/03/2018;05:22:58.520;-0.06;-0.06;0.56;Active/Dry;1007.6;25.9;;;;;;;;;;;;;;;;
AT-68_S1;07/03/2018;05:22:58.560;0.12;-0.19;0.94;Active/Dry;1007.6;25.9;;;;;;;;;;;;;;;;
AT-68_S1;07/03/2018;05:22:58.600;0.06;-0.19;0.88;Active/Dry;1007.6;25.9;;;;;;;;;;;;;;;;
AT-68_S1;07/03/2018;05:22:58.640;-0.06;-0.12;0.62;Active/Dry;1007.6;25.9;;;;;;;;;;;;;;;;
AT-68_S1;07/03/2018;05:22:58.680;-0.06;-0.12;0.69;Active/Dry;1007.6;25.9;;;;;;;;;;;;;;;;
AT-68_S1;07/03/2018;05:22:58.720;-0.06;-0.06;0.81;Active/Dry;1007.6;25.9;;;;;;;;;;;;;;;;
AT-68_S1;07/03/2018;05:22:58.760;-0.06;-0.12;1.00;Active/Dry;1007.6;25.9;;;;;;;;;;;;;;;;
AT-68_S1;07/03/2018;05:22:58.800;-0.06;-0.19;1.00;Active/Dry;1007.6;25.9;;;;;;;;;;;;;;;;
AT-68_S1;07/03/2018;05:22:58.840;-0.06;-0.19;1.00;Active/Dry;1007.6;25.9;;;;;;;;;;;;;;;;
AT-68_S1;07/03/2018;05:22:58.880;0.00;-0.19;1.12;Active/Dry;1007.6;25.9;;;;;;;;;;;;;;;;
AT-68_S1;07/03/2018;05:22:58.920;0.00;-0.19;1.12;Active/Dry;1007.6;25.9;;;;;;;;;;;;;;;;
AT-68_S1;07/03/2018;05:22:58.960;0.00;-0.19;1.12;Active/Dry;1007.6;25.9;;;;;;;;;;;;;;;;
AT-68_S1;07/03/2018;05:22:59.000;0.06;-0.25;1.25;Active/Dry;1007.9;25.9;;;;;;;
AT-68_S1;07/03/2018;05:22:59.040;-0.06;-0.06;1.06;Active/Dry;1007.9;25.9;;;;;;;;;;;;;;;;
AT-68_S1;07/03/2018;05:22:59.080;0.25;-0.12;1.44;Active/Dry;1007.9;25.9;;;;;;;;;;;;;;;;
AT-68_S1;07/03/2018;05:22:59.120;0.38;-0.31;1.12;Active/Dry;1007.9;25.9;;;;;;;;;;;;;;;;
AT-68_S1;07/03/2018;05:22:59.160;0.12;0.00;0.56;Active/Dry;1007.9;25.9;;;;;;;;;;;;;;;;
AT-68_S1;07/03/2018;05:22:59.200;0.00;0.06;0.81;Active/Dry;1007.9;25.9;;;;;;;;;;;;;;;;
AT-68_S1;07/03/2018;05:22:59.240;0.06;-0.12;0.81;Active/Dry;1007.9;25.9;;;;;;;;;;;;;;;;
AT-68_S1;07/03/2018;05:22:59.280;-0.06;-0.19;0.69;Active/Dry;1007.9;25.9;;;;;;;;;;;;;;;;
AT-68_S1;07/03/2018;05:22:59.320;-0.06;-0.19;0.75;Active/Dry;1007.9;25.9;;;;;;;;;;;;;;;;
AT-68_S1;07/03/2018;05:22:59.360;-0.06;-0.19;0.81;Active/Dry;1007.9;25.9;;;;;;;;;;;;;;;;
AT-68_S1;07/03/2018;05:22:59.400;0.00;-0.19;0.88;Active/Dry;1007.9;25.9;;;;;;;;;;;;;;;;
AT-68_S1;07/03/2018;05:22:59.440;0.00;-0.19;0.88;Active/Dry;1007.9;25.9;;;;;;;;;;;;;;;;
AT-68_S1;07/03/2018;05:22:59.480;-0.06;-0.12;0.88;Active/Dry;1007.9;25.9;;;;;;;;;;;;;;;;
AT-68_S1;07/03/2018;05:22:59.520;0.00;-0.12;1.06;Active/Dry;1007.9;25.9;;;;;;;;;;;;;;;;
AT-68_S1;07/03/2018;05:22:59.560;0.06;-0.12;1.31;Active/Dry;1007.9;25.9;;;;;;;;;;;;;;;;
AT-68_S1;07/03/2018;05:22:59.600;0.12;-0.25;1.19;Active/Dry;1007.9;25.9;;;;;;;;;;;;;;;;
AT-68_S1;07/03/2018;05:22:59.640;0.06;-0.06;1.31;Active/Dry;1007.9;25.9;;;;;;;;;;;;;;;;
AT-68_S1;07/03/2018;05:22:59.680;0.38;-0.31;1.19;Active/Dry;1007.9;25.9;;;;;;;;;;;;;;;;
AT-68_S1;07/03/2018;05:22:59.720;0.06;-0.12;0.69;Active/Dry;1007.9;25.9;;;;;;;;;;;;;;;;
AT-68_S1;07/03/2018;05:22:59.760;0.06;-0.19;0.75;Active/Dry;1007.9;25.9;;;;;;;;;;;;;;;;
AT-68_S1;07/03/2018;05:22:59.800;0.19;-0.19;1.00;Active/Dry;1007.9;25.9;;;;;;;;;;;;;;;;
AT-68_S1;07/03/2018;05:22:59.840;0.06;-0.19;0.75;Active/Dry;1007.9;25.9;;;;;;;;;;;;;;;;
AT-68_S1;07/03/2018;05:22:59.880;0.00;-0.12;0.62;Active/Dry;1007.9;25.9;;;;;;;;;;;;;;;;
AT-68_S1;07/03/2018;05:22:59.920;0.00;-0.12;0.81;Active/Dry;1007.9;25.9;;;;;;;;;;;;;;;;
AT-68_S1;07/03/2018;05:22:59.960;0.00;-0.12;0.81;Active/Dry;1007.9;25.9;;;;;;;;;;;;;;;;
AT-68_S1;07/03/2018;05:23:00.000;0.00;-0.12;0.94;Active/Dry;1006.9;25.8;;;;;;;
AT-68_S1;07/03/2018;05:23:00.040;0.00;-0.19;0.88;Active/Dry;1006.9;25.8;;;;;;;;;;;;;;;;
AT-68_S1;07/03/2018;05:23:00.080;-0.12;-0.12;0.88;Active/Dry;1006.9;25.8;;;;;;;;;;;;;;;;
AT-68_S1;07/03/2018;05:23:00.120;0.00;-0.19;1.12;Active/Dry;1006.9;25.8;;;;;;;;;;;;;;;;
AT-68_S1;07/03/2018;05:23:00.160;0.12;-0.25;1.25;Active/Dry;1006.9;25.8;;;;;;;;;;;;;;;;
AT-68_S1;07/03/2018;05:23:00.200;0.06;-0.19;1.06;Active/Dry;1006.9;25.8;;;;;;;;;;;;;;;;
AT-68_S1;07/03/2018;05:23:00.240;0.00;0.00;1.06;Active/Dry;1006.9;25.8;;;;;;;;;;;;;;;;
AT-68_S1;07/03/2018;05:23:00.280;0.31;-0.06;1.31;Active/Dry;1006.9;25.8;;;;;;;;;;;;;;;;
AT-68_S1;07/03/2018;05:23:00.320;0.25;-0.06;1.00;Active/Dry;1006.9;25.8;;;;;;;;;;;;;;;;
AT-68_S1;07/03/2018;05:23:00.360;0.12;0.12;0.69;Active/Dry;1006.9;25.8;;;;;;;;;;;;;;;;
AT-68_S1;07/03/2018;05:23:00.400;0.12;0.06;0.81;Active/Dry;1006.9;25.8;;;;;;;;;;;;;;;;
AT-68_S1;07/03/2018;05:23:00.440;0.19;-0.12;0.88;Active/Dry;1006.9;25.8;;;;;;;;;;;;;;;;
AT-68_S1;07/03/2018;05:23:00.480;0.00;-0.12;0.69;Active/Dry;1006.9;25.8;;;;;;;;;;;;;;;;
AT-68_S1;07/03/2018;05:23:00.520;-0.12;-0.06;0.69;Active/Dry;1006.9;25.8;;;;;;;;;;;;;;;;
AT-68_S1;07/03/2018;05:23:00.560;-0.06;-0.12;0.88;Active/Dry;1006.9;25.8;;;;;;;;;;;;;;;;
AT-68_S1;07/03/2018;05:23:00.600;0.00;-0.25;0.94;Active/Dry;1006.9;25.8;;;;;;;;;;;;;;;;
AT-68_S1;07/03/2018;05:23:00.640;-0.12;-0.19;0.94;Active/Dry;1006.9;25.8;;;;;;;;;;;;;;;;
AT-68_S1;07/03/2018;05:23:00.680;-0.06;-0.06;0.94;Active/Dry;1006.9;25.8;;;;;;;;;;;;;;;;
AT-68_S1;07/03/2018;05:23:00.720;-0.06;-0.06;1.12;Active/Dry;1006.9;25.8;;;;;;;;;;;;;;;;
AT-68_S1;07/03/2018;05:23:00.760;-0.06;-0.06;1.19;Active/Dry;1006.9;25.8;;;;;;;;;;;;;;;;
AT-68_S1;07/03/2018;05:23:00.800;0.00;-0.12;1.19;Active/Dry;1006.9;25.8;;;;;;;;;;;;;;;;
AT-68_S1;07/03/2018;05:23:00.840;-0.06;0.00;1.19;Active/Dry;1006.9;25.8;;;;;;;;;;;;;;;;
AT-68_S1;07/03/2018;05:23:00.880;0.19;-0.12;1.31;Active/Dry;1006.9;25.8;;;;;;;;;;;;;;;;
AT-68_S1;07/03/2018;05:23:00.920;0.19;-0.12;1.31;Active/Dry;1006.9;25.8;;;;;;;;;;;;;;;;
AT-68_S1;07/03/2018;05:23:00.960;0.19;-0.12;1.31;Active/Dry;1006.9;25.8;;;;;;;;;;;;;;;;
AT-68_S1;07/03/2018;05:23:01.000;0.19;-0.19;0.81;Active/Dry;1007.1;25.7;;;;;;;
AT-68_S1;07/03/2018;05:23:01.040;0.00;-0.06;0.62;Active/Dry;1007.1;25.7;;;;;;;;;;;;;;;;
AT-68_S1;07/03/2018;05:23:01.080;0.19;-0.06;1.06;Active/Dry;1007.1;25.7;;;;;;;;;;;;;;;;
AT-68_S1;07/03/2018;05:23:01.120;0.12;-0.19;0.88;Active/Dry;1007.1;25.7;;;;;;;;;;;;;;;;
AT-68_S1;07/03/2018;05:23:01.160;-0.06;-0.06;0.50;Active/Dry;1007.1;25.7;;;;;;;;;;;;;;;;
AT-68_S1;07/03/2018;05:23:01.200;-0.12;-0.06;0.56;Active/Dry;1007.1;25.7;;;;;;;;;;;;;;;;
AT-68_S1;07/03/2018;05:23:01.240;-0.19;-0.06;0.75;Active/Dry;1007.1;25.7;;;;;;;;;;;;;;;;
AT-68_S1;07/03/2018;05:23:01.280;-0.12;-0.06;0.94;Active/Dry;1007.1;25.7;;;;;;;;;;;;;;;;
AT-68_S1;07/03/2018;05:23:01.320;-0.12;-0.19;1.06;Active/Dry;1007.1;25.7;;;;;;;;;;;;;;;;
AT-68_S1;07/03/2018;05:23:01.360;-0.19;-0.06;1.00;Active/Dry;1007.1;25.7;;;;;;;;;;;;;;;;
AT-68_S1;07/03/2018;05:23:01.400;-0.12;-0.06;1.19;Active/Dry;1007.1;25.7;;;;;;;;;;;;;;;;
AT-68_S1;07/03/2018;05:23:01.440;-0.06;-0.12;1.25;Active/Dry;1007.1;25.7;;;;;;;;;;;;;;;;
AT-68_S1;07/03/2018;05:23:01.480;-0.12;0.00;1.00;Active/Dry;1007.1;25.7;;;;;;;;;;;;;;;;
AT-68_S1;07/03/2018;05:23:01.520;0.00;0.06;1.25;Active/Dry;1007.1;25.7;;;;;;;;;;;;;;;;
AT-68_S1;07/03/2018;05:23:01.560;0.38;-0.25;1.38;Active/Dry;1007.1;25.7;;;;;;;;;;;;;;;;
AT-68_S1;07/03/2018;05:23:01.600;0.19;-0.06;0.81;Active/Dry;1007.1;25.7;;;;;;;;;;;;;;;;
AT-68_S1;07/03/2018;05:23:01.640;0.12;0.19;0.75;Active/Dry;1007.1;25.7;;;;;;;;;;;;;;;;
AT-68_S1;07/03/2018;05:23:01.680;0.12;0.12;0.88;Active/Dry;1007.1;25.7;;;;;;;;;;;;;;;;
AT-68_S1;07/03/2018;05:23:01.720;0.06;0.00;0.75;Active/Dry;1007.1;25.7;;;;;;;;;;;;;;;;
AT-68_S1;07/03/2018;05:23:01.760;-0.06;-0.06;0.75;Active/Dry;1007.1;25.7;;;;;;;;;;;;;;;;
AT-68_S1;07/03/2018;05:23:01.800;-0.12;-0.06;0.69;Active/Dry;1007.1;25.7;;;;;;;;;;;;;;;;
AT-68_S1;07/03/2018;05:23:01.840;-0.12;-0.12;0.75;Active/Dry;1007.1;25.7;;;;;;;;;;;;;;;;
AT-68_S1;07/03/2018;05:23:01.880;-0.12;-0.19;0.88;Active/Dry;1007.1;25.7;;;;;;;;;;;;;;;;
AT-68_S1;07/03/2018;05:23:01.920;-0.06;-0.25;1.00;Active/Dry;1007.1;25.7;;;;;;;;;;;;;;;;
AT-68_S1;07/03/2018;05:23:01.960;-0.06;-0.25;1.00;Active/Dry;1007.1;25.7;;;;;;;;;;;;;;;;
AT-68_S1;07/03/2018;05:23:02.000;-0.19;-0.25;1.00;Active/Dry;1007.5;25.6;;;;;;;
AT-68_S1;07/03/2018;05:23:02.040;-0.06;-0.12;1.06;Active/Dry;1007.5;25.6;;;;;;;;;;;;;;;;
AT-68_S1;07/03/2018;05:23:02.080;0.00;-0.19;1.31;Active/Dry;1007.5;25.6;;;;;;;;;;;;;;;;
AT-68_S1;07/03/2018;05:23:02.120;-0.06;-0.12;1.12;Active/Dry;1007.5;25.6;;;;;;;;;;;;;;;;
AT-68_S1;07/03/2018;05:23:02.160;0.06;-0.12;1.31;Active/Dry;1007.5;25.6;;;;;;;;;;;;;;;;
AT-68_S1;07/03/2018;05:23:02.200;0.19;-0.25;1.06;Active/Dry;1007.5;25.6;;;;;;;;;;;;;;;;
AT-68_S1;07/03/2018;05:23:02.240;-0.06;-0.06;0.56;Active/Dry;1007.5;25.6;;;;;;;;;;;;;;;;
AT-68_S1;07/03/2018;05:23:02.280;0.00;-0.06;0.81;Active/Dry;1007.5;25.6;;;;;;;;;;;;;;;;
AT-68_S1;07/03/2018;05:23:02.320;0.12;-0.19;0.94;Active/Dry;1007.5;25.6;;;;;;;;;;;;;;;;
AT-68_S1;07/03/2018;05:23:02.360;0.00;-0.19;0.69;Active/Dry;1007.5;25.6;;;;;;;;;;;;;;;;
AT-68_S1;07/03/2018;05:23:02.400;-0.06;-0.19;0.62;Active/Dry;1007.5;25.6;;;;;;;;;;;;;;;;
AT-68_S1;07/03/2018;05:23:02.440;-0.06;-0.19;0.75;Active/Dry;1007.5;25.6;;;;;;;;;;;;;;;;
AT-68_S1;07/03/2018;05:23:02.480;-0.12;-0.12;0.94;Active/Dry;1007.5;25.6;;;;;;;;;;;;;;;;
AT-68_S1;07/03/2018;05:23:02.520;-0.12;-0.19;1.00;Active/Dry;1007.5;25.6;;;;;;;;;;;;;;;;
AT-68_S1;07/03/2018;05:23:02.560;-0.06;-0.19;0.94;Active/Dry;1007.5;25.6;;;;;;;;;;;;;;;;
AT-68_S1;07/03/2018;05:23:02.600;-0.06;-0.19;1.12;Active/Dry;1007.5;25.6;;;;;;;;;;;;;;;;
AT-68_S1;07/03/2018;05:23:02.640;0.00;-0.25;1.06;Active/Dry;1007.5;25.6;;;;;;;;;;;;;;;;
AT-68_S1;07/03/2018;05:23:02.680;0.00;-0.12;1.06;Active/Dry;1007.5;25.6;;;;;;;;;;;;;;;;
AT-68_S1;07/03/2018;05:23:02.720;0.00;0.00;1.38;Active/Dry;1007.5;25.6;;;;;;;;;;;;;;;;
AT-68_S1;07/03/2018;05:23:02.760;0.31;-0.19;1.50;Active/Dry;1007.5;25.6;;;;;;;;;;;;;;;;
AT-68_S1;07/03/2018;05:23:02.800;0.25;-0.06;0.94;Active/Dry;1007.5;25.6;;;;;;;;;;;;;;;;
AT-68_S1;07/03/2018;05:23:02.840;0.12;0.19;0.75;Active/Dry;1007.5;25.6;;;;;;;;;;;;;;;;
AT-68_S1;07/03/2018;05:23:02.880;0.19;0.06;0.81;Active/Dry;1007.5;25.6;;;;;;;;;;;;;;;;
AT-68_S1;07/03/2018;05:23:02.920;0.19;0.06;0.81;Active/Dry;1007.5;25.6;;;;;;;;;;;;;;;;
AT-68_S1;07/03/2018;05:23:02.960;0.19;0.06;0.81;Active/Dry;1007.5;25.6;;;;;;;;;;;;;;;;
AT-68_S1;07/03/2018;05:23:03.000;0.12;-0.12;0.62;Active/Dry;1007.4;25.6;;;;;;;
AT-68_S1;07/03/2018;05:23:03.040;0.00;-0.19;0.56;Active/Dry;1007.4;25.6;;;;;;;;;;;;;;;;
AT-68_S1;07/03/2018;05:23:03.080;-0.06;-0.12;0.69;Active/Dry;1007.4;25.6;;;;;;;;;;;;;;;;
AT-68_S1;07/03/2018;05:23:03.120;-0.06;-0.19;0.69;Active/Dry;1007.4;25.6;;;;;;;;;;;;;;;;
AT-68_S1;07/03/2018;05:23:03.160;-0.06;-0.19;0.88;Active/Dry;1007.4;25.6;;;;;;;;;;;;;;;;
AT-68_S1;07/03/2018;05:23:03.200;0.06;-0.25;1.00;Active/Dry;1007.4;25.6;;;;;;;;;;;;;;;;
AT-68_S1;07/03/2018;05:23:03.240;0.00;-0.31;1.00;Active/Dry;1007.4;25.6;;;;;;;;;;;;;;;;
AT-68_S1;07/03/2018;05:23:03.280;0.00;-0.25;1.19;Active/Dry;1007.4;25.6;;;;;;;;;;;;;;;;
AT-68_S1;07/03/2018;05:23:03.320;0.19;-0.44;1.44;Active/Dry;1007.4;25.6;;;;;;;;;;;;;;;;
AT-68_S1;07/03/2018;05:23:03.360;0.00;-0.25;1.12;Active/Dry;1007.4;25.6;;;;;;;;;;;;;;;;
AT-68_S1;07/03/2018;05:23:03.400;0.12;-0.25;1.38;Active/Dry;1007.4;25.6;;;;;;;;;;;;;;;;
AT-68_S1;07/03/2018;05:23:03.440;0.31;-0.44;0.94;Active/Dry;1007.4;25.6;;;;;;;;;;;;;;;;
AT-68_S1;07/03/2018;05:23:03.480;0.06;-0.12;0.56;Active/Dry;1007.4;25.6;;;;;;;;;;;;;;;;
AT-68_S1;07/03/2018;05:23:03.520;0.19;-0.12;1.00;Active/Dry;1007.4;25.6;;;;;;;;;;;;;;;;
AT-68_S1;07/03/2018;05:23:03.560;0.25;-0.25;1.00;Active/Dry;1007.4;25.6;;;;;;;;;;;;;;;;
AT-68_S1;07/03/2018;05:23:03.600;0.06;-0.19;0.62;Active/Dry;1007.4;25.6;;;;;;;;;;;;;;;;
AT-68_S1;07/03/2018;05:23:03.640;0.00;-0.12;0.50;Active/Dry;1007.4;25.6;;;;;;;;;;;;;;;;
AT-68_S1;07/03/2018;05:23:03.680;-0.06;-0.06;0.62;Active/Dry;1007.4;25.6;;;;;;;;;;;;;;;;
AT-68_S1;07/03/2018;05:23:03.720;-0.06;-0.12;0.88;Active/Dry;1007.4;25.6;;;;;;;;;;;;;;;;
AT-68_S1;07/03/2018;05:23:03.760;-0.06;-0.19;0.94;Active/Dry;1007.4;25.6;;;;;;;;;;;;;;;;
AT-68_S1;07/03/2018;05:23:03.800;-0.06;-0.25;1.00;Active/Dry;1007.4;25.6;;;;;;;;;;;;;;;;
AT-68_S1;07/03/2018;05:23:03.840;0.00;-0.19;1.12;Active/Dry;1007.4;25.6;;;;;;;;;;;;;;;;
AT-68_S1;07/03/2018;05:23:03.880;0.00;-0.25;1.19;Active/Dry;1007.4;25.6;;;;;;;;;;;;;;;;
AT-68_S1;07/03/2018;05:23:03.920;0.06;-0.19;1.19;Active/Dry;1007.4;25.6;;;;;;;;;;;;;;;;
AT-68_S1;07/03/2018;05:23:03.960;0.06;-0.19;1.19;Active/Dry;1007.4;25.6;;;;;;;;;;;;;;;;
AT-68_S1;07/03/2018;05:23:04.000;0.06;-0.06;1.38;Active/Dry;1006.6;25.5;;;;;;;
AT-68_S1;07/03/2018;05:23:04.040;0.38;-0.25;1.38;Active/Dry;1006.6;25.5;;;;;;;;;;;;;;;;
AT-68_S1;07/03/2018;05:23:04.080;0.25;-0.12;0.81;Active/Dry;1006.6;25.5;;;;;;;;;;;;;;;;
AT-68_S1;07/03/2018;05:23:04.120;0.12;0.06;0.56;Active/Dry;1006.6;25.5;;;;;;;;;;;;;;;;
AT-68_S1;07/03/2018;05:23:04.160;0.12;0.00;0.75;Active/Dry;1006.6;25.5;;;;;;;;;;;;;;;;
AT-68_S1;07/03/2018;05:23:04.200;0.12;-0.25;0.62;Active/Dry;1006.6;25.5;;;;;;;;;;;;;;;;
AT-68_S1;07/03/2018;05:23:04.240;0.00;-0.25;0.69;Active/Dry;1006.6;25.5;;;;;;;;;;;;;;;;
AT-68_S1;07/03/2018;05:23:04.280;-0.06;-0.25;0.81;Active/Dry;1006.6;25.5;;;;;;;;;;;;;;;;
AT-68_S1;07/03/2018;05:23:04.320;-0.12;-0.25;0.75;Active/Dry;1006.6;25.5;;;;;;;;;;;;;;;;
AT-68_S1;07/03/2018;05:23:04.360;-0.12;-0.25;0.81;Active/Dry;1006.6;25.5;;;;;;;;;;;;;;;;
AT-68_S1;07/03/2018;05:23:04.400;0.00;-0.31;1.06;Active/Dry;1006.6;25.5;;;;;;;;;;;;;;;;
AT-68_S1;07/03/2018;05:23:04.440;-0.06;-0.25;1.00;Active/Dry;1006.6;25.5;;;;;;;;;;;;;;;;
AT-68_S1;07/03/2018;05:23:04.480;0.00;-0.19;1.06;Active/Dry;1006.6;25.5;;;;;;;;;;;;;;;;
AT-68_S1;07/03/2018;05:23:04.520;0.19;-0.31;1.31;Active/Dry;1006.6;25.5;;;;;;;;;;;;;;;;
AT-68_S1;07/03/2018;05:23:04.560;0.06;-0.25;1.12;Active/Dry;1006.6;25.5;;;;;;;;;;;;;;;;
AT-68_S1;07/03/2018;05:23:04.600;0.25;-0.31;1.31;Active/Dry;1006.6;25.5;;;;;;;;;;;;;;;;
AT-68_S1;07/03/2018;05:23:04.640;0.31;-0.44;0.88;Active/Dry;1006.6;25.5;;;;;;;;;;;;;;;;
AT-68_S1;07/03/2018;05:23:04.680;0.06;-0.19;0.69;Active/Dry;1006.6;25.5;;;;;;;;;;;;;;;;
AT-68_S1;07/03/2018;05:23:04.720;0.19;-0.31;1.00;Active/Dry;1006.6;25.5;;;;;;;;;;;;;;;;
AT-68_S1;07/03/2018;05:23:04.760;0.06;-0.19;0.81;Active/Dry;1006.6;25.5;;;;;;;;;;;;;;;;
AT-68_S1;07/03/2018;05:23:04.800;0.00;-0.19;0.62;Active/Dry;1006.6;25.5;;;;;;;;;;;;;;;;
AT-68_S1;07/03/2018;05:23:04.840;-0.06;-0.12;0.62;Active/Dry;1006.6;25.5;;;;;;;;;;;;;;;;
AT-68_S1;07/03/2018;05:23:04.880;-0.06;-0.06;0.81;Active/Dry;1006.6;25.5;;;;;;;;;;;;;;;;
AT-68_S1;07/03/2018;05:23:04.920;-0.06;-0.06;0.81;Active/Dry;1006.6;25.5;;;;;;;;;;;;;;;;
AT-68_S1;07/03/2018;05:23:04.960;-0.06;-0.06;0.81;Active/Dry;1006.6;25.5;;;;;;;;;;;;;;;;
AT-68_S1;07/03/2018;05:23:05.000;0.00;-0.12;0.88;Active/Dry;1007.6;25.5;;;;;;;
AT-68_S1;07/03/2018;05:23:05.040;-0.06;-0.25;0.88;Active/Dry;1007.6;25.5;;;;;;;;;;;;;;;;
AT-68_S1;07/03/2018;05:23:05.080;-0.12;-0.19;0.94;Active/Dry;1007.6;25.5;;;;;;;;;;;;;;;;
AT-68_S1;07/03/2018;05:23:05.120;-0.06;-0.19;1.00;Active/Dry;1007.6;25.5;;;;;;;;;;;;;;;;
AT-68_S1;07/03/2018;05:23:05.160;0.06;-0.25;1.25;Active/Dry;1007.6;25.5;;;;;;;;;;;;;;;;
AT-68_S1;07/03/2018;05:23:05.200;-0.06;-0.12;1.06;Active/Dry;1007.6;25.5;;;;;;;;;;;;;;;;
AT-68_S1;07/03/2018;05:23:05.240;0.00;0.00;1.44;Active/Dry;1007.6;25.5;;;;;;;;;;;;;;;;
AT-68_S1;07/03/2018;05:23:05.280;0.31;-0.31;1.38;Active/Dry;1007.6;25.5;;;;;;;;;;;;;;;;
AT-68_S1;07/03/2018;05:23:05.320;0.19;-0.19;0.88;Active/Dry;1007.6;25.5;;;;;;;;;;;;;;;;
AT-68_S1;07/03/2018;05:23:05.360;0.19;0.06;0.75;Active/Dry;1007.6;25.5;;;;;;;;;;;;;;;;
AT-68_S1;07/03/2018;05:23:05.400;0.19;0.00;0.81;Active/Dry;1007.6;25.5;;;;;;;;;;;;;;;;
AT-68_S1;07/03/2018;05:23:05.440;0.00;-0.06;0.62;Active/Dry;1007.6;25.5;;;;;;;;;;;;;;;;
AT-68_S1;07/03/2018;05:23:05.480;-0.06;-0.12;0.62;Active/Dry;1007.6;25.5;;;;;;;;;;;;;;;;
AT-68_S1;07/03/2018;05:23:05.520;-0.12;-0.19;0.69;Active/Dry;1007.6;25.5;;;;;;;;;;;;;;;;
AT-68_S1;07/03/2018;05:23:05.560;-0.06;-0.25;0.81;Active/Dry;1007.6;25.5;;;;;;;;;;;;;;;;
AT-68_S1;07/03/2018;05:23:05.600;-0.06;-0.25;1.00;Active/Dry;1007.6;25.5;;;;;;;;;;;;;;;;
AT-68_S1;07/03/2018;05:23:05.640;0.00;-0.19;1.00;Active/Dry;1007.6;25.5;;;;;;;;;;;;;;;;
AT-68_S1;07/03/2018;05:23:05.680;-0.06;-0.19;1.00;Active/Dry;1007.6;25.5;;;;;;;;;;;;;;;;
AT-68_S1;07/03/2018;05:23:05.720;0.00;-0.19;1.06;Active/Dry;1007.6;25.5;;;;;;;;;;;;;;;;
AT-68_S1;07/03/2018;05:23:05.760;0.12;-0.31;1.19;Active/Dry;1007.6;25.5;;;;;;;;;;;;;;;;
AT-68_S1;07/03/2018;05:23:05.800;0.00;-0.19;1.06;Active/Dry;1007.6;25.5;;;;;;;;;;;;;;;;
AT-68_S1;07/03/2018;05:23:05.840;0.19;-0.25;1.31;Active/Dry;1007.6;25.5;;;;;;;;;;;;;;;;
AT-68_S1;07/03/2018;05:23:05.880;0.44;-0.50;1.25;Active/Dry;1007.6;25.5;;;;;;;;;;;;;;;;
AT-68_S1;07/03/2018;05:23:05.920;0.00;-0.19;0.56;Active/Dry;1007.6;25.5;;;;;;;;;;;;;;;;
AT-68_S1;07/03/2018;05:23:05.960;0.00;-0.19;0.56;Active/Dry;1007.6;25.5;;;;;;;;;;;;;;;;
AT-68_S1;07/03/2018;05:23:06.000;-0.06;-0.12;0.69;Active/Dry;1008.7;25.4;;;;;;;
AT-68_S1;07/03/2018;05:23:06.040;0.12;-0.19;0.94;Active/Dry;1008.7;25.4;;;;;;;;;;;;;;;;
AT-68_S1;07/03/2018;05:23:06.080;0.00;-0.25;0.75;Active/Dry;1008.7;25.4;;;;;;;;;;;;;;;;
AT-68_S1;07/03/2018;05:23:06.120;0.00;-0.25;0.69;Active/Dry;1008.7;25.4;;;;;;;;;;;;;;;;
AT-68_S1;07/03/2018;05:23:06.160;-0.06;-0.12;0.88;Active/Dry;1008.7;25.4;;;;;;;;;;;;;;;;
AT-68_S1;07/03/2018;05:23:06.200;-0.06;-0.12;0.94;Active/Dry;1008.7;25.4;;;;;;;;;;;;;;;;
AT-68_S1;07/03/2018;05:23:06.240;-0.06;-0.19;0.94;Active/Dry;1008.7;25.4;;;;;;;;;;;;;;;;
AT-68_S1;07/03/2018;05:23:06.280;-0.06;-0.31;0.94;Active/Dry;1008.7;25.4;;;;;;;;;;;;;;;;
AT-68_S1;07/03/2018;05:23:06.320;-0.12;-0.19;0.94;Active/Dry;1008.7;25.4;;;;;;;;;;;;;;;;
AT-68_S1;07/03/2018;05:23:06.360;0.00;-0.31;1.12;Active/Dry;1008.7;25.4;;;;;;;;;;;;;;;;
AT-68_S1;07/03/2018;05:23:06.400;0.00;-0.25;1.06;Active/Dry;1008.7;25.4;;;;;;;;;;;;;;;;
AT-68_S1;07/03/2018;05:23:06.440;-0.06;-0.06;1.00;Active/Dry;1008.7;25.4;;;;;;;;;;;;;;;;
AT-68_S1;07/03/2018;05:23:06.480;0.06;0.00;1.25;Active/Dry;1008.7;25.4;;;;;;;;;;;;;;;;
AT-68_S1;07/03/2018;05:23:06.520;0.44;-0.31;1.50;Active/Dry;1008.7;25.4;;;;;;;;;;;;;;;;
AT-68_S1;07/03/2018;05:23:06.560;0.19;-0.12;0.81;Active/Dry;1008.7;25.4;;;;;;;;;;;;;;;;
AT-68_S1;07/03/2018;05:23:06.600;0.06;0.19;0.75;Active/Dry;1008.7;25.4;;;;;;;;;;;;;;;;
AT-68_S1;07/03/2018;05:23:06.640;0.00;0.06;0.81;Active/Dry;1008.7;25.4;;;;;;;;;;;;;;;;
AT-68_S1;07/03/2018;05:23:06.680;0.00;-0.12;0.62;Active/Dry;1008.7;25.4;;;;;;;;;;;;;;;;
AT-68_S1;07/03/2018;05:23:06.720;-0.06;-0.19;0.81;Active/Dry;1008.7;25.4;;;;;;;;;;;;;;;;
AT-68_S1;07/03/2018;05:23:06.760;-0.12;-0.19;0.88;Active/Dry;1008.7;25.4;;;;;;;;;;;;;;;;
AT-68_S1;07/03/2018;05:23:06.800;-0.12;-0.19;0.88;Active/Dry;1008.7;25.4;;;;;;;;;;;;;;;;
AT-68_S1;07/03/2018;05:23:06.840;-0.12;-0.19;0.94;Active/Dry;1008.7;25.4;;;;;;;;;;;;;;;;
AT-68_S1;07/03/2018;05:23:06.880;-0.19;-0.12;0.94;Active/Dry;1008.7;25.4;;;;;;;;;;;;;;;;
AT-68_S1;07/03/2018;05:23:06.920;-0.19;-0.12;0.94;Active/Dry;1008.7;25.4;;;;;;;;;;;;;;;;
AT-68_S1;07/03/2018;05:23:06.960;-0.19;-0.12;0.94;Active/Dry;1008.7;25.4;;;;;;;;;;;;;;;;
AT-68_S1;07/03/2018;05:23:07.000;-0.19;-0.06;0.94;Active/Dry;1007.7;25.3;;;;;;;
AT-68_S1;07/03/2018;05:23:07.040;-0.12;-0.06;1.00;Active/Dry;1007.7;25.3;;;;;;;;;;;;;;;;
AT-68_S1;07/03/2018;05:23:07.080;-0.06;-0.12;1.19;Active/Dry;1007.7;25.3;;;;;;;;;;;;;;;;
AT-68_S1;07/03/2018;05:23:07.120;-0.12;-0.19;0.94;Active/Dry;1007.7;25.3;;;;;;;;;;;;;;;;
AT-68_S1;07/03/2018;05:23:07.160;-0.19;-0.06;1.06;Active/Dry;1007.7;25.3;;;;;;;;;;;;;;;;
AT-68_S1;07/03/2018;05:23:07.200;0.06;-0.19;1.38;Active/Dry;1007.7;25.3;;;;;;;;;;;;;;;;
AT-68_S1;07/03/2018;05:23:07.240;0.00;-0.19;0.81;Active/Dry;1007.7;25.3;;;;;;;;;;;;;;;;
AT-68_S1;07/03/2018;05:23:07.280;-0.12;-0.06;0.75;Active/Dry;1007.7;25.3;;;;;;;;;;;;;;;;
AT-68_S1;07/03/2018;05:23:07.320;-0.06;0.00;1.06;Active/Dry;1007.7;25.3;;;;;;;;;;;;;;;;
AT-68_S1;07/03/2018;05:23:07.360;-0.06;-0.06;0.81;Active/Dry;1007.7;25.3;;;;;;;;;;;;;;;;
AT-68_S1;07/03/2018;05:23:07.400;-0.12;-0.06;0.69;Active/Dry;1007.7;25.3;;;;;;;;;;;;;;;;
AT-68_S1;07/03/2018;05:23:07.440;-0.19;0.00;0.88;Active/Dry;1007.7;25.3;;;;;;;;;;;;;;;;
AT-68_S1;07/03/2018;05:23:07.480;-0.12;0.00;0.88;Active/Dry;1007.7;25.3;;;;;;;;;;;;;;;;
AT-68_S1;07/03/2018;05:23:07.520;-0.19;0.00;0.88;Active/Dry;1007.7;25.3;;;;;;;;;;;;;;;;
AT-68_S1;07/03/2018;05:23:07.560;-0.19;-0.06;0.81;Active/Dry;1007.7;25.3;;;;;;;;;;;;;;;;
AT-68_S1;07/03/2018;05:23:07.600;-0.31;0.00;0.94;Active/Dry;1007.7;25.3;;;;;;;;;;;;;;;;
AT-68_S1;07/03/2018;05:23:07.640;-0.19;-0.06;1.00;Active/Dry;1007.7;25.3;;;;;;;;;;;;;;;;
AT-68_S1;07/03/2018;05:23:07.680;-0.25;0.00;1.00;Active/Dry;1007.7;25.3;;;;;;;;;;;;;;;;
AT-68_S1;07/03/2018;05:23:07.720;-0.19;0.00;1.12;Active/Dry;1007.7;25.3;;;;;;;;;;;;;;;;
AT-68_S1;07/03/2018;05:23:07.760;-0.25;0.12;1.00;Active/Dry;1007.7;25.3;;;;;;;;;;;;;;;;
AT-68_S1;07/03/2018;05:23:07.800;-0.12;0.12;1.12;Active/Dry;1007.7;25.3;;;;;;;;;;;;;;;;
AT-68_S1;07/03/2018;05:23:07.840;0.12;0.00;1.38;Active/Dry;1007.7;25.3;;;;;;;;;;;;;;;;
AT-68_S1;07/03/2018;05:23:07.880;0.06;-0.06;0.81;Active/Dry;1007.7;25.3;;;;;;;;;;;;;;;;
AT-68_S1;07/03/2018;05:23:07.920;-0.06;0.12;0.75;Active/Dry;1007.7;25.3;;;;;;;;;;;;;;;;
AT-68_S1;07/03/2018;05:23:07.960;-0.06;0.12;0.75;Active/Dry;1007.7;25.3;;;;;;;;;;;;;;;;
AT-68_S1;07/03/2018;05:23:08.000;-0.06;0.12;0.88;Active/Dry;1006.8;25.3;;;;;;;
AT-68_S1;07/03/2018;05:23:08.040;-0.06;-0.06;0.88;Active/Dry;1006.8;25.3;;;;;;;;;;;;;;;;
AT-68_S1;07/03/2018;05:23:08.080;-0.19;-0.12;0.75;Active/Dry;1006.8;25.3;;;;;;;;;;;;;;;;
AT-68_S1;07/03/2018;05:23:08.120;-0.19;-0.12;0.81;Active/Dry;1006.8;25.3;;;;;;;;;;;;;;;;
AT-68_S1;07/03/2018;05:23:08.160;-0.12;-0.19;0.88;Active/Dry;1006.8;25.3;;;;;;;;;;;;;;;;
AT-68_S1;07/03/2018;05:23:08.200;0.00;-0.19;1.00;Active/Dry;1006.8;25.3;;;;;;;;;;;;;;;;
AT-68_S1;07/03/2018;05:23:08.240;-0.06;-0.19;0.94;Active/Dry;1006.8;25.3;;;;;;;;;;;;;;;;
AT-68_S1;07/03/2018;05:23:08.280;-0.19;-0.06;0.81;Active/Dry;1006.8;25.3;;;;;;;;;;;;;;;;
AT-68_S1;07/03/2018;05:23:08.320;-0.19;-0.12;0.94;Active/Dry;1006.8;25.3;;;;;;;;;;;;;;;;
AT-68_S1;07/03/2018;05:23:08.360;-0.06;-0.12;1.12;Active/Dry;1006.8;25.3;;;;;;;;;;;;;;;;
AT-68_S1;07/03/2018;05:23:08.400;0.06;-0.31;1.31;Active/Dry;1006.8;25.3;;;;;;;;;;;;;;;;
AT-68_S1;07/03/2018;05:23:08.440;-0.06;-0.19;1.00;Active/Dry;1006.8;25.3;;;;;;;;;;;;;;;;
AT-68_S1;07/03/2018;05:23:08.480;0.12;-0.12;1.25;Active/Dry;1006.8;25.3;;;;;;;;;;;;;;;;
AT-68_S1;07/03/2018;05:23:08.520;0.25;-0.31;1.06;Active/Dry;1006.8;25.3;;;;;;;;;;;;;;;;
AT-68_S1;07/03/2018;05:23:08.560;0.06;-0.19;0.69;Active/Dry;1006.8;25.3;;;;;;;;;;;;;;;;
AT-68_S1;07/03/2018;05:23:08.600;0.19;-0.19;1.06;Active/Dry;1006.8;25.3;;;;;;;;;;;;;;;;
AT-68_S1;07/03/2018;05:23:08.640;0.19;-0.25;0.94;Active/Dry;1006.8;25.3;;;;;;;;;;;;;;;;
AT-68_S1;07/03/2018;05:23:08.680;-0.06;-0.12;0.62;Active/Dry;1006.8;25.3;;;;;;;;;;;;;;;;
AT-68_S1;07/03/2018;05:23:08.720;-0.06;-0.06;0.69;Active/Dry;1006.8;25.3;;;;;;;;;;;;;;;;
AT-68_S1;07/03/2018;05:23:08.760;0.00;-0.12;0.94;Active/Dry;1006.8;25.3;;;;;;;;;;;;;;;;
AT-68_S1;07/03/2018;05:23:08.800;-0.06;-0.06;0.94;Active/Dry;1006.8;25.3;;;;;;;;;;;;;;;;
AT-68_S1;07/03/2018;05:23:08.840;0.00;-0.19;0.94;Active/Dry;1006.8;25.3;;;;;;;;;;;;;;;;
AT-68_S1;07/03/2018;05:23:08.880;-0.12;-0.12;0.81;Active/Dry;1006.8;25.3;;;;;;;;;;;;;;;;
AT-68_S1;07/03/2018;05:23:08.920;-0.12;-0.12;0.81;Active/Dry;1006.8;25.3;;;;;;;;;;;;;;;;
AT-68_S1;07/03/2018;05:23:08.960;-0.12;-0.12;0.81;Active/Dry;1006.8;25.3;;;;;;;;;;;;;;;;
AT-68_S1;07/03/2018;05:23:09.000;-0.06;-0.12;0.94;Active/Dry;1006.8;25.3;;;;;;;
AT-68_S1;07/03/2018;05:23:09.040;-0.06;-0.19;1.00;Active/Dry;1006.8;25.3;;;;;;;;;;;;;;;;
AT-68_S1;07/03/2018;05:23:09.080;-0.06;-0.25;1.00;Active/Dry;1006.8;25.3;;;;;;;;;;;;;;;;
AT-68_S1;07/03/2018;05:23:09.120;-0.06;-0.19;1.06;Active/Dry;1006.8;25.3;;;;;;;;;;;;;;;;
AT-68_S1;07/03/2018;05:23:09.160;0.00;-0.06;1.25;Active/Dry;1006.8;25.3;;;;;;;;;;;;;;;;
AT-68_S1;07/03/2018;05:23:09.200;0.31;-0.19;1.50;Active/Dry;1006.8;25.3;;;;;;;;;;;;;;;;
AT-68_S1;07/03/2018;05:23:09.240;0.25;-0.25;0.94;Active/Dry;1006.8;25.3;;;;;;;;;;;;;;;;
AT-68_S1;07/03/2018;05:23:09.280;0.00;0.06;0.56;Active/Dry;1006.8;25.3;;;;;;;;;;;;;;;;
AT-68_S1;07/03/2018;05:23:09.320;0.06;0.06;0.81;Active/Dry;1006.8;25.3;;;;;;;;;;;;;;;;
AT-68_S1;07/03/2018;05:23:09.360;0.12;-0.12;0.81;Active/Dry;1006.8;25.3;;;;;;;;;;;;;;;;
AT-68_S1;07/03/2018;05:23:09.400;0.00;-0.19;0.88;Active/Dry;1006.8;25.3;;;;;;;;;;;;;;;;
AT-68_S1;07/03/2018;05:23:09.440;-0.19;-0.12;0.75;Active/Dry;1006.8;25.3;;;;;;;;;;;;;;;;
AT-68_S1;07/03/2018;05:23:09.480;-0.12;-0.19;0.88;Active/Dry;1006.8;25.3;;;;;;;;;;;;;;;;
AT-68_S1;07/03/2018;05:23:09.520;0.00;-0.25;1.00;Active/Dry;1006.8;25.3;;;;;;;;;;;;;;;;
AT-68_S1;07/03/2018;05:23:09.560;0.00;-0.25;1.06;Active/Dry;1006.8;25.3;;;;;;;;;;;;;;;;
AT-68_S1;07/03/2018;05:23:09.600;-0.06;-0.12;0.94;Active/Dry;1006.8;25.3;;;;;;;;;;;;;;;;
AT-68_S1;07/03/2018;05:23:09.640;0.00;-0.12;0.94;Active/Dry;1006.8;25.3;;;;;;;;;;;;;;;;
AT-68_S1;07/03/2018;05:23:09.680;0.06;-0.06;1.00;Active/Dry;1006.8;25.3;;;;;;;;;;;;;;;;
AT-68_S1;07/03/2018;05:23:09.720;0.00;-0.06;0.88;Active/Dry;1006.8;25.3;;;;;;;;;;;;;;;;
AT-68_S1;07/03/2018;05:23:09.760;0.00;-0.06;0.88;Active/Dry;1006.8;25.3;;;;;;;;;;;;;;;;
AT-68_S1;07/03/2018;05:23:09.800;-0.06;-0.06;1.00;Active/Dry;1006.8;25.3;;;;;;;;;;;;;;;;
AT-68_S1;07/03/2018;05:23:09.840;-0.06;-0.19;1.12;Active/Dry;1006.8;25.3;;;;;;;;;;;;;;;;
AT-68_S1;07/03/2018;05:23:09.880;0.12;-0.31;1.19;Active/Dry;1006.8;25.3;;;;;;;;;;;;;;;;
AT-68_S1;07/03/2018;05:23:09.920;0.00;-0.31;0.81;Active/Dry;1006.8;25.3;;;;;;;;;;;;;;;;
[truncated: 320,377 more rows]
