# Supplementary material for: Machine learning enables improved runtime and precision for bio-loggers on seabirds
Source: Commun Biol. 2020 Oct 30;3:633. doi: 10.1038/s42003-020-01356-8 (PMC7603325; doi:10.1038/s42003-020-01356-8)
Supplement: Supplementary file 8 — Supplementary Software 1 [file 42003_2020_1356_MOESM8_ESM.zip › CodeAvailability/LowCostTreesExample/raw_data/axytrek_acc_example/session2.csv]

TagID;Date;Time;X;Y;Z;Activity;Pressure;Temperature;location-lat;location-lon;height-above-msl;ground-speed;satellite-count;hdop;maximum-signal-strength
AT-68_S1;09/03/2018;05:18:42.000;-0.50;0.50;0.69;Inactive/Dry;1007.3;25.7;;;;;;;
AT-68_S1;09/03/2018;05:18:42.040;-0.44;0.50;0.75;Inactive/Dry;1007.3;25.7;;;;;;;;;;;;;;;;
AT-68_S1;09/03/2018;05:18:42.080;-0.50;0.50;0.81;Inactive/Dry;1007.3;25.7;;;;;;;;;;;;;;;;
AT-68_S1;09/03/2018;05:18:42.120;-0.50;0.44;0.75;Inactive/Dry;1007.3;25.7;;;;;;;;;;;;;;;;
AT-68_S1;09/03/2018;05:18:42.160;-0.50;0.38;0.81;Inactive/Dry;1007.3;25.7;;;;;;;;;;;;;;;;
AT-68_S1;09/03/2018;05:18:42.200;-0.50;0.38;0.69;Inactive/Dry;1007.3;25.7;;;;;;;;;;;;;;;;
AT-68_S1;09/03/2018;05:18:42.240;-0.56;0.31;0.62;Inactive/Dry;1007.3;25.7;;;;;;;;;;;;;;;;
AT-68_S1;09/03/2018;05:18:42.280;-0.44;0.31;0.81;Inactive/Dry;1007.3;25.7;;;;;;;;;;;;;;;;
AT-68_S1;09/03/2018;05:18:42.320;-0.44;0.38;0.88;Inactive/Dry;1007.3;25.7;;;;;;;;;;;;;;;;
AT-68_S1;09/03/2018;05:18:42.360;-0.38;0.38;0.81;Inactive/Dry;1007.3;25.7;;;;;;;;;;;;;;;;
AT-68_S1;09/03/2018;05:18:42.400;-0.44;0.38;0.88;Inactive/Dry;1007.3;25.7;;;;;;;;;;;;;;;;
AT-68_S1;09/03/2018;05:18:42.440;-0.31;0.38;0.81;Inactive/Dry;1007.3;25.7;;;;;;;;;;;;;;;;
AT-68_S1;09/03/2018;05:18:42.480;-0.19;0.31;0.81;Inactive/Dry;1007.3;25.7;;;;;;;;;;;;;;;;
AT-68_S1;09/03/2018;05:18:42.520;-0.31;0.25;0.75;Inactive/Dry;1007.3;25.7;;;;;;;;;;;;;;;;
AT-68_S1;09/03/2018;05:18:42.560;-0.31;0.25;0.75;Inactive/Dry;1007.3;25.7;;;;;;;;;;;;;;;;
AT-68_S1;09/03/2018;05:18:42.600;-0.38;0.44;0.94;Inactive/Dry;1007.3;25.7;;;;;;;;;;;;;;;;
AT-68_S1;09/03/2018;05:18:42.640;-0.44;0.31;0.94;Inactive/Dry;1007.3;25.7;;;;;;;;;;;;;;;;
AT-68_S1;09/03/2018;05:18:42.680;-0.44;0.31;0.88;Inactive/Dry;1007.3;25.7;;;;;;;;;;;;;;;;
AT-68_S1;09/03/2018;05:18:42.720;-0.38;0.25;1.00;Inactive/Dry;1007.3;25.7;;;;;;;;;;;;;;;;
AT-68_S1;09/03/2018;05:18:42.760;-0.25;0.19;1.19;Inactive/Dry;1007.3;25.7;;;;;;;;;;;;;;;;
AT-68_S1;09/03/2018;05:18:42.800;-0.44;0.31;0.69;Inactive/Dry;1007.3;25.7;;;;;;;;;;;;;;;;
AT-68_S1;09/03/2018;05:18:42.840;-0.31;0.25;0.94;Inactive/Dry;1007.3;25.7;;;;;;;;;;;;;;;;
AT-68_S1;09/03/2018;05:18:42.880;-0.25;0.19;0.94;Inactive/Dry;1007.3;25.7;;;;;;;;;;;;;;;;
AT-68_S1;09/03/2018;05:18:42.920;-0.25;0.19;0.94;Inactive/Dry;1007.3;25.7;;;;;;;;;;;;;;;;
AT-68_S1;09/03/2018;05:18:42.960;-0.25;0.19;0.94;Inactive/Dry;1007.3;25.7;;;;;;;;;;;;;;;;
AT-68_S1;09/03/2018;05:18:43.000;-0.25;0.12;0.88;Active/Dry;1006.8;25.7;;;;;;;
AT-68_S1;09/03/2018;05:18:43.040;-0.31;0.06;0.94;Active/Dry;1006.8;25.7;;;;;;;;;;;;;;;;
AT-68_S1;09/03/2018;05:18:43.080;-0.12;0.12;0.81;Active/Dry;1006.8;25.7;;;;;;;;;;;;;;;;
AT-68_S1;09/03/2018;05:18:43.120;-0.06;0.00;0.88;Active/Dry;1006.8;25.7;;;;;;;;;;;;;;;;
AT-68_S1;09/03/2018;05:18:43.160;0.06;-0.06;1.06;Active/Dry;1006.8;25.7;;;;;;;;;;;;;;;;
AT-68_S1;09/03/2018;05:18:43.200;-0.06;0.00;0.88;Active/Dry;1006.8;25.7;;;;;;;;;;;;;;;;
AT-68_S1;09/03/2018;05:18:43.240;0.06;-0.06;0.88;Active/Dry;1006.8;25.7;;;;;;;;;;;;;;;;
AT-68_S1;09/03/2018;05:18:43.280;0.19;-0.12;0.94;Active/Dry;1006.8;25.7;;;;;;;;;;;;;;;;
AT-68_S1;09/03/2018;05:18:43.320;0.19;-0.06;1.00;Active/Dry;1006.8;25.7;;;;;;;;;;;;;;;;
AT-68_S1;09/03/2018;05:18:43.360;0.06;-0.06;1.06;Active/Dry;1006.8;25.7;;;;;;;;;;;;;;;;
AT-68_S1;09/03/2018;05:18:43.400;-0.06;-0.19;0.81;Active/Dry;1006.8;25.7;;;;;;;;;;;;;;;;
AT-68_S1;09/03/2018;05:18:43.440;0.19;-0.19;0.94;Active/Dry;1006.8;25.7;;;;;;;;;;;;;;;;
AT-68_S1;09/03/2018;05:18:43.480;0.06;-0.06;1.31;Active/Dry;1006.8;25.7;;;;;;;;;;;;;;;;
AT-68_S1;09/03/2018;05:18:43.520;-0.19;-0.06;0.88;Active/Dry;1006.8;25.7;;;;;;;;;;;;;;;;
AT-68_S1;09/03/2018;05:18:43.560;0.12;-0.19;0.75;Active/Dry;1006.8;25.7;;;;;;;;;;;;;;;;
AT-68_S1;09/03/2018;05:18:43.600;-0.06;-0.06;0.94;Active/Dry;1006.8;25.7;;;;;;;;;;;;;;;;
AT-68_S1;09/03/2018;05:18:43.640;0.12;-0.19;0.81;Active/Dry;1006.8;25.7;;;;;;;;;;;;;;;;
AT-68_S1;09/03/2018;05:18:43.680;0.00;-0.12;0.81;Active/Dry;1006.8;25.7;;;;;;;;;;;;;;;;
AT-68_S1;09/03/2018;05:18:43.720;0.00;-0.19;0.81;Active/Dry;1006.8;25.7;;;;;;;;;;;;;;;;
AT-68_S1;09/03/2018;05:18:43.760;0.19;-0.12;0.81;Active/Dry;1006.8;25.7;;;;;;;;;;;;;;;;
AT-68_S1;09/03/2018;05:18:43.800;0.19;-0.12;0.81;Active/Dry;1006.8;25.7;;;;;;;;;;;;;;;;
AT-68_S1;09/03/2018;05:18:43.840;0.25;-0.19;0.94;Active/Dry;1006.8;25.7;;;;;;;;;;;;;;;;
AT-68_S1;09/03/2018;05:18:43.880;0.19;-0.25;0.81;Active/Dry;1006.8;25.7;;;;;;;;;;;;;;;;
AT-68_S1;09/03/2018;05:18:43.920;0.19;-0.25;0.81;Active/Dry;1006.8;25.7;;;;;;;;;;;;;;;;
AT-68_S1;09/03/2018;05:18:43.960;0.19;-0.25;0.81;Active/Dry;1006.8;25.7;;;;;;;;;;;;;;;;
AT-68_S1;09/03/2018;05:18:44.000;0.25;-0.12;0.81;Active/Dry;1007;25.7;;;;;;;
AT-68_S1;09/03/2018;05:18:44.040;0.19;-0.19;1.06;Active/Dry;1007;25.7;;;;;;;;;;;;;;;;
AT-68_S1;09/03/2018;05:18:44.080;0.25;-0.12;0.75;Active/Dry;1007;25.7;;;;;;;;;;;;;;;;
AT-68_S1;09/03/2018;05:18:44.120;0.38;-0.06;1.00;Active/Dry;1007;25.7;;;;;;;;;;;;;;;;
AT-68_S1;09/03/2018;05:18:44.160;0.06;-0.06;1.12;Active/Dry;1007;25.7;;;;;;;;;;;;;;;;
AT-68_S1;09/03/2018;05:18:44.200;0.12;-0.06;0.94;Active/Dry;1007;25.7;;;;;;;;;;;;;;;;
AT-68_S1;09/03/2018;05:18:44.240;0.31;0.00;0.69;Active/Dry;1007;25.7;;;;;;;;;;;;;;;;
AT-68_S1;09/03/2018;05:18:44.280;0.12;-0.06;0.88;Active/Dry;1007;25.7;;;;;;;;;;;;;;;;
AT-68_S1;09/03/2018;05:18:44.320;0.12;-0.12;0.75;Active/Dry;1007;25.7;;;;;;;;;;;;;;;;
AT-68_S1;09/03/2018;05:18:44.360;0.25;-0.19;0.75;Active/Dry;1007;25.7;;;;;;;;;;;;;;;;
AT-68_S1;09/03/2018;05:18:44.400;0.25;-0.19;0.81;Active/Dry;1007;25.7;;;;;;;;;;;;;;;;
AT-68_S1;09/03/2018;05:18:44.440;0.25;-0.12;0.81;Active/Dry;1007;25.7;;;;;;;;;;;;;;;;
AT-68_S1;09/03/2018;05:18:44.480;0.25;-0.12;1.00;Active/Dry;1007;25.7;;;;;;;;;;;;;;;;
AT-68_S1;09/03/2018;05:18:44.520;0.31;-0.12;0.94;Active/Dry;1007;25.7;;;;;;;;;;;;;;;;
AT-68_S1;09/03/2018;05:18:44.560;0.25;-0.06;0.88;Active/Dry;1007;25.7;;;;;;;;;;;;;;;;
AT-68_S1;09/03/2018;05:18:44.600;0.31;-0.06;0.88;Active/Dry;1007;25.7;;;;;;;;;;;;;;;;
AT-68_S1;09/03/2018;05:18:44.640;0.19;-0.12;1.06;Active/Dry;1007;25.7;;;;;;;;;;;;;;;;
AT-68_S1;09/03/2018;05:18:44.680;0.12;-0.19;0.94;Active/Dry;1007;25.7;;;;;;;;;;;;;;;;
AT-68_S1;09/03/2018;05:18:44.720;0.31;-0.19;1.12;Active/Dry;1007;25.7;;;;;;;;;;;;;;;;
AT-68_S1;09/03/2018;05:18:44.760;0.06;-0.19;1.12;Active/Dry;1007;25.7;;;;;;;;;;;;;;;;
AT-68_S1;09/03/2018;05:18:44.800;-0.06;-0.25;0.88;Active/Dry;1007;25.7;;;;;;;;;;;;;;;;
AT-68_S1;09/03/2018;05:18:44.840;0.00;-0.31;0.81;Active/Dry;1007;25.7;;;;;;;;;;;;;;;;
AT-68_S1;09/03/2018;05:18:44.880;0.00;-0.31;0.88;Active/Dry;1007;25.7;;;;;;;;;;;;;;;;
AT-68_S1;09/03/2018;05:18:44.920;-0.06;-0.25;1.06;Active/Dry;1007;25.7;;;;;;;;;;;;;;;;
AT-68_S1;09/03/2018;05:18:44.960;-0.06;-0.25;1.06;Active/Dry;1007;25.7;;;;;;;;;;;;;;;;
AT-68_S1;09/03/2018;05:18:45.000;-0.06;-0.19;1.06;Active/Dry;1006.2;25.7;;;;;;;
AT-68_S1;09/03/2018;05:18:45.040;-0.06;-0.19;0.88;Active/Dry;1006.2;25.7;;;;;;;;;;;;;;;;
AT-68_S1;09/03/2018;05:18:45.080;0.00;-0.12;0.75;Active/Dry;1006.2;25.7;;;;;;;;;;;;;;;;
AT-68_S1;09/03/2018;05:18:45.120;0.06;-0.12;0.81;Active/Dry;1006.2;25.7;;;;;;;;;;;;;;;;
AT-68_S1;09/03/2018;05:18:45.160;0.06;-0.12;0.88;Active/Dry;1006.2;25.7;;;;;;;;;;;;;;;;
AT-68_S1;09/03/2018;05:18:45.200;0.06;-0.19;0.94;Active/Dry;1006.2;25.7;;;;;;;;;;;;;;;;
AT-68_S1;09/03/2018;05:18:45.240;0.06;-0.19;0.88;Active/Dry;1006.2;25.7;;;;;;;;;;;;;;;;
AT-68_S1;09/03/2018;05:18:45.280;0.06;-0.19;0.94;Active/Dry;1006.2;25.7;;;;;;;;;;;;;;;;
AT-68_S1;09/03/2018;05:18:45.320;0.06;-0.19;1.00;Active/Dry;1006.2;25.7;;;;;;;;;;;;;;;;
AT-68_S1;09/03/2018;05:18:45.360;0.06;-0.06;1.12;Active/Dry;1006.2;25.7;;;;;;;;;;;;;;;;
AT-68_S1;09/03/2018;05:18:45.400;0.00;-0.06;1.31;Active/Dry;1006.2;25.7;;;;;;;;;;;;;;;;
AT-68_S1;09/03/2018;05:18:45.440;-0.06;-0.06;1.00;Active/Dry;1006.2;25.7;;;;;;;;;;;;;;;;
AT-68_S1;09/03/2018;05:18:45.480;-0.06;-0.06;0.88;Active/Dry;1006.2;25.7;;;;;;;;;;;;;;;;
AT-68_S1;09/03/2018;05:18:45.520;0.00;-0.06;0.81;Active/Dry;1006.2;25.7;;;;;;;;;;;;;;;;
AT-68_S1;09/03/2018;05:18:45.560;0.00;0.00;0.94;Active/Dry;1006.2;25.7;;;;;;;;;;;;;;;;
AT-68_S1;09/03/2018;05:18:45.600;-0.12;0.00;1.06;Active/Dry;1006.2;25.7;;;;;;;;;;;;;;;;
AT-68_S1;09/03/2018;05:18:45.640;-0.12;0.00;1.00;Active/Dry;1006.2;25.7;;;;;;;;;;;;;;;;
AT-68_S1;09/03/2018;05:18:45.680;-0.06;-0.06;0.88;Active/Dry;1006.2;25.7;;;;;;;;;;;;;;;;
AT-68_S1;09/03/2018;05:18:45.720;0.00;-0.06;0.81;Active/Dry;1006.2;25.7;;;;;;;;;;;;;;;;
AT-68_S1;09/03/2018;05:18:45.760;0.00;-0.06;0.94;Active/Dry;1006.2;25.7;;;;;;;;;;;;;;;;
AT-68_S1;09/03/2018;05:18:45.800;0.00;-0.06;0.94;Active/Dry;1006.2;25.7;;;;;;;;;;;;;;;;
AT-68_S1;09/03/2018;05:18:45.840;0.00;-0.06;1.00;Active/Dry;1006.2;25.7;;;;;;;;;;;;;;;;
AT-68_S1;09/03/2018;05:18:45.880;0.00;-0.06;1.06;Active/Dry;1006.2;25.7;;;;;;;;;;;;;;;;
AT-68_S1;09/03/2018;05:18:45.920;0.00;-0.06;1.06;Active/Dry;1006.2;25.7;;;;;;;;;;;;;;;;
AT-68_S1;09/03/2018;05:18:45.960;0.00;-0.06;1.06;Active/Dry;1006.2;25.7;;;;;;;;;;;;;;;;
AT-68_S1;09/03/2018;05:18:46.000;-0.06;-0.06;1.00;Active/Dry;1006.8;25.7;;;;;;;
AT-68_S1;09/03/2018;05:18:46.040;0.00;0.00;1.00;Active/Dry;1006.8;25.7;;;;;;;;;;;;;;;;
AT-68_S1;09/03/2018;05:18:46.080;0.00;0.06;0.94;Active/Dry;1006.8;25.7;;;;;;;;;;;;;;;;
AT-68_S1;09/03/2018;05:18:46.120;0.06;0.06;0.94;Active/Dry;1006.8;25.7;;;;;;;;;;;;;;;;
AT-68_S1;09/03/2018;05:18:46.160;0.00;0.06;0.88;Active/Dry;1006.8;25.7;;;;;;;;;;;;;;;;
AT-68_S1;09/03/2018;05:18:46.200;0.06;0.00;0.81;Active/Dry;1006.8;25.7;;;;;;;;;;;;;;;;
AT-68_S1;09/03/2018;05:18:46.240;0.06;0.00;0.81;Active/Dry;1006.8;25.7;;;;;;;;;;;;;;;;
AT-68_S1;09/03/2018;05:18:46.280;0.00;-0.06;0.81;Active/Dry;1006.8;25.7;;;;;;;;;;;;;;;;
AT-68_S1;09/03/2018;05:18:46.320;0.06;-0.06;0.94;Active/Dry;1006.8;25.7;;;;;;;;;;;;;;;;
AT-68_S1;09/03/2018;05:18:46.360;0.06;-0.06;0.94;Active/Dry;1006.8;25.7;;;;;;;;;;;;;;;;
AT-68_S1;09/03/2018;05:18:46.400;0.06;-0.06;1.06;Active/Dry;1006.8;25.7;;;;;;;;;;;;;;;;
AT-68_S1;09/03/2018;05:18:46.440;0.00;-0.06;1.06;Active/Dry;1006.8;25.7;;;;;;;;;;;;;;;;
AT-68_S1;09/03/2018;05:18:46.480;0.00;-0.06;0.94;Active/Dry;1006.8;25.7;;;;;;;;;;;;;;;;
AT-68_S1;09/03/2018;05:18:46.520;-0.06;-0.12;0.88;Active/Dry;1006.8;25.7;;;;;;;;;;;;;;;;
AT-68_S1;09/03/2018;05:18:46.560;-0.06;-0.06;1.00;Active/Dry;1006.8;25.7;;;;;;;;;;;;;;;;
AT-68_S1;09/03/2018;05:18:46.600;-0.06;0.00;1.00;Active/Dry;1006.8;25.7;;;;;;;;;;;;;;;;
AT-68_S1;09/03/2018;05:18:46.640;0.06;0.06;1.12;Active/Dry;1006.8;25.7;;;;;;;;;;;;;;;;
AT-68_S1;09/03/2018;05:18:46.680;0.00;0.12;1.06;Active/Dry;1006.8;25.7;;;;;;;;;;;;;;;;
AT-68_S1;09/03/2018;05:18:46.720;0.06;0.12;0.81;Active/Dry;1006.8;25.7;;;;;;;;;;;;;;;;
AT-68_S1;09/03/2018;05:18:46.760;0.06;0.12;0.81;Active/Dry;1006.8;25.7;;;;;;;;;;;;;;;;
AT-68_S1;09/03/2018;05:18:46.800;0.06;0.06;0.81;Active/Dry;1006.8;25.7;;;;;;;;;;;;;;;;
AT-68_S1;09/03/2018;05:18:46.840;0.06;0.06;0.94;Active/Dry;1006.8;25.7;;;;;;;;;;;;;;;;
AT-68_S1;09/03/2018;05:18:46.880;0.06;0.00;0.94;Active/Dry;1006.8;25.7;;;;;;;;;;;;;;;;
AT-68_S1;09/03/2018;05:18:46.920;0.06;0.00;0.94;Active/Dry;1006.8;25.7;;;;;;;;;;;;;;;;
AT-68_S1;09/03/2018;05:18:46.960;0.06;0.00;0.94;Active/Dry;1006.8;25.7;;;;;;;;;;;;;;;;
AT-68_S1;09/03/2018;05:18:47.000;0.06;0.00;1.00;Active/Dry;1006.8;25.7;;;;;;;
AT-68_S1;09/03/2018;05:18:47.040;0.00;0.06;0.94;Active/Dry;1006.8;25.7;;;;;;;;;;;;;;;;
AT-68_S1;09/03/2018;05:18:47.080;0.06;0.06;0.94;Active/Dry;1006.8;25.7;;;;;;;;;;;;;;;;
AT-68_S1;09/03/2018;05:18:47.120;0.06;0.06;0.88;Active/Dry;1006.8;25.7;;;;;;;;;;;;;;;;
AT-68_S1;09/03/2018;05:18:47.160;0.06;0.12;0.88;Active/Dry;1006.8;25.7;;;;;;;;;;;;;;;;
AT-68_S1;09/03/2018;05:18:47.200;0.06;0.06;0.88;Active/Dry;1006.8;25.7;;;;;;;;;;;;;;;;
AT-68_S1;09/03/2018;05:18:47.240;0.12;0.06;0.81;Active/Dry;1006.8;25.7;;;;;;;;;;;;;;;;
AT-68_S1;09/03/2018;05:18:47.280;0.12;0.00;0.94;Active/Dry;1006.8;25.7;;;;;;;;;;;;;;;;
AT-68_S1;09/03/2018;05:18:47.320;0.12;0.00;1.00;Active/Dry;1006.8;25.7;;;;;;;;;;;;;;;;
AT-68_S1;09/03/2018;05:18:47.360;0.00;-0.06;1.00;Active/Dry;1006.8;25.7;;;;;;;;;;;;;;;;
AT-68_S1;09/03/2018;05:18:47.400;0.06;-0.06;0.94;Active/Dry;1006.8;25.7;;;;;;;;;;;;;;;;
AT-68_S1;09/03/2018;05:18:47.440;0.00;-0.06;0.88;Active/Dry;1006.8;25.7;;;;;;;;;;;;;;;;
AT-68_S1;09/03/2018;05:18:47.480;-0.06;-0.12;1.00;Active/Dry;1006.8;25.7;;;;;;;;;;;;;;;;
AT-68_S1;09/03/2018;05:18:47.520;-0.06;-0.12;1.00;Active/Dry;1006.8;25.7;;;;;;;;;;;;;;;;
AT-68_S1;09/03/2018;05:18:47.560;0.00;-0.06;1.00;Active/Dry;1006.8;25.7;;;;;;;;;;;;;;;;
AT-68_S1;09/03/2018;05:18:47.600;0.06;-0.06;0.94;Active/Dry;1006.8;25.7;;;;;;;;;;;;;;;;
AT-68_S1;09/03/2018;05:18:47.640;0.00;0.00;1.00;Active/Dry;1006.8;25.7;;;;;;;;;;;;;;;;
AT-68_S1;09/03/2018;05:18:47.680;0.00;0.06;0.94;Active/Dry;1006.8;25.7;;;;;;;;;;;;;;;;
AT-68_S1;09/03/2018;05:18:47.720;0.06;0.00;0.81;Active/Dry;1006.8;25.7;;;;;;;;;;;;;;;;
AT-68_S1;09/03/2018;05:18:47.760;0.06;0.06;0.94;Active/Dry;1006.8;25.7;;;;;;;;;;;;;;;;
AT-68_S1;09/03/2018;05:18:47.800;0.06;0.06;0.88;Active/Dry;1006.8;25.7;;;;;;;;;;;;;;;;
AT-68_S1;09/03/2018;05:18:47.840;0.00;0.06;0.81;Active/Dry;1006.8;25.7;;;;;;;;;;;;;;;;
AT-68_S1;09/03/2018;05:18:47.880;0.00;0.06;0.81;Active/Dry;1006.8;25.7;;;;;;;;;;;;;;;;
AT-68_S1;09/03/2018;05:18:47.920;0.00;0.06;0.81;Active/Dry;1006.8;25.7;;;;;;;;;;;;;;;;
AT-68_S1;09/03/2018;05:18:47.960;0.00;0.06;0.81;Active/Dry;1006.8;25.7;;;;;;;;;;;;;;;;
AT-68_S1;09/03/2018;05:18:48.000;0.00;0.06;0.81;Active/Dry;1006.3;25.7;;;;;;;
AT-68_S1;09/03/2018;05:18:48.040;0.00;0.06;0.88;Active/Dry;1006.3;25.7;;;;;;;;;;;;;;;;
AT-68_S1;09/03/2018;05:18:48.080;0.00;0.06;0.88;Active/Dry;1006.3;25.7;;;;;;;;;;;;;;;;
AT-68_S1;09/03/2018;05:18:48.120;-0.06;0.12;1.00;Active/Dry;1006.3;25.7;;;;;;;;;;;;;;;;
AT-68_S1;09/03/2018;05:18:48.160;-0.06;0.12;1.19;Active/Dry;1006.3;25.7;;;;;;;;;;;;;;;;
AT-68_S1;09/03/2018;05:18:48.200;-0.12;0.12;0.88;Active/Dry;1006.3;25.7;;;;;;;;;;;;;;;;
AT-68_S1;09/03/2018;05:18:48.240;-0.06;0.19;0.75;Active/Dry;1006.3;25.7;;;;;;;;;;;;;;;;
AT-68_S1;09/03/2018;05:18:48.280;-0.06;0.19;0.88;Active/Dry;1006.3;25.7;;;;;;;;;;;;;;;;
AT-68_S1;09/03/2018;05:18:48.320;-0.12;0.19;1.06;Active/Dry;1006.3;25.7;;;;;;;;;;;;;;;;
AT-68_S1;09/03/2018;05:18:48.360;-0.12;0.19;1.00;Active/Dry;1006.3;25.7;;;;;;;;;;;;;;;;
AT-68_S1;09/03/2018;05:18:48.400;-0.06;0.19;0.81;Active/Dry;1006.3;25.7;;;;;;;;;;;;;;;;
AT-68_S1;09/03/2018;05:18:48.440;-0.12;0.12;1.00;Active/Dry;1006.3;25.7;;;;;;;;;;;;;;;;
AT-68_S1;09/03/2018;05:18:48.480;-0.12;0.19;1.06;Active/Dry;1006.3;25.7;;;;;;;;;;;;;;;;
AT-68_S1;09/03/2018;05:18:48.520;-0.12;0.19;0.94;Active/Dry;1006.3;25.7;;;;;;;;;;;;;;;;
AT-68_S1;09/03/2018;05:18:48.560;-0.12;0.19;0.94;Active/Dry;1006.3;25.7;;;;;;;;;;;;;;;;
AT-68_S1;09/03/2018;05:18:48.600;-0.12;0.12;0.88;Active/Dry;1006.3;25.7;;;;;;;;;;;;;;;;
AT-68_S1;09/03/2018;05:18:48.640;-0.19;0.12;0.88;Active/Dry;1006.3;25.7;;;;;;;;;;;;;;;;
AT-68_S1;09/03/2018;05:18:48.680;-0.12;0.06;0.88;Active/Dry;1006.3;25.7;;;;;;;;;;;;;;;;
AT-68_S1;09/03/2018;05:18:48.720;-0.12;0.06;0.94;Active/Dry;1006.3;25.7;;;;;;;;;;;;;;;;
AT-68_S1;09/03/2018;05:18:48.760;-0.19;0.06;1.00;Active/Dry;1006.3;25.7;;;;;;;;;;;;;;;;
AT-68_S1;09/03/2018;05:18:48.800;-0.19;0.12;0.94;Active/Dry;1006.3;25.7;;;;;;;;;;;;;;;;
AT-68_S1;09/03/2018;05:18:48.840;-0.12;0.12;1.00;Active/Dry;1006.3;25.7;;;;;;;;;;;;;;;;
AT-68_S1;09/03/2018;05:18:48.880;-0.19;0.19;1.00;Active/Dry;1006.3;25.7;;;;;;;;;;;;;;;;
AT-68_S1;09/03/2018;05:18:48.920;-0.12;0.25;0.81;Active/Dry;1006.3;25.7;;;;;;;;;;;;;;;;
AT-68_S1;09/03/2018;05:18:48.960;-0.12;0.25;0.81;Active/Dry;1006.3;25.7;;;;;;;;;;;;;;;;
AT-68_S1;09/03/2018;05:18:49.000;-0.06;0.31;0.88;Active/Dry;1007;25.7;;;;;;;
AT-68_S1;09/03/2018;05:18:49.040;-0.12;0.31;0.88;Active/Dry;1007;25.7;;;;;;;;;;;;;;;;
AT-68_S1;09/03/2018;05:18:49.080;-0.06;0.31;0.94;Active/Dry;1007;25.7;;;;;;;;;;;;;;;;
AT-68_S1;09/03/2018;05:18:49.120;-0.06;0.31;0.94;Active/Dry;1007;25.7;;;;;;;;;;;;;;;;
AT-68_S1;09/03/2018;05:18:49.160;-0.06;0.25;0.88;Active/Dry;1007;25.7;;;;;;;;;;;;;;;;
AT-68_S1;09/03/2018;05:18:49.200;0.00;0.31;0.88;Active/Dry;1007;25.7;;;;;;;;;;;;;;;;
AT-68_S1;09/03/2018;05:18:49.240;-0.06;0.31;0.81;Active/Dry;1007;25.7;;;;;;;;;;;;;;;;
AT-68_S1;09/03/2018;05:18:49.280;-0.12;0.25;0.81;Active/Dry;1007;25.7;;;;;;;;;;;;;;;;
AT-68_S1;09/03/2018;05:18:49.320;0.00;0.25;0.88;Active/Dry;1007;25.7;;;;;;;;;;;;;;;;
AT-68_S1;09/03/2018;05:18:49.360;0.00;0.31;0.94;Active/Dry;1007;25.7;;;;;;;;;;;;;;;;
AT-68_S1;09/03/2018;05:18:49.400;-0.06;0.31;0.94;Active/Dry;1007;25.7;;;;;;;;;;;;;;;;
AT-68_S1;09/03/2018;05:18:49.440;0.00;0.25;0.88;Active/Dry;1007;25.7;;;;;;;;;;;;;;;;
AT-68_S1;09/03/2018;05:18:49.480;0.00;0.31;0.94;Active/Dry;1007;25.7;;;;;;;;;;;;;;;;
AT-68_S1;09/03/2018;05:18:49.520;0.00;0.25;0.88;Active/Dry;1007;25.7;;;;;;;;;;;;;;;;
AT-68_S1;09/03/2018;05:18:49.560;0.06;0.31;0.81;Active/Dry;1007;25.7;;;;;;;;;;;;;;;;
AT-68_S1;09/03/2018;05:18:49.600;0.00;0.25;0.88;Active/Dry;1007;25.7;;;;;;;;;;;;;;;;
AT-68_S1;09/03/2018;05:18:49.640;0.00;0.25;0.81;Active/Dry;1007;25.7;;;;;;;;;;;;;;;;
AT-68_S1;09/03/2018;05:18:49.680;-0.06;0.25;0.88;Active/Dry;1007;25.7;;;;;;;;;;;;;;;;
AT-68_S1;09/03/2018;05:18:49.720;-0.06;0.25;0.88;Active/Dry;1007;25.7;;;;;;;;;;;;;;;;
AT-68_S1;09/03/2018;05:18:49.760;0.00;0.25;0.94;Active/Dry;1007;25.7;;;;;;;;;;;;;;;;
AT-68_S1;09/03/2018;05:18:49.800;0.00;0.19;0.81;Active/Dry;1007;25.7;;;;;;;;;;;;;;;;
AT-68_S1;09/03/2018;05:18:49.840;0.06;0.25;0.88;Active/Dry;1007;25.7;;;;;;;;;;;;;;;;
AT-68_S1;09/03/2018;05:18:49.880;0.00;0.25;0.94;Active/Dry;1007;25.7;;;;;;;;;;;;;;;;
AT-68_S1;09/03/2018;05:18:49.920;0.00;0.25;0.94;Active/Dry;1007;25.7;;;;;;;;;;;;;;;;
AT-68_S1;09/03/2018;05:18:49.960;-0.06;0.25;0.94;Active/Dry;1007;25.7;;;;;;;;;;;;;;;;
AT-68_S1;09/03/2018;05:18:50.000;0.00;0.25;0.88;Active/Dry;1007;25.7;;;;;;;
AT-68_S1;09/03/2018;05:18:50.040;0.00;0.31;0.88;Active/Dry;1007;25.7;;;;;;;;;;;;;;;;
AT-68_S1;09/03/2018;05:18:50.080;-0.06;0.25;0.88;Active/Dry;1007;25.7;;;;;;;;;;;;;;;;
AT-68_S1;09/03/2018;05:18:50.120;0.00;0.25;0.88;Active/Dry;1007;25.7;;;;;;;;;;;;;;;;
AT-68_S1;09/03/2018;05:18:50.160;0.00;0.25;0.94;Active/Dry;1007;25.7;;;;;;;;;;;;;;;;
AT-68_S1;09/03/2018;05:18:50.200;0.00;0.19;0.88;Active/Dry;1007;25.7;;;;;;;;;;;;;;;;
AT-68_S1;09/03/2018;05:18:50.240;-0.06;0.19;0.88;Active/Dry;1007;25.7;;;;;;;;;;;;;;;;
AT-68_S1;09/03/2018;05:18:50.280;-0.06;0.19;1.00;Active/Dry;1007;25.7;;;;;;;;;;;;;;;;
AT-68_S1;09/03/2018;05:18:50.320;0.00;0.25;0.94;Active/Dry;1007;25.7;;;;;;;;;;;;;;;;
AT-68_S1;09/03/2018;05:18:50.360;0.00;0.25;0.94;Active/Dry;1007;25.7;;;;;;;;;;;;;;;;
AT-68_S1;09/03/2018;05:18:50.400;0.00;0.19;0.88;Active/Dry;1007;25.7;;;;;;;;;;;;;;;;
AT-68_S1;09/03/2018;05:18:50.440;0.00;0.19;0.94;Active/Dry;1007;25.7;;;;;;;;;;;;;;;;
AT-68_S1;09/03/2018;05:18:50.480;-0.06;0.19;0.94;Active/Dry;1007;25.7;;;;;;;;;;;;;;;;
AT-68_S1;09/03/2018;05:18:50.520;-0.06;0.19;1.00;Active/Dry;1007;25.7;;;;;;;;;;;;;;;;
AT-68_S1;09/03/2018;05:18:50.560;-0.06;0.12;0.88;Active/Dry;1007;25.7;;;;;;;;;;;;;;;;
AT-68_S1;09/03/2018;05:18:50.600;0.00;0.12;0.94;Active/Dry;1007;25.7;;;;;;;;;;;;;;;;
AT-68_S1;09/03/2018;05:18:50.640;0.00;0.19;1.00;Active/Dry;1007;25.7;;;;;;;;;;;;;;;;
AT-68_S1;09/03/2018;05:18:50.680;-0.06;0.19;1.00;Active/Dry;1007;25.7;;;;;;;;;;;;;;;;
AT-68_S1;09/03/2018;05:18:50.720;0.00;0.19;0.94;Active/Dry;1007;25.7;;;;;;;;;;;;;;;;
AT-68_S1;09/03/2018;05:18:50.760;0.00;0.19;0.81;Active/Dry;1007;25.7;;;;;;;;;;;;;;;;
AT-68_S1;09/03/2018;05:18:50.800;0.00;0.12;0.88;Active/Dry;1007;25.7;;;;;;;;;;;;;;;;
AT-68_S1;09/03/2018;05:18:50.840;0.00;0.06;1.00;Active/Dry;1007;25.7;;;;;;;;;;;;;;;;
AT-68_S1;09/03/2018;05:18:50.880;0.00;-0.06;0.88;Active/Dry;1007;25.7;;;;;;;;;;;;;;;;
AT-68_S1;09/03/2018;05:18:50.920;0.00;-0.06;0.88;Active/Dry;1007;25.7;;;;;;;;;;;;;;;;
AT-68_S1;09/03/2018;05:18:50.960;0.00;-0.06;0.88;Active/Dry;1007;25.7;;;;;;;;;;;;;;;;
AT-68_S1;09/03/2018;05:18:51.000;-0.06;0.00;0.88;Active/Dry;1006.8;25.7;;;;;;;
AT-68_S1;09/03/2018;05:18:51.040;-0.06;0.00;0.81;Active/Dry;1006.8;25.7;;;;;;;;;;;;;;;;
AT-68_S1;09/03/2018;05:18:51.080;-0.06;0.12;0.75;Active/Dry;1006.8;25.7;;;;;;;;;;;;;;;;
AT-68_S1;09/03/2018;05:18:51.120;0.12;0.25;0.81;Active/Dry;1006.8;25.7;;;;;;;;;;;;;;;;
AT-68_S1;09/03/2018;05:18:51.160;-0.06;0.44;1.50;Active/Dry;1006.8;25.7;;;;;;;;;;;;;;;;
AT-68_S1;09/03/2018;05:18:51.200;0.12;0.06;1.06;Active/Dry;1006.8;25.7;;;;;;;;;;;;;;;;
AT-68_S1;09/03/2018;05:18:51.240;-0.12;0.12;0.56;Active/Dry;1006.8;25.7;;;;;;;;;;;;;;;;
AT-68_S1;09/03/2018;05:18:51.280;0.19;0.00;1.12;Active/Dry;1006.8;25.7;;;;;;;;;;;;;;;;
AT-68_S1;09/03/2018;05:18:51.320;0.44;0.12;0.75;Active/Dry;1006.8;25.7;;;;;;;;;;;;;;;;
AT-68_S1;09/03/2018;05:18:51.360;0.38;0.12;1.00;Active/Dry;1006.8;25.7;;;;;;;;;;;;;;;;
AT-68_S1;09/03/2018;05:18:51.400;0.38;0.25;0.94;Active/Dry;1006.8;25.7;;;;;;;;;;;;;;;;
AT-68_S1;09/03/2018;05:18:51.440;0.62;-0.06;0.69;Active/Dry;1006.8;25.7;;;;;;;;;;;;;;;;
AT-68_S1;09/03/2018;05:18:51.480;0.25;0.19;0.75;Active/Dry;1006.8;25.7;;;;;;;;;;;;;;;;
AT-68_S1;09/03/2018;05:18:51.520;0.06;0.25;1.00;Active/Dry;1006.8;25.7;;;;;;;;;;;;;;;;
AT-68_S1;09/03/2018;05:18:51.560;0.06;0.38;1.00;Active/Dry;1006.8;25.7;;;;;;;;;;;;;;;;
AT-68_S1;09/03/2018;05:18:51.600;0.00;0.38;0.81;Active/Dry;1006.8;25.7;;;;;;;;;;;;;;;;
AT-68_S1;09/03/2018;05:18:51.640;0.00;0.31;0.75;Active/Dry;1006.8;25.7;;;;;;;;;;;;;;;;
AT-68_S1;09/03/2018;05:18:51.680;0.38;0.25;0.75;Active/Dry;1006.8;25.7;;;;;;;;;;;;;;;;
AT-68_S1;09/03/2018;05:18:51.720;0.38;0.19;0.75;Active/Dry;1006.8;25.7;;;;;;;;;;;;;;;;
AT-68_S1;09/03/2018;05:18:51.760;0.19;0.31;0.75;Active/Dry;1006.8;25.7;;;;;;;;;;;;;;;;
AT-68_S1;09/03/2018;05:18:51.800;0.06;0.31;0.94;Active/Dry;1006.8;25.7;;;;;;;;;;;;;;;;
AT-68_S1;09/03/2018;05:18:51.840;0.00;0.31;1.06;Active/Dry;1006.8;25.7;;;;;;;;;;;;;;;;
AT-68_S1;09/03/2018;05:18:51.880;0.00;0.31;0.94;Active/Dry;1006.8;25.7;;;;;;;;;;;;;;;;
AT-68_S1;09/03/2018;05:18:51.920;0.19;0.25;0.88;Active/Dry;1006.8;25.7;;;;;;;;;;;;;;;;
AT-68_S1;09/03/2018;05:18:51.960;0.19;0.25;0.88;Active/Dry;1006.8;25.7;;;;;;;;;;;;;;;;
AT-68_S1;09/03/2018;05:18:52.000;0.25;0.25;0.81;Active/Dry;1006.7;25.7;;;;;;;
AT-68_S1;09/03/2018;05:18:52.040;0.31;0.25;0.88;Active/Dry;1006.7;25.7;;;;;;;;;;;;;;;;
AT-68_S1;09/03/2018;05:18:52.080;0.25;0.25;0.94;Active/Dry;1006.7;25.7;;;;;;;;;;;;;;;;
AT-68_S1;09/03/2018;05:18:52.120;0.25;0.12;0.94;Active/Dry;1006.7;25.7;;;;;;;;;;;;;;;;
AT-68_S1;09/03/2018;05:18:52.160;0.31;0.12;0.81;Active/Dry;1006.7;25.7;;;;;;;;;;;;;;;;
AT-68_S1;09/03/2018;05:18:52.200;0.25;0.12;0.88;Active/Dry;1006.7;25.7;;;;;;;;;;;;;;;;
AT-68_S1;09/03/2018;05:18:52.240;0.19;0.12;0.94;Active/Dry;1006.7;25.7;;;;;;;;;;;;;;;;
AT-68_S1;09/03/2018;05:18:52.280;0.25;0.00;1.00;Active/Dry;1006.7;25.7;;;;;;;;;;;;;;;;
AT-68_S1;09/03/2018;05:18:52.320;0.25;0.00;0.88;Active/Dry;1006.7;25.7;;;;;;;;;;;;;;;;
AT-68_S1;09/03/2018;05:18:52.360;0.19;0.06;0.75;Active/Dry;1006.7;25.7;;;;;;;;;;;;;;;;
AT-68_S1;09/03/2018;05:18:52.400;0.19;0.00;0.88;Active/Dry;1006.7;25.7;;;;;;;;;;;;;;;;
AT-68_S1;09/03/2018;05:18:52.440;0.25;0.00;0.94;Active/Dry;1006.7;25.7;;;;;;;;;;;;;;;;
AT-68_S1;09/03/2018;05:18:52.480;0.25;0.00;0.81;Active/Dry;1006.7;25.7;;;;;;;;;;;;;;;;
AT-68_S1;09/03/2018;05:18:52.520;0.19;0.06;0.75;Active/Dry;1006.7;25.7;;;;;;;;;;;;;;;;
AT-68_S1;09/03/2018;05:18:52.560;0.25;0.12;0.81;Active/Dry;1006.7;25.7;;;;;;;;;;;;;;;;
AT-68_S1;09/03/2018;05:18:52.600;0.31;0.12;0.94;Active/Dry;1006.7;25.7;;;;;;;;;;;;;;;;
AT-68_S1;09/03/2018;05:18:52.640;0.31;0.06;0.94;Active/Dry;1006.7;25.7;;;;;;;;;;;;;;;;
AT-68_S1;09/03/2018;05:18:52.680;0.25;0.06;0.88;Active/Dry;1006.7;25.7;;;;;;;;;;;;;;;;
AT-68_S1;09/03/2018;05:18:52.720;0.25;0.00;0.81;Active/Dry;1006.7;25.7;;;;;;;;;;;;;;;;
AT-68_S1;09/03/2018;05:18:52.760;0.31;-0.12;0.88;Active/Dry;1006.7;25.7;;;;;;;;;;;;;;;;
AT-68_S1;09/03/2018;05:18:52.800;0.38;0.00;0.81;Active/Dry;1006.7;25.7;;;;;;;;;;;;;;;;
AT-68_S1;09/03/2018;05:18:52.840;0.25;0.00;0.94;Active/Dry;1006.7;25.7;;;;;;;;;;;;;;;;
AT-68_S1;09/03/2018;05:18:52.880;0.31;0.06;0.94;Active/Dry;1006.7;25.7;;;;;;;;;;;;;;;;
AT-68_S1;09/03/2018;05:18:52.920;0.31;0.06;0.94;Active/Dry;1006.7;25.7;;;;;;;;;;;;;;;;
AT-68_S1;09/03/2018;05:18:52.960;0.31;0.06;0.94;Active/Dry;1006.7;25.7;;;;;;;;;;;;;;;;
AT-68_S1;09/03/2018;05:18:53.000;0.38;0.06;1.00;Active/Dry;1006.5;25.7;;;;;;;
AT-68_S1;09/03/2018;05:18:53.040;0.38;0.06;0.88;Active/Dry;1006.5;25.7;;;;;;;;;;;;;;;;
AT-68_S1;09/03/2018;05:18:53.080;0.31;0.06;0.75;Active/Dry;1006.5;25.7;;;;;;;;;;;;;;;;
AT-68_S1;09/03/2018;05:18:53.120;0.31;0.06;0.88;Active/Dry;1006.5;25.7;;;;;;;;;;;;;;;;
AT-68_S1;09/03/2018;05:18:53.160;0.31;0.00;1.06;Active/Dry;1006.5;25.7;;;;;;;;;;;;;;;;
AT-68_S1;09/03/2018;05:18:53.200;0.25;-0.12;1.00;Active/Dry;1006.5;25.7;;;;;;;;;;;;;;;;
AT-68_S1;09/03/2018;05:18:53.240;0.19;-0.06;0.75;Active/Dry;1006.5;25.7;;;;;;;;;;;;;;;;
AT-68_S1;09/03/2018;05:18:53.280;0.12;0.00;0.62;Active/Dry;1006.5;25.7;;;;;;;;;;;;;;;;
AT-68_S1;09/03/2018;05:18:53.320;0.12;0.06;0.81;Active/Dry;1006.5;25.7;;;;;;;;;;;;;;;;
AT-68_S1;09/03/2018;05:18:53.360;0.25;0.06;1.00;Active/Dry;1006.5;25.7;;;;;;;;;;;;;;;;
AT-68_S1;09/03/2018;05:18:53.400;0.19;0.06;1.12;Active/Dry;1006.5;25.7;;;;;;;;;;;;;;;;
AT-68_S1;09/03/2018;05:18:53.440;0.19;0.00;1.00;Active/Dry;1006.5;25.7;;;;;;;;;;;;;;;;
AT-68_S1;09/03/2018;05:18:53.480;0.19;0.00;0.94;Active/Dry;1006.5;25.7;;;;;;;;;;;;;;;;
AT-68_S1;09/03/2018;05:18:53.520;0.12;-0.06;1.06;Active/Dry;1006.5;25.7;;;;;;;;;;;;;;;;
AT-68_S1;09/03/2018;05:18:53.560;0.19;-0.12;1.12;Active/Dry;1006.5;25.7;;;;;;;;;;;;;;;;
AT-68_S1;09/03/2018;05:18:53.600;0.19;-0.12;1.06;Active/Dry;1006.5;25.7;;;;;;;;;;;;;;;;
AT-68_S1;09/03/2018;05:18:53.640;0.19;-0.12;0.75;Active/Dry;1006.5;25.7;;;;;;;;;;;;;;;;
AT-68_S1;09/03/2018;05:18:53.680;0.19;-0.06;0.62;Active/Dry;1006.5;25.7;;;;;;;;;;;;;;;;
AT-68_S1;09/03/2018;05:18:53.720;0.25;0.00;0.88;Active/Dry;1006.5;25.7;;;;;;;;;;;;;;;;
AT-68_S1;09/03/2018;05:18:53.760;0.38;-0.06;0.94;Active/Dry;1006.5;25.7;;;;;;;;;;;;;;;;
AT-68_S1;09/03/2018;05:18:53.800;0.38;-0.06;0.94;Active/Dry;1006.5;25.7;;;;;;;;;;;;;;;;
AT-68_S1;09/03/2018;05:18:53.840;0.31;-0.06;0.88;Active/Dry;1006.5;25.7;;;;;;;;;;;;;;;;
AT-68_S1;09/03/2018;05:18:53.880;0.25;-0.06;0.88;Active/Dry;1006.5;25.7;;;;;;;;;;;;;;;;
AT-68_S1;09/03/2018;05:18:53.920;0.19;0.00;0.88;Active/Dry;1006.5;25.7;;;;;;;;;;;;;;;;
AT-68_S1;09/03/2018;05:18:53.960;0.19;0.00;0.88;Active/Dry;1006.5;25.7;;;;;;;;;;;;;;;;
AT-68_S1;09/03/2018;05:18:54.000;0.25;0.00;0.81;Active/Dry;1007.3;25.7;;;;;;;
AT-68_S1;09/03/2018;05:18:54.040;0.25;-0.06;0.81;Active/Dry;1007.3;25.7;;;;;;;;;;;;;;;;
AT-68_S1;09/03/2018;05:18:54.080;0.31;-0.06;0.88;Active/Dry;1007.3;25.7;;;;;;;;;;;;;;;;
AT-68_S1;09/03/2018;05:18:54.120;0.31;0.00;0.88;Active/Dry;1007.3;25.7;;;;;;;;;;;;;;;;
AT-68_S1;09/03/2018;05:18:54.160;0.25;-0.06;0.88;Active/Dry;1007.3;25.7;;;;;;;;;;;;;;;;
AT-68_S1;09/03/2018;05:18:54.200;0.31;-0.06;0.88;Active/Dry;1007.3;25.7;;;;;;;;;;;;;;;;
AT-68_S1;09/03/2018;05:18:54.240;0.38;-0.06;0.94;Active/Dry;1007.3;25.7;;;;;;;;;;;;;;;;
AT-68_S1;09/03/2018;05:18:54.280;0.38;-0.06;0.94;Active/Dry;1007.3;25.7;;;;;;;;;;;;;;;;
AT-68_S1;09/03/2018;05:18:54.320;0.38;-0.06;0.88;Active/Dry;1007.3;25.7;;;;;;;;;;;;;;;;
AT-68_S1;09/03/2018;05:18:54.360;0.38;-0.06;0.81;Active/Dry;1007.3;25.7;;;;;;;;;;;;;;;;
AT-68_S1;09/03/2018;05:18:54.400;0.38;-0.06;0.81;Active/Dry;1007.3;25.7;;;;;;;;;;;;;;;;
AT-68_S1;09/03/2018;05:18:54.440;0.38;-0.12;0.81;Active/Dry;1007.3;25.7;;;;;;;;;;;;;;;;
AT-68_S1;09/03/2018;05:18:54.480;0.38;-0.12;0.81;Active/Dry;1007.3;25.7;;;;;;;;;;;;;;;;
AT-68_S1;09/03/2018;05:18:54.520;0.31;-0.06;0.88;Active/Dry;1007.3;25.7;;;;;;;;;;;;;;;;
AT-68_S1;09/03/2018;05:18:54.560;0.31;-0.06;0.88;Active/Dry;1007.3;25.7;;;;;;;;;;;;;;;;
AT-68_S1;09/03/2018;05:18:54.600;0.38;0.00;0.88;Active/Dry;1007.3;25.7;;;;;;;;;;;;;;;;
AT-68_S1;09/03/2018;05:18:54.640;0.38;-0.06;0.88;Active/Dry;1007.3;25.7;;;;;;;;;;;;;;;;
AT-68_S1;09/03/2018;05:18:54.680;0.44;-0.12;0.88;Active/Dry;1007.3;25.7;;;;;;;;;;;;;;;;
AT-68_S1;09/03/2018;05:18:54.720;0.44;-0.19;0.88;Active/Dry;1007.3;25.7;;;;;;;;;;;;;;;;
AT-68_S1;09/03/2018;05:18:54.760;0.31;-0.19;0.81;Active/Dry;1007.3;25.7;;;;;;;;;;;;;;;;
AT-68_S1;09/03/2018;05:18:54.800;0.38;-0.25;0.88;Active/Dry;1007.3;25.7;;;;;;;;;;;;;;;;
AT-68_S1;09/03/2018;05:18:54.840;0.44;-0.19;0.81;Active/Dry;1007.3;25.7;;;;;;;;;;;;;;;;
AT-68_S1;09/03/2018;05:18:54.880;0.44;-0.25;0.75;Active/Dry;1007.3;25.7;;;;;;;;;;;;;;;;
AT-68_S1;09/03/2018;05:18:54.920;0.44;-0.25;0.75;Active/Dry;1007.3;25.7;;;;;;;;;;;;;;;;
AT-68_S1;09/03/2018;05:18:54.960;0.44;-0.25;0.75;Active/Dry;1007.3;25.7;;;;;;;;;;;;;;;;
AT-68_S1;09/03/2018;05:18:55.000;0.38;-0.25;0.94;Active/Dry;1006.7;25.7;;;;;;;
AT-68_S1;09/03/2018;05:18:55.040;0.31;-0.25;0.88;Active/Dry;1006.7;25.7;;;;;;;;;;;;;;;;
AT-68_S1;09/03/2018;05:18:55.080;0.38;-0.25;0.81;Active/Dry;1006.7;25.7;;;;;;;;;;;;;;;;
AT-68_S1;09/03/2018;05:18:55.120;0.25;-0.31;0.81;Active/Dry;1006.7;25.7;;;;;;;;;;;;;;;;
AT-68_S1;09/03/2018;05:18:55.160;0.31;-0.31;0.88;Active/Dry;1006.7;25.7;;;;;;;;;;;;;;;;
AT-68_S1;09/03/2018;05:18:55.200;0.31;-0.38;0.81;Active/Dry;1006.7;25.7;;;;;;;;;;;;;;;;
AT-68_S1;09/03/2018;05:18:55.240;0.31;-0.38;0.88;Active/Dry;1006.7;25.7;;;;;;;;;;;;;;;;
AT-68_S1;09/03/2018;05:18:55.280;0.31;-0.50;0.81;Active/Dry;1006.7;25.7;;;;;;;;;;;;;;;;
AT-68_S1;09/03/2018;05:18:55.320;0.31;-0.50;0.81;Active/Dry;1006.7;25.7;;;;;;;;;;;;;;;;
AT-68_S1;09/03/2018;05:18:55.360;0.25;-0.44;0.81;Active/Dry;1006.7;25.7;;;;;;;;;;;;;;;;
AT-68_S1;09/03/2018;05:18:55.400;0.25;-0.44;0.81;Active/Dry;1006.7;25.7;;;;;;;;;;;;;;;;
AT-68_S1;09/03/2018;05:18:55.440;0.25;-0.38;0.81;Active/Dry;1006.7;25.7;;;;;;;;;;;;;;;;
AT-68_S1;09/03/2018;05:18:55.480;0.31;-0.38;0.94;Active/Dry;1006.7;25.7;;;;;;;;;;;;;;;;
AT-68_S1;09/03/2018;05:18:55.520;0.31;-0.31;0.88;Active/Dry;1006.7;25.7;;;;;;;;;;;;;;;;
AT-68_S1;09/03/2018;05:18:55.560;0.25;-0.31;0.81;Active/Dry;1006.7;25.7;;;;;;;;;;;;;;;;
AT-68_S1;09/03/2018;05:18:55.600;0.25;-0.31;0.88;Active/Dry;1006.7;25.7;;;;;;;;;;;;;;;;
AT-68_S1;09/03/2018;05:18:55.640;0.19;-0.38;0.88;Active/Dry;1006.7;25.7;;;;;;;;;;;;;;;;
AT-68_S1;09/03/2018;05:18:55.680;0.25;-0.38;0.81;Active/Dry;1006.7;25.7;;;;;;;;;;;;;;;;
AT-68_S1;09/03/2018;05:18:55.720;0.12;-0.38;0.94;Active/Dry;1006.7;25.7;;;;;;;;;;;;;;;;
AT-68_S1;09/03/2018;05:18:55.760;0.12;-0.25;1.25;Active/Dry;1006.7;25.7;;;;;;;;;;;;;;;;
AT-68_S1;09/03/2018;05:18:55.800;0.12;-0.44;0.56;Active/Dry;1006.7;25.7;;;;;;;;;;;;;;;;
AT-68_S1;09/03/2018;05:18:55.840;-0.06;-0.31;1.12;Active/Dry;1006.7;25.7;;;;;;;;;;;;;;;;
AT-68_S1;09/03/2018;05:18:55.880;0.00;-0.44;0.88;Active/Dry;1006.7;25.7;;;;;;;;;;;;;;;;
AT-68_S1;09/03/2018;05:18:55.920;0.06;-0.38;0.88;Active/Dry;1006.7;25.7;;;;;;;;;;;;;;;;
AT-68_S1;09/03/2018;05:18:55.960;0.06;-0.38;0.88;Active/Dry;1006.7;25.7;;;;;;;;;;;;;;;;
AT-68_S1;09/03/2018;05:18:56.000;-0.12;-0.31;1.00;Active/Dry;1006.1;25.7;;;;;;;
AT-68_S1;09/03/2018;05:18:56.040;-0.19;-0.31;0.88;Active/Dry;1006.1;25.7;;;;;;;;;;;;;;;;
AT-68_S1;09/03/2018;05:18:56.080;-0.38;-0.31;0.81;Active/Dry;1006.1;25.7;;;;;;;;;;;;;;;;
AT-68_S1;09/03/2018;05:18:56.120;-0.25;-0.31;1.12;Active/Dry;1006.1;25.7;;;;;;;;;;;;;;;;
AT-68_S1;09/03/2018;05:18:56.160;-0.19;-0.31;0.94;Active/Dry;1006.1;25.7;;;;;;;;;;;;;;;;
AT-68_S1;09/03/2018;05:18:56.200;-0.06;-0.25;0.94;Active/Dry;1006.1;25.7;;;;;;;;;;;;;;;;
AT-68_S1;09/03/2018;05:18:56.240;0.06;-0.19;1.00;Active/Dry;1006.1;25.7;;;;;;;;;;;;;;;;
AT-68_S1;09/03/2018;05:18:56.280;-0.12;-0.12;0.94;Active/Dry;1006.1;25.7;;;;;;;;;;;;;;;;
AT-68_S1;09/03/2018;05:18:56.320;-0.06;-0.19;0.94;Active/Dry;1006.1;25.7;;;;;;;;;;;;;;;;
AT-68_S1;09/03/2018;05:18:56.360;-0.19;-0.19;0.94;Active/Dry;1006.1;25.7;;;;;;;;;;;;;;;;
AT-68_S1;09/03/2018;05:18:56.400;-0.19;-0.19;0.94;Active/Dry;1006.1;25.7;;;;;;;;;;;;;;;;
AT-68_S1;09/03/2018;05:18:56.440;-0.19;-0.19;0.81;Active/Dry;1006.1;25.7;;;;;;;;;;;;;;;;
AT-68_S1;09/03/2018;05:18:56.480;-0.25;-0.19;0.81;Active/Dry;1006.1;25.7;;;;;;;;;;;;;;;;
AT-68_S1;09/03/2018;05:18:56.520;-0.19;-0.25;0.94;Active/Dry;1006.1;25.7;;;;;;;;;;;;;;;;
AT-68_S1;09/03/2018;05:18:56.560;-0.25;-0.19;0.88;Active/Dry;1006.1;25.7;;;;;;;;;;;;;;;;
AT-68_S1;09/03/2018;05:18:56.600;-0.19;-0.19;1.00;Active/Dry;1006.1;25.7;;;;;;;;;;;;;;;;
AT-68_S1;09/03/2018;05:18:56.640;-0.19;-0.19;0.94;Active/Dry;1006.1;25.7;;;;;;;;;;;;;;;;
AT-68_S1;09/03/2018;05:18:56.680;-0.19;-0.19;0.94;Active/Dry;1006.1;25.7;;;;;;;;;;;;;;;;
AT-68_S1;09/03/2018;05:18:56.720;-0.19;-0.12;1.06;Active/Dry;1006.1;25.7;;;;;;;;;;;;;;;;
AT-68_S1;09/03/2018;05:18:56.760;-0.12;-0.06;1.00;Active/Dry;1006.1;25.7;;;;;;;;;;;;;;;;
AT-68_S1;09/03/2018;05:18:56.800;0.00;-0.06;1.00;Active/Dry;1006.1;25.7;;;;;;;;;;;;;;;;
AT-68_S1;09/03/2018;05:18:56.840;0.00;-0.06;0.94;Active/Dry;1006.1;25.7;;;;;;;;;;;;;;;;
AT-68_S1;09/03/2018;05:18:56.880;0.00;-0.06;0.94;Active/Dry;1006.1;25.7;;;;;;;;;;;;;;;;
AT-68_S1;09/03/2018;05:18:56.920;0.00;-0.06;0.94;Active/Dry;1006.1;25.7;;;;;;;;;;;;;;;;
AT-68_S1;09/03/2018;05:18:56.960;0.00;-0.06;0.94;Active/Dry;1006.1;25.7;;;;;;;;;;;;;;;;
AT-68_S1;09/03/2018;05:18:57.000;-0.06;-0.12;0.81;Active/Dry;1007.2;25.7;;;;;;;
AT-68_S1;09/03/2018;05:18:57.040;-0.12;-0.06;1.00;Active/Dry;1007.2;25.7;;;;;;;;;;;;;;;;
AT-68_S1;09/03/2018;05:18:57.080;-0.12;-0.06;0.94;Active/Dry;1007.2;25.7;;;;;;;;;;;;;;;;
AT-68_S1;09/03/2018;05:18:57.120;-0.06;-0.06;0.94;Active/Dry;1007.2;25.7;;;;;;;;;;;;;;;;
AT-68_S1;09/03/2018;05:18:57.160;-0.06;-0.06;1.00;Active/Dry;1007.2;25.7;;;;;;;;;;;;;;;;
AT-68_S1;09/03/2018;05:18:57.200;-0.06;-0.06;0.88;Active/Dry;1007.2;25.7;;;;;;;;;;;;;;;;
AT-68_S1;09/03/2018;05:18:57.240;0.00;-0.06;0.81;Active/Dry;1007.2;25.7;;;;;;;;;;;;;;;;
AT-68_S1;09/03/2018;05:18:57.280;-0.06;-0.06;0.94;Active/Dry;1007.2;25.7;;;;;;;;;;;;;;;;
AT-68_S1;09/03/2018;05:18:57.320;-0.12;-0.06;0.88;Active/Dry;1007.2;25.7;;;;;;;;;;;;;;;;
AT-68_S1;09/03/2018;05:18:57.360;-0.25;-0.06;1.00;Active/Dry;1007.2;25.7;;;;;;;;;;;;;;;;
AT-68_S1;09/03/2018;05:18:57.400;-0.19;0.00;1.00;Active/Dry;1007.2;25.7;;;;;;;;;;;;;;;;
AT-68_S1;09/03/2018;05:18:57.440;-0.06;0.00;0.94;Active/Dry;1007.2;25.7;;;;;;;;;;;;;;;;
AT-68_S1;09/03/2018;05:18:57.480;-0.06;0.06;1.00;Active/Dry;1007.2;25.7;;;;;;;;;;;;;;;;
AT-68_S1;09/03/2018;05:18:57.520;0.00;0.00;0.88;Active/Dry;1007.2;25.7;;;;;;;;;;;;;;;;
AT-68_S1;09/03/2018;05:18:57.560;-0.12;0.00;0.94;Active/Dry;1007.2;25.7;;;;;;;;;;;;;;;;
AT-68_S1;09/03/2018;05:18:57.600;-0.12;0.00;1.06;Active/Dry;1007.2;25.7;;;;;;;;;;;;;;;;
AT-68_S1;09/03/2018;05:18:57.640;-0.06;0.00;1.06;Active/Dry;1007.2;25.7;;;;;;;;;;;;;;;;
AT-68_S1;09/03/2018;05:18:57.680;-0.06;0.00;0.94;Active/Dry;1007.2;25.7;;;;;;;;;;;;;;;;
AT-68_S1;09/03/2018;05:18:57.720;0.00;-0.06;1.00;Active/Dry;1007.2;25.7;;;;;;;;;;;;;;;;
AT-68_S1;09/03/2018;05:18:57.760;-0.06;-0.19;0.81;Active/Dry;1007.2;25.7;;;;;;;;;;;;;;;;
AT-68_S1;09/03/2018;05:18:57.800;-0.19;-0.25;0.69;Active/Dry;1007.2;25.7;;;;;;;;;;;;;;;;
AT-68_S1;09/03/2018;05:18:57.840;-0.25;-0.25;1.31;Active/Dry;1007.2;25.7;;;;;;;;;;;;;;;;
AT-68_S1;09/03/2018;05:18:57.880;-0.31;0.00;1.56;Active/Dry;1007.2;25.7;;;;;;;;;;;;;;;;
AT-68_S1;09/03/2018;05:18:57.920;0.00;0.06;1.06;Active/Dry;1007.2;25.7;;;;;;;;;;;;;;;;
AT-68_S1;09/03/2018;05:18:57.960;-0.25;0.12;0.81;Active/Dry;1007.2;25.7;;;;;;;;;;;;;;;;
AT-68_S1;09/03/2018;05:18:58.000;0.06;0.00;0.62;Active/Dry;1006.8;25.7;;;;;;;
AT-68_S1;09/03/2018;05:18:58.040;0.12;-0.06;0.81;Active/Dry;1006.8;25.7;;;;;;;;;;;;;;;;
AT-68_S1;09/03/2018;05:18:58.080;0.06;-0.19;0.94;Active/Dry;1006.8;25.7;;;;;;;;;;;;;;;;
AT-68_S1;09/03/2018;05:18:58.120;-0.06;-0.12;1.00;Active/Dry;1006.8;25.7;;;;;;;;;;;;;;;;
AT-68_S1;09/03/2018;05:18:58.160;-0.12;-0.06;1.19;Active/Dry;1006.8;25.7;;;;;;;;;;;;;;;;
AT-68_S1;09/03/2018;05:18:58.200;-0.31;0.00;1.12;Active/Dry;1006.8;25.7;;;;;;;;;;;;;;;;
AT-68_S1;09/03/2018;05:18:58.240;-0.44;0.06;0.75;Active/Dry;1006.8;25.7;;;;;;;;;;;;;;;;
AT-68_S1;09/03/2018;05:18:58.280;0.12;0.06;0.88;Active/Dry;1006.8;25.7;;;;;;;;;;;;;;;;
AT-68_S1;09/03/2018;05:18:58.320;0.00;0.06;1.00;Active/Dry;1006.8;25.7;;;;;;;;;;;;;;;;
AT-68_S1;09/03/2018;05:18:58.360;-0.19;0.12;0.88;Active/Dry;1006.8;25.7;;;;;;;;;;;;;;;;
AT-68_S1;09/03/2018;05:18:58.400;-0.19;0.12;1.06;Active/Dry;1006.8;25.7;;;;;;;;;;;;;;;;
AT-68_S1;09/03/2018;05:18:58.440;-0.06;0.06;1.00;Active/Dry;1006.8;25.7;;;;;;;;;;;;;;;;
AT-68_S1;09/03/2018;05:18:58.480;0.00;0.00;0.88;Active/Dry;1006.8;25.7;;;;;;;;;;;;;;;;
AT-68_S1;09/03/2018;05:18:58.520;-0.06;-0.06;0.75;Active/Dry;1006.8;25.7;;;;;;;;;;;;;;;;
AT-68_S1;09/03/2018;05:18:58.560;-0.06;-0.12;0.88;Active/Dry;1006.8;25.7;;;;;;;;;;;;;;;;
AT-68_S1;09/03/2018;05:18:58.600;-0.06;-0.19;0.94;Active/Dry;1006.8;25.7;;;;;;;;;;;;;;;;
AT-68_S1;09/03/2018;05:18:58.640;0.00;-0.25;0.94;Active/Dry;1006.8;25.7;;;;;;;;;;;;;;;;
AT-68_S1;09/03/2018;05:18:58.680;-0.06;-0.25;0.94;Active/Dry;1006.8;25.7;;;;;;;;;;;;;;;;
AT-68_S1;09/03/2018;05:18:58.720;0.06;-0.25;0.94;Active/Dry;1006.8;25.7;;;;;;;;;;;;;;;;
AT-68_S1;09/03/2018;05:18:58.760;-0.06;-0.19;1.00;Active/Dry;1006.8;25.7;;;;;;;;;;;;;;;;
AT-68_S1;09/03/2018;05:18:58.800;-0.06;-0.25;1.25;Active/Dry;1006.8;25.7;;;;;;;;;;;;;;;;
AT-68_S1;09/03/2018;05:18:58.840;-0.44;-0.19;1.19;Active/Dry;1006.8;25.7;;;;;;;;;;;;;;;;
AT-68_S1;09/03/2018;05:18:58.880;-0.19;-0.31;0.62;Active/Dry;1006.8;25.7;;;;;;;;;;;;;;;;
AT-68_S1;09/03/2018;05:18:58.920;-0.19;-0.31;0.62;Active/Dry;1006.8;25.7;;;;;;;;;;;;;;;;
AT-68_S1;09/03/2018;05:18:58.960;-0.19;-0.31;0.62;Active/Dry;1006.8;25.7;;;;;;;;;;;;;;;;
AT-68_S1;09/03/2018;05:18:59.000;-0.31;-0.38;0.56;Active/Dry;1006.7;25.7;;;;;;;
AT-68_S1;09/03/2018;05:18:59.040;-0.25;-0.38;0.88;Active/Dry;1006.7;25.7;;;;;;;;;;;;;;;;
AT-68_S1;09/03/2018;05:18:59.080;-0.38;-0.38;1.06;Active/Dry;1006.7;25.7;;;;;;;;;;;;;;;;
AT-68_S1;09/03/2018;05:18:59.120;-0.31;-0.31;0.94;Active/Dry;1006.7;25.7;;;;;;;;;;;;;;;;
AT-68_S1;09/03/2018;05:18:59.160;-0.12;-0.31;0.88;Active/Dry;1006.7;25.7;;;;;;;;;;;;;;;;
AT-68_S1;09/03/2018;05:18:59.200;-0.06;-0.31;0.75;Active/Dry;1006.7;25.7;;;;;;;;;;;;;;;;
AT-68_S1;09/03/2018;05:18:59.240;-0.06;-0.31;0.75;Active/Dry;1006.7;25.7;;;;;;;;;;;;;;;;
AT-68_S1;09/03/2018;05:18:59.280;-0.06;-0.38;0.88;Active/Dry;1006.7;25.7;;;;;;;;;;;;;;;;
AT-68_S1;09/03/2018;05:18:59.320;-0.06;-0.38;1.00;Active/Dry;1006.7;25.7;;;;;;;;;;;;;;;;
AT-68_S1;09/03/2018;05:18:59.360;-0.06;-0.25;1.12;Active/Dry;1006.7;25.7;;;;;;;;;;;;;;;;
AT-68_S1;09/03/2018;05:18:59.400;-0.12;-0.19;1.00;Active/Dry;1006.7;25.7;;;;;;;;;;;;;;;;
AT-68_S1;09/03/2018;05:18:59.440;-0.25;-0.25;1.31;Active/Dry;1006.7;25.7;;;;;;;;;;;;;;;;
AT-68_S1;09/03/2018;05:18:59.480;-0.69;-0.19;1.44;Active/Dry;1006.7;25.7;;;;;;;;;;;;;;;;
AT-68_S1;09/03/2018;05:18:59.520;-0.06;0.00;0.81;Active/Dry;1006.7;25.7;;;;;;;;;;;;;;;;
AT-68_S1;09/03/2018;05:18:59.560;0.12;-0.06;0.88;Active/Dry;1006.7;25.7;;;;;;;;;;;;;;;;
AT-68_S1;09/03/2018;05:18:59.600;-0.06;-0.06;0.88;Active/Dry;1006.7;25.7;;;;;;;;;;;;;;;;
AT-68_S1;09/03/2018;05:18:59.640;0.00;-0.12;0.75;Active/Dry;1006.7;25.7;;;;;;;;;;;;;;;;
AT-68_S1;09/03/2018;05:18:59.680;0.06;-0.19;0.69;Active/Dry;1006.7;25.7;;;;;;;;;;;;;;;;
AT-68_S1;09/03/2018;05:18:59.720;0.06;-0.25;0.81;Active/Dry;1006.7;25.7;;;;;;;;;;;;;;;;
AT-68_S1;09/03/2018;05:18:59.760;-0.06;-0.25;0.88;Active/Dry;1006.7;25.7;;;;;;;;;;;;;;;;
AT-68_S1;09/03/2018;05:18:59.800;-0.12;-0.31;0.94;Active/Dry;1006.7;25.7;;;;;;;;;;;;;;;;
AT-68_S1;09/03/2018;05:18:59.840;-0.06;-0.31;0.88;Active/Dry;1006.7;25.7;;;;;;;;;;;;;;;;
AT-68_S1;09/03/2018;05:18:59.880;0.00;-0.25;0.88;Active/Dry;1006.7;25.7;;;;;;;;;;;;;;;;
AT-68_S1;09/03/2018;05:18:59.920;0.00;-0.25;1.06;Active/Dry;1006.7;25.7;;;;;;;;;;;;;;;;
AT-68_S1;09/03/2018;05:18:59.960;0.00;-0.25;1.06;Active/Dry;1006.7;25.7;;;;;;;;;;;;;;;;
AT-68_S1;09/03/2018;05:19:00.000;-0.12;-0.31;1.00;Active/Dry;1006.8;25.7;;;;;;;
AT-68_S1;09/03/2018;05:19:00.040;0.00;-0.38;0.81;Active/Dry;1006.8;25.7;;;;;;;;;;;;;;;;
AT-68_S1;09/03/2018;05:19:00.080;-0.44;-0.31;1.56;Active/Dry;1006.8;25.7;;;;;;;;;;;;;;;;
AT-68_S1;09/03/2018;05:19:00.120;-0.56;-0.25;1.25;Active/Dry;1006.8;25.7;;;;;;;;;;;;;;;;
AT-68_S1;09/03/2018;05:19:00.160;-0.06;-0.25;0.62;Active/Dry;1006.8;25.7;;;;;;;;;;;;;;;;
AT-68_S1;09/03/2018;05:19:00.200;-0.12;-0.19;0.75;Active/Dry;1006.8;25.7;;;;;;;;;;;;;;;;
AT-68_S1;09/03/2018;05:19:00.240;-0.19;-0.19;1.06;Active/Dry;1006.8;25.7;;;;;;;;;;;;;;;;
AT-68_S1;09/03/2018;05:19:00.280;-0.12;-0.19;0.88;Active/Dry;1006.8;25.7;;;;;;;;;;;;;;;;
AT-68_S1;09/03/2018;05:19:00.320;-0.06;-0.19;0.75;Active/Dry;1006.8;25.7;;;;;;;;;;;;;;;;
AT-68_S1;09/03/2018;05:19:00.360;-0.06;-0.25;0.69;Active/Dry;1006.8;25.7;;;;;;;;;;;;;;;;
AT-68_S1;09/03/2018;05:19:00.400;0.06;-0.31;0.69;Active/Dry;1006.8;25.7;;;;;;;;;;;;;;;;
AT-68_S1;09/03/2018;05:19:00.440;-0.12;-0.31;0.88;Active/Dry;1006.8;25.7;;;;;;;;;;;;;;;;
AT-68_S1;09/03/2018;05:19:00.480;-0.12;-0.31;0.88;Active/Dry;1006.8;25.7;;;;;;;;;;;;;;;;
AT-68_S1;09/03/2018;05:19:00.520;-0.06;-0.25;1.00;Active/Dry;1006.8;25.7;;;;;;;;;;;;;;;;
AT-68_S1;09/03/2018;05:19:00.560;-0.25;-0.19;1.06;Active/Dry;1006.8;25.7;;;;;;;;;;;;;;;;
AT-68_S1;09/03/2018;05:19:00.600;0.00;-0.12;0.94;Active/Dry;1006.8;25.7;;;;;;;;;;;;;;;;
AT-68_S1;09/03/2018;05:19:00.640;-0.19;-0.06;1.50;Active/Dry;1006.8;25.7;;;;;;;;;;;;;;;;
AT-68_S1;09/03/2018;05:19:00.680;-0.75;0.00;1.44;Active/Dry;1006.8;25.7;;;;;;;;;;;;;;;;
AT-68_S1;09/03/2018;05:19:00.720;-0.06;0.06;0.69;Active/Dry;1006.8;25.7;;;;;;;;;;;;;;;;
AT-68_S1;09/03/2018;05:19:00.760;0.25;-0.06;0.69;Active/Dry;1006.8;25.7;;;;;;;;;;;;;;;;
AT-68_S1;09/03/2018;05:19:00.800;-0.12;-0.06;1.00;Active/Dry;1006.8;25.7;;;;;;;;;;;;;;;;
AT-68_S1;09/03/2018;05:19:00.840;-0.06;-0.19;0.75;Active/Dry;1006.8;25.7;;;;;;;;;;;;;;;;
AT-68_S1;09/03/2018;05:19:00.880;0.00;-0.19;0.81;Active/Dry;1006.8;25.7;;;;;;;;;;;;;;;;
AT-68_S1;09/03/2018;05:19:00.920;0.00;-0.19;0.81;Active/Dry;1006.8;25.7;;;;;;;;;;;;;;;;
AT-68_S1;09/03/2018;05:19:00.960;0.00;-0.19;0.81;Active/Dry;1006.8;25.7;;;;;;;;;;;;;;;;
AT-68_S1;09/03/2018;05:19:01.000;0.06;-0.19;0.88;Active/Dry;1005.8;25.7;;;;;;;
AT-68_S1;09/03/2018;05:19:01.040;-0.06;-0.12;1.00;Active/Dry;1005.8;25.7;;;;;;;;;;;;;;;;
AT-68_S1;09/03/2018;05:19:01.080;-0.06;-0.12;0.94;Active/Dry;1005.8;25.7;;;;;;;;;;;;;;;;
AT-68_S1;09/03/2018;05:19:01.120;0.12;-0.19;0.88;Active/Dry;1005.8;25.7;;;;;;;;;;;;;;;;
AT-68_S1;09/03/2018;05:19:01.160;0.12;-0.19;0.94;Active/Dry;1005.8;25.7;;;;;;;;;;;;;;;;
AT-68_S1;09/03/2018;05:19:01.200;0.00;-0.12;1.00;Active/Dry;1005.8;25.7;;;;;;;;;;;;;;;;
AT-68_S1;09/03/2018;05:19:01.240;-0.19;-0.12;1.06;Active/Dry;1005.8;25.7;;;;;;;;;;;;;;;;
AT-68_S1;09/03/2018;05:19:01.280;-0.12;-0.25;1.00;Active/Dry;1005.8;25.7;;;;;;;;;;;;;;;;
AT-68_S1;09/03/2018;05:19:01.320;0.06;-0.19;1.00;Active/Dry;1005.8;25.7;;;;;;;;;;;;;;;;
AT-68_S1;09/03/2018;05:19:01.360;-0.31;-0.19;1.50;Active/Dry;1005.8;25.7;;;;;;;;;;;;;;;;
AT-68_S1;09/03/2018;05:19:01.400;-0.50;-0.06;1.00;Active/Dry;1005.8;25.7;;;;;;;;;;;;;;;;
AT-68_S1;09/03/2018;05:19:01.440;0.00;-0.19;0.62;Active/Dry;1005.8;25.7;;;;;;;;;;;;;;;;
AT-68_S1;09/03/2018;05:19:01.480;0.00;-0.12;0.94;Active/Dry;1005.8;25.7;;;;;;;;;;;;;;;;
AT-68_S1;09/03/2018;05:19:01.520;-0.06;-0.12;1.06;Active/Dry;1005.8;25.7;;;;;;;;;;;;;;;;
AT-68_S1;09/03/2018;05:19:01.560;-0.12;-0.06;0.88;Active/Dry;1005.8;25.7;;;;;;;;;;;;;;;;
AT-68_S1;09/03/2018;05:19:01.600;0.00;-0.12;0.81;Active/Dry;1005.8;25.7;;;;;;;;;;;;;;;;
AT-68_S1;09/03/2018;05:19:01.640;0.12;-0.19;0.81;Active/Dry;1005.8;25.7;;;;;;;;;;;;;;;;
AT-68_S1;09/03/2018;05:19:01.680;0.12;-0.25;0.94;Active/Dry;1005.8;25.7;;;;;;;;;;;;;;;;
AT-68_S1;09/03/2018;05:19:01.720;0.00;-0.25;0.81;Active/Dry;1005.8;25.7;;;;;;;;;;;;;;;;
AT-68_S1;09/03/2018;05:19:01.760;0.00;-0.25;0.81;Active/Dry;1005.8;25.7;;;;;;;;;;;;;;;;
AT-68_S1;09/03/2018;05:19:01.800;0.00;-0.31;0.94;Active/Dry;1005.8;25.7;;;;;;;;;;;;;;;;
AT-68_S1;09/03/2018;05:19:01.840;0.00;-0.25;1.00;Active/Dry;1005.8;25.7;;;;;;;;;;;;;;;;
AT-68_S1;09/03/2018;05:19:01.880;-0.12;-0.19;0.94;Active/Dry;1005.8;25.7;;;;;;;;;;;;;;;;
AT-68_S1;09/03/2018;05:19:01.920;0.38;-0.12;1.06;Active/Dry;1005.8;25.7;;;;;;;;;;;;;;;;
AT-68_S1;09/03/2018;05:19:01.960;0.38;-0.12;1.06;Active/Dry;1005.8;25.7;;;;;;;;;;;;;;;;
AT-68_S1;09/03/2018;05:19:02.000;0.00;0.00;1.44;Active/Dry;1006.3;25.8;;;;;;;
AT-68_S1;09/03/2018;05:19:02.040;-0.25;0.12;1.06;Active/Dry;1006.3;25.8;;;;;;;;;;;;;;;;
AT-68_S1;09/03/2018;05:19:02.080;0.38;-0.12;0.56;Active/Dry;1006.3;25.8;;;;;;;;;;;;;;;;
AT-68_S1;09/03/2018;05:19:02.120;0.12;-0.12;0.88;Active/Dry;1006.3;25.8;;;;;;;;;;;;;;;;
AT-68_S1;09/03/2018;05:19:02.160;-0.12;-0.06;0.88;Active/Dry;1006.3;25.8;;;;;;;;;;;;;;;;
AT-68_S1;09/03/2018;05:19:02.200;-0.06;-0.25;0.81;Active/Dry;1006.3;25.8;;;;;;;;;;;;;;;;
AT-68_S1;09/03/2018;05:19:02.240;0.00;-0.31;0.75;Active/Dry;1006.3;25.8;;;;;;;;;;;;;;;;
AT-68_S1;09/03/2018;05:19:02.280;-0.12;-0.19;0.88;Active/Dry;1006.3;25.8;;;;;;;;;;;;;;;;
AT-68_S1;09/03/2018;05:19:02.320;-0.06;-0.25;0.94;Active/Dry;1006.3;25.8;;;;;;;;;;;;;;;;
AT-68_S1;09/03/2018;05:19:02.360;-0.12;-0.31;0.94;Active/Dry;1006.3;25.8;;;;;;;;;;;;;;;;
AT-68_S1;09/03/2018;05:19:02.400;-0.12;-0.38;0.94;Active/Dry;1006.3;25.8;;;;;;;;;;;;;;;;
AT-68_S1;09/03/2018;05:19:02.440;-0.19;-0.25;1.00;Active/Dry;1006.3;25.8;;;;;;;;;;;;;;;;
AT-68_S1;09/03/2018;05:19:02.480;-0.31;-0.12;1.06;Active/Dry;1006.3;25.8;;;;;;;;;;;;;;;;
AT-68_S1;09/03/2018;05:19:02.520;-0.31;-0.12;1.06;Active/Dry;1006.3;25.8;;;;;;;;;;;;;;;;
AT-68_S1;09/03/2018;05:19:02.560;-0.19;-0.38;1.19;Active/Dry;1006.3;25.8;;;;;;;;;;;;;;;;
AT-68_S1;09/03/2018;05:19:02.600;-0.50;0.00;1.44;Active/Dry;1006.3;25.8;;;;;;;;;;;;;;;;
AT-68_S1;09/03/2018;05:19:02.640;-0.31;-0.06;0.81;Active/Dry;1006.3;25.8;;;;;;;;;;;;;;;;
AT-68_S1;09/03/2018;05:19:02.680;-0.19;-0.06;0.62;Active/Dry;1006.3;25.8;;;;;;;;;;;;;;;;
AT-68_S1;09/03/2018;05:19:02.720;-0.25;0.00;0.94;Active/Dry;1006.3;25.8;;;;;;;;;;;;;;;;
AT-68_S1;09/03/2018;05:19:02.760;-0.19;0.00;1.00;Active/Dry;1006.3;25.8;;;;;;;;;;;;;;;;
AT-68_S1;09/03/2018;05:19:02.800;-0.25;0.00;0.81;Active/Dry;1006.3;25.8;;;;;;;;;;;;;;;;
AT-68_S1;09/03/2018;05:19:02.840;-0.19;-0.06;0.62;Active/Dry;1006.3;25.8;;;;;;;;;;;;;;;;
AT-68_S1;09/03/2018;05:19:02.880;-0.12;-0.19;0.62;Active/Dry;1006.3;25.8;;;;;;;;;;;;;;;;
AT-68_S1;09/03/2018;05:19:02.920;-0.12;-0.19;0.62;Active/Dry;1006.3;25.8;;;;;;;;;;;;;;;;
AT-68_S1;09/03/2018;05:19:02.960;-0.12;-0.19;0.62;Active/Dry;1006.3;25.8;;;;;;;;;;;;;;;;
AT-68_S1;09/03/2018;05:19:03.000;-0.12;-0.25;0.81;Active/Dry;1006.7;25.7;;;;;;;
AT-68_S1;09/03/2018;05:19:03.040;-0.19;-0.25;0.88;Active/Dry;1006.7;25.7;;;;;;;;;;;;;;;;
AT-68_S1;09/03/2018;05:19:03.080;-0.12;-0.31;0.94;Active/Dry;1006.7;25.7;;;;;;;;;;;;;;;;
AT-68_S1;09/03/2018;05:19:03.120;-0.19;-0.25;1.06;Active/Dry;1006.7;25.7;;;;;;;;;;;;;;;;
AT-68_S1;09/03/2018;05:19:03.160;-0.19;-0.19;1.06;Active/Dry;1006.7;25.7;;;;;;;;;;;;;;;;
AT-68_S1;09/03/2018;05:19:03.200;-0.25;-0.12;1.00;Active/Dry;1006.7;25.7;;;;;;;;;;;;;;;;
AT-68_S1;09/03/2018;05:19:03.240;0.00;-0.12;1.19;Active/Dry;1006.7;25.7;;;;;;;;;;;;;;;;
AT-68_S1;09/03/2018;05:19:03.280;-0.31;0.12;1.50;Active/Dry;1006.7;25.7;;;;;;;;;;;;;;;;
AT-68_S1;09/03/2018;05:19:03.320;-0.31;0.19;1.12;Active/Dry;1006.7;25.7;;;;;;;;;;;;;;;;
AT-68_S1;09/03/2018;05:19:03.360;0.25;0.00;0.69;Active/Dry;1006.7;25.7;;;;;;;;;;;;;;;;
AT-68_S1;09/03/2018;05:19:03.400;0.25;-0.19;0.75;Active/Dry;1006.7;25.7;;;;;;;;;;;;;;;;
AT-68_S1;09/03/2018;05:19:03.440;-0.19;0.06;0.88;Active/Dry;1006.7;25.7;;;;;;;;;;;;;;;;
AT-68_S1;09/03/2018;05:19:03.480;-0.12;-0.06;0.69;Active/Dry;1006.7;25.7;;;;;;;;;;;;;;;;
AT-68_S1;09/03/2018;05:19:03.520;-0.06;-0.19;0.62;Active/Dry;1006.7;25.7;;;;;;;;;;;;;;;;
AT-68_S1;09/03/2018;05:19:03.560;-0.12;-0.25;0.62;Active/Dry;1006.7;25.7;;;;;;;;;;;;;;;;
AT-68_S1;09/03/2018;05:19:03.600;-0.19;-0.31;0.75;Active/Dry;1006.7;25.7;;;;;;;;;;;;;;;;
AT-68_S1;09/03/2018;05:19:03.640;-0.25;-0.31;0.94;Active/Dry;1006.7;25.7;;;;;;;;;;;;;;;;
AT-68_S1;09/03/2018;05:19:03.680;-0.25;-0.25;1.00;Active/Dry;1006.7;25.7;;;;;;;;;;;;;;;;
AT-68_S1;09/03/2018;05:19:03.720;-0.12;-0.31;1.00;Active/Dry;1006.7;25.7;;;;;;;;;;;;;;;;
AT-68_S1;09/03/2018;05:19:03.760;-0.19;-0.19;1.19;Active/Dry;1006.7;25.7;;;;;;;;;;;;;;;;
AT-68_S1;09/03/2018;05:19:03.800;-0.38;-0.12;1.06;Active/Dry;1006.7;25.7;;;;;;;;;;;;;;;;
AT-68_S1;09/03/2018;05:19:03.840;-0.31;-0.19;1.19;Active/Dry;1006.7;25.7;;;;;;;;;;;;;;;;
AT-68_S1;09/03/2018;05:19:03.880;-0.56;0.00;1.25;Active/Dry;1006.7;25.7;;;;;;;;;;;;;;;;
AT-68_S1;09/03/2018;05:19:03.920;-0.38;0.00;0.75;Active/Dry;1006.7;25.7;;;;;;;;;;;;;;;;
AT-68_S1;09/03/2018;05:19:03.960;-0.38;0.00;0.75;Active/Dry;1006.7;25.7;;;;;;;;;;;;;;;;
AT-68_S1;09/03/2018;05:19:04.000;-0.19;-0.12;0.62;Active/Dry;1006.5;25.7;;;;;;;
AT-68_S1;09/03/2018;05:19:04.040;-0.31;-0.06;0.88;Active/Dry;1006.5;25.7;;;;;;;;;;;;;;;;
AT-68_S1;09/03/2018;05:19:04.080;-0.38;-0.12;0.94;Active/Dry;1006.5;25.7;;;;;;;;;;;;;;;;
AT-68_S1;09/03/2018;05:19:04.120;-0.31;-0.06;0.88;Active/Dry;1006.5;25.7;;;;;;;;;;;;;;;;
AT-68_S1;09/03/2018;05:19:04.160;-0.19;-0.12;0.88;Active/Dry;1006.5;25.7;;;;;;;;;;;;;;;;
AT-68_S1;09/03/2018;05:19:04.200;-0.12;-0.19;0.81;Active/Dry;1006.5;25.7;;;;;;;;;;;;;;;;
AT-68_S1;09/03/2018;05:19:04.240;-0.12;-0.19;0.81;Active/Dry;1006.5;25.7;;;;;;;;;;;;;;;;
AT-68_S1;09/03/2018;05:19:04.280;-0.12;-0.19;0.75;Active/Dry;1006.5;25.7;;;;;;;;;;;;;;;;
AT-68_S1;09/03/2018;05:19:04.320;-0.06;-0.12;0.94;Active/Dry;1006.5;25.7;;;;;;;;;;;;;;;;
AT-68_S1;09/03/2018;05:19:04.360;-0.19;-0.12;1.00;Active/Dry;1006.5;25.7;;;;;;;;;;;;;;;;
AT-68_S1;09/03/2018;05:19:04.400;0.06;-0.12;0.94;Active/Dry;1006.5;25.7;;;;;;;;;;;;;;;;
AT-68_S1;09/03/2018;05:19:04.440;-0.44;0.12;1.56;Active/Dry;1006.5;25.7;;;;;;;;;;;;;;;;
AT-68_S1;09/03/2018;05:19:04.480;-0.62;0.31;1.12;Active/Dry;1006.5;25.7;;;;;;;;;;;;;;;;
AT-68_S1;09/03/2018;05:19:04.520;0.19;-0.06;0.94;Active/Dry;1006.5;25.7;;;;;;;;;;;;;;;;
AT-68_S1;09/03/2018;05:19:04.560;0.25;-0.25;0.88;Active/Dry;1006.5;25.7;;;;;;;;;;;;;;;;
AT-68_S1;09/03/2018;05:19:04.600;-0.06;0.00;0.75;Active/Dry;1006.5;25.7;;;;;;;;;;;;;;;;
AT-68_S1;09/03/2018;05:19:04.640;-0.06;-0.06;0.81;Active/Dry;1006.5;25.7;;;;;;;;;;;;;;;;
AT-68_S1;09/03/2018;05:19:04.680;0.00;-0.19;0.69;Active/Dry;1006.5;25.7;;;;;;;;;;;;;;;;
AT-68_S1;09/03/2018;05:19:04.720;-0.06;-0.25;0.75;Active/Dry;1006.5;25.7;;;;;;;;;;;;;;;;
AT-68_S1;09/03/2018;05:19:04.760;-0.12;-0.25;1.00;Active/Dry;1006.5;25.7;;;;;;;;;;;;;;;;
AT-68_S1;09/03/2018;05:19:04.800;-0.19;-0.19;1.00;Active/Dry;1006.5;25.7;;;;;;;;;;;;;;;;
AT-68_S1;09/03/2018;05:19:04.840;-0.06;-0.25;0.94;Active/Dry;1006.5;25.7;;;;;;;;;;;;;;;;
AT-68_S1;09/03/2018;05:19:04.880;-0.12;-0.12;1.00;Active/Dry;1006.5;25.7;;;;;;;;;;;;;;;;
AT-68_S1;09/03/2018;05:19:04.920;-0.12;-0.12;1.00;Active/Dry;1006.5;25.7;;;;;;;;;;;;;;;;
AT-68_S1;09/03/2018;05:19:04.960;-0.12;-0.12;1.00;Active/Dry;1006.5;25.7;;;;;;;;;;;;;;;;
AT-68_S1;09/03/2018;05:19:05.000;-0.19;-0.06;0.94;Active/Dry;1007;25.7;;;;;;;
AT-68_S1;09/03/2018;05:19:05.040;-0.06;-0.06;1.06;Active/Dry;1007;25.7;;;;;;;;;;;;;;;;
AT-68_S1;09/03/2018;05:19:05.080;-0.44;0.00;1.19;Active/Dry;1007;25.7;;;;;;;;;;;;;;;;
AT-68_S1;09/03/2018;05:19:05.120;-0.38;0.06;0.75;Active/Dry;1007;25.7;;;;;;;;;;;;;;;;
AT-68_S1;09/03/2018;05:19:05.160;-0.06;-0.19;0.94;Active/Dry;1007;25.7;;;;;;;;;;;;;;;;
AT-68_S1;09/03/2018;05:19:05.200;-0.31;-0.06;1.12;Active/Dry;1007;25.7;;;;;;;;;;;;;;;;
AT-68_S1;09/03/2018;05:19:05.240;-0.19;-0.12;0.94;Active/Dry;1007;25.7;;;;;;;;;;;;;;;;
AT-68_S1;09/03/2018;05:19:05.280;-0.06;-0.12;0.88;Active/Dry;1007;25.7;;;;;;;;;;;;;;;;
AT-68_S1;09/03/2018;05:19:05.320;-0.06;-0.12;0.75;Active/Dry;1007;25.7;;;;;;;;;;;;;;;;
AT-68_S1;09/03/2018;05:19:05.360;-0.12;-0.12;0.69;Active/Dry;1007;25.7;;;;;;;;;;;;;;;;
AT-68_S1;09/03/2018;05:19:05.400;-0.12;-0.12;0.75;Active/Dry;1007;25.7;;;;;;;;;;;;;;;;
AT-68_S1;09/03/2018;05:19:05.440;-0.12;-0.12;0.81;Active/Dry;1007;25.7;;;;;;;;;;;;;;;;
AT-68_S1;09/03/2018;05:19:05.480;-0.19;-0.06;0.81;Active/Dry;1007;25.7;;;;;;;;;;;;;;;;
AT-68_S1;09/03/2018;05:19:05.520;-0.31;-0.12;0.69;Active/Dry;1007;25.7;;;;;;;;;;;;;;;;
AT-68_S1;09/03/2018;05:19:05.560;-0.31;0.00;0.88;Active/Dry;1007;25.7;;;;;;;;;;;;;;;;
AT-68_S1;09/03/2018;05:19:05.600;-0.31;0.00;1.06;Active/Dry;1007;25.7;;;;;;;;;;;;;;;;
AT-68_S1;09/03/2018;05:19:05.640;-0.12;-0.06;1.06;Active/Dry;1007;25.7;;;;;;;;;;;;;;;;
AT-68_S1;09/03/2018;05:19:05.680;-0.38;0.06;1.06;Active/Dry;1007;25.7;;;;;;;;;;;;;;;;
AT-68_S1;09/03/2018;05:19:05.720;0.00;0.00;1.06;Active/Dry;1007;25.7;;;;;;;;;;;;;;;;
AT-68_S1;09/03/2018;05:19:05.760;-0.06;-0.06;1.38;Active/Dry;1007;25.7;;;;;;;;;;;;;;;;
AT-68_S1;09/03/2018;05:19:05.800;-0.12;-0.06;1.19;Active/Dry;1007;25.7;;;;;;;;;;;;;;;;
AT-68_S1;09/03/2018;05:19:05.840;0.06;-0.25;0.81;Active/Dry;1007;25.7;;;;;;;;;;;;;;;;
AT-68_S1;09/03/2018;05:19:05.880;-0.06;-0.25;0.69;Active/Dry;1007;25.7;;;;;;;;;;;;;;;;
AT-68_S1;09/03/2018;05:19:05.920;0.00;-0.25;0.56;Active/Dry;1007;25.7;;;;;;;;;;;;;;;;
AT-68_S1;09/03/2018;05:19:05.960;-0.06;-0.19;0.75;Active/Dry;1007;25.7;;;;;;;;;;;;;;;;
AT-68_S1;09/03/2018;05:19:06.000;0.00;-0.12;0.94;Active/Dry;1006.7;25.7;;;;;;;
AT-68_S1;09/03/2018;05:19:06.040;-0.19;-0.12;1.00;Active/Dry;1006.7;25.7;;;;;;;;;;;;;;;;
AT-68_S1;09/03/2018;05:19:06.080;-0.19;-0.19;1.00;Active/Dry;1006.7;25.7;;;;;;;;;;;;;;;;
AT-68_S1;09/03/2018;05:19:06.120;-0.19;-0.12;1.19;Active/Dry;1006.7;25.7;;;;;;;;;;;;;;;;
AT-68_S1;09/03/2018;05:19:06.160;-0.19;-0.12;1.25;Active/Dry;1006.7;25.7;;;;;;;;;;;;;;;;
AT-68_S1;09/03/2018;05:19:06.200;-0.38;-0.19;1.25;Active/Dry;1006.7;25.7;;;;;;;;;;;;;;;;
AT-68_S1;09/03/2018;05:19:06.240;-0.38;-0.19;0.88;Active/Dry;1006.7;25.7;;;;;;;;;;;;;;;;
AT-68_S1;09/03/2018;05:19:06.280;-0.19;-0.31;0.56;Active/Dry;1006.7;25.7;;;;;;;;;;;;;;;;
AT-68_S1;09/03/2018;05:19:06.320;-0.19;-0.31;0.94;Active/Dry;1006.7;25.7;;;;;;;;;;;;;;;;
AT-68_S1;09/03/2018;05:19:06.360;-0.19;-0.12;0.69;Active/Dry;1006.7;25.7;;;;;;;;;;;;;;;;
AT-68_S1;09/03/2018;05:19:06.400;-0.19;-0.19;0.62;Active/Dry;1006.7;25.7;;;;;;;;;;;;;;;;
AT-68_S1;09/03/2018;05:19:06.440;-0.12;-0.12;0.88;Active/Dry;1006.7;25.7;;;;;;;;;;;;;;;;
AT-68_S1;09/03/2018;05:19:06.480;-0.19;0.00;1.06;Active/Dry;1006.7;25.7;;;;;;;;;;;;;;;;
AT-68_S1;09/03/2018;05:19:06.520;-0.06;-0.12;0.94;Active/Dry;1006.7;25.7;;;;;;;;;;;;;;;;
AT-68_S1;09/03/2018;05:19:06.560;-0.12;-0.31;1.19;Active/Dry;1006.7;25.7;;;;;;;;;;;;;;;;
AT-68_S1;09/03/2018;05:19:06.600;-0.12;-0.25;1.25;Active/Dry;1006.7;25.7;;;;;;;;;;;;;;;;
AT-68_S1;09/03/2018;05:19:06.640;0.12;-0.25;1.19;Active/Dry;1006.7;25.7;;;;;;;;;;;;;;;;
AT-68_S1;09/03/2018;05:19:06.680;-0.06;-0.12;1.25;Active/Dry;1006.7;25.7;;;;;;;;;;;;;;;;
AT-68_S1;09/03/2018;05:19:06.720;-0.31;-0.19;1.00;Active/Dry;1006.7;25.7;;;;;;;;;;;;;;;;
AT-68_S1;09/03/2018;05:19:06.760;-0.31;-0.19;0.81;Active/Dry;1006.7;25.7;;;;;;;;;;;;;;;;
AT-68_S1;09/03/2018;05:19:06.800;-0.31;-0.19;0.81;Active/Dry;1006.7;25.7;;;;;;;;;;;;;;;;
AT-68_S1;09/03/2018;05:19:06.840;-0.31;-0.19;0.81;Active/Dry;1006.7;25.7;;;;;;;;;;;;;;;;
AT-68_S1;09/03/2018;05:19:06.880;-0.31;-0.19;0.81;Active/Dry;1006.7;25.7;;;;;;;;;;;;;;;;
AT-68_S1;09/03/2018;05:19:06.920;-0.31;-0.19;0.81;Active/Dry;1006.7;25.7;;;;;;;;;;;;;;;;
AT-68_S1;09/03/2018;05:19:06.960;-0.31;-0.19;0.81;Active/Dry;1006.7;25.7;;;;;;;;;;;;;;;;
AT-68_S1;09/03/2018;05:19:07.000;-0.12;-0.19;0.62;Active/Dry;1006.1;25.7;;;;;;;
AT-68_S1;09/03/2018;05:19:07.040;-0.12;-0.19;0.69;Active/Dry;1006.1;25.7;;;;;;;;;;;;;;;;
AT-68_S1;09/03/2018;05:19:07.080;-0.12;-0.19;0.69;Active/Dry;1006.1;25.7;;;;;;;;;;;;;;;;
AT-68_S1;09/03/2018;05:19:07.120;0.00;-0.19;0.81;Active/Dry;1006.1;25.7;;;;;;;;;;;;;;;;
AT-68_S1;09/03/2018;05:19:07.160;-0.19;-0.06;0.94;Active/Dry;1006.1;25.7;;;;;;;;;;;;;;;;
AT-68_S1;09/03/2018;05:19:07.200;-0.81;-0.19;0.56;Active/Dry;1006.1;25.7;;;;;;;;;;;;;;;;
AT-68_S1;09/03/2018;05:19:07.240;-0.44;-0.31;1.06;Active/Dry;1006.1;25.7;;;;;;;;;;;;;;;;
AT-68_S1;09/03/2018;05:19:07.280;-0.38;-0.19;0.94;Active/Dry;1006.1;25.7;;;;;;;;;;;;;;;;
AT-68_S1;09/03/2018;05:19:07.320;-0.56;-0.06;1.31;Active/Dry;1006.1;25.7;;;;;;;;;;;;;;;;
AT-68_S1;09/03/2018;05:19:07.360;-0.62;-0.06;1.12;Active/Dry;1006.1;25.7;;;;;;;;;;;;;;;;
AT-68_S1;09/03/2018;05:19:07.400;-0.56;-0.19;0.88;Active/Dry;1006.1;25.7;;;;;;;;;;;;;;;;
AT-68_S1;09/03/2018;05:19:07.440;-0.50;-0.12;0.69;Active/Dry;1006.1;25.7;;;;;;;;;;;;;;;;
AT-68_S1;09/03/2018;05:19:07.480;-0.44;-0.19;0.56;Active/Dry;1006.1;25.7;;;;;;;;;;;;;;;;
AT-68_S1;09/03/2018;05:19:07.520;-0.38;-0.31;0.75;Active/Dry;1006.1;25.7;;;;;;;;;;;;;;;;
AT-68_S1;09/03/2018;05:19:07.560;-0.38;-0.25;0.69;Active/Dry;1006.1;25.7;;;;;;;;;;;;;;;;
AT-68_S1;09/03/2018;05:19:07.600;-0.44;-0.25;0.75;Active/Dry;1006.1;25.7;;;;;;;;;;;;;;;;
AT-68_S1;09/03/2018;05:19:07.640;-0.38;-0.12;0.69;Active/Dry;1006.1;25.7;;;;;;;;;;;;;;;;
AT-68_S1;09/03/2018;05:19:07.680;-0.25;-0.12;1.00;Active/Dry;1006.1;25.7;;;;;;;;;;;;;;;;
AT-68_S1;09/03/2018;05:19:07.720;-0.25;-0.12;1.19;Active/Dry;1006.1;25.7;;;;;;;;;;;;;;;;
AT-68_S1;09/03/2018;05:19:07.760;-0.25;-0.06;1.38;Active/Dry;1006.1;25.7;;;;;;;;;;;;;;;;
AT-68_S1;09/03/2018;05:19:07.800;-0.12;-0.12;1.44;Active/Dry;1006.1;25.7;;;;;;;;;;;;;;;;
AT-68_S1;09/03/2018;05:19:07.840;-0.06;-0.25;1.31;Active/Dry;1006.1;25.7;;;;;;;;;;;;;;;;
AT-68_S1;09/03/2018;05:19:07.880;-0.06;-0.25;1.00;Active/Dry;1006.1;25.7;;;;;;;;;;;;;;;;
AT-68_S1;09/03/2018;05:19:07.920;-0.06;-0.25;1.00;Active/Dry;1006.1;25.7;;;;;;;;;;;;;;;;
AT-68_S1;09/03/2018;05:19:07.960;-0.06;-0.25;1.00;Active/Dry;1006.1;25.7;;;;;;;;;;;;;;;;
AT-68_S1;09/03/2018;05:19:08.000;-0.06;-0.31;0.69;Active/Dry;1007.2;25.7;;;;;;;
AT-68_S1;09/03/2018;05:19:08.040;-0.12;-0.38;0.62;Active/Dry;1007.2;25.7;;;;;;;;;;;;;;;;
AT-68_S1;09/03/2018;05:19:08.080;-0.25;-0.19;0.56;Active/Dry;1007.2;25.7;;;;;;;;;;;;;;;;
AT-68_S1;09/03/2018;05:19:08.120;-0.31;-0.19;0.62;Active/Dry;1007.2;25.7;;;;;;;;;;;;;;;;
AT-68_S1;09/03/2018;05:19:08.160;-0.31;-0.19;0.88;Active/Dry;1007.2;25.7;;;;;;;;;;;;;;;;
AT-68_S1;09/03/2018;05:19:08.200;-0.25;-0.19;0.69;Active/Dry;1007.2;25.7;;;;;;;;;;;;;;;;
AT-68_S1;09/03/2018;05:19:08.240;-0.25;-0.06;0.56;Active/Dry;1007.2;25.7;;;;;;;;;;;;;;;;
AT-68_S1;09/03/2018;05:19:08.280;-0.19;-0.06;0.94;Active/Dry;1007.2;25.7;;;;;;;;;;;;;;;;
AT-68_S1;09/03/2018;05:19:08.320;-0.19;-0.12;1.31;Active/Dry;1007.2;25.7;;;;;;;;;;;;;;;;
AT-68_S1;09/03/2018;05:19:08.360;-0.56;0.19;1.50;Active/Dry;1007.2;25.7;;;;;;;;;;;;;;;;
AT-68_S1;09/03/2018;05:19:08.400;-0.31;0.00;1.19;Active/Dry;1007.2;25.7;;;;;;;;;;;;;;;;
AT-68_S1;09/03/2018;05:19:08.440;-0.50;0.00;1.00;Active/Dry;1007.2;25.7;;;;;;;;;;;;;;;;
AT-68_S1;09/03/2018;05:19:08.480;-0.31;-0.19;0.62;Active/Dry;1007.2;25.7;;;;;;;;;;;;;;;;
AT-68_S1;09/03/2018;05:19:08.520;-0.31;-0.19;0.75;Active/Dry;1007.2;25.7;;;;;;;;;;;;;;;;
AT-68_S1;09/03/2018;05:19:08.560;-0.31;-0.12;0.94;Active/Dry;1007.2;25.7;;;;;;;;;;;;;;;;
AT-68_S1;09/03/2018;05:19:08.600;-0.25;-0.12;0.81;Active/Dry;1007.2;25.7;;;;;;;;;;;;;;;;
AT-68_S1;09/03/2018;05:19:08.640;-0.25;0.00;0.69;Active/Dry;1007.2;25.7;;;;;;;;;;;;;;;;
AT-68_S1;09/03/2018;05:19:08.680;-0.19;-0.06;0.69;Active/Dry;1007.2;25.7;;;;;;;;;;;;;;;;
AT-68_S1;09/03/2018;05:19:08.720;-0.19;-0.19;0.81;Active/Dry;1007.2;25.7;;;;;;;;;;;;;;;;
AT-68_S1;09/03/2018;05:19:08.760;-0.06;-0.19;0.94;Active/Dry;1007.2;25.7;;;;;;;;;;;;;;;;
AT-68_S1;09/03/2018;05:19:08.800;0.00;-0.12;1.31;Active/Dry;1007.2;25.7;;;;;;;;;;;;;;;;
AT-68_S1;09/03/2018;05:19:08.840;-0.12;0.00;1.62;Active/Dry;1007.2;25.7;;;;;;;;;;;;;;;;
AT-68_S1;09/03/2018;05:19:08.880;-0.06;-0.06;1.19;Active/Dry;1007.2;25.7;;;;;;;;;;;;;;;;
AT-68_S1;09/03/2018;05:19:08.920;0.00;-0.12;0.88;Active/Dry;1007.2;25.7;;;;;;;;;;;;;;;;
AT-68_S1;09/03/2018;05:19:08.960;0.00;-0.12;0.88;Active/Dry;1007.2;25.7;;;;;;;;;;;;;;;;
AT-68_S1;09/03/2018;05:19:09.000;-0.06;-0.25;0.69;Active/Dry;1006.8;25.7;;;;;;;
AT-68_S1;09/03/2018;05:19:09.040;-0.12;-0.19;0.56;Active/Dry;1006.8;25.7;;;;;;;;;;;;;;;;
AT-68_S1;09/03/2018;05:19:09.080;-0.12;-0.12;0.69;Active/Dry;1006.8;25.7;;;;;;;;;;;;;;;;
AT-68_S1;09/03/2018;05:19:09.120;-0.12;-0.12;0.75;Active/Dry;1006.8;25.7;;;;;;;;;;;;;;;;
AT-68_S1;09/03/2018;05:19:09.160;-0.06;-0.06;0.81;Active/Dry;1006.8;25.7;;;;;;;;;;;;;;;;
AT-68_S1;09/03/2018;05:19:09.200;0.00;-0.12;1.06;Active/Dry;1006.8;25.7;;;;;;;;;;;;;;;;
AT-68_S1;09/03/2018;05:19:09.240;-0.19;0.00;1.25;Active/Dry;1006.8;25.7;;;;;;;;;;;;;;;;
AT-68_S1;09/03/2018;05:19:09.280;-0.38;0.25;1.38;Active/Dry;1006.8;25.7;;;;;;;;;;;;;;;;
AT-68_S1;09/03/2018;05:19:09.320;-0.69;0.38;1.44;Active/Dry;1006.8;25.7;;;;;;;;;;;;;;;;
AT-68_S1;09/03/2018;05:19:09.360;-0.44;0.00;0.88;Active/Dry;1006.8;25.7;;;;;;;;;;;;;;;;
AT-68_S1;09/03/2018;05:19:09.400;-0.31;-0.06;0.56;Active/Dry;1006.8;25.7;;;;;;;;;;;;;;;;
AT-68_S1;09/03/2018;05:19:09.440;-0.31;-0.06;0.62;Active/Dry;1006.8;25.7;;;;;;;;;;;;;;;;
AT-68_S1;09/03/2018;05:19:09.480;-0.25;-0.19;0.69;Active/Dry;1006.8;25.7;;;;;;;;;;;;;;;;
AT-68_S1;09/03/2018;05:19:09.520;-0.31;0.00;0.81;Active/Dry;1006.8;25.7;;;;;;;;;;;;;;;;
AT-68_S1;09/03/2018;05:19:09.560;-0.25;0.06;0.75;Active/Dry;1006.8;25.7;;;;;;;;;;;;;;;;
AT-68_S1;09/03/2018;05:19:09.600;-0.25;0.19;0.81;Active/Dry;1006.8;25.7;;;;;;;;;;;;;;;;
AT-68_S1;09/03/2018;05:19:09.640;-0.06;0.06;0.75;Active/Dry;1006.8;25.7;;;;;;;;;;;;;;;;
AT-68_S1;09/03/2018;05:19:09.680;0.00;-0.06;0.88;Active/Dry;1006.8;25.7;;;;;;;;;;;;;;;;
AT-68_S1;09/03/2018;05:19:09.720;-0.06;0.06;1.25;Active/Dry;1006.8;25.7;;;;;;;;;;;;;;;;
AT-68_S1;09/03/2018;05:19:09.760;-0.06;0.19;1.56;Active/Dry;1006.8;25.7;;;;;;;;;;;;;;;;
AT-68_S1;09/03/2018;05:19:09.800;-0.19;0.00;1.62;Active/Dry;1006.8;25.7;;;;;;;;;;;;;;;;
AT-68_S1;09/03/2018;05:19:09.840;-0.06;-0.19;1.12;Active/Dry;1006.8;25.7;;;;;;;;;;;;;;;;
AT-68_S1;09/03/2018;05:19:09.880;0.06;-0.31;0.62;Active/Dry;1006.8;25.7;;;;;;;;;;;;;;;;
AT-68_S1;09/03/2018;05:19:09.920;0.06;-0.31;0.62;Active/Dry;1006.8;25.7;;;;;;;;;;;;;;;;
AT-68_S1;09/03/2018;05:19:09.960;0.06;-0.31;0.62;Active/Dry;1006.8;25.7;;;;;;;;;;;;;;;;
AT-68_S1;09/03/2018;05:19:10.000;-0.06;-0.19;0.56;Active/Dry;1006.1;25.7;;;;;;;
AT-68_S1;09/03/2018;05:19:10.040;-0.12;-0.12;0.62;Active/Dry;1006.1;25.7;;;;;;;;;;;;;;;;
AT-68_S1;09/03/2018;05:19:10.080;-0.12;-0.12;0.75;Active/Dry;1006.1;25.7;;;;;;;;;;;;;;;;
AT-68_S1;09/03/2018;05:19:10.120;-0.12;-0.06;0.75;Active/Dry;1006.1;25.7;;;;;;;;;;;;;;;;
AT-68_S1;09/03/2018;05:19:10.160;-0.06;0.00;0.81;Active/Dry;1006.1;25.7;;;;;;;;;;;;;;;;
AT-68_S1;09/03/2018;05:19:10.200;-0.19;0.12;1.06;Active/Dry;1006.1;25.7;;;;;;;;;;;;;;;;
AT-68_S1;09/03/2018;05:19:10.240;0.06;-0.06;1.75;Active/Dry;1006.1;25.7;;;;;;;;;;;;;;;;
AT-68_S1;09/03/2018;05:19:10.280;-0.06;0.12;1.50;Active/Dry;1006.1;25.7;;;;;;;;;;;;;;;;
AT-68_S1;09/03/2018;05:19:10.320;-0.19;0.19;1.25;Active/Dry;1006.1;25.7;;;;;;;;;;;;;;;;
AT-68_S1;09/03/2018;05:19:10.360;-0.31;0.06;0.81;Active/Dry;1006.1;25.7;;;;;;;;;;;;;;;;
AT-68_S1;09/03/2018;05:19:10.400;-0.25;-0.06;0.62;Active/Dry;1006.1;25.7;;;;;;;;;;;;;;;;
AT-68_S1;09/03/2018;05:19:10.440;-0.19;-0.12;0.62;Active/Dry;1006.1;25.7;;;;;;;;;;;;;;;;
AT-68_S1;09/03/2018;05:19:10.480;-0.25;-0.12;0.69;Active/Dry;1006.1;25.7;;;;;;;;;;;;;;;;
AT-68_S1;09/03/2018;05:19:10.520;-0.12;-0.06;0.88;Active/Dry;1006.1;25.7;;;;;;;;;;;;;;;;
AT-68_S1;09/03/2018;05:19:10.560;-0.19;0.06;1.00;Active/Dry;1006.1;25.7;;;;;;;;;;;;;;;;
AT-68_S1;09/03/2018;05:19:10.600;-0.25;0.19;0.88;Active/Dry;1006.1;25.7;;;;;;;;;;;;;;;;
AT-68_S1;09/03/2018;05:19:10.640;-0.12;0.06;0.69;Active/Dry;1006.1;25.7;;;;;;;;;;;;;;;;
AT-68_S1;09/03/2018;05:19:10.680;-0.06;0.00;0.69;Active/Dry;1006.1;25.7;;;;;;;;;;;;;;;;
AT-68_S1;09/03/2018;05:19:10.720;0.06;-0.06;0.94;Active/Dry;1006.1;25.7;;;;;;;;;;;;;;;;
AT-68_S1;09/03/2018;05:19:10.760;0.00;0.12;1.31;Active/Dry;1006.1;25.7;;;;;;;;;;;;;;;;
AT-68_S1;09/03/2018;05:19:10.800;-0.06;0.12;1.25;Active/Dry;1006.1;25.7;;;;;;;;;;;;;;;;
AT-68_S1;09/03/2018;05:19:10.840;0.19;-0.06;1.06;Active/Dry;1006.1;25.7;;;;;;;;;;;;;;;;
AT-68_S1;09/03/2018;05:19:10.880;0.00;0.00;1.25;Active/Dry;1006.1;25.7;;;;;;;;;;;;;;;;
AT-68_S1;09/03/2018;05:19:10.920;0.00;-0.12;1.12;Active/Dry;1006.1;25.7;;;;;;;;;;;;;;;;
AT-68_S1;09/03/2018;05:19:10.960;0.00;-0.12;1.12;Active/Dry;1006.1;25.7;;;;;;;;;;;;;;;;
AT-68_S1;09/03/2018;05:19:11.000;0.00;-0.19;0.94;Active/Dry;1006.8;25.7;;;;;;;
AT-68_S1;09/03/2018;05:19:11.040;0.00;-0.25;0.69;Active/Dry;1006.8;25.7;;;;;;;;;;;;;;;;
AT-68_S1;09/03/2018;05:19:11.080;0.00;-0.25;0.62;Active/Dry;1006.8;25.7;;;;;;;;;;;;;;;;
AT-68_S1;09/03/2018;05:19:11.120;-0.06;-0.19;0.62;Active/Dry;1006.8;25.7;;;;;;;;;;;;;;;;
AT-68_S1;09/03/2018;05:19:11.160;-0.06;-0.06;0.75;Active/Dry;1006.8;25.7;;;;;;;;;;;;;;;;
AT-68_S1;09/03/2018;05:19:11.200;-0.06;0.00;0.75;Active/Dry;1006.8;25.7;;;;;;;;;;;;;;;;
AT-68_S1;09/03/2018;05:19:11.240;0.00;-0.06;0.88;Active/Dry;1006.8;25.7;;;;;;;;;;;;;;;;
AT-68_S1;09/03/2018;05:19:11.280;-0.06;0.00;1.12;Active/Dry;1006.8;25.7;;;;;;;;;;;;;;;;
AT-68_S1;09/03/2018;05:19:11.320;-0.12;0.06;1.25;Active/Dry;1006.8;25.7;;;;;;;;;;;;;;;;
AT-68_S1;09/03/2018;05:19:11.360;-0.19;0.12;1.31;Active/Dry;1006.8;25.7;;;;;;;;;;;;;;;;
AT-68_S1;09/03/2018;05:19:11.400;-0.19;0.06;1.25;Active/Dry;1006.8;25.7;;;;;;;;;;;;;;;;
AT-68_S1;09/03/2018;05:19:11.440;-0.25;0.00;1.12;Active/Dry;1006.8;25.7;;;;;;;;;;;;;;;;
AT-68_S1;09/03/2018;05:19:11.480;-0.31;-0.12;0.81;Active/Dry;1006.8;25.7;;;;;;;;;;;;;;;;
AT-68_S1;09/03/2018;05:19:11.520;-0.25;-0.19;0.81;Active/Dry;1006.8;25.7;;;;;;;;;;;;;;;;
AT-68_S1;09/03/2018;05:19:11.560;-0.25;-0.19;0.88;Active/Dry;1006.8;25.7;;;;;;;;;;;;;;;;
AT-68_S1;09/03/2018;05:19:11.600;-0.19;-0.25;0.81;Active/Dry;1006.8;25.7;;;;;;;;;;;;;;;;
AT-68_S1;09/03/2018;05:19:11.640;-0.12;-0.19;0.81;Active/Dry;1006.8;25.7;;;;;;;;;;;;;;;;
AT-68_S1;09/03/2018;05:19:11.680;-0.19;-0.06;0.75;Active/Dry;1006.8;25.7;;;;;;;;;;;;;;;;
AT-68_S1;09/03/2018;05:19:11.720;-0.25;0.00;0.81;Active/Dry;1006.8;25.7;;;;;;;;;;;;;;;;
AT-68_S1;09/03/2018;05:19:11.760;-0.25;0.00;0.94;Active/Dry;1006.8;25.7;;;;;;;;;;;;;;;;
AT-68_S1;09/03/2018;05:19:11.800;-0.19;0.06;1.19;Active/Dry;1006.8;25.7;;;;;;;;;;;;;;;;
AT-68_S1;09/03/2018;05:19:11.840;-0.19;0.31;1.25;Active/Dry;1006.8;25.7;;;;;;;;;;;;;;;;
AT-68_S1;09/03/2018;05:19:11.880;-0.06;0.19;1.19;Active/Dry;1006.8;25.7;;;;;;;;;;;;;;;;
AT-68_S1;09/03/2018;05:19:11.920;-0.06;0.19;1.19;Active/Dry;1006.8;25.7;;;;;;;;;;;;;;;;
AT-68_S1;09/03/2018;05:19:11.960;-0.06;0.19;1.19;Active/Dry;1006.8;25.7;;;;;;;;;;;;;;;;
AT-68_S1;09/03/2018;05:19:12.000;0.00;-0.12;1.06;Active/Dry;1007;25.7;;;;;;;
AT-68_S1;09/03/2018;05:19:12.040;-0.06;-0.12;0.94;Active/Dry;1007;25.7;;;;;;;;;;;;;;;;
AT-68_S1;09/03/2018;05:19:12.080;-0.19;-0.12;0.81;Active/Dry;1007;25.7;;;;;;;;;;;;;;;;
AT-68_S1;09/03/2018;05:19:12.120;-0.19;-0.06;0.75;Active/Dry;1007;25.7;;;;;;;;;;;;;;;;
AT-68_S1;09/03/2018;05:19:12.160;-0.19;0.00;0.75;Active/Dry;1007;25.7;;;;;;;;;;;;;;;;
AT-68_S1;09/03/2018;05:19:12.200;-0.19;0.00;0.94;Active/Dry;1007;25.7;;;;;;;;;;;;;;;;
AT-68_S1;09/03/2018;05:19:12.240;-0.19;0.12;1.00;Active/Dry;1007;25.7;;;;;;;;;;;;;;;;
AT-68_S1;09/03/2018;05:19:12.280;-0.19;0.25;1.06;Active/Dry;1007;25.7;;;;;;;;;;;;;;;;
AT-68_S1;09/03/2018;05:19:12.320;-0.06;0.25;1.31;Active/Dry;1007;25.7;;;;;;;;;;;;;;;;
AT-68_S1;09/03/2018;05:19:12.360;-0.25;0.44;1.31;Active/Dry;1007;25.7;;;;;;;;;;;;;;;;
AT-68_S1;09/03/2018;05:19:12.400;-0.12;0.25;0.88;Active/Dry;1007;25.7;;;;;;;;;;;;;;;;
AT-68_S1;09/03/2018;05:19:12.440;-0.25;0.31;1.00;Active/Dry;1007;25.7;;;;;;;;;;;;;;;;
AT-68_S1;09/03/2018;05:19:12.480;-0.25;0.31;0.88;Active/Dry;1007;25.7;;;;;;;;;;;;;;;;
AT-68_S1;09/03/2018;05:19:12.520;-0.19;0.25;0.88;Active/Dry;1007;25.7;;;;;;;;;;;;;;;;
AT-68_S1;09/03/2018;05:19:12.560;-0.12;0.19;0.88;Active/Dry;1007;25.7;;;;;;;;;;;;;;;;
AT-68_S1;09/03/2018;05:19:12.600;-0.06;0.12;0.94;Active/Dry;1007;25.7;;;;;;;;;;;;;;;;
AT-68_S1;09/03/2018;05:19:12.640;-0.12;0.19;0.88;Active/Dry;1007;25.7;;;;;;;;;;;;;;;;
AT-68_S1;09/03/2018;05:19:12.680;-0.12;0.12;0.75;Active/Dry;1007;25.7;;;;;;;;;;;;;;;;
AT-68_S1;09/03/2018;05:19:12.720;-0.19;0.19;0.75;Active/Dry;1007;25.7;;;;;;;;;;;;;;;;
AT-68_S1;09/03/2018;05:19:12.760;-0.25;0.19;0.88;Active/Dry;1007;25.7;;;;;;;;;;;;;;;;
AT-68_S1;09/03/2018;05:19:12.800;-0.19;0.12;1.00;Active/Dry;1007;25.7;;;;;;;;;;;;;;;;
AT-68_S1;09/03/2018;05:19:12.840;-0.06;0.00;0.94;Active/Dry;1007;25.7;;;;;;;;;;;;;;;;
AT-68_S1;09/03/2018;05:19:12.880;-0.25;0.25;1.44;Active/Dry;1007;25.7;;;;;;;;;;;;;;;;
AT-68_S1;09/03/2018;05:19:12.920;-0.38;0.44;1.19;Active/Dry;1007;25.7;;;;;;;;;;;;;;;;
AT-68_S1;09/03/2018;05:19:12.960;-0.38;0.44;1.19;Active/Dry;1007;25.7;;;;;;;;;;;;;;;;
AT-68_S1;09/03/2018;05:19:13.000;0.06;0.06;0.75;Active/Dry;1006.5;25.6;;;;;;;
AT-68_S1;09/03/2018;05:19:13.040;0.19;-0.06;0.75;Active/Dry;1006.5;25.6;;;;;;;;;;;;;;;;
AT-68_S1;09/03/2018;05:19:13.080;0.00;0.19;0.88;Active/Dry;1006.5;25.6;;;;;;;;;;;;;;;;
AT-68_S1;09/03/2018;05:19:13.120;-0.06;0.19;0.88;Active/Dry;1006.5;25.6;;;;;;;;;;;;;;;;
AT-68_S1;09/03/2018;05:19:13.160;0.00;0.06;0.75;Active/Dry;1006.5;25.6;;;;;;;;;;;;;;;;
AT-68_S1;09/03/2018;05:19:13.200;0.00;0.00;0.75;Active/Dry;1006.5;25.6;;;;;;;;;;;;;;;;
AT-68_S1;09/03/2018;05:19:13.240;-0.06;0.00;0.88;Active/Dry;1006.5;25.6;;;;;;;;;;;;;;;;
AT-68_S1;09/03/2018;05:19:13.280;-0.06;0.00;0.94;Active/Dry;1006.5;25.6;;;;;;;;;;;;;;;;
AT-68_S1;09/03/2018;05:19:13.320;-0.06;0.00;0.94;Active/Dry;1006.5;25.6;;;;;;;;;;;;;;;;
AT-68_S1;09/03/2018;05:19:13.360;-0.12;0.00;1.00;Active/Dry;1006.5;25.6;;;;;;;;;;;;;;;;
AT-68_S1;09/03/2018;05:19:13.400;-0.12;0.00;1.00;Active/Dry;1006.5;25.6;;;;;;;;;;;;;;;;
AT-68_S1;09/03/2018;05:19:13.440;-0.19;0.12;1.00;Active/Dry;1006.5;25.6;;;;;;;;;;;;;;;;
AT-68_S1;09/03/2018;05:19:13.480;-0.12;0.12;0.94;Active/Dry;1006.5;25.6;;;;;;;;;;;;;;;;
AT-68_S1;09/03/2018;05:19:13.520;-0.06;0.19;0.94;Active/Dry;1006.5;25.6;;;;;;;;;;;;;;;;
AT-68_S1;09/03/2018;05:19:13.560;0.00;0.19;1.06;Active/Dry;1006.5;25.6;;;;;;;;;;;;;;;;
AT-68_S1;09/03/2018;05:19:13.600;-0.31;0.50;1.19;Active/Dry;1006.5;25.6;;;;;;;;;;;;;;;;
AT-68_S1;09/03/2018;05:19:13.640;-0.06;0.19;0.75;Active/Dry;1006.5;25.6;;;;;;;;;;;;;;;;
AT-68_S1;09/03/2018;05:19:13.680;-0.12;0.19;0.88;Active/Dry;1006.5;25.6;;;;;;;;;;;;;;;;
AT-68_S1;09/03/2018;05:19:13.720;-0.25;0.31;0.94;Active/Dry;1006.5;25.6;;;;;;;;;;;;;;;;
AT-68_S1;09/03/2018;05:19:13.760;-0.12;0.19;0.88;Active/Dry;1006.5;25.6;;;;;;;;;;;;;;;;
AT-68_S1;09/03/2018;05:19:13.800;0.00;0.06;0.88;Active/Dry;1006.5;25.6;;;;;;;;;;;;;;;;
AT-68_S1;09/03/2018;05:19:13.840;-0.06;0.06;0.81;Active/Dry;1006.5;25.6;;;;;;;;;;;;;;;;
AT-68_S1;09/03/2018;05:19:13.880;-0.06;0.06;0.75;Active/Dry;1006.5;25.6;;;;;;;;;;;;;;;;
AT-68_S1;09/03/2018;05:19:13.920;-0.06;0.06;0.75;Active/Dry;1006.5;25.6;;;;;;;;;;;;;;;;
AT-68_S1;09/03/2018;05:19:13.960;-0.06;0.06;0.75;Active/Dry;1006.5;25.6;;;;;;;;;;;;;;;;
AT-68_S1;09/03/2018;05:19:14.000;-0.06;0.00;0.75;Active/Dry;1006.5;25.6;;;;;;;
AT-68_S1;09/03/2018;05:19:14.040;-0.19;0.06;0.81;Active/Dry;1006.5;25.6;;;;;;;;;;;;;;;;
AT-68_S1;09/03/2018;05:19:14.080;-0.19;0.00;0.69;Active/Dry;1006.5;25.6;;;;;;;;;;;;;;;;
AT-68_S1;09/03/2018;05:19:14.120;-0.25;0.00;0.69;Active/Dry;1006.5;25.6;;;;;;;;;;;;;;;;
AT-68_S1;09/03/2018;05:19:14.160;-0.25;0.06;0.75;Active/Dry;1006.5;25.6;;;;;;;;;;;;;;;;
AT-68_S1;09/03/2018;05:19:14.200;-0.19;0.00;0.69;Active/Dry;1006.5;25.6;;;;;;;;;;;;;;;;
AT-68_S1;09/03/2018;05:19:14.240;0.00;-0.06;0.88;Active/Dry;1006.5;25.6;;;;;;;;;;;;;;;;
AT-68_S1;09/03/2018;05:19:14.280;0.00;0.00;1.19;Active/Dry;1006.5;25.6;;;;;;;;;;;;;;;;
AT-68_S1;09/03/2018;05:19:14.320;-0.19;0.31;1.44;Active/Dry;1006.5;25.6;;;;;;;;;;;;;;;;
AT-68_S1;09/03/2018;05:19:14.360;0.00;0.00;1.25;Active/Dry;1006.5;25.6;;;;;;;;;;;;;;;;
AT-68_S1;09/03/2018;05:19:14.400;0.00;-0.12;1.25;Active/Dry;1006.5;25.6;;;;;;;;;;;;;;;;
AT-68_S1;09/03/2018;05:19:14.440;-0.12;-0.12;1.06;Active/Dry;1006.5;25.6;;;;;;;;;;;;;;;;
AT-68_S1;09/03/2018;05:19:14.480;-0.06;-0.19;0.75;Active/Dry;1006.5;25.6;;;;;;;;;;;;;;;;
AT-68_S1;09/03/2018;05:19:14.520;-0.06;-0.19;0.69;Active/Dry;1006.5;25.6;;;;;;;;;;;;;;;;
AT-68_S1;09/03/2018;05:19:14.560;-0.06;-0.06;0.56;Active/Dry;1006.5;25.6;;;;;;;;;;;;;;;;
AT-68_S1;09/03/2018;05:19:14.600;-0.06;-0.06;0.62;Active/Dry;1006.5;25.6;;;;;;;;;;;;;;;;
AT-68_S1;09/03/2018;05:19:14.640;0.00;-0.06;0.69;Active/Dry;1006.5;25.6;;;;;;;;;;;;;;;;
AT-68_S1;09/03/2018;05:19:14.680;-0.06;0.00;0.94;Active/Dry;1006.5;25.6;;;;;;;;;;;;;;;;
AT-68_S1;09/03/2018;05:19:14.720;-0.12;0.00;1.12;Active/Dry;1006.5;25.6;;;;;;;;;;;;;;;;
AT-68_S1;09/03/2018;05:19:14.760;-0.06;0.00;1.19;Active/Dry;1006.5;25.6;;;;;;;;;;;;;;;;
AT-68_S1;09/03/2018;05:19:14.800;-0.12;0.00;1.44;Active/Dry;1006.5;25.6;;;;;;;;;;;;;;;;
AT-68_S1;09/03/2018;05:19:14.840;-0.31;0.19;1.25;Active/Dry;1006.5;25.6;;;;;;;;;;;;;;;;
AT-68_S1;09/03/2018;05:19:14.880;-0.31;0.00;0.81;Active/Dry;1006.5;25.6;;;;;;;;;;;;;;;;
AT-68_S1;09/03/2018;05:19:14.920;-0.31;0.00;0.81;Active/Dry;1006.5;25.6;;;;;;;;;;;;;;;;
AT-68_S1;09/03/2018;05:19:14.960;-0.31;0.00;0.81;Active/Dry;1006.5;25.6;;;;;;;;;;;;;;;;
AT-68_S1;09/03/2018;05:19:15.000;-0.25;-0.12;0.81;Active/Dry;1007;25.6;;;;;;;
AT-68_S1;09/03/2018;05:19:15.040;-0.19;-0.19;0.81;Active/Dry;1007;25.6;;;;;;;;;;;;;;;;
AT-68_S1;09/03/2018;05:19:15.080;-0.12;-0.06;0.69;Active/Dry;1007;25.6;;;;;;;;;;;;;;;;
AT-68_S1;09/03/2018;05:19:15.120;-0.06;-0.06;0.69;Active/Dry;1007;25.6;;;;;;;;;;;;;;;;
AT-68_S1;09/03/2018;05:19:15.160;-0.06;0.00;0.81;Active/Dry;1007;25.6;;;;;;;;;;;;;;;;
AT-68_S1;09/03/2018;05:19:15.200;-0.06;0.00;0.81;Active/Dry;1007;25.6;;;;;;;;;;;;;;;;
AT-68_S1;09/03/2018;05:19:15.240;-0.06;0.00;1.06;Active/Dry;1007;25.6;;;;;;;;;;;;;;;;
AT-68_S1;09/03/2018;05:19:15.280;-0.12;0.06;1.31;Active/Dry;1007;25.6;;;;;;;;;;;;;;;;
AT-68_S1;09/03/2018;05:19:15.320;-0.19;0.00;1.38;Active/Dry;1007;25.6;;;;;;;;;;;;;;;;
AT-68_S1;09/03/2018;05:19:15.360;-0.12;-0.25;1.25;Active/Dry;1007;25.6;;;;;;;;;;;;;;;;
AT-68_S1;09/03/2018;05:19:15.400;-0.25;-0.12;1.12;Active/Dry;1007;25.6;;;;;;;;;;;;;;;;
AT-68_S1;09/03/2018;05:19:15.440;-0.19;-0.06;0.75;Active/Dry;1007;25.6;;;;;;;;;;;;;;;;
AT-68_S1;09/03/2018;05:19:15.480;-0.12;-0.12;0.50;Active/Dry;1007;25.6;;;;;;;;;;;;;;;;
AT-68_S1;09/03/2018;05:19:15.520;-0.12;-0.06;0.69;Active/Dry;1007;25.6;;;;;;;;;;;;;;;;
AT-68_S1;09/03/2018;05:19:15.560;-0.12;-0.06;0.75;Active/Dry;1007;25.6;;;;;;;;;;;;;;;;
AT-68_S1;09/03/2018;05:19:15.600;-0.06;0.00;0.88;Active/Dry;1007;25.6;;;;;;;;;;;;;;;;
AT-68_S1;09/03/2018;05:19:15.640;-0.06;-0.06;1.00;Active/Dry;1007;25.6;;;;;;;;;;;;;;;;
AT-68_S1;09/03/2018;05:19:15.680;-0.06;-0.06;1.31;Active/Dry;1007;25.6;;;;;;;;;;;;;;;;
AT-68_S1;09/03/2018;05:19:15.720;-0.25;0.12;1.50;Active/Dry;1007;25.6;;;;;;;;;;;;;;;;
AT-68_S1;09/03/2018;05:19:15.760;-0.38;0.19;1.06;Active/Dry;1007;25.6;;;;;;;;;;;;;;;;
AT-68_S1;09/03/2018;05:19:15.800;-0.31;0.00;0.69;Active/Dry;1007;25.6;;;;;;;;;;;;;;;;
AT-68_S1;09/03/2018;05:19:15.840;-0.31;-0.12;0.62;Active/Dry;1007;25.6;;;;;;;;;;;;;;;;
AT-68_S1;09/03/2018;05:19:15.880;-0.31;-0.12;0.75;Active/Dry;1007;25.6;;;;;;;;;;;;;;;;
AT-68_S1;09/03/2018;05:19:15.920;-0.31;-0.12;0.75;Active/Dry;1007;25.6;;;;;;;;;;;;;;;;
AT-68_S1;09/03/2018;05:19:15.960;-0.31;-0.12;0.75;Active/Dry;1007;25.6;;;;;;;;;;;;;;;;
AT-68_S1;09/03/2018;05:19:16.000;-0.25;-0.12;0.81;Active/Dry;1006.6;25.6;;;;;;;
AT-68_S1;09/03/2018;05:19:16.040;-0.12;-0.06;0.81;Active/Dry;1006.6;25.6;;;;;;;;;;;;;;;;
AT-68_S1;09/03/2018;05:19:16.080;-0.25;0.06;0.88;Active/Dry;1006.6;25.6;;;;;;;;;;;;;;;;
AT-68_S1;09/03/2018;05:19:16.120;-0.19;0.00;0.69;Active/Dry;1006.6;25.6;;;;;;;;;;;;;;;;
AT-68_S1;09/03/2018;05:19:16.160;-0.12;0.00;0.94;Active/Dry;1006.6;25.6;;;;;;;;;;;;;;;;
AT-68_S1;09/03/2018;05:19:16.200;-0.12;0.00;1.19;Active/Dry;1006.6;25.6;;;;;;;;;;;;;;;;
AT-68_S1;09/03/2018;05:19:16.240;-0.06;0.06;1.50;Active/Dry;1006.6;25.6;;;;;;;;;;;;;;;;
AT-68_S1;09/03/2018;05:19:16.280;-0.31;0.00;1.44;Active/Dry;1006.6;25.6;;;;;;;;;;;;;;;;
AT-68_S1;09/03/2018;05:19:16.320;-0.12;-0.25;0.75;Active/Dry;1006.6;25.6;;;;;;;;;;;;;;;;
AT-68_S1;09/03/2018;05:19:16.360;-0.12;-0.25;0.56;Active/Dry;1006.6;25.6;;;;;;;;;;;;;;;;
AT-68_S1;09/03/2018;05:19:16.400;-0.19;0.00;0.62;Active/Dry;1006.6;25.6;;;;;;;;;;;;;;;;
AT-68_S1;09/03/2018;05:19:16.440;-0.12;0.00;0.75;Active/Dry;1006.6;25.6;;;;;;;;;;;;;;;;
AT-68_S1;09/03/2018;05:19:16.480;-0.12;0.06;0.81;Active/Dry;1006.6;25.6;;;;;;;;;;;;;;;;
AT-68_S1;09/03/2018;05:19:16.520;-0.06;0.00;0.88;Active/Dry;1006.6;25.6;;;;;;;;;;;;;;;;
AT-68_S1;09/03/2018;05:19:16.560;0.06;-0.12;1.12;Active/Dry;1006.6;25.6;;;;;;;;;;;;;;;;
AT-68_S1;09/03/2018;05:19:16.600;0.00;0.12;1.44;Active/Dry;1006.6;25.6;;;;;;;;;;;;;;;;
AT-68_S1;09/03/2018;05:19:16.640;-0.31;0.25;1.50;Active/Dry;1006.6;25.6;;;;;;;;;;;;;;;;
AT-68_S1;09/03/2018;05:19:16.680;-0.25;0.00;0.94;Active/Dry;1006.6;25.6;;;;;;;;;;;;;;;;
AT-68_S1;09/03/2018;05:19:16.720;-0.25;-0.12;0.62;Active/Dry;1006.6;25.6;;;;;;;;;;;;;;;;
AT-68_S1;09/03/2018;05:19:16.760;-0.25;-0.19;0.75;Active/Dry;1006.6;25.6;;;;;;;;;;;;;;;;
AT-68_S1;09/03/2018;05:19:16.800;-0.25;-0.19;0.88;Active/Dry;1006.6;25.6;;;;;;;;;;;;;;;;
AT-68_S1;09/03/2018;05:19:16.840;-0.25;-0.06;0.94;Active/Dry;1006.6;25.6;;;;;;;;;;;;;;;;
AT-68_S1;09/03/2018;05:19:16.880;-0.25;0.00;0.88;Active/Dry;1006.6;25.6;;;;;;;;;;;;;;;;
AT-68_S1;09/03/2018;05:19:16.920;-0.19;0.06;0.81;Active/Dry;1006.6;25.6;;;;;;;;;;;;;;;;
AT-68_S1;09/03/2018;05:19:16.960;-0.19;0.06;0.81;Active/Dry;1006.6;25.6;;;;;;;;;;;;;;;;
AT-68_S1;09/03/2018;05:19:17.000;-0.12;0.00;0.94;Active/Dry;1007.3;25.6;;;;;;;
AT-68_S1;09/03/2018;05:19:17.040;-0.12;0.00;0.94;Active/Dry;1007.3;25.6;;;;;;;;;;;;;;;;
AT-68_S1;09/03/2018;05:19:17.080;-0.12;0.00;1.00;Active/Dry;1007.3;25.6;;;;;;;;;;;;;;;;
AT-68_S1;09/03/2018;05:19:17.120;-0.06;-0.06;1.19;Active/Dry;1007.3;25.6;;;;;;;;;;;;;;;;
AT-68_S1;09/03/2018;05:19:17.160;-0.19;-0.25;1.19;Active/Dry;1007.3;25.6;;;;;;;;;;;;;;;;
AT-68_S1;09/03/2018;05:19:17.200;-0.12;-0.25;0.81;Active/Dry;1007.3;25.6;;;;;;;;;;;;;;;;
AT-68_S1;09/03/2018;05:19:17.240;-0.19;-0.19;0.81;Active/Dry;1007.3;25.6;;;;;;;;;;;;;;;;
AT-68_S1;09/03/2018;05:19:17.280;-0.12;-0.06;0.88;Active/Dry;1007.3;25.6;;;;;;;;;;;;;;;;
AT-68_S1;09/03/2018;05:19:17.320;-0.06;0.00;0.81;Active/Dry;1007.3;25.6;;;;;;;;;;;;;;;;
AT-68_S1;09/03/2018;05:19:17.360;0.00;0.00;0.69;Active/Dry;1007.3;25.6;;;;;;;;;;;;;;;;
AT-68_S1;09/03/2018;05:19:17.400;-0.06;-0.12;0.94;Active/Dry;1007.3;25.6;;;;;;;;;;;;;;;;
AT-68_S1;09/03/2018;05:19:17.440;0.00;-0.19;0.94;Active/Dry;1007.3;25.6;;;;;;;;;;;;;;;;
AT-68_S1;09/03/2018;05:19:17.480;-0.06;-0.12;1.25;Active/Dry;1007.3;25.6;;;;;;;;;;;;;;;;
AT-68_S1;09/03/2018;05:19:17.520;-0.38;0.12;1.44;Active/Dry;1007.3;25.6;;;;;;;;;;;;;;;;
AT-68_S1;09/03/2018;05:19:17.560;-0.50;0.12;1.00;Active/Dry;1007.3;25.6;;;;;;;;;;;;;;;;
AT-68_S1;09/03/2018;05:19:17.600;-0.31;-0.06;0.75;Active/Dry;1007.3;25.6;;;;;;;;;;;;;;;;
AT-68_S1;09/03/2018;05:19:17.640;-0.31;-0.06;0.81;Active/Dry;1007.3;25.6;;;;;;;;;;;;;;;;
AT-68_S1;09/03/2018;05:19:17.680;-0.19;-0.12;0.88;Active/Dry;1007.3;25.6;;;;;;;;;;;;;;;;
AT-68_S1;09/03/2018;05:19:17.720;-0.12;-0.12;0.75;Active/Dry;1007.3;25.6;;;;;;;;;;;;;;;;
AT-68_S1;09/03/2018;05:19:17.760;-0.19;0.00;0.62;Active/Dry;1007.3;25.6;;;;;;;;;;;;;;;;
AT-68_S1;09/03/2018;05:19:17.800;-0.25;0.12;0.81;Active/Dry;1007.3;25.6;;;;;;;;;;;;;;;;
AT-68_S1;09/03/2018;05:19:17.840;-0.19;0.00;0.88;Active/Dry;1007.3;25.6;;;;;;;;;;;;;;;;
AT-68_S1;09/03/2018;05:19:17.880;-0.19;-0.06;0.88;Active/Dry;1007.3;25.6;;;;;;;;;;;;;;;;
AT-68_S1;09/03/2018;05:19:17.920;-0.19;-0.06;0.88;Active/Dry;1007.3;25.6;;;;;;;;;;;;;;;;
AT-68_S1;09/03/2018;05:19:17.960;-0.19;-0.06;0.88;Active/Dry;1007.3;25.6;;;;;;;;;;;;;;;;
AT-68_S1;09/03/2018;05:19:18.000;-0.25;0.06;1.00;Active/Dry;1006.7;25.5;;;;;;;
AT-68_S1;09/03/2018;05:19:18.040;-0.25;0.00;1.31;Active/Dry;1006.7;25.5;;;;;;;;;;;;;;;;
AT-68_S1;09/03/2018;05:19:18.080;-0.06;-0.19;1.31;Active/Dry;1006.7;25.5;;;;;;;;;;;;;;;;
AT-68_S1;09/03/2018;05:19:18.120;-0.25;-0.19;1.06;Active/Dry;1006.7;25.5;;;;;;;;;;;;;;;;
AT-68_S1;09/03/2018;05:19:18.160;-0.19;-0.12;0.75;Active/Dry;1006.7;25.5;;;;;;;;;;;;;;;;
AT-68_S1;09/03/2018;05:19:18.200;-0.12;-0.06;0.69;Active/Dry;1006.7;25.5;;;;;;;;;;;;;;;;
AT-68_S1;09/03/2018;05:19:18.240;-0.12;0.06;0.75;Active/Dry;1006.7;25.5;;;;;;;;;;;;;;;;
AT-68_S1;09/03/2018;05:19:18.280;-0.12;0.06;0.94;Active/Dry;1006.7;25.5;;;;;;;;;;;;;;;;
AT-68_S1;09/03/2018;05:19:18.320;0.00;-0.06;0.81;Active/Dry;1006.7;25.5;;;;;;;;;;;;;;;;
AT-68_S1;09/03/2018;05:19:18.360;0.06;-0.12;1.12;Active/Dry;1006.7;25.5;;;;;;;;;;;;;;;;
AT-68_S1;09/03/2018;05:19:18.400;-0.06;0.06;1.50;Active/Dry;1006.7;25.5;;;;;;;;;;;;;;;;
AT-68_S1;09/03/2018;05:19:18.440;-0.31;0.19;1.50;Active/Dry;1006.7;25.5;;;;;;;;;;;;;;;;
AT-68_S1;09/03/2018;05:19:18.480;-0.31;0.00;1.00;Active/Dry;1006.7;25.5;;;;;;;;;;;;;;;;
AT-68_S1;09/03/2018;05:19:18.520;-0.31;-0.06;0.69;Active/Dry;1006.7;25.5;;;;;;;;;;;;;;;;
AT-68_S1;09/03/2018;05:19:18.560;-0.31;-0.12;0.69;Active/Dry;1006.7;25.5;;;;;;;;;;;;;;;;
AT-68_S1;09/03/2018;05:19:18.600;-0.19;-0.19;0.69;Active/Dry;1006.7;25.5;;;;;;;;;;;;;;;;
AT-68_S1;09/03/2018;05:19:18.640;-0.19;-0.06;0.62;Active/Dry;1006.7;25.5;;;;;;;;;;;;;;;;
AT-68_S1;09/03/2018;05:19:18.680;-0.19;-0.06;0.56;Active/Dry;1006.7;25.5;;;;;;;;;;;;;;;;
AT-68_S1;09/03/2018;05:19:18.720;-0.19;0.06;0.62;Active/Dry;1006.7;25.5;;;;;;;;;;;;;;;;
AT-68_S1;09/03/2018;05:19:18.760;-0.12;0.06;0.81;Active/Dry;1006.7;25.5;;;;;;;;;;;;;;;;
AT-68_S1;09/03/2018;05:19:18.800;0.06;0.06;1.12;Active/Dry;1006.7;25.5;;;;;;;;;;;;;;;;
AT-68_S1;09/03/2018;05:19:18.840;-0.25;0.44;1.19;Active/Dry;1006.7;25.5;;;;;;;;;;;;;;;;
AT-68_S1;09/03/2018;05:19:18.880;-0.06;0.31;1.38;Active/Dry;1006.7;25.5;;;;;;;;;;;;;;;;
AT-68_S1;09/03/2018;05:19:18.920;-0.19;0.00;1.69;Active/Dry;1006.7;25.5;;;;;;;;;;;;;;;;
AT-68_S1;09/03/2018;05:19:18.960;-0.19;0.00;1.69;Active/Dry;1006.7;25.5;;;;;;;;;;;;;;;;
AT-68_S1;09/03/2018;05:19:19.000;-0.19;-0.19;1.25;Active/Dry;1007.5;25.5;;;;;;;
AT-68_S1;09/03/2018;05:19:19.040;-0.12;-0.25;0.94;Active/Dry;1007.5;25.5;;;;;;;;;;;;;;;;
AT-68_S1;09/03/2018;05:19:19.080;-0.19;-0.12;0.56;Active/Dry;1007.5;25.5;;;;;;;;;;;;;;;;
AT-68_S1;09/03/2018;05:19:19.120;-0.12;-0.06;0.50;Active/Dry;1007.5;25.5;;;;;;;;;;;;;;;;
AT-68_S1;09/03/2018;05:19:19.160;-0.12;0.00;0.62;Active/Dry;1007.5;25.5;;;;;;;;;;;;;;;;
AT-68_S1;09/03/2018;05:19:19.200;-0.06;0.00;0.62;Active/Dry;1007.5;25.5;;;;;;;;;;;;;;;;
AT-68_S1;09/03/2018;05:19:19.240;-0.06;0.00;0.75;Active/Dry;1007.5;25.5;;;;;;;;;;;;;;;;
AT-68_S1;09/03/2018;05:19:19.280;-0.06;0.06;0.88;Active/Dry;1007.5;25.5;;;;;;;;;;;;;;;;
AT-68_S1;09/03/2018;05:19:19.320;-0.12;0.00;1.00;Active/Dry;1007.5;25.5;;;;;;;;;;;;;;;;
AT-68_S1;09/03/2018;05:19:19.360;-0.19;0.12;1.25;Active/Dry;1007.5;25.5;;;;;;;;;;;;;;;;
AT-68_S1;09/03/2018;05:19:19.400;-0.19;0.12;1.31;Active/Dry;1007.5;25.5;;;;;;;;;;;;;;;;
AT-68_S1;09/03/2018;05:19:19.440;-0.25;0.12;1.19;Active/Dry;1007.5;25.5;;;;;;;;;;;;;;;;
AT-68_S1;09/03/2018;05:19:19.480;-0.38;0.06;1.00;Active/Dry;1007.5;25.5;;;;;;;;;;;;;;;;
AT-68_S1;09/03/2018;05:19:19.520;-0.31;-0.06;0.88;Active/Dry;1007.5;25.5;;;;;;;;;;;;;;;;
AT-68_S1;09/03/2018;05:19:19.560;-0.31;-0.06;0.94;Active/Dry;1007.5;25.5;;;;;;;;;;;;;;;;
AT-68_S1;09/03/2018;05:19:19.600;-0.31;-0.06;0.88;Active/Dry;1007.5;25.5;;;;;;;;;;;;;;;;
AT-68_S1;09/03/2018;05:19:19.640;-0.19;-0.06;0.62;Active/Dry;1007.5;25.5;;;;;;;;;;;;;;;;
AT-68_S1;09/03/2018;05:19:19.680;-0.12;-0.06;0.62;Active/Dry;1007.5;25.5;;;;;;;;;;;;;;;;
AT-68_S1;09/03/2018;05:19:19.720;-0.25;0.12;0.75;Active/Dry;1007.5;25.5;;;;;;;;;;;;;;;;
AT-68_S1;09/03/2018;05:19:19.760;-0.19;0.12;1.06;Active/Dry;1007.5;25.5;;;;;;;;;;;;;;;;
AT-68_S1;09/03/2018;05:19:19.800;-0.06;0.00;1.06;Active/Dry;1007.5;25.5;;;;;;;;;;;;;;;;
AT-68_S1;09/03/2018;05:19:19.840;-0.25;0.19;1.00;Active/Dry;1007.5;25.5;;;;;;;;;;;;;;;;
AT-68_S1;09/03/2018;05:19:19.880;-0.31;0.19;1.19;Active/Dry;1007.5;25.5;;;;;;;;;;;;;;;;
AT-68_S1;09/03/2018;05:19:19.920;-0.31;0.19;1.19;Active/Dry;1007.5;25.5;;;;;;;;;;;;;;;;
AT-68_S1;09/03/2018;05:19:19.960;-0.31;0.19;1.19;Active/Dry;1007.5;25.5;;;;;;;;;;;;;;;;
AT-68_S1;09/03/2018;05:19:20.000;-0.06;-0.06;1.38;Active/Dry;1007.2;25.5;;;;;;;
AT-68_S1;09/03/2018;05:19:20.040;-0.25;0.00;1.38;Active/Dry;1007.2;25.5;;;;;;;;;;;;;;;;
AT-68_S1;09/03/2018;05:19:20.080;-0.06;-0.31;0.94;Active/Dry;1007.2;25.5;;;;;;;;;;;;;;;;
AT-68_S1;09/03/2018;05:19:20.120;-0.06;-0.25;0.69;Active/Dry;1007.2;25.5;;;;;;;;;;;;;;;;
AT-68_S1;09/03/2018;05:19:20.160;-0.06;-0.12;0.62;Active/Dry;1007.2;25.5;;;;;;;;;;;;;;;;
AT-68_S1;09/03/2018;05:19:20.200;0.00;-0.19;0.56;Active/Dry;1007.2;25.5;;;;;;;;;;;;;;;;
AT-68_S1;09/03/2018;05:19:20.240;0.06;-0.25;0.62;Active/Dry;1007.2;25.5;;;;;;;;;;;;;;;;
AT-68_S1;09/03/2018;05:19:20.280;-0.06;-0.12;0.81;Active/Dry;1007.2;25.5;;;;;;;;;;;;;;;;
AT-68_S1;09/03/2018;05:19:20.320;-0.25;-0.06;1.00;Active/Dry;1007.2;25.5;;;;;;;;;;;;;;;;
AT-68_S1;09/03/2018;05:19:20.360;-0.31;0.06;1.12;Active/Dry;1007.2;25.5;;;;;;;;;;;;;;;;
AT-68_S1;09/03/2018;05:19:20.400;-0.25;0.12;1.50;Active/Dry;1007.2;25.5;;;;;;;;;;;;;;;;
AT-68_S1;09/03/2018;05:19:20.440;-0.44;0.31;1.31;Active/Dry;1007.2;25.5;;;;;;;;;;;;;;;;
AT-68_S1;09/03/2018;05:19:20.480;-0.19;0.06;0.94;Active/Dry;1007.2;25.5;;;;;;;;;;;;;;;;
AT-68_S1;09/03/2018;05:19:20.520;-0.25;0.06;1.12;Active/Dry;1007.2;25.5;;;;;;;;;;;;;;;;
AT-68_S1;09/03/2018;05:19:20.560;-0.25;0.00;0.81;Active/Dry;1007.2;25.5;;;;;;;;;;;;;;;;
AT-68_S1;09/03/2018;05:19:20.600;-0.12;-0.12;0.69;Active/Dry;1007.2;25.5;;;;;;;;;;;;;;;;
AT-68_S1;09/03/2018;05:19:20.640;-0.12;-0.19;0.88;Active/Dry;1007.2;25.5;;;;;;;;;;;;;;;;
AT-68_S1;09/03/2018;05:19:20.680;-0.06;-0.12;0.88;Active/Dry;1007.2;25.5;;;;;;;;;;;;;;;;
AT-68_S1;09/03/2018;05:19:20.720;-0.06;-0.06;0.81;Active/Dry;1007.2;25.5;;;;;;;;;;;;;;;;
AT-68_S1;09/03/2018;05:19:20.760;-0.06;0.06;0.94;Active/Dry;1007.2;25.5;;;;;;;;;;;;;;;;
AT-68_S1;09/03/2018;05:19:20.800;-0.12;0.06;1.00;Active/Dry;1007.2;25.5;;;;;;;;;;;;;;;;
AT-68_S1;09/03/2018;05:19:20.840;0.12;-0.06;1.06;Active/Dry;1007.2;25.5;;;;;;;;;;;;;;;;
AT-68_S1;09/03/2018;05:19:20.880;-0.12;0.31;1.44;Active/Dry;1007.2;25.5;;;;;;;;;;;;;;;;
AT-68_S1;09/03/2018;05:19:20.920;-0.19;0.38;1.25;Active/Dry;1007.2;25.5;;;;;;;;;;;;;;;;
AT-68_S1;09/03/2018;05:19:20.960;-0.19;0.38;1.25;Active/Dry;1007.2;25.5;;;;;;;;;;;;;;;;
AT-68_S1;09/03/2018;05:19:21.000;0.25;-0.12;0.94;Active/Dry;1006.9;25.5;;;;;;;
AT-68_S1;09/03/2018;05:19:21.040;0.12;-0.06;0.88;Active/Dry;1006.9;25.5;;;;;;;;;;;;;;;;
AT-68_S1;09/03/2018;05:19:21.080;0.00;0.00;0.69;Active/Dry;1006.9;25.5;;;;;;;;;;;;;;;;
AT-68_S1;09/03/2018;05:19:21.120;-0.06;0.00;0.56;Active/Dry;1006.9;25.5;;;;;;;;;;;;;;;;
AT-68_S1;09/03/2018;05:19:21.160;-0.12;-0.06;0.56;Active/Dry;1006.9;25.5;;;;;;;;;;;;;;;;
AT-68_S1;09/03/2018;05:19:21.200;-0.25;0.06;0.69;Active/Dry;1006.9;25.5;;;;;;;;;;;;;;;;
AT-68_S1;09/03/2018;05:19:21.240;-0.25;0.06;0.88;Active/Dry;1006.9;25.5;;;;;;;;;;;;;;;;
AT-68_S1;09/03/2018;05:19:21.280;-0.38;0.06;1.06;Active/Dry;1006.9;25.5;;;;;;;;;;;;;;;;
AT-68_S1;09/03/2018;05:19:21.320;-0.25;0.00;1.00;Active/Dry;1006.9;25.5;;;;;;;;;;;;;;;;
AT-68_S1;09/03/2018;05:19:21.360;-0.19;0.06;1.19;Active/Dry;1006.9;25.5;;;;;;;;;;;;;;;;
AT-68_S1;09/03/2018;05:19:21.400;-0.25;0.12;1.31;Active/Dry;1006.9;25.5;;;;;;;;;;;;;;;;
AT-68_S1;09/03/2018;05:19:21.440;-0.19;0.12;1.44;Active/Dry;1006.9;25.5;;;;;;;;;;;;;;;;
AT-68_S1;09/03/2018;05:19:21.480;-0.38;0.44;1.50;Active/Dry;1006.9;25.5;;;;;;;;;;;;;;;;
AT-68_S1;09/03/2018;05:19:21.520;-0.19;0.25;0.81;Active/Dry;1006.9;25.5;;;;;;;;;;;;;;;;
AT-68_S1;09/03/2018;05:19:21.560;-0.06;0.12;0.44;Active/Dry;1006.9;25.5;;;;;;;;;;;;;;;;
AT-68_S1;09/03/2018;05:19:21.600;-0.19;0.25;0.69;Active/Dry;1006.9;25.5;;;;;;;;;;;;;;;;
AT-68_S1;09/03/2018;05:19:21.640;-0.25;0.25;0.81;Active/Dry;1006.9;25.5;;;;;;;;;;;;;;;;
AT-68_S1;09/03/2018;05:19:21.680;-0.25;0.12;0.81;Active/Dry;1006.9;25.5;;;;;;;;;;;;;;;;
AT-68_S1;09/03/2018;05:19:21.720;-0.19;0.06;0.62;Active/Dry;1006.9;25.5;;;;;;;;;;;;;;;;
AT-68_S1;09/03/2018;05:19:21.760;-0.19;-0.06;0.62;Active/Dry;1006.9;25.5;;;;;;;;;;;;;;;;
AT-68_S1;09/03/2018;05:19:21.800;-0.19;-0.06;0.81;Active/Dry;1006.9;25.5;;;;;;;;;;;;;;;;
AT-68_S1;09/03/2018;05:19:21.840;-0.25;0.00;0.81;Active/Dry;1006.9;25.5;;;;;;;;;;;;;;;;
AT-68_S1;09/03/2018;05:19:21.880;-0.38;0.06;0.94;Active/Dry;1006.9;25.5;;;;;;;;;;;;;;;;
AT-68_S1;09/03/2018;05:19:21.920;-0.38;0.06;0.94;Active/Dry;1006.9;25.5;;;;;;;;;;;;;;;;
AT-68_S1;09/03/2018;05:19:21.960;-0.38;0.06;0.94;Active/Dry;1006.9;25.5;;;;;;;;;;;;;;;;
AT-68_S1;09/03/2018;05:19:22.000;-0.38;0.12;1.25;Active/Dry;1007.2;25.4;;;;;;;
AT-68_S1;09/03/2018;05:19:22.040;-0.38;0.19;1.19;Active/Dry;1007.2;25.4;;;;;;;;;;;;;;;;
AT-68_S1;09/03/2018;05:19:22.080;-0.12;0.06;1.12;Active/Dry;1007.2;25.4;;;;;;;;;;;;;;;;
AT-68_S1;09/03/2018;05:19:22.120;-0.25;0.25;1.44;Active/Dry;1007.2;25.4;;;;;;;;;;;;;;;;
AT-68_S1;09/03/2018;05:19:22.160;-0.25;0.31;1.00;Active/Dry;1007.2;25.4;;;;;;;;;;;;;;;;
AT-68_S1;09/03/2018;05:19:22.200;0.19;0.06;0.62;Active/Dry;1007.2;25.4;;;;;;;;;;;;;;;;
AT-68_S1;09/03/2018;05:19:22.240;0.12;-0.12;0.81;Active/Dry;1007.2;25.4;;;;;;;;;;;;;;;;
AT-68_S1;09/03/2018;05:19:22.280;-0.12;0.12;0.75;Active/Dry;1007.2;25.4;;;;;;;;;;;;;;;;
AT-68_S1;09/03/2018;05:19:22.320;-0.12;0.00;0.62;Active/Dry;1007.2;25.4;;;;;;;;;;;;;;;;
AT-68_S1;09/03/2018;05:19:22.360;-0.19;0.00;0.69;Active/Dry;1007.2;25.4;;;;;;;;;;;;;;;;
AT-68_S1;09/03/2018;05:19:22.400;-0.25;0.00;0.62;Active/Dry;1007.2;25.4;;;;;;;;;;;;;;;;
AT-68_S1;09/03/2018;05:19:22.440;-0.25;-0.06;0.88;Active/Dry;1007.2;25.4;;;;;;;;;;;;;;;;
AT-68_S1;09/03/2018;05:19:22.480;-0.25;-0.06;1.00;Active/Dry;1007.2;25.4;;;;;;;;;;;;;;;;
AT-68_S1;09/03/2018;05:19:22.520;-0.25;-0.12;1.12;Active/Dry;1007.2;25.4;;;;;;;;;;;;;;;;
AT-68_S1;09/03/2018;05:19:22.560;-0.19;-0.06;1.19;Active/Dry;1007.2;25.4;;;;;;;;;;;;;;;;
AT-68_S1;09/03/2018;05:19:22.600;-0.38;0.12;1.25;Active/Dry;1007.2;25.4;;;;;;;;;;;;;;;;
AT-68_S1;09/03/2018;05:19:22.640;-0.25;0.12;1.31;Active/Dry;1007.2;25.4;;;;;;;;;;;;;;;;
AT-68_S1;09/03/2018;05:19:22.680;-0.44;0.31;1.31;Active/Dry;1007.2;25.4;;;;;;;;;;;;;;;;
AT-68_S1;09/03/2018;05:19:22.720;-0.25;0.19;0.75;Active/Dry;1007.2;25.4;;;;;;;;;;;;;;;;
AT-68_S1;09/03/2018;05:19:22.760;-0.12;0.12;0.62;Active/Dry;1007.2;25.4;;;;;;;;;;;;;;;;
AT-68_S1;09/03/2018;05:19:22.800;-0.25;0.19;0.75;Active/Dry;1007.2;25.4;;;;;;;;;;;;;;;;
AT-68_S1;09/03/2018;05:19:22.840;-0.25;0.12;0.75;Active/Dry;1007.2;25.4;;;;;;;;;;;;;;;;
AT-68_S1;09/03/2018;05:19:22.880;-0.19;0.00;0.69;Active/Dry;1007.2;25.4;;;;;;;;;;;;;;;;
AT-68_S1;09/03/2018;05:19:22.920;-0.19;-0.12;0.75;Active/Dry;1007.2;25.4;;;;;;;;;;;;;;;;
AT-68_S1;09/03/2018;05:19:22.960;-0.19;-0.12;0.75;Active/Dry;1007.2;25.4;;;;;;;;;;;;;;;;
AT-68_S1;09/03/2018;05:19:23.000;-0.25;-0.06;0.88;Active/Dry;1006.7;25.4;;;;;;;
AT-68_S1;09/03/2018;05:19:23.040;-0.31;-0.06;0.94;Active/Dry;1006.7;25.4;;;;;;;;;;;;;;;;
AT-68_S1;09/03/2018;05:19:23.080;-0.25;-0.06;0.94;Active/Dry;1006.7;25.4;;;;;;;;;;;;;;;;
AT-68_S1;09/03/2018;05:19:23.120;-0.19;0.00;1.06;Active/Dry;1006.7;25.4;;;;;;;;;;;;;;;;
AT-68_S1;09/03/2018;05:19:23.160;-0.25;0.00;1.06;Active/Dry;1006.7;25.4;;;;;;;;;;;;;;;;
AT-68_S1;09/03/2018;05:19:23.200;-0.06;0.00;1.12;Active/Dry;1006.7;25.4;;;;;;;;;;;;;;;;
AT-68_S1;09/03/2018;05:19:23.240;-0.38;0.31;1.44;Active/Dry;1006.7;25.4;;;;;;;;;;;;;;;;
AT-68_S1;09/03/2018;05:19:23.280;-0.06;0.12;1.00;Active/Dry;1006.7;25.4;;;;;;;;;;;;;;;;
AT-68_S1;09/03/2018;05:19:23.320;0.25;-0.19;0.75;Active/Dry;1006.7;25.4;;;;;;;;;;;;;;;;
AT-68_S1;09/03/2018;05:19:23.360;0.00;0.00;0.75;Active/Dry;1006.7;25.4;;;;;;;;;;;;;;;;
AT-68_S1;09/03/2018;05:19:23.400;-0.12;0.00;0.62;Active/Dry;1006.7;25.4;;;;;;;;;;;;;;;;
AT-68_S1;09/03/2018;05:19:23.440;-0.19;-0.06;0.62;Active/Dry;1006.7;25.4;;;;;;;;;;;;;;;;
AT-68_S1;09/03/2018;05:19:23.480;-0.25;-0.06;0.69;Active/Dry;1006.7;25.4;;;;;;;;;;;;;;;;
AT-68_S1;09/03/2018;05:19:23.520;-0.25;-0.06;0.81;Active/Dry;1006.7;25.4;;;;;;;;;;;;;;;;
AT-68_S1;09/03/2018;05:19:23.560;-0.25;-0.06;1.00;Active/Dry;1006.7;25.4;;;;;;;;;;;;;;;;
AT-68_S1;09/03/2018;05:19:23.600;-0.19;-0.12;1.00;Active/Dry;1006.7;25.4;;;;;;;;;;;;;;;;
AT-68_S1;09/03/2018;05:19:23.640;-0.19;-0.06;1.06;Active/Dry;1006.7;25.4;;;;;;;;;;;;;;;;
AT-68_S1;09/03/2018;05:19:23.680;-0.25;0.12;1.31;Active/Dry;1006.7;25.4;;;;;;;;;;;;;;;;
AT-68_S1;09/03/2018;05:19:23.720;-0.25;0.12;1.31;Active/Dry;1006.7;25.4;;;;;;;;;;;;;;;;
AT-68_S1;09/03/2018;05:19:23.760;-0.31;0.25;1.50;Active/Dry;1006.7;25.4;;;;;;;;;;;;;;;;
AT-68_S1;09/03/2018;05:19:23.800;-0.25;0.19;0.88;Active/Dry;1006.7;25.4;;;;;;;;;;;;;;;;
AT-68_S1;09/03/2018;05:19:23.840;-0.06;0.00;0.50;Active/Dry;1006.7;25.4;;;;;;;;;;;;;;;;
AT-68_S1;09/03/2018;05:19:23.880;-0.19;0.12;0.75;Active/Dry;1006.7;25.4;;;;;;;;;;;;;;;;
AT-68_S1;09/03/2018;05:19:23.920;-0.19;0.12;0.75;Active/Dry;1006.7;25.4;;;;;;;;;;;;;;;;
AT-68_S1;09/03/2018;05:19:23.960;-0.19;0.12;0.75;Active/Dry;1006.7;25.4;;;;;;;;;;;;;;;;
AT-68_S1;09/03/2018;05:19:24.000;-0.25;0.19;0.88;Active/Dry;1006.8;25.3;;;;;;;
AT-68_S1;09/03/2018;05:19:24.040;-0.12;0.00;0.75;Active/Dry;1006.8;25.3;;;;;;;;;;;;;;;;
AT-68_S1;09/03/2018;05:19:24.080;-0.12;-0.06;0.62;Active/Dry;1006.8;25.3;;;;;;;;;;;;;;;;
AT-68_S1;09/03/2018;05:19:24.120;-0.12;-0.12;0.62;Active/Dry;1006.8;25.3;;;;;;;;;;;;;;;;
AT-68_S1;09/03/2018;05:19:24.160;-0.19;-0.12;0.75;Active/Dry;1006.8;25.3;;;;;;;;;;;;;;;;
AT-68_S1;09/03/2018;05:19:24.200;-0.25;-0.06;0.94;Active/Dry;1006.8;25.3;;;;;;;;;;;;;;;;
AT-68_S1;09/03/2018;05:19:24.240;-0.25;0.06;1.06;Active/Dry;1006.8;25.3;;;;;;;;;;;;;;;;
AT-68_S1;09/03/2018;05:19:24.280;-0.19;0.00;1.25;Active/Dry;1006.8;25.3;;;;;;;;;;;;;;;;
AT-68_S1;09/03/2018;05:19:24.320;-0.12;0.00;1.19;Active/Dry;1006.8;25.3;;;;;;;;;;;;;;;;
AT-68_S1;09/03/2018;05:19:24.360;-0.06;0.19;1.44;Active/Dry;1006.8;25.3;;;;;;;;;;;;;;;;
AT-68_S1;09/03/2018;05:19:24.400;-0.19;0.31;1.06;Active/Dry;1006.8;25.3;;;;;;;;;;;;;;;;
AT-68_S1;09/03/2018;05:19:24.440;0.25;0.00;0.69;Active/Dry;1006.8;25.3;;;;;;;;;;;;;;;;
AT-68_S1;09/03/2018;05:19:24.480;0.19;-0.12;0.62;Active/Dry;1006.8;25.3;;;;;;;;;;;;;;;;
AT-68_S1;09/03/2018;05:19:24.520;-0.06;0.06;0.69;Active/Dry;1006.8;25.3;;;;;;;;;;;;;;;;
AT-68_S1;09/03/2018;05:19:24.560;-0.12;0.00;0.69;Active/Dry;1006.8;25.3;;;;;;;;;;;;;;;;
AT-68_S1;09/03/2018;05:19:24.600;-0.12;-0.06;0.62;Active/Dry;1006.8;25.3;;;;;;;;;;;;;;;;
AT-68_S1;09/03/2018;05:19:24.640;-0.19;-0.06;0.69;Active/Dry;1006.8;25.3;;;;;;;;;;;;;;;;
AT-68_S1;09/03/2018;05:19:24.680;-0.19;-0.06;0.94;Active/Dry;1006.8;25.3;;;;;;;;;;;;;;;;
AT-68_S1;09/03/2018;05:19:24.720;-0.19;-0.12;1.06;Active/Dry;1006.8;25.3;;;;;;;;;;;;;;;;
AT-68_S1;09/03/2018;05:19:24.760;-0.12;-0.12;1.19;Active/Dry;1006.8;25.3;;;;;;;;;;;;;;;;
AT-68_S1;09/03/2018;05:19:24.800;-0.19;0.06;1.25;Active/Dry;1006.8;25.3;;;;;;;;;;;;;;;;
AT-68_S1;09/03/2018;05:19:24.840;-0.25;0.06;1.12;Active/Dry;1006.8;25.3;;;;;;;;;;;;;;;;
AT-68_S1;09/03/2018;05:19:24.880;-0.25;0.19;1.38;Active/Dry;1006.8;25.3;;;;;;;;;;;;;;;;
AT-68_S1;09/03/2018;05:19:24.920;-0.44;0.31;1.06;Active/Dry;1006.8;25.3;;;;;;;;;;;;;;;;
AT-68_S1;09/03/2018;05:19:24.960;-0.44;0.31;1.06;Active/Dry;1006.8;25.3;;;;;;;;;;;;;;;;
AT-68_S1;09/03/2018;05:19:25.000;-0.12;0.06;0.69;Active/Dry;1006.8;25.3;;;;;;;
AT-68_S1;09/03/2018;05:19:25.040;-0.19;0.12;0.88;Active/Dry;1006.8;25.3;;;;;;;;;;;;;;;;
AT-68_S1;09/03/2018;05:19:25.080;-0.25;0.19;0.75;Active/Dry;1006.8;25.3;;;;;;;;;;;;;;;;
AT-68_S1;09/03/2018;05:19:25.120;-0.19;0.00;0.62;Active/Dry;1006.8;25.3;;;;;;;;;;;;;;;;
AT-68_S1;09/03/2018;05:19:25.160;-0.12;-0.06;0.62;Active/Dry;1006.8;25.3;;;;;;;;;;;;;;;;
AT-68_S1;09/03/2018;05:19:25.200;-0.12;-0.06;0.69;Active/Dry;1006.8;25.3;;;;;;;;;;;;;;;;
AT-68_S1;09/03/2018;05:19:25.240;-0.19;-0.12;0.81;Active/Dry;1006.8;25.3;;;;;;;;;;;;;;;;
AT-68_S1;09/03/2018;05:19:25.280;-0.19;-0.06;0.94;Active/Dry;1006.8;25.3;;;;;;;;;;;;;;;;
AT-68_S1;09/03/2018;05:19:25.320;-0.19;-0.06;1.00;Active/Dry;1006.8;25.3;;;;;;;;;;;;;;;;
AT-68_S1;09/03/2018;05:19:25.360;-0.12;0.00;1.12;Active/Dry;1006.8;25.3;;;;;;;;;;;;;;;;
AT-68_S1;09/03/2018;05:19:25.400;-0.19;0.00;1.12;Active/Dry;1006.8;25.3;;;;;;;;;;;;;;;;
AT-68_S1;09/03/2018;05:19:25.440;-0.06;0.06;1.38;Active/Dry;1006.8;25.3;;;;;;;;;;;;;;;;
AT-68_S1;09/03/2018;05:19:25.480;-0.31;0.38;1.25;Active/Dry;1006.8;25.3;;;;;;;;;;;;;;;;
AT-68_S1;09/03/2018;05:19:25.520;0.12;0.00;0.75;Active/Dry;1006.8;25.3;;;;;;;;;;;;;;;;
AT-68_S1;09/03/2018;05:19:25.560;0.19;-0.19;0.75;Active/Dry;1006.8;25.3;;;;;;;;;;;;;;;;
AT-68_S1;09/03/2018;05:19:25.600;-0.06;0.06;0.81;Active/Dry;1006.8;25.3;;;;;;;;;;;;;;;;
AT-68_S1;09/03/2018;05:19:25.640;-0.06;0.00;0.69;Active/Dry;1006.8;25.3;;;;;;;;;;;;;;;;
AT-68_S1;09/03/2018;05:19:25.680;-0.19;-0.06;0.62;Active/Dry;1006.8;25.3;;;;;;;;;;;;;;;;
AT-68_S1;09/03/2018;05:19:25.720;-0.19;-0.06;0.69;Active/Dry;1006.8;25.3;;;;;;;;;;;;;;;;
AT-68_S1;09/03/2018;05:19:25.760;-0.25;0.00;0.88;Active/Dry;1006.8;25.3;;;;;;;;;;;;;;;;
AT-68_S1;09/03/2018;05:19:25.800;-0.25;-0.12;1.06;Active/Dry;1006.8;25.3;;;;;;;;;;;;;;;;
AT-68_S1;09/03/2018;05:19:25.840;-0.25;-0.06;1.12;Active/Dry;1006.8;25.3;;;;;;;;;;;;;;;;
AT-68_S1;09/03/2018;05:19:25.880;-0.19;0.06;1.19;Active/Dry;1006.8;25.3;;;;;;;;;;;;;;;;
AT-68_S1;09/03/2018;05:19:25.920;-0.19;0.06;1.19;Active/Dry;1006.8;25.3;;;;;;;;;;;;;;;;
AT-68_S1;09/03/2018;05:19:25.960;-0.19;0.06;1.19;Active/Dry;1006.8;25.3;;;;;;;;;;;;;;;;
AT-68_S1;09/03/2018;05:19:26.000;-0.31;0.19;1.25;Active/Dry;1006.6;25.2;;;;;;;
AT-68_S1;09/03/2018;05:19:26.040;-0.19;0.12;1.31;Active/Dry;1006.6;25.2;;;;;;;;;;;;;;;;
AT-68_S1;09/03/2018;05:19:26.080;-0.44;0.44;1.31;Active/Dry;1006.6;25.2;;;;;;;;;;;;;;;;
AT-68_S1;09/03/2018;05:19:26.120;-0.19;0.06;0.69;Active/Dry;1006.6;25.2;;;;;;;;;;;;;;;;
AT-68_S1;09/03/2018;05:19:26.160;-0.12;0.06;0.69;Active/Dry;1006.6;25.2;;;;;;;;;;;;;;;;
AT-68_S1;09/03/2018;05:19:26.200;-0.25;0.19;0.81;Active/Dry;1006.6;25.2;;;;;;;;;;;;;;;;
AT-68_S1;09/03/2018;05:19:26.240;-0.19;0.06;0.69;Active/Dry;1006.6;25.2;;;;;;;;;;;;;;;;
AT-68_S1;09/03/2018;05:19:26.280;-0.19;-0.06;0.56;Active/Dry;1006.6;25.2;;;;;;;;;;;;;;;;
AT-68_S1;09/03/2018;05:19:26.320;-0.19;-0.06;0.69;Active/Dry;1006.6;25.2;;;;;;;;;;;;;;;;
AT-68_S1;09/03/2018;05:19:26.360;-0.25;-0.06;0.81;Active/Dry;1006.6;25.2;;;;;;;;;;;;;;;;
AT-68_S1;09/03/2018;05:19:26.400;-0.31;0.00;0.94;Active/Dry;1006.6;25.2;;;;;;;;;;;;;;;;
AT-68_S1;09/03/2018;05:19:26.440;-0.31;0.00;0.94;Active/Dry;1006.6;25.2;;;;;;;;;;;;;;;;
AT-68_S1;09/03/2018;05:19:26.480;-0.25;0.00;1.12;Active/Dry;1006.6;25.2;;;;;;;;;;;;;;;;
AT-68_S1;09/03/2018;05:19:26.520;-0.25;0.00;1.12;Active/Dry;1006.6;25.2;;;;;;;;;;;;;;;;
AT-68_S1;09/03/2018;05:19:26.560;-0.06;0.00;1.31;Active/Dry;1006.6;25.2;;;;;;;;;;;;;;;;
AT-68_S1;09/03/2018;05:19:26.600;-0.38;0.44;1.44;Active/Dry;1006.6;25.2;;;;;;;;;;;;;;;;
AT-68_S1;09/03/2018;05:19:26.640;0.00;0.06;0.81;Active/Dry;1006.6;25.2;;;;;;;;;;;;;;;;
AT-68_S1;09/03/2018;05:19:26.680;0.12;-0.12;0.75;Active/Dry;1006.6;25.2;;;;;;;;;;;;;;;;
AT-68_S1;09/03/2018;05:19:26.720;-0.06;0.00;0.69;Active/Dry;1006.6;25.2;;;;;;;;;;;;;;;;
AT-68_S1;09/03/2018;05:19:26.760;-0.12;0.00;0.69;Active/Dry;1006.6;25.2;;;;;;;;;;;;;;;;
AT-68_S1;09/03/2018;05:19:26.800;-0.19;-0.06;0.62;Active/Dry;1006.6;25.2;;;;;;;;;;;;;;;;
AT-68_S1;09/03/2018;05:19:26.840;-0.19;-0.06;0.62;Active/Dry;1006.6;25.2;;;;;;;;;;;;;;;;
AT-68_S1;09/03/2018;05:19:26.880;-0.25;-0.06;0.81;Active/Dry;1006.6;25.2;;;;;;;;;;;;;;;;
AT-68_S1;09/03/2018;05:19:26.920;-0.31;-0.06;1.06;Active/Dry;1006.6;25.2;;;;;;;;;;;;;;;;
AT-68_S1;09/03/2018;05:19:26.960;-0.31;-0.06;1.06;Active/Dry;1006.6;25.2;;;;;;;;;;;;;;;;
AT-68_S1;09/03/2018;05:19:27.000;-0.25;-0.06;1.00;Active/Dry;1006.7;25.2;;;;;;;
AT-68_S1;09/03/2018;05:19:27.040;-0.25;-0.06;1.12;Active/Dry;1006.7;25.2;;;;;;;;;;;;;;;;
AT-68_S1;09/03/2018;05:19:27.080;-0.31;0.00;1.19;Active/Dry;1006.7;25.2;;;;;;;;;;;;;;;;
AT-68_S1;09/03/2018;05:19:27.120;-0.19;0.00;1.25;Active/Dry;1006.7;25.2;;;;;;;;;;;;;;;;
AT-68_S1;09/03/2018;05:19:27.160;-0.56;0.38;1.31;Active/Dry;1006.7;25.2;;;;;;;;;;;;;;;;
AT-68_S1;09/03/2018;05:19:27.200;-0.31;0.19;0.75;Active/Dry;1006.7;25.2;;;;;;;;;;;;;;;;
AT-68_S1;09/03/2018;05:19:27.240;-0.12;0.06;0.62;Active/Dry;1006.7;25.2;;;;;;;;;;;;;;;;
AT-68_S1;09/03/2018;05:19:27.280;-0.19;0.12;0.81;Active/Dry;1006.7;25.2;;;;;;;;;;;;;;;;
AT-68_S1;09/03/2018;05:19:27.320;-0.19;0.06;0.81;Active/Dry;1006.7;25.2;;;;;;;;;;;;;;;;
AT-68_S1;09/03/2018;05:19:27.360;-0.19;0.00;0.75;Active/Dry;1006.7;25.2;;;;;;;;;;;;;;;;
AT-68_S1;09/03/2018;05:19:27.400;-0.12;-0.06;0.75;Active/Dry;1006.7;25.2;;;;;;;;;;;;;;;;
AT-68_S1;09/03/2018;05:19:27.440;-0.12;-0.06;0.75;Active/Dry;1006.7;25.2;;;;;;;;;;;;;;;;
AT-68_S1;09/03/2018;05:19:27.480;-0.19;-0.06;0.81;Active/Dry;1006.7;25.2;;;;;;;;;;;;;;;;
AT-68_S1;09/03/2018;05:19:27.520;-0.19;-0.06;0.94;Active/Dry;1006.7;25.2;;;;;;;;;;;;;;;;
AT-68_S1;09/03/2018;05:19:27.560;-0.19;0.00;1.00;Active/Dry;1006.7;25.2;;;;;;;;;;;;;;;;
AT-68_S1;09/03/2018;05:19:27.600;-0.12;0.06;1.12;Active/Dry;1006.7;25.2;;;;;;;;;;;;;;;;
AT-68_S1;09/03/2018;05:19:27.640;0.00;0.06;1.12;Active/Dry;1006.7;25.2;;;;;;;;;;;;;;;;
AT-68_S1;09/03/2018;05:19:27.680;-0.06;0.25;1.38;Active/Dry;1006.7;25.2;;;;;;;;;;;;;;;;
AT-68_S1;09/03/2018;05:19:27.720;-0.19;0.25;1.12;Active/Dry;1006.7;25.2;;;;;;;;;;;;;;;;
AT-68_S1;09/03/2018;05:19:27.760;0.25;-0.06;0.75;Active/Dry;1006.7;25.2;;;;;;;;;;;;;;;;
AT-68_S1;09/03/2018;05:19:27.800;0.12;-0.06;0.81;Active/Dry;1006.7;25.2;;;;;;;;;;;;;;;;
AT-68_S1;09/03/2018;05:19:27.840;-0.06;0.06;0.88;Active/Dry;1006.7;25.2;;;;;;;;;;;;;;;;
AT-68_S1;09/03/2018;05:19:27.880;0.00;-0.12;0.69;Active/Dry;1006.7;25.2;;;;;;;;;;;;;;;;
AT-68_S1;09/03/2018;05:19:27.920;0.00;-0.12;0.69;Active/Dry;1006.7;25.2;;;;;;;;;;;;;;;;
AT-68_S1;09/03/2018;05:19:27.960;0.00;-0.12;0.69;Active/Dry;1006.7;25.2;;;;;;;;;;;;;;;;
AT-68_S1;09/03/2018;05:19:28.000;-0.06;-0.12;0.56;Active/Dry;1007;25.1;;;;;;;
AT-68_S1;09/03/2018;05:19:28.040;-0.12;-0.06;0.75;Active/Dry;1007;25.1;;;;;;;;;;;;;;;;
AT-68_S1;09/03/2018;05:19:28.080;-0.25;0.00;0.94;Active/Dry;1007;25.1;;;;;;;;;;;;;;;;
AT-68_S1;09/03/2018;05:19:28.120;-0.25;-0.06;1.00;Active/Dry;1007;25.1;;;;;;;;;;;;;;;;
AT-68_S1;09/03/2018;05:19:28.160;-0.19;0.00;1.06;Active/Dry;1007;25.1;;;;;;;;;;;;;;;;
AT-68_S1;09/03/2018;05:19:28.200;-0.25;0.06;1.25;Active/Dry;1007;25.1;;;;;;;;;;;;;;;;
AT-68_S1;09/03/2018;05:19:28.240;-0.19;0.06;1.19;Active/Dry;1007;25.1;;;;;;;;;;;;;;;;
AT-68_S1;09/03/2018;05:19:28.280;-0.31;0.31;1.44;Active/Dry;1007;25.1;;;;;;;;;;;;;;;;
AT-68_S1;09/03/2018;05:19:28.320;-0.25;0.19;0.94;Active/Dry;1007;25.1;;;;;;;;;;;;;;;;
AT-68_S1;09/03/2018;05:19:28.360;-0.06;0.00;0.56;Active/Dry;1007;25.1;;;;;;;;;;;;;;;;
AT-68_S1;09/03/2018;05:19:28.400;-0.12;0.19;0.94;Active/Dry;1007;25.1;;;;;;;;;;;;;;;;
AT-68_S1;09/03/2018;05:19:28.440;-0.19;0.12;0.88;Active/Dry;1007;25.1;;;;;;;;;;;;;;;;
AT-68_S1;09/03/2018;05:19:28.480;-0.06;0.00;0.69;Active/Dry;1007;25.1;;;;;;;;;;;;;;;;
AT-68_S1;09/03/2018;05:19:28.520;-0.12;-0.12;0.56;Active/Dry;1007;25.1;;;;;;;;;;;;;;;;
AT-68_S1;09/03/2018;05:19:28.560;-0.12;-0.12;0.75;Active/Dry;1007;25.1;;;;;;;;;;;;;;;;
AT-68_S1;09/03/2018;05:19:28.600;-0.19;0.00;0.88;Active/Dry;1007;25.1;;;;;;;;;;;;;;;;
AT-68_S1;09/03/2018;05:19:28.640;-0.19;-0.06;0.94;Active/Dry;1007;25.1;;;;;;;;;;;;;;;;
AT-68_S1;09/03/2018;05:19:28.680;-0.12;-0.06;1.00;Active/Dry;1007;25.1;;;;;;;;;;;;;;;;
AT-68_S1;09/03/2018;05:19:28.720;-0.12;0.06;1.06;Active/Dry;1007;25.1;;;;;;;;;;;;;;;;
AT-68_S1;09/03/2018;05:19:28.760;-0.06;0.06;1.12;Active/Dry;1007;25.1;;;;;;;;;;;;;;;;
AT-68_S1;09/03/2018;05:19:28.800;-0.06;0.19;1.38;Active/Dry;1007;25.1;;;;;;;;;;;;;;;;
AT-68_S1;09/03/2018;05:19:28.840;-0.19;0.31;1.19;Active/Dry;1007;25.1;;;;;;;;;;;;;;;;
AT-68_S1;09/03/2018;05:19:28.880;0.19;0.00;0.81;Active/Dry;1007;25.1;;;;;;;;;;;;;;;;
AT-68_S1;09/03/2018;05:19:28.920;0.25;-0.12;0.81;Active/Dry;1007;25.1;;;;;;;;;;;;;;;;
AT-68_S1;09/03/2018;05:19:28.960;0.25;-0.12;0.81;Active/Dry;1007;25.1;;;;;;;;;;;;;;;;
AT-68_S1;09/03/2018;05:19:29.000;0.00;0.06;0.69;Active/Dry;1006.3;25.1;;;;;;;
AT-68_S1;09/03/2018;05:19:29.040;-0.06;-0.06;0.62;Active/Dry;1006.3;25.1;;;;;;;;;;;;;;;;
AT-68_S1;09/03/2018;05:19:29.080;-0.12;-0.06;0.56;Active/Dry;1006.3;25.1;;;;;;;;;;;;;;;;
AT-68_S1;09/03/2018;05:19:29.120;-0.12;-0.06;0.69;Active/Dry;1006.3;25.1;;;;;;;;;;;;;;;;
AT-68_S1;09/03/2018;05:19:29.160;-0.25;0.00;0.94;Active/Dry;1006.3;25.1;;;;;;;;;;;;;;;;
AT-68_S1;09/03/2018;05:19:29.200;-0.31;0.00;1.12;Active/Dry;1006.3;25.1;;;;;;;;;;;;;;;;
AT-68_S1;09/03/2018;05:19:29.240;-0.19;-0.06;1.12;Active/Dry;1006.3;25.1;;;;;;;;;;;;;;;;
AT-68_S1;09/03/2018;05:19:29.280;-0.19;0.06;1.25;Active/Dry;1006.3;25.1;;;;;;;;;;;;;;;;
AT-68_S1;09/03/2018;05:19:29.320;-0.25;0.06;1.06;Active/Dry;1006.3;25.1;;;;;;;;;;;;;;;;
AT-68_S1;09/03/2018;05:19:29.360;-0.19;0.19;1.31;Active/Dry;1006.3;25.1;;;;;;;;;;;;;;;;
AT-68_S1;09/03/2018;05:19:29.400;-0.38;0.38;1.19;Active/Dry;1006.3;25.1;;;;;;;;;;;;;;;;
AT-68_S1;09/03/2018;05:19:29.440;-0.06;0.12;0.56;Active/Dry;1006.3;25.1;;;;;;;;;;;;;;;;
AT-68_S1;09/03/2018;05:19:29.480;-0.12;0.19;0.88;Active/Dry;1006.3;25.1;;;;;;;;;;;;;;;;
AT-68_S1;09/03/2018;05:19:29.520;-0.19;0.19;0.81;Active/Dry;1006.3;25.1;;;;;;;;;;;;;;;;
AT-68_S1;09/03/2018;05:19:29.560;-0.06;0.00;0.69;Active/Dry;1006.3;25.1;;;;;;;;;;;;;;;;
AT-68_S1;09/03/2018;05:19:29.600;-0.06;-0.06;0.69;Active/Dry;1006.3;25.1;;;;;;;;;;;;;;;;
AT-68_S1;09/03/2018;05:19:29.640;-0.06;-0.12;0.75;Active/Dry;1006.3;25.1;;;;;;;;;;;;;;;;
AT-68_S1;09/03/2018;05:19:29.680;-0.19;-0.06;0.81;Active/Dry;1006.3;25.1;;;;;;;;;;;;;;;;
AT-68_S1;09/03/2018;05:19:29.720;-0.19;0.00;0.88;Active/Dry;1006.3;25.1;;;;;;;;;;;;;;;;
AT-68_S1;09/03/2018;05:19:29.760;-0.19;-0.06;1.00;Active/Dry;1006.3;25.1;;;;;;;;;;;;;;;;
AT-68_S1;09/03/2018;05:19:29.800;-0.12;0.00;1.06;Active/Dry;1006.3;25.1;;;;;;;;;;;;;;;;
AT-68_S1;09/03/2018;05:19:29.840;-0.19;0.06;1.06;Active/Dry;1006.3;25.1;;;;;;;;;;;;;;;;
AT-68_S1;09/03/2018;05:19:29.880;0.00;0.00;1.25;Active/Dry;1006.3;25.1;;;;;;;;;;;;;;;;
AT-68_S1;09/03/2018;05:19:29.920;0.00;0.00;1.25;Active/Dry;1006.3;25.1;;;;;;;;;;;;;;;;
AT-68_S1;09/03/2018;05:19:29.960;0.00;0.00;1.25;Active/Dry;1006.3;25.1;;;;;;;;;;;;;;;;
AT-68_S1;09/03/2018;05:19:30.000;-0.31;0.38;1.50;Active/Dry;1007.1;25;;;;;;;
AT-68_S1;09/03/2018;05:19:30.040;-0.12;0.12;0.88;Active/Dry;1007.1;25;;;;;;;;;;;;;;;;
AT-68_S1;09/03/2018;05:19:30.080;0.19;-0.06;0.69;Active/Dry;1007.1;25;;;;;;;;;;;;;;;;
AT-68_S1;09/03/2018;05:19:30.120;0.00;0.00;0.81;Active/Dry;1007.1;25;;;;;;;;;;;;;;;;
AT-68_S1;09/03/2018;05:19:30.160;-0.12;0.00;0.75;Active/Dry;1007.1;25;;;;;;;;;;;;;;;;
AT-68_S1;09/03/2018;05:19:30.200;-0.19;0.00;0.62;Active/Dry;1007.1;25;;;;;;;;;;;;;;;;
AT-68_S1;09/03/2018;05:19:30.240;-0.25;-0.06;0.62;Active/Dry;1007.1;25;;;;;;;;;;;;;;;;
AT-68_S1;09/03/2018;05:19:30.280;-0.25;-0.06;0.75;Active/Dry;1007.1;25;;;;;;;;;;;;;;;;
AT-68_S1;09/03/2018;05:19:30.320;-0.38;-0.06;1.00;Active/Dry;1007.1;25;;;;;;;;;;;;;;;;
AT-68_S1;09/03/2018;05:19:30.360;-0.38;0.00;1.12;Active/Dry;1007.1;25;;;;;;;;;;;;;;;;
AT-68_S1;09/03/2018;05:19:30.400;-0.25;0.00;1.06;Active/Dry;1007.1;25;;;;;;;;;;;;;;;;
AT-68_S1;09/03/2018;05:19:30.440;-0.25;0.06;1.06;Active/Dry;1007.1;25;;;;;;;;;;;;;;;;
AT-68_S1;09/03/2018;05:19:30.480;-0.25;0.06;1.06;Active/Dry;1007.1;25;;;;;;;;;;;;;;;;
AT-68_S1;09/03/2018;05:19:30.520;-0.19;0.19;1.25;Active/Dry;1007.1;25;;;;;;;;;;;;;;;;
AT-68_S1;09/03/2018;05:19:30.560;-0.44;0.44;1.25;Active/Dry;1007.1;25;;;;;;;;;;;;;;;;
AT-68_S1;09/03/2018;05:19:30.600;-0.12;0.12;0.56;Active/Dry;1007.1;25;;;;;;;;;;;;;;;;
AT-68_S1;09/03/2018;05:19:30.640;-0.12;0.12;0.75;Active/Dry;1007.1;25;;;;;;;;;;;;;;;;
AT-68_S1;09/03/2018;05:19:30.680;-0.25;0.25;0.94;Active/Dry;1007.1;25;;;;;;;;;;;;;;;;
AT-68_S1;09/03/2018;05:19:30.720;-0.19;0.12;0.75;Active/Dry;1007.1;25;;;;;;;;;;;;;;;;
AT-68_S1;09/03/2018;05:19:30.760;-0.12;0.00;0.62;Active/Dry;1007.1;25;;;;;;;;;;;;;;;;
AT-68_S1;09/03/2018;05:19:30.800;-0.19;0.00;0.75;Active/Dry;1007.1;25;;;;;;;;;;;;;;;;
AT-68_S1;09/03/2018;05:19:30.840;-0.19;0.00;0.88;Active/Dry;1007.1;25;;;;;;;;;;;;;;;;
AT-68_S1;09/03/2018;05:19:30.880;-0.25;0.00;0.88;Active/Dry;1007.1;25;;;;;;;;;;;;;;;;
AT-68_S1;09/03/2018;05:19:30.920;-0.31;0.00;0.94;Active/Dry;1007.1;25;;;;;;;;;;;;;;;;
AT-68_S1;09/03/2018;05:19:30.960;-0.31;0.00;0.94;Active/Dry;1007.1;25;;;;;;;;;;;;;;;;
AT-68_S1;09/03/2018;05:19:31.000;-0.19;0.00;1.06;Active/Dry;1007.2;24.9;;;;;;;
AT-68_S1;09/03/2018;05:19:31.040;-0.31;0.19;1.12;Active/Dry;1007.2;24.9;;;;;;;;;;;;;;;;
AT-68_S1;09/03/2018;05:19:31.080;-0.12;0.06;1.25;Active/Dry;1007.2;24.9;;;;;;;;;;;;;;;;
AT-68_S1;09/03/2018;05:19:31.120;-0.19;0.25;1.38;Active/Dry;1007.2;24.9;;;;;;;;;;;;;;;;
AT-68_S1;09/03/2018;05:19:31.160;-0.19;0.19;0.94;Active/Dry;1007.2;24.9;;;;;;;;;;;;;;;;
AT-68_S1;09/03/2018;05:19:31.200;0.19;-0.12;0.56;Active/Dry;1007.2;24.9;;;;;;;;;;;;;;;;
AT-68_S1;09/03/2018;05:19:31.240;0.12;-0.12;0.88;Active/Dry;1007.2;24.9;;;;;;;;;;;;;;;;
AT-68_S1;09/03/2018;05:19:31.280;-0.19;0.12;0.94;Active/Dry;1007.2;24.9;;;;;;;;;;;;;;;;
AT-68_S1;09/03/2018;05:19:31.320;-0.19;0.00;0.69;Active/Dry;1007.2;24.9;;;;;;;;;;;;;;;;
AT-68_S1;09/03/2018;05:19:31.360;-0.25;0.00;0.69;Active/Dry;1007.2;24.9;;;;;;;;;;;;;;;;
AT-68_S1;09/03/2018;05:19:31.400;-0.25;0.00;0.75;Active/Dry;1007.2;24.9;;;;;;;;;;;;;;;;
AT-68_S1;09/03/2018;05:19:31.440;-0.19;-0.06;0.88;Active/Dry;1007.2;24.9;;;;;;;;;;;;;;;;
AT-68_S1;09/03/2018;05:19:31.480;-0.19;-0.06;1.06;Active/Dry;1007.2;24.9;;;;;;;;;;;;;;;;
AT-68_S1;09/03/2018;05:19:31.520;-0.19;-0.06;0.94;Active/Dry;1007.2;24.9;;;;;;;;;;;;;;;;
AT-68_S1;09/03/2018;05:19:31.560;-0.19;-0.06;1.12;Active/Dry;1007.2;24.9;;;;;;;;;;;;;;;;
AT-68_S1;09/03/2018;05:19:31.600;-0.38;0.06;1.31;Active/Dry;1007.2;24.9;;;;;;;;;;;;;;;;
AT-68_S1;09/03/2018;05:19:31.640;-0.19;-0.06;1.12;Active/Dry;1007.2;24.9;;;;;;;;;;;;;;;;
AT-68_S1;09/03/2018;05:19:31.680;-0.50;0.31;1.38;Active/Dry;1007.2;24.9;;;;;;;;;;;;;;;;
AT-68_S1;09/03/2018;05:19:31.720;-0.31;0.12;0.75;Active/Dry;1007.2;24.9;;;;;;;;;;;;;;;;
AT-68_S1;09/03/2018;05:19:31.760;-0.12;0.00;0.75;Active/Dry;1007.2;24.9;;;;;;;;;;;;;;;;
AT-68_S1;09/03/2018;05:19:31.800;-0.25;0.19;1.00;Active/Dry;1007.2;24.9;;;;;;;;;;;;;;;;
AT-68_S1;09/03/2018;05:19:31.840;-0.19;0.06;0.75;Active/Dry;1007.2;24.9;;;;;;;;;;;;;;;;
AT-68_S1;09/03/2018;05:19:31.880;-0.12;-0.06;0.62;Active/Dry;1007.2;24.9;;;;;;;;;;;;;;;;
AT-68_S1;09/03/2018;05:19:31.920;-0.12;-0.06;0.62;Active/Dry;1007.2;24.9;;;;;;;;;;;;;;;;
AT-68_S1;09/03/2018;05:19:31.960;-0.12;-0.06;0.62;Active/Dry;1007.2;24.9;;;;;;;;;;;;;;;;
AT-68_S1;09/03/2018;05:19:32.000;-0.12;-0.12;0.62;Active/Dry;1006.7;24.9;;;;;;;
AT-68_S1;09/03/2018;05:19:32.040;-0.12;-0.19;0.75;Active/Dry;1006.7;24.9;;;;;;;;;;;;;;;;
AT-68_S1;09/03/2018;05:19:32.080;-0.19;-0.12;0.88;Active/Dry;1006.7;24.9;;;;;;;;;;;;;;;;
AT-68_S1;09/03/2018;05:19:32.120;-0.19;-0.19;0.88;Active/Dry;1006.7;24.9;;;;;;;;;;;;;;;;
AT-68_S1;09/03/2018;05:19:32.160;-0.19;-0.06;1.06;Active/Dry;1006.7;24.9;;;;;;;;;;;;;;;;
AT-68_S1;09/03/2018;05:19:32.200;-0.19;0.00;1.25;Active/Dry;1006.7;24.9;;;;;;;;;;;;;;;;
AT-68_S1;09/03/2018;05:19:32.240;-0.12;-0.06;1.19;Active/Dry;1006.7;24.9;;;;;;;;;;;;;;;;
AT-68_S1;09/03/2018;05:19:32.280;0.00;-0.06;1.31;Active/Dry;1006.7;24.9;;;;;;;;;;;;;;;;
AT-68_S1;09/03/2018;05:19:32.320;-0.19;0.06;1.12;Active/Dry;1006.7;24.9;;;;;;;;;;;;;;;;
AT-68_S1;09/03/2018;05:19:32.360;0.06;-0.12;0.69;Active/Dry;1006.7;24.9;;;;;;;;;;;;;;;;
AT-68_S1;09/03/2018;05:19:32.400;0.19;-0.25;0.81;Active/Dry;1006.7;24.9;;;;;;;;;;;;;;;;
AT-68_S1;09/03/2018;05:19:32.440;0.00;-0.19;0.75;Active/Dry;1006.7;24.9;;;;;;;;;;;;;;;;
AT-68_S1;09/03/2018;05:19:32.480;-0.12;-0.12;0.81;Active/Dry;1006.7;24.9;;;;;;;;;;;;;;;;
AT-68_S1;09/03/2018;05:19:32.520;-0.12;-0.25;0.56;Active/Dry;1006.7;24.9;;;;;;;;;;;;;;;;
AT-68_S1;09/03/2018;05:19:32.560;-0.19;-0.31;0.69;Active/Dry;1006.7;24.9;;;;;;;;;;;;;;;;
AT-68_S1;09/03/2018;05:19:32.600;-0.38;-0.19;0.69;Active/Dry;1006.7;24.9;;;;;;;;;;;;;;;;
AT-68_S1;09/03/2018;05:19:32.640;-0.19;-0.12;1.19;Active/Dry;1006.7;24.9;;;;;;;;;;;;;;;;
AT-68_S1;09/03/2018;05:19:32.680;-0.25;-0.19;1.06;Active/Dry;1006.7;24.9;;;;;;;;;;;;;;;;
AT-68_S1;09/03/2018;05:19:32.720;-0.25;-0.25;1.06;Active/Dry;1006.7;24.9;;;;;;;;;;;;;;;;
AT-68_S1;09/03/2018;05:19:32.760;-0.19;-0.12;1.19;Active/Dry;1006.7;24.9;;;;;;;;;;;;;;;;
AT-68_S1;09/03/2018;05:19:32.800;-0.25;-0.12;1.19;Active/Dry;1006.7;24.9;;;;;;;;;;;;;;;;
AT-68_S1;09/03/2018;05:19:32.840;-0.25;0.06;1.50;Active/Dry;1006.7;24.9;;;;;;;;;;;;;;;;
AT-68_S1;09/03/2018;05:19:32.880;-0.06;0.06;0.88;Active/Dry;1006.7;24.9;;;;;;;;;;;;;;;;
AT-68_S1;09/03/2018;05:19:32.920;-0.06;-0.06;0.69;Active/Dry;1006.7;24.9;;;;;;;;;;;;;;;;
AT-68_S1;09/03/2018;05:19:32.960;-0.06;-0.06;0.69;Active/Dry;1006.7;24.9;;;;;;;;;;;;;;;;
AT-68_S1;09/03/2018;05:19:33.000;-0.06;0.00;1.12;Active/Dry;1007;24.9;;;;;;;
AT-68_S1;09/03/2018;05:19:33.040;-0.12;-0.06;0.75;Active/Dry;1007;24.9;;;;;;;;;;;;;;;;
AT-68_S1;09/03/2018;05:19:33.080;-0.06;-0.25;0.69;Active/Dry;1007;24.9;;;;;;;;;;;;;;;;
AT-68_S1;09/03/2018;05:19:33.120;-0.06;-0.25;0.62;Active/Dry;1007;24.9;;;;;;;;;;;;;;;;
AT-68_S1;09/03/2018;05:19:33.160;-0.06;-0.38;0.81;Active/Dry;1007;24.9;;;;;;;;;;;;;;;;
AT-68_S1;09/03/2018;05:19:33.200;-0.06;-0.44;0.94;Active/Dry;1007;24.9;;;;;;;;;;;;;;;;
AT-68_S1;09/03/2018;05:19:33.240;-0.06;-0.44;0.88;Active/Dry;1007;24.9;;;;;;;;;;;;;;;;
AT-68_S1;09/03/2018;05:19:33.280;0.00;-0.44;1.06;Active/Dry;1007;24.9;;;;;;;;;;;;;;;;
AT-68_S1;09/03/2018;05:19:33.320;-0.06;-0.31;1.19;Active/Dry;1007;24.9;;;;;;;;;;;;;;;;
AT-68_S1;09/03/2018;05:19:33.360;0.06;-0.31;1.00;Active/Dry;1007;24.9;;;;;;;;;;;;;;;;
AT-68_S1;09/03/2018;05:19:33.400;0.06;-0.25;1.50;Active/Dry;1007;24.9;;;;;;;;;;;;;;;;
AT-68_S1;09/03/2018;05:19:33.440;-0.06;-0.12;1.06;Active/Dry;1007;24.9;;;;;;;;;;;;;;;;
AT-68_S1;09/03/2018;05:19:33.480;0.19;-0.38;0.56;Active/Dry;1007;24.9;;;;;;;;;;;;;;;;
AT-68_S1;09/03/2018;05:19:33.520;0.12;-0.44;0.69;Active/Dry;1007;24.9;;;;;;;;;;;;;;;;
AT-68_S1;09/03/2018;05:19:33.560;0.00;-0.12;0.75;Active/Dry;1007;24.9;;;;;;;;;;;;;;;;
AT-68_S1;09/03/2018;05:19:33.600;-0.06;-0.12;0.69;Active/Dry;1007;24.9;;;;;;;;;;;;;;;;
AT-68_S1;09/03/2018;05:19:33.640;-0.12;-0.25;0.69;Active/Dry;1007;24.9;;;;;;;;;;;;;;;;
AT-68_S1;09/03/2018;05:19:33.680;-0.12;-0.31;0.75;Active/Dry;1007;24.9;;;;;;;;;;;;;;;;
AT-68_S1;09/03/2018;05:19:33.720;-0.12;-0.31;0.88;Active/Dry;1007;24.9;;;;;;;;;;;;;;;;
AT-68_S1;09/03/2018;05:19:33.760;-0.19;-0.31;1.19;Active/Dry;1007;24.9;;;;;;;;;;;;;;;;
AT-68_S1;09/03/2018;05:19:33.800;-0.12;-0.38;1.06;Active/Dry;1007;24.9;;;;;;;;;;;;;;;;
AT-68_S1;09/03/2018;05:19:33.840;-0.06;-0.31;1.12;Active/Dry;1007;24.9;;;;;;;;;;;;;;;;
AT-68_S1;09/03/2018;05:19:33.880;-0.12;-0.12;1.19;Active/Dry;1007;24.9;;;;;;;;;;;;;;;;
AT-68_S1;09/03/2018;05:19:33.920;-0.12;-0.12;1.19;Active/Dry;1007;24.9;;;;;;;;;;;;;;;;
AT-68_S1;09/03/2018;05:19:33.960;-0.12;-0.12;1.19;Active/Dry;1007;24.9;;;;;;;;;;;;;;;;
AT-68_S1;09/03/2018;05:19:34.000;0.00;-0.19;1.19;Active/Dry;1006.6;24.9;;;;;;;
AT-68_S1;09/03/2018;05:19:34.040;-0.19;0.06;1.56;Active/Dry;1006.6;24.9;;;;;;;;;;;;;;;;
AT-68_S1;09/03/2018;05:19:34.080;-0.06;0.00;0.75;Active/Dry;1006.6;24.9;;;;;;;;;;;;;;;;
AT-68_S1;09/03/2018;05:19:34.120;0.00;-0.12;0.50;Active/Dry;1006.6;24.9;;;;;;;;;;;;;;;;
AT-68_S1;09/03/2018;05:19:34.160;-0.06;0.00;0.88;Active/Dry;1006.6;24.9;;;;;;;;;;;;;;;;
AT-68_S1;09/03/2018;05:19:34.200;-0.06;-0.12;0.88;Active/Dry;1006.6;24.9;;;;;;;;;;;;;;;;
AT-68_S1;09/03/2018;05:19:34.240;-0.06;-0.19;0.75;Active/Dry;1006.6;24.9;;;;;;;;;;;;;;;;
AT-68_S1;09/03/2018;05:19:34.280;-0.06;-0.25;0.75;Active/Dry;1006.6;24.9;;;;;;;;;;;;;;;;
AT-68_S1;09/03/2018;05:19:34.320;-0.12;-0.25;0.81;Active/Dry;1006.6;24.9;;;;;;;;;;;;;;;;
AT-68_S1;09/03/2018;05:19:34.360;-0.12;-0.25;0.88;Active/Dry;1006.6;24.9;;;;;;;;;;;;;;;;
AT-68_S1;09/03/2018;05:19:34.400;-0.06;-0.31;0.88;Active/Dry;1006.6;24.9;;;;;;;;;;;;;;;;
AT-68_S1;09/03/2018;05:19:34.440;-0.06;-0.25;0.94;Active/Dry;1006.6;24.9;;;;;;;;;;;;;;;;
AT-68_S1;09/03/2018;05:19:34.480;-0.06;-0.19;1.00;Active/Dry;1006.6;24.9;;;;;;;;;;;;;;;;
AT-68_S1;09/03/2018;05:19:34.520;0.00;-0.25;1.12;Active/Dry;1006.6;24.9;;;;;;;;;;;;;;;;
AT-68_S1;09/03/2018;05:19:34.560;0.12;-0.25;1.50;Active/Dry;1006.6;24.9;;;;;;;;;;;;;;;;
AT-68_S1;09/03/2018;05:19:34.600;0.00;-0.06;1.38;Active/Dry;1006.6;24.9;;;;;;;;;;;;;;;;
AT-68_S1;09/03/2018;05:19:34.640;0.19;-0.31;0.75;Active/Dry;1006.6;24.9;;;;;;;;;;;;;;;;
AT-68_S1;09/03/2018;05:19:34.680;0.19;-0.38;0.62;Active/Dry;1006.6;24.9;;;;;;;;;;;;;;;;
AT-68_S1;09/03/2018;05:19:34.720;0.00;-0.12;0.69;Active/Dry;1006.6;24.9;;;;;;;;;;;;;;;;
AT-68_S1;09/03/2018;05:19:34.760;-0.06;-0.19;0.62;Active/Dry;1006.6;24.9;;;;;;;;;;;;;;;;
AT-68_S1;09/03/2018;05:19:34.800;-0.12;-0.25;0.56;Active/Dry;1006.6;24.9;;;;;;;;;;;;;;;;
AT-68_S1;09/03/2018;05:19:34.840;-0.19;-0.25;0.75;Active/Dry;1006.6;24.9;;;;;;;;;;;;;;;;
AT-68_S1;09/03/2018;05:19:34.880;-0.19;-0.25;0.94;Active/Dry;1006.6;24.9;;;;;;;;;;;;;;;;
AT-68_S1;09/03/2018;05:19:34.920;-0.19;-0.25;1.12;Active/Dry;1006.6;24.9;;;;;;;;;;;;;;;;
AT-68_S1;09/03/2018;05:19:34.960;-0.19;-0.25;1.12;Active/Dry;1006.6;24.9;;;;;;;;;;;;;;;;
AT-68_S1;09/03/2018;05:19:35.000;-0.12;-0.38;1.00;Active/Dry;1007;24.8;;;;;;;
AT-68_S1;09/03/2018;05:19:35.040;-0.06;-0.38;1.06;Active/Dry;1007;24.8;;;;;;;;;;;;;;;;
AT-68_S1;09/03/2018;05:19:35.080;-0.06;-0.25;1.06;Active/Dry;1007;24.8;;;;;;;;;;;;;;;;
AT-68_S1;09/03/2018;05:19:35.120;0.00;-0.25;1.06;Active/Dry;1007;24.8;;;;;;;;;;;;;;;;
AT-68_S1;09/03/2018;05:19:35.160;-0.12;-0.06;1.56;Active/Dry;1007;24.8;;;;;;;;;;;;;;;;
AT-68_S1;09/03/2018;05:19:35.200;-0.12;0.06;1.12;Active/Dry;1007;24.8;;;;;;;;;;;;;;;;
AT-68_S1;09/03/2018;05:19:35.240;-0.06;-0.12;0.50;Active/Dry;1007;24.8;;;;;;;;;;;;;;;;
AT-68_S1;09/03/2018;05:19:35.280;-0.12;-0.06;0.69;Active/Dry;1007;24.8;;;;;;;;;;;;;;;;
AT-68_S1;09/03/2018;05:19:35.320;-0.12;-0.12;1.00;Active/Dry;1007;24.8;;;;;;;;;;;;;;;;
AT-68_S1;09/03/2018;05:19:35.360;-0.06;-0.19;1.00;Active/Dry;1007;24.8;;;;;;;;;;;;;;;;
AT-68_S1;09/03/2018;05:19:35.400;-0.06;-0.19;0.88;Active/Dry;1007;24.8;;;;;;;;;;;;;;;;
AT-68_S1;09/03/2018;05:19:35.440;-0.06;-0.25;0.75;Active/Dry;1007;24.8;;;;;;;;;;;;;;;;
AT-68_S1;09/03/2018;05:19:35.480;-0.12;-0.25;0.81;Active/Dry;1007;24.8;;;;;;;;;;;;;;;;
AT-68_S1;09/03/2018;05:19:35.520;-0.12;-0.31;0.81;Active/Dry;1007;24.8;;;;;;;;;;;;;;;;
AT-68_S1;09/03/2018;05:19:35.560;-0.12;-0.31;0.81;Active/Dry;1007;24.8;;;;;;;;;;;;;;;;
AT-68_S1;09/03/2018;05:19:35.600;-0.06;-0.31;1.00;Active/Dry;1007;24.8;;;;;;;;;;;;;;;;
AT-68_S1;09/03/2018;05:19:35.640;-0.12;-0.19;1.00;Active/Dry;1007;24.8;;;;;;;;;;;;;;;;
AT-68_S1;09/03/2018;05:19:35.680;0.06;-0.31;0.94;Active/Dry;1007;24.8;;;;;;;;;;;;;;;;
AT-68_S1;09/03/2018;05:19:35.720;0.06;-0.19;1.44;Active/Dry;1007;24.8;;;;;;;;;;;;;;;;
AT-68_S1;09/03/2018;05:19:35.760;-0.06;0.00;1.19;Active/Dry;1007;24.8;;;;;;;;;;;;;;;;
AT-68_S1;09/03/2018;05:19:35.800;0.19;-0.25;0.69;Active/Dry;1007;24.8;;;;;;;;;;;;;;;;
AT-68_S1;09/03/2018;05:19:35.840;0.06;-0.19;0.94;Active/Dry;1007;24.8;;;;;;;;;;;;;;;;
AT-68_S1;09/03/2018;05:19:35.880;-0.06;-0.06;0.81;Active/Dry;1007;24.8;;;;;;;;;;;;;;;;
AT-68_S1;09/03/2018;05:19:35.920;-0.06;-0.06;0.81;Active/Dry;1007;24.8;;;;;;;;;;;;;;;;
AT-68_S1;09/03/2018;05:19:35.960;-0.06;-0.06;0.81;Active/Dry;1007;24.8;;;;;;;;;;;;;;;;
AT-68_S1;09/03/2018;05:19:36.000;-0.12;-0.12;0.75;Active/Dry;1007.1;24.8;;;;;;;
AT-68_S1;09/03/2018;05:19:36.040;-0.12;-0.25;0.69;Active/Dry;1007.1;24.8;;;;;;;;;;;;;;;;
AT-68_S1;09/03/2018;05:19:36.080;-0.19;-0.19;0.88;Active/Dry;1007.1;24.8;;;;;;;;;;;;;;;;
AT-68_S1;09/03/2018;05:19:36.120;-0.12;-0.19;1.00;Active/Dry;1007.1;24.8;;;;;;;;;;;;;;;;
AT-68_S1;09/03/2018;05:19:36.160;-0.12;-0.19;1.00;Active/Dry;1007.1;24.8;;;;;;;;;;;;;;;;
AT-68_S1;09/03/2018;05:19:36.200;-0.12;-0.19;0.88;Active/Dry;1007.1;24.8;;;;;;;;;;;;;;;;
AT-68_S1;09/03/2018;05:19:36.240;-0.06;-0.19;0.94;Active/Dry;1007.1;24.8;;;;;;;;;;;;;;;;
AT-68_S1;09/03/2018;05:19:36.280;-0.06;-0.19;1.00;Active/Dry;1007.1;24.8;;;;;;;;;;;;;;;;
AT-68_S1;09/03/2018;05:19:36.320;-0.06;0.00;1.06;Active/Dry;1007.1;24.8;;;;;;;;;;;;;;;;
AT-68_S1;09/03/2018;05:19:36.360;-0.06;-0.06;0.94;Active/Dry;1007.1;24.8;;;;;;;;;;;;;;;;
AT-68_S1;09/03/2018;05:19:36.400;-0.06;-0.06;1.00;Active/Dry;1007.1;24.8;;;;;;;;;;;;;;;;
AT-68_S1;09/03/2018;05:19:36.440;-0.19;0.00;1.12;Active/Dry;1007.1;24.8;;;;;;;;;;;;;;;;
AT-68_S1;09/03/2018;05:19:36.480;-0.19;0.00;1.00;Active/Dry;1007.1;24.8;;;;;;;;;;;;;;;;
AT-68_S1;09/03/2018;05:19:36.520;-0.25;0.00;0.81;Active/Dry;1007.1;24.8;;;;;;;;;;;;;;;;
AT-68_S1;09/03/2018;05:19:36.560;-0.19;0.00;0.81;Active/Dry;1007.1;24.8;;;;;;;;;;;;;;;;
AT-68_S1;09/03/2018;05:19:36.600;-0.19;0.00;0.94;Active/Dry;1007.1;24.8;;;;;;;;;;;;;;;;
AT-68_S1;09/03/2018;05:19:36.640;-0.19;0.12;1.06;Active/Dry;1007.1;24.8;;;;;;;;;;;;;;;;
AT-68_S1;09/03/2018;05:19:36.680;-0.19;0.06;0.88;Active/Dry;1007.1;24.8;;;;;;;;;;;;;;;;
AT-68_S1;09/03/2018;05:19:36.720;-0.19;-0.06;0.75;Active/Dry;1007.1;24.8;;;;;;;;;;;;;;;;
AT-68_S1;09/03/2018;05:19:36.760;-0.25;-0.06;0.81;Active/Dry;1007.1;24.8;;;;;;;;;;;;;;;;
AT-68_S1;09/03/2018;05:19:36.800;-0.19;-0.12;0.88;Active/Dry;1007.1;24.8;;;;;;;;;;;;;;;;
AT-68_S1;09/03/2018;05:19:36.840;-0.19;-0.12;0.94;Active/Dry;1007.1;24.8;;;;;;;;;;;;;;;;
AT-68_S1;09/03/2018;05:19:36.880;-0.19;-0.12;1.00;Active/Dry;1007.1;24.8;;;;;;;;;;;;;;;;
AT-68_S1;09/03/2018;05:19:36.920;-0.25;-0.12;0.94;Active/Dry;1007.1;24.8;;;;;;;;;;;;;;;;
AT-68_S1;09/03/2018;05:19:36.960;-0.25;-0.12;0.94;Active/Dry;1007.1;24.8;;;;;;;;;;;;;;;;
AT-68_S1;09/03/2018;05:19:37.000;-0.31;-0.06;0.94;Active/Dry;1007.2;24.7;;;;;;;
AT-68_S1;09/03/2018;05:19:37.040;-0.31;0.00;0.94;Active/Dry;1007.2;24.7;;;;;;;;;;;;;;;;
AT-68_S1;09/03/2018;05:19:37.080;-0.25;0.00;1.12;Active/Dry;1007.2;24.7;;;;;;;;;;;;;;;;
AT-68_S1;09/03/2018;05:19:37.120;-0.12;-0.12;1.12;Active/Dry;1007.2;24.7;;;;;;;;;;;;;;;;
AT-68_S1;09/03/2018;05:19:37.160;-0.06;-0.06;1.31;Active/Dry;1007.2;24.7;;;;;;;;;;;;;;;;
AT-68_S1;09/03/2018;05:19:37.200;-0.19;0.06;1.12;Active/Dry;1007.2;24.7;;;;;;;;;;;;;;;;
AT-68_S1;09/03/2018;05:19:37.240;0.00;0.00;0.94;Active/Dry;1007.2;24.7;;;;;;;;;;;;;;;;
AT-68_S1;09/03/2018;05:19:37.280;0.12;-0.06;0.75;Active/Dry;1007.2;24.7;;;;;;;;;;;;;;;;
AT-68_S1;09/03/2018;05:19:37.320;0.12;-0.06;0.88;Active/Dry;1007.2;24.7;;;;;;;;;;;;;;;;
AT-68_S1;09/03/2018;05:19:37.360;0.00;0.00;0.75;Active/Dry;1007.2;24.7;;;;;;;;;;;;;;;;
AT-68_S1;09/03/2018;05:19:37.400;0.00;-0.06;0.69;Active/Dry;1007.2;24.7;;;;;;;;;;;;;;;;
AT-68_S1;09/03/2018;05:19:37.440;-0.12;-0.12;0.69;Active/Dry;1007.2;24.7;;;;;;;;;;;;;;;;
AT-68_S1;09/03/2018;05:19:37.480;-0.12;-0.12;0.69;Active/Dry;1007.2;24.7;;;;;;;;;;;;;;;;
AT-68_S1;09/03/2018;05:19:37.520;-0.12;-0.12;0.81;Active/Dry;1007.2;24.7;;;;;;;;;;;;;;;;
AT-68_S1;09/03/2018;05:19:37.560;-0.12;-0.12;0.94;Active/Dry;1007.2;24.7;;;;;;;;;;;;;;;;
AT-68_S1;09/03/2018;05:19:37.600;-0.12;-0.19;0.88;Active/Dry;1007.2;24.7;;;;;;;;;;;;;;;;
AT-68_S1;09/03/2018;05:19:37.640;-0.06;-0.25;1.00;Active/Dry;1007.2;24.7;;;;;;;;;;;;;;;;
AT-68_S1;09/03/2018;05:19:37.680;-0.06;-0.25;1.19;Active/Dry;1007.2;24.7;;;;;;;;;;;;;;;;
AT-68_S1;09/03/2018;05:19:37.720;-0.12;-0.06;1.31;Active/Dry;1007.2;24.7;;;;;;;;;;;;;;;;
AT-68_S1;09/03/2018;05:19:37.760;-0.12;-0.12;1.31;Active/Dry;1007.2;24.7;;;;;;;;;;;;;;;;
AT-68_S1;09/03/2018;05:19:37.800;-0.19;0.12;1.56;Active/Dry;1007.2;24.7;;;;;;;;;;;;;;;;
AT-68_S1;09/03/2018;05:19:37.840;-0.19;0.19;1.00;Active/Dry;1007.2;24.7;;;;;;;;;;;;;;;;
AT-68_S1;09/03/2018;05:19:37.880;-0.06;-0.06;0.56;Active/Dry;1007.2;24.7;;;;;;;;;;;;;;;;
AT-68_S1;09/03/2018;05:19:37.920;-0.06;-0.06;0.56;Active/Dry;1007.2;24.7;;;;;;;;;;;;;;;;
AT-68_S1;09/03/2018;05:19:37.960;-0.06;-0.06;0.56;Active/Dry;1007.2;24.7;;;;;;;;;;;;;;;;
AT-68_S1;09/03/2018;05:19:38.000;-0.06;0.00;0.69;Active/Dry;1006.9;24.7;;;;;;;
AT-68_S1;09/03/2018;05:19:38.040;-0.12;0.12;0.88;Active/Dry;1006.9;24.7;;;;;;;;;;;;;;;;
AT-68_S1;09/03/2018;05:19:38.080;-0.19;0.12;0.88;Active/Dry;1006.9;24.7;;;;;;;;;;;;;;;;
AT-68_S1;09/03/2018;05:19:38.120;-0.12;0.00;0.75;Active/Dry;1006.9;24.7;;;;;;;;;;;;;;;;
AT-68_S1;09/03/2018;05:19:38.160;-0.19;-0.12;0.62;Active/Dry;1006.9;24.7;;;;;;;;;;;;;;;;
AT-68_S1;09/03/2018;05:19:38.200;-0.19;-0.19;0.75;Active/Dry;1006.9;24.7;;;;;;;;;;;;;;;;
AT-68_S1;09/03/2018;05:19:38.240;-0.25;-0.12;0.81;Active/Dry;1006.9;24.7;;;;;;;;;;;;;;;;
AT-68_S1;09/03/2018;05:19:38.280;-0.25;-0.12;0.94;Active/Dry;1006.9;24.7;;;;;;;;;;;;;;;;
AT-68_S1;09/03/2018;05:19:38.320;-0.19;-0.12;1.12;Active/Dry;1006.9;24.7;;;;;;;;;;;;;;;;
AT-68_S1;09/03/2018;05:19:38.360;-0.25;-0.06;1.25;Active/Dry;1006.9;24.7;;;;;;;;;;;;;;;;
AT-68_S1;09/03/2018;05:19:38.400;-0.12;-0.19;1.06;Active/Dry;1006.9;24.7;;;;;;;;;;;;;;;;
AT-68_S1;09/03/2018;05:19:38.440;0.06;-0.12;1.44;Active/Dry;1006.9;24.7;;;;;;;;;;;;;;;;
AT-68_S1;09/03/2018;05:19:38.480;-0.12;0.25;1.62;Active/Dry;1006.9;24.7;;;;;;;;;;;;;;;;
AT-68_S1;09/03/2018;05:19:38.520;0.06;0.00;0.88;Active/Dry;1006.9;24.7;;;;;;;;;;;;;;;;
AT-68_S1;09/03/2018;05:19:38.560;0.31;-0.25;0.62;Active/Dry;1006.9;24.7;;;;;;;;;;;;;;;;
AT-68_S1;09/03/2018;05:19:38.600;0.12;-0.06;0.69;Active/Dry;1006.9;24.7;;;;;;;;;;;;;;;;
AT-68_S1;09/03/2018;05:19:38.640;0.00;-0.06;0.62;Active/Dry;1006.9;24.7;;;;;;;;;;;;;;;;
AT-68_S1;09/03/2018;05:19:38.680;-0.06;-0.19;0.62;Active/Dry;1006.9;24.7;;;;;;;;;;;;;;;;
AT-68_S1;09/03/2018;05:19:38.720;-0.12;-0.19;0.62;Active/Dry;1006.9;24.7;;;;;;;;;;;;;;;;
AT-68_S1;09/03/2018;05:19:38.760;-0.12;-0.12;0.81;Active/Dry;1006.9;24.7;;;;;;;;;;;;;;;;
AT-68_S1;09/03/2018;05:19:38.800;-0.19;-0.12;1.00;Active/Dry;1006.9;24.7;;;;;;;;;;;;;;;;
AT-68_S1;09/03/2018;05:19:38.840;-0.19;-0.12;1.00;Active/Dry;1006.9;24.7;;;;;;;;;;;;;;;;
AT-68_S1;09/03/2018;05:19:38.880;-0.06;-0.19;1.00;Active/Dry;1006.9;24.7;;;;;;;;;;;;;;;;
AT-68_S1;09/03/2018;05:19:38.920;-0.06;-0.19;1.12;Active/Dry;1006.9;24.7;;;;;;;;;;;;;;;;
AT-68_S1;09/03/2018;05:19:38.960;-0.06;-0.19;1.12;Active/Dry;1006.9;24.7;;;;;;;;;;;;;;;;
AT-68_S1;09/03/2018;05:19:39.000;0.00;-0.06;1.25;Active/Dry;1007.2;24.6;;;;;;;
AT-68_S1;09/03/2018;05:19:39.040;-0.12;0.00;1.00;Active/Dry;1007.2;24.6;;;;;;;;;;;;;;;;
AT-68_S1;09/03/2018;05:19:39.080;-0.12;-0.06;1.31;Active/Dry;1007.2;24.6;;;;;;;;;;;;;;;;
AT-68_S1;09/03/2018;05:19:39.120;-0.38;0.19;1.38;Active/Dry;1007.2;24.6;;;;;;;;;;;;;;;;
AT-68_S1;09/03/2018;05:19:39.160;-0.25;0.06;0.75;Active/Dry;1007.2;24.6;;;;;;;;;;;;;;;;
AT-68_S1;09/03/2018;05:19:39.200;-0.12;-0.12;0.50;Active/Dry;1007.2;24.6;;;;;;;;;;;;;;;;
AT-68_S1;09/03/2018;05:19:39.240;-0.19;-0.06;0.69;Active/Dry;1007.2;24.6;;;;;;;;;;;;;;;;
AT-68_S1;09/03/2018;05:19:39.280;-0.12;-0.06;0.94;Active/Dry;1007.2;24.6;;;;;;;;;;;;;;;;
AT-68_S1;09/03/2018;05:19:39.320;-0.25;0.00;0.88;Active/Dry;1007.2;24.6;;;;;;;;;;;;;;;;
AT-68_S1;09/03/2018;05:19:39.360;-0.19;-0.06;0.75;Active/Dry;1007.2;24.6;;;;;;;;;;;;;;;;
AT-68_S1;09/03/2018;05:19:39.400;-0.19;-0.19;0.88;Active/Dry;1007.2;24.6;;;;;;;;;;;;;;;;
AT-68_S1;09/03/2018;05:19:39.440;-0.31;-0.06;0.88;Active/Dry;1007.2;24.6;;;;;;;;;;;;;;;;
AT-68_S1;09/03/2018;05:19:39.480;-0.25;-0.12;0.94;Active/Dry;1007.2;24.6;;;;;;;;;;;;;;;;
AT-68_S1;09/03/2018;05:19:39.520;-0.31;-0.06;0.94;Active/Dry;1007.2;24.6;;;;;;;;;;;;;;;;
AT-68_S1;09/03/2018;05:19:39.560;-0.25;-0.12;0.94;Active/Dry;1007.2;24.6;;;;;;;;;;;;;;;;
AT-68_S1;09/03/2018;05:19:39.600;-0.31;-0.06;1.00;Active/Dry;1007.2;24.6;;;;;;;;;;;;;;;;
AT-68_S1;09/03/2018;05:19:39.640;-0.25;-0.12;0.94;Active/Dry;1007.2;24.6;;;;;;;;;;;;;;;;
AT-68_S1;09/03/2018;05:19:39.680;0.00;-0.38;1.19;Active/Dry;1007.2;24.6;;;;;;;;;;;;;;;;
AT-68_S1;09/03/2018;05:19:39.720;-0.25;0.00;1.44;Active/Dry;1007.2;24.6;;;;;;;;;;;;;;;;
AT-68_S1;09/03/2018;05:19:39.760;-0.12;0.00;1.06;Active/Dry;1007.2;24.6;;;;;;;;;;;;;;;;
AT-68_S1;09/03/2018;05:19:39.800;0.12;-0.25;0.75;Active/Dry;1007.2;24.6;;;;;;;;;;;;;;;;
AT-68_S1;09/03/2018;05:19:39.840;0.12;-0.12;0.75;Active/Dry;1007.2;24.6;;;;;;;;;;;;;;;;
AT-68_S1;09/03/2018;05:19:39.880;0.00;-0.12;0.88;Active/Dry;1007.2;24.6;;;;;;;;;;;;;;;;
AT-68_S1;09/03/2018;05:19:39.920;0.00;-0.12;0.88;Active/Dry;1007.2;24.6;;;;;;;;;;;;;;;;
AT-68_S1;09/03/2018;05:19:39.960;0.00;-0.12;0.88;Active/Dry;1007.2;24.6;;;;;;;;;;;;;;;;
AT-68_S1;09/03/2018;05:19:40.000;-0.06;-0.19;0.69;Active/Dry;1006.5;24.6;;;;;;;
AT-68_S1;09/03/2018;05:19:40.040;-0.12;-0.25;0.62;Active/Dry;1006.5;24.6;;;;;;;;;;;;;;;;
AT-68_S1;09/03/2018;05:19:40.080;-0.12;-0.25;0.69;Active/Dry;1006.5;24.6;;;;;;;;;;;;;;;;
AT-68_S1;09/03/2018;05:19:40.120;-0.19;-0.19;0.81;Active/Dry;1006.5;24.6;;;;;;;;;;;;;;;;
AT-68_S1;09/03/2018;05:19:40.160;-0.19;-0.19;1.00;Active/Dry;1006.5;24.6;;;;;;;;;;;;;;;;
AT-68_S1;09/03/2018;05:19:40.200;-0.19;-0.25;0.94;Active/Dry;1006.5;24.6;;;;;;;;;;;;;;;;
AT-68_S1;09/03/2018;05:19:40.240;-0.19;-0.25;1.00;Active/Dry;1006.5;24.6;;;;;;;;;;;;;;;;
AT-68_S1;09/03/2018;05:19:40.280;-0.12;-0.19;1.12;Active/Dry;1006.5;24.6;;;;;;;;;;;;;;;;
AT-68_S1;09/03/2018;05:19:40.320;-0.12;0.00;1.19;Active/Dry;1006.5;24.6;;;;;;;;;;;;;;;;
AT-68_S1;09/03/2018;05:19:40.360;-0.12;-0.19;1.12;Active/Dry;1006.5;24.6;;;;;;;;;;;;;;;;
AT-68_S1;09/03/2018;05:19:40.400;-0.06;0.00;1.56;Active/Dry;1006.5;24.6;;;;;;;;;;;;;;;;
AT-68_S1;09/03/2018;05:19:40.440;-0.12;0.19;1.31;Active/Dry;1006.5;24.6;;;;;;;;;;;;;;;;
AT-68_S1;09/03/2018;05:19:40.480;-0.06;-0.06;0.62;Active/Dry;1006.5;24.6;;;;;;;;;;;;;;;;
AT-68_S1;09/03/2018;05:19:40.520;-0.06;-0.12;0.62;Active/Dry;1006.5;24.6;;;;;;;;;;;;;;;;
AT-68_S1;09/03/2018;05:19:40.560;-0.06;-0.06;0.81;Active/Dry;1006.5;24.6;;;;;;;;;;;;;;;;
AT-68_S1;09/03/2018;05:19:40.600;-0.06;-0.06;0.88;Active/Dry;1006.5;24.6;;;;;;;;;;;;;;;;
AT-68_S1;09/03/2018;05:19:40.640;-0.12;-0.06;0.88;Active/Dry;1006.5;24.6;;;;;;;;;;;;;;;;
AT-68_S1;09/03/2018;05:19:40.680;-0.12;-0.12;0.75;Active/Dry;1006.5;24.6;;;;;;;;;;;;;;;;
AT-68_S1;09/03/2018;05:19:40.720;-0.12;-0.19;0.81;Active/Dry;1006.5;24.6;;;;;;;;;;;;;;;;
AT-68_S1;09/03/2018;05:19:40.760;-0.12;-0.19;0.81;Active/Dry;1006.5;24.6;;;;;;;;;;;;;;;;
AT-68_S1;09/03/2018;05:19:40.800;-0.19;-0.19;0.88;Active/Dry;1006.5;24.6;;;;;;;;;;;;;;;;
AT-68_S1;09/03/2018;05:19:40.840;-0.12;-0.19;0.94;Active/Dry;1006.5;24.6;;;;;;;;;;;;;;;;
AT-68_S1;09/03/2018;05:19:40.880;-0.06;-0.19;1.12;Active/Dry;1006.5;24.6;;;;;;;;;;;;;;;;
AT-68_S1;09/03/2018;05:19:40.920;-0.06;-0.19;1.12;Active/Dry;1006.5;24.6;;;;;;;;;;;;;;;;
AT-68_S1;09/03/2018;05:19:40.960;-0.06;-0.19;1.12;Active/Dry;1006.5;24.6;;;;;;;;;;;;;;;;
AT-68_S1;09/03/2018;05:19:41.000;-0.06;-0.19;1.12;Active/Dry;1006.3;24.6;;;;;;;
AT-68_S1;09/03/2018;05:19:41.040;0.19;-0.25;1.12;Active/Dry;1006.3;24.6;;;;;;;;;;;;;;;;
AT-68_S1;09/03/2018;05:19:41.080;0.00;0.06;1.50;Active/Dry;1006.3;24.6;;;;;;;;;;;;;;;;
AT-68_S1;09/03/2018;05:19:41.120;0.06;0.00;1.00;Active/Dry;1006.3;24.6;;;;;;;;;;;;;;;;
AT-68_S1;09/03/2018;05:19:41.160;0.31;-0.31;0.81;Active/Dry;1006.3;24.6;;;;;;;;;;;;;;;;
AT-68_S1;09/03/2018;05:19:41.200;0.06;-0.06;0.81;Active/Dry;1006.3;24.6;;;;;;;;;;;;;;;;
AT-68_S1;09/03/2018;05:19:41.240;0.00;-0.06;0.75;Active/Dry;1006.3;24.6;;;;;;;;;;;;;;;;
AT-68_S1;09/03/2018;05:19:41.280;-0.06;-0.19;0.69;Active/Dry;1006.3;24.6;;;;;;;;;;;;;;;;
AT-68_S1;09/03/2018;05:19:41.320;-0.12;-0.19;0.62;Active/Dry;1006.3;24.6;;;;;;;;;;;;;;;;
AT-68_S1;09/03/2018;05:19:41.360;-0.12;-0.12;0.75;Active/Dry;1006.3;24.6;;;;;;;;;;;;;;;;
AT-68_S1;09/03/2018;05:19:41.400;-0.12;-0.19;0.81;Active/Dry;1006.3;24.6;;;;;;;;;;;;;;;;
AT-68_S1;09/03/2018;05:19:41.440;-0.12;-0.25;0.88;Active/Dry;1006.3;24.6;;;;;;;;;;;;;;;;
AT-68_S1;09/03/2018;05:19:41.480;-0.12;-0.19;1.00;Active/Dry;1006.3;24.6;;;;;;;;;;;;;;;;
AT-68_S1;09/03/2018;05:19:41.520;-0.12;-0.12;1.25;Active/Dry;1006.3;24.6;;;;;;;;;;;;;;;;
AT-68_S1;09/03/2018;05:19:41.560;-0.19;0.00;1.12;Active/Dry;1006.3;24.6;;;;;;;;;;;;;;;;
AT-68_S1;09/03/2018;05:19:41.600;-0.06;-0.06;1.56;Active/Dry;1006.3;24.6;;;;;;;;;;;;;;;;
AT-68_S1;09/03/2018;05:19:41.640;-0.25;0.31;1.50;Active/Dry;1006.3;24.6;;;;;;;;;;;;;;;;
AT-68_S1;09/03/2018;05:19:41.680;0.00;0.00;0.56;Active/Dry;1006.3;24.6;;;;;;;;;;;;;;;;
AT-68_S1;09/03/2018;05:19:41.720;-0.06;0.00;0.81;Active/Dry;1006.3;24.6;;;;;;;;;;;;;;;;
AT-68_S1;09/03/2018;05:19:41.760;-0.12;0.06;0.88;Active/Dry;1006.3;24.6;;;;;;;;;;;;;;;;
AT-68_S1;09/03/2018;05:19:41.800;-0.12;-0.12;0.69;Active/Dry;1006.3;24.6;;;;;;;;;;;;;;;;
AT-68_S1;09/03/2018;05:19:41.840;-0.06;-0.12;0.69;Active/Dry;1006.3;24.6;;;;;;;;;;;;;;;;
AT-68_S1;09/03/2018;05:19:41.880;-0.06;-0.19;0.75;Active/Dry;1006.3;24.6;;;;;;;;;;;;;;;;
AT-68_S1;09/03/2018;05:19:41.920;-0.12;-0.19;0.94;Active/Dry;1006.3;24.6;;;;;;;;;;;;;;;;
AT-68_S1;09/03/2018;05:19:41.960;-0.12;-0.19;0.94;Active/Dry;1006.3;24.6;;;;;;;;;;;;;;;;
AT-68_S1;09/03/2018;05:19:42.000;-0.12;-0.12;0.81;Active/Dry;1006.5;24.5;;;;;;;
AT-68_S1;09/03/2018;05:19:42.040;-0.12;-0.12;0.88;Active/Dry;1006.5;24.5;;;;;;;;;;;;;;;;
AT-68_S1;09/03/2018;05:19:42.080;-0.06;-0.12;1.00;Active/Dry;1006.5;24.5;;;;;;;;;;;;;;;;
AT-68_S1;09/03/2018;05:19:42.120;-0.12;-0.06;1.12;Active/Dry;1006.5;24.5;;;;;;;;;;;;;;;;
AT-68_S1;09/03/2018;05:19:42.160;0.25;-0.25;1.06;Active/Dry;1006.5;24.5;;;;;;;;;;;;;;;;
AT-68_S1;09/03/2018;05:19:42.200;0.00;0.19;1.44;Active/Dry;1006.5;24.5;;;;;;;;;;;;;;;;
AT-68_S1;09/03/2018;05:19:42.240;0.06;0.00;1.00;Active/Dry;1006.5;24.5;;;;;;;;;;;;;;;;
AT-68_S1;09/03/2018;05:19:42.280;0.31;-0.38;0.88;Active/Dry;1006.5;24.5;;;;;;;;;;;;;;;;
AT-68_S1;09/03/2018;05:19:42.320;0.12;-0.12;1.00;Active/Dry;1006.5;24.5;;;;;;;;;;;;;;;;
AT-68_S1;09/03/2018;05:19:42.360;0.00;-0.06;0.75;Active/Dry;1006.5;24.5;;;;;;;;;;;;;;;;
AT-68_S1;09/03/2018;05:19:42.400;-0.06;-0.19;0.69;Active/Dry;1006.5;24.5;;;;;;;;;;;;;;;;
AT-68_S1;09/03/2018;05:19:42.440;-0.12;-0.12;0.75;Active/Dry;1006.5;24.5;;;;;;;;;;;;;;;;
AT-68_S1;09/03/2018;05:19:42.480;-0.19;-0.06;0.88;Active/Dry;1006.5;24.5;;;;;;;;;;;;;;;;
AT-68_S1;09/03/2018;05:19:42.520;-0.19;-0.06;1.00;Active/Dry;1006.5;24.5;;;;;;;;;;;;;;;;
AT-68_S1;09/03/2018;05:19:42.560;-0.12;-0.06;0.88;Active/Dry;1006.5;24.5;;;;;;;;;;;;;;;;
AT-68_S1;09/03/2018;05:19:42.600;0.00;-0.19;1.00;Active/Dry;1006.5;24.5;;;;;;;;;;;;;;;;
AT-68_S1;09/03/2018;05:19:42.640;0.00;-0.06;1.06;Active/Dry;1006.5;24.5;;;;;;;;;;;;;;;;
AT-68_S1;09/03/2018;05:19:42.680;0.12;-0.12;1.31;Active/Dry;1006.5;24.5;;;;;;;;;;;;;;;;
AT-68_S1;09/03/2018;05:19:42.720;-0.19;0.25;1.62;Active/Dry;1006.5;24.5;;;;;;;;;;;;;;;;
AT-68_S1;09/03/2018;05:19:42.760;0.00;0.00;0.69;Active/Dry;1006.5;24.5;;;;;;;;;;;;;;;;
AT-68_S1;09/03/2018;05:19:42.800;0.00;-0.19;0.62;Active/Dry;1006.5;24.5;;;;;;;;;;;;;;;;
AT-68_S1;09/03/2018;05:19:42.840;-0.12;0.06;0.94;Active/Dry;1006.5;24.5;;;;;;;;;;;;;;;;
AT-68_S1;09/03/2018;05:19:42.880;-0.06;0.00;0.88;Active/Dry;1006.5;24.5;;;;;;;;;;;;;;;;
AT-68_S1;09/03/2018;05:19:42.920;-0.06;0.00;0.88;Active/Dry;1006.5;24.5;;;;;;;;;;;;;;;;
AT-68_S1;09/03/2018;05:19:42.960;-0.06;0.00;0.88;Active/Dry;1006.5;24.5;;;;;;;;;;;;;;;;
AT-68_S1;09/03/2018;05:19:43.000;-0.12;0.00;0.81;Active/Dry;1006.2;24.5;;;;;;;
AT-68_S1;09/03/2018;05:19:43.040;0.00;-0.12;0.75;Active/Dry;1006.2;24.5;;;;;;;;;;;;;;;;
AT-68_S1;09/03/2018;05:19:43.080;-0.06;-0.06;0.81;Active/Dry;1006.2;24.5;;;;;;;;;;;;;;;;
AT-68_S1;09/03/2018;05:19:43.120;-0.12;-0.06;0.81;Active/Dry;1006.2;24.5;;;;;;;;;;;;;;;;
AT-68_S1;09/03/2018;05:19:43.160;-0.06;-0.12;0.81;Active/Dry;1006.2;24.5;;;;;;;;;;;;;;;;
AT-68_S1;09/03/2018;05:19:43.200;-0.12;-0.06;0.75;Active/Dry;1006.2;24.5;;;;;;;;;;;;;;;;
AT-68_S1;09/03/2018;05:19:43.240;-0.12;-0.06;0.75;Active/Dry;1006.2;24.5;;;;;;;;;;;;;;;;
AT-68_S1;09/03/2018;05:19:43.280;-0.19;0.00;0.94;Active/Dry;1006.2;24.5;;;;;;;;;;;;;;;;
AT-68_S1;09/03/2018;05:19:43.320;0.00;-0.19;1.12;Active/Dry;1006.2;24.5;;;;;;;;;;;;;;;;
AT-68_S1;09/03/2018;05:19:43.360;-0.12;0.06;1.25;Active/Dry;1006.2;24.5;;;;;;;;;;;;;;;;
AT-68_S1;09/03/2018;05:19:43.400;0.00;-0.06;1.12;Active/Dry;1006.2;24.5;;;;;;;;;;;;;;;;
AT-68_S1;09/03/2018;05:19:43.440;0.00;-0.12;1.25;Active/Dry;1006.2;24.5;;;;;;;;;;;;;;;;
AT-68_S1;09/03/2018;05:19:43.480;-0.06;-0.12;1.25;Active/Dry;1006.2;24.5;;;;;;;;;;;;;;;;
AT-68_S1;09/03/2018;05:19:43.520;-0.06;-0.19;0.81;Active/Dry;1006.2;24.5;;;;;;;;;;;;;;;;
AT-68_S1;09/03/2018;05:19:43.560;-0.12;-0.19;0.69;Active/Dry;1006.2;24.5;;;;;;;;;;;;;;;;
AT-68_S1;09/03/2018;05:19:43.600;-0.12;-0.12;0.62;Active/Dry;1006.2;24.5;;;;;;;;;;;;;;;;
AT-68_S1;09/03/2018;05:19:43.640;-0.12;-0.19;0.69;Active/Dry;1006.2;24.5;;;;;;;;;;;;;;;;
AT-68_S1;09/03/2018;05:19:43.680;-0.06;-0.19;0.75;Active/Dry;1006.2;24.5;;;;;;;;;;;;;;;;
AT-68_S1;09/03/2018;05:19:43.720;0.00;-0.12;0.88;Active/Dry;1006.2;24.5;;;;;;;;;;;;;;;;
AT-68_S1;09/03/2018;05:19:43.760;0.00;-0.12;0.94;Active/Dry;1006.2;24.5;;;;;;;;;;;;;;;;
AT-68_S1;09/03/2018;05:19:43.800;-0.06;0.00;1.12;Active/Dry;1006.2;24.5;;;;;;;;;;;;;;;;
AT-68_S1;09/03/2018;05:19:43.840;0.00;0.00;1.25;Active/Dry;1006.2;24.5;;;;;;;;;;;;;;;;
AT-68_S1;09/03/2018;05:19:43.880;-0.19;0.25;1.75;Active/Dry;1006.2;24.5;;;;;;;;;;;;;;;;
AT-68_S1;09/03/2018;05:19:43.920;-0.25;0.12;1.06;Active/Dry;1006.2;24.5;;;;;;;;;;;;;;;;
AT-68_S1;09/03/2018;05:19:43.960;-0.25;0.12;1.06;Active/Dry;1006.2;24.5;;;;;;;;;;;;;;;;
AT-68_S1;09/03/2018;05:19:44.000;-0.19;-0.06;0.69;Active/Dry;1006.8;24.4;;;;;;;
AT-68_S1;09/03/2018;05:19:44.040;-0.12;-0.12;0.69;Active/Dry;1006.8;24.4;;;;;;;;;;;;;;;;
AT-68_S1;09/03/2018;05:19:44.080;-0.06;-0.25;0.69;Active/Dry;1006.8;24.4;;;;;;;;;;;;;;;;
AT-68_S1;09/03/2018;05:19:44.120;-0.12;-0.12;0.69;Active/Dry;1006.8;24.4;;;;;;;;;;;;;;;;
AT-68_S1;09/03/2018;05:19:44.160;0.00;-0.12;0.62;Active/Dry;1006.8;24.4;;;;;;;;;;;;;;;;
AT-68_S1;09/03/2018;05:19:44.200;-0.12;0.00;0.75;Active/Dry;1006.8;24.4;;;;;;;;;;;;;;;;
AT-68_S1;09/03/2018;05:19:44.240;-0.19;-0.06;0.81;Active/Dry;1006.8;24.4;;;;;;;;;;;;;;;;
AT-68_S1;09/03/2018;05:19:44.280;-0.12;-0.12;1.19;Active/Dry;1006.8;24.4;;;;;;;;;;;;;;;;
AT-68_S1;09/03/2018;05:19:44.320;-0.12;-0.06;1.38;Active/Dry;1006.8;24.4;;;;;;;;;;;;;;;;
AT-68_S1;09/03/2018;05:19:44.360;-0.06;-0.19;1.12;Active/Dry;1006.8;24.4;;;;;;;;;;;;;;;;
AT-68_S1;09/03/2018;05:19:44.400;0.06;-0.19;1.12;Active/Dry;1006.8;24.4;;;;;;;;;;;;;;;;
AT-68_S1;09/03/2018;05:19:44.440;0.00;-0.19;1.19;Active/Dry;1006.8;24.4;;;;;;;;;;;;;;;;
AT-68_S1;09/03/2018;05:19:44.480;-0.12;-0.12;1.00;Active/Dry;1006.8;24.4;;;;;;;;;;;;;;;;
AT-68_S1;09/03/2018;05:19:44.520;-0.19;-0.12;0.69;Active/Dry;1006.8;24.4;;;;;;;;;;;;;;;;
AT-68_S1;09/03/2018;05:19:44.560;-0.19;-0.19;0.56;Active/Dry;1006.8;24.4;;;;;;;;;;;;;;;;
AT-68_S1;09/03/2018;05:19:44.600;-0.25;-0.19;0.50;Active/Dry;1006.8;24.4;;;;;;;;;;;;;;;;
AT-68_S1;09/03/2018;05:19:44.640;-0.12;-0.25;0.44;Active/Dry;1006.8;24.4;;;;;;;;;;;;;;;;
AT-68_S1;09/03/2018;05:19:44.680;-0.06;-0.19;0.81;Active/Dry;1006.8;24.4;;;;;;;;;;;;;;;;
AT-68_S1;09/03/2018;05:19:44.720;-0.12;-0.06;1.19;Active/Dry;1006.8;24.4;;;;;;;;;;;;;;;;
AT-68_S1;09/03/2018;05:19:44.760;-0.25;0.00;1.19;Active/Dry;1006.8;24.4;;;;;;;;;;;;;;;;
AT-68_S1;09/03/2018;05:19:44.800;-0.19;-0.12;1.06;Active/Dry;1006.8;24.4;;;;;;;;;;;;;;;;
AT-68_S1;09/03/2018;05:19:44.840;-0.06;0.06;1.44;Active/Dry;1006.8;24.4;;;;;;;;;;;;;;;;
AT-68_S1;09/03/2018;05:19:44.880;-0.12;0.25;1.69;Active/Dry;1006.8;24.4;;;;;;;;;;;;;;;;
AT-68_S1;09/03/2018;05:19:44.920;-0.12;0.25;1.69;Active/Dry;1006.8;24.4;;;;;;;;;;;;;;;;
AT-68_S1;09/03/2018;05:19:44.960;-0.12;0.25;1.69;Active/Dry;1006.8;24.4;;;;;;;;;;;;;;;;
AT-68_S1;09/03/2018;05:19:45.000;-0.06;0.00;1.06;Active/Dry;1007.1;24.4;;;;;;;
AT-68_S1;09/03/2018;05:19:45.040;-0.12;0.00;0.75;Active/Dry;1007.1;24.4;;;;;;;;;;;;;;;;
AT-68_S1;09/03/2018;05:19:45.080;-0.12;-0.19;0.50;Active/Dry;1007.1;24.4;;;;;;;;;;;;;;;;
AT-68_S1;09/03/2018;05:19:45.120;-0.12;-0.25;0.62;Active/Dry;1007.1;24.4;;;;;;;;;;;;;;;;
AT-68_S1;09/03/2018;05:19:45.160;-0.12;-0.19;0.69;Active/Dry;1007.1;24.4;;;;;;;;;;;;;;;;
AT-68_S1;09/03/2018;05:19:45.200;-0.12;-0.06;0.81;Active/Dry;1007.1;24.4;;;;;;;;;;;;;;;;
AT-68_S1;09/03/2018;05:19:45.240;-0.06;-0.06;1.06;Active/Dry;1007.1;24.4;;;;;;;;;;;;;;;;
AT-68_S1;09/03/2018;05:19:45.280;-0.19;0.06;1.19;Active/Dry;1007.1;24.4;;;;;;;;;;;;;;;;
AT-68_S1;09/03/2018;05:19:45.320;0.19;-0.25;0.94;Active/Dry;1007.1;24.4;;;;;;;;;;;;;;;;
AT-68_S1;09/03/2018;05:19:45.360;-0.19;0.38;1.75;Active/Dry;1007.1;24.4;;;;;;;;;;;;;;;;
AT-68_S1;09/03/2018;05:19:45.400;0.12;0.00;1.31;Active/Dry;1007.1;24.4;;;;;;;;;;;;;;;;
AT-68_S1;09/03/2018;05:19:45.440;0.25;-0.44;0.94;Active/Dry;1007.1;24.4;;;;;;;;;;;;;;;;
AT-68_S1;09/03/2018;05:19:45.480;0.00;-0.12;0.69;Active/Dry;1007.1;24.4;;;;;;;;;;;;;;;;
AT-68_S1;09/03/2018;05:19:45.520;-0.12;0.00;0.62;Active/Dry;1007.1;24.4;;;;;;;;;;;;;;;;
AT-68_S1;09/03/2018;05:19:45.560;-0.19;-0.06;0.62;Active/Dry;1007.1;24.4;;;;;;;;;;;;;;;;
AT-68_S1;09/03/2018;05:19:45.600;-0.19;-0.19;0.56;Active/Dry;1007.1;24.4;;;;;;;;;;;;;;;;
AT-68_S1;09/03/2018;05:19:45.640;-0.19;-0.12;0.75;Active/Dry;1007.1;24.4;;;;;;;;;;;;;;;;
AT-68_S1;09/03/2018;05:19:45.680;-0.25;-0.12;1.00;Active/Dry;1007.1;24.4;;;;;;;;;;;;;;;;
AT-68_S1;09/03/2018;05:19:45.720;-0.19;-0.12;0.94;Active/Dry;1007.1;24.4;;;;;;;;;;;;;;;;
AT-68_S1;09/03/2018;05:19:45.760;-0.19;-0.06;1.19;Active/Dry;1007.1;24.4;;;;;;;;;;;;;;;;
AT-68_S1;09/03/2018;05:19:45.800;-0.31;0.06;1.19;Active/Dry;1007.1;24.4;;;;;;;;;;;;;;;;
AT-68_S1;09/03/2018;05:19:45.840;-0.19;-0.06;1.00;Active/Dry;1007.1;24.4;;;;;;;;;;;;;;;;
AT-68_S1;09/03/2018;05:19:45.880;-0.31;0.19;1.56;Active/Dry;1007.1;24.4;;;;;;;;;;;;;;;;
AT-68_S1;09/03/2018;05:19:45.920;-0.12;0.00;0.88;Active/Dry;1007.1;24.4;;;;;;;;;;;;;;;;
AT-68_S1;09/03/2018;05:19:45.960;-0.12;0.00;0.88;Active/Dry;1007.1;24.4;;;;;;;;;;;;;;;;
AT-68_S1;09/03/2018;05:19:46.000;-0.06;0.00;1.00;Active/Dry;1006.8;24.4;;;;;;;
AT-68_S1;09/03/2018;05:19:46.040;-0.19;0.19;1.06;Active/Dry;1006.8;24.4;;;;;;;;;;;;;;;;
AT-68_S1;09/03/2018;05:19:46.080;-0.06;0.06;0.75;Active/Dry;1006.8;24.4;;;;;;;;;;;;;;;;
AT-68_S1;09/03/2018;05:19:46.120;0.00;-0.19;0.56;Active/Dry;1006.8;24.4;;;;;;;;;;;;;;;;
AT-68_S1;09/03/2018;05:19:46.160;-0.06;-0.25;0.56;Active/Dry;1006.8;24.4;;;;;;;;;;;;;;;;
AT-68_S1;09/03/2018;05:19:46.200;-0.06;-0.25;0.81;Active/Dry;1006.8;24.4;;;;;;;;;;;;;;;;
AT-68_S1;09/03/2018;05:19:46.240;-0.12;-0.12;1.00;Active/Dry;1006.8;24.4;;;;;;;;;;;;;;;;
AT-68_S1;09/03/2018;05:19:46.280;-0.19;-0.12;0.94;Active/Dry;1006.8;24.4;;;;;;;;;;;;;;;;
AT-68_S1;09/03/2018;05:19:46.320;-0.12;-0.06;1.06;Active/Dry;1006.8;24.4;;;;;;;;;;;;;;;;
AT-68_S1;09/03/2018;05:19:46.360;-0.19;0.00;1.12;Active/Dry;1006.8;24.4;;;;;;;;;;;;;;;;
AT-68_S1;09/03/2018;05:19:46.400;0.00;-0.12;1.00;Active/Dry;1006.8;24.4;;;;;;;;;;;;;;;;
AT-68_S1;09/03/2018;05:19:46.440;0.00;-0.06;1.50;Active/Dry;1006.8;24.4;;;;;;;;;;;;;;;;
AT-68_S1;09/03/2018;05:19:46.480;-0.06;0.06;1.19;Active/Dry;1006.8;24.4;;;;;;;;;;;;;;;;
AT-68_S1;09/03/2018;05:19:46.520;0.25;-0.25;0.81;Active/Dry;1006.8;24.4;;;;;;;;;;;;;;;;
AT-68_S1;09/03/2018;05:19:46.560;0.12;-0.12;0.75;Active/Dry;1006.8;24.4;;;;;;;;;;;;;;;;
AT-68_S1;09/03/2018;05:19:46.600;-0.06;0.00;0.75;Active/Dry;1006.8;24.4;;;;;;;;;;;;;;;;
AT-68_S1;09/03/2018;05:19:46.640;-0.12;-0.12;0.69;Active/Dry;1006.8;24.4;;;;;;;;;;;;;;;;
AT-68_S1;09/03/2018;05:19:46.680;-0.19;-0.19;0.56;Active/Dry;1006.8;24.4;;;;;;;;;;;;;;;;
AT-68_S1;09/03/2018;05:19:46.720;-0.25;-0.12;0.75;Active/Dry;1006.8;24.4;;;;;;;;;;;;;;;;
AT-68_S1;09/03/2018;05:19:46.760;-0.25;-0.12;0.94;Active/Dry;1006.8;24.4;;;;;;;;;;;;;;;;
AT-68_S1;09/03/2018;05:19:46.800;-0.25;-0.12;0.94;Active/Dry;1006.8;24.4;;;;;;;;;;;;;;;;
AT-68_S1;09/03/2018;05:19:46.840;-0.19;-0.12;1.00;Active/Dry;1006.8;24.4;;;;;;;;;;;;;;;;
AT-68_S1;09/03/2018;05:19:46.880;-0.19;-0.06;1.19;Active/Dry;1006.8;24.4;;;;;;;;;;;;;;;;
AT-68_S1;09/03/2018;05:19:46.920;-0.19;-0.06;1.19;Active/Dry;1006.8;24.4;;;;;;;;;;;;;;;;
AT-68_S1;09/03/2018;05:19:46.960;-0.19;-0.06;1.19;Active/Dry;1006.8;24.4;;;;;;;;;;;;;;;;
AT-68_S1;09/03/2018;05:19:47.000;-0.25;-0.06;1.12;Active/Dry;1007.3;24.3;;;;;;;
AT-68_S1;09/03/2018;05:19:47.040;-0.19;0.12;1.44;Active/Dry;1007.3;24.3;;;;;;;;;;;;;;;;
AT-68_S1;09/03/2018;05:19:47.080;-0.31;0.31;1.31;Active/Dry;1007.3;24.3;;;;;;;;;;;;;;;;
AT-68_S1;09/03/2018;05:19:47.120;0.00;0.00;0.69;Active/Dry;1007.3;24.3;;;;;;;;;;;;;;;;
AT-68_S1;09/03/2018;05:19:47.160;-0.06;0.12;0.94;Active/Dry;1007.3;24.3;;;;;;;;;;;;;;;;
AT-68_S1;09/03/2018;05:19:47.200;-0.12;0.00;0.81;Active/Dry;1007.3;24.3;;;;;;;;;;;;;;;;
AT-68_S1;09/03/2018;05:19:47.240;-0.12;-0.12;0.69;Active/Dry;1007.3;24.3;;;;;;;;;;;;;;;;
AT-68_S1;09/03/2018;05:19:47.280;-0.06;-0.25;0.69;Active/Dry;1007.3;24.3;;;;;;;;;;;;;;;;
AT-68_S1;09/03/2018;05:19:47.320;-0.06;-0.25;0.69;Active/Dry;1007.3;24.3;;;;;;;;;;;;;;;;
AT-68_S1;09/03/2018;05:19:47.360;-0.12;-0.19;0.94;Active/Dry;1007.3;24.3;;;;;;;;;;;;;;;;
AT-68_S1;09/03/2018;05:19:47.400;-0.12;-0.06;0.88;Active/Dry;1007.3;24.3;;;;;;;;;;;;;;;;
AT-68_S1;09/03/2018;05:19:47.440;-0.12;-0.12;0.88;Active/Dry;1007.3;24.3;;;;;;;;;;;;;;;;
AT-68_S1;09/03/2018;05:19:47.480;-0.12;-0.06;1.06;Active/Dry;1007.3;24.3;;;;;;;;;;;;;;;;
AT-68_S1;09/03/2018;05:19:47.520;-0.12;-0.12;1.12;Active/Dry;1007.3;24.3;;;;;;;;;;;;;;;;
AT-68_S1;09/03/2018;05:19:47.560;0.12;-0.25;1.31;Active/Dry;1007.3;24.3;;;;;;;;;;;;;;;;
AT-68_S1;09/03/2018;05:19:47.600;-0.19;0.19;1.56;Active/Dry;1007.3;24.3;;;;;;;;;;;;;;;;
AT-68_S1;09/03/2018;05:19:47.640;0.12;-0.12;1.00;Active/Dry;1007.3;24.3;;;;;;;;;;;;;;;;
AT-68_S1;09/03/2018;05:19:47.680;0.12;-0.25;0.94;Active/Dry;1007.3;24.3;;;;;;;;;;;;;;;;
AT-68_S1;09/03/2018;05:19:47.720;0.00;-0.12;0.69;Active/Dry;1007.3;24.3;;;;;;;;;;;;;;;;
AT-68_S1;09/03/2018;05:19:47.760;-0.12;-0.19;0.56;Active/Dry;1007.3;24.3;;;;;;;;;;;;;;;;
AT-68_S1;09/03/2018;05:19:47.800;-0.19;-0.12;0.50;Active/Dry;1007.3;24.3;;;;;;;;;;;;;;;;
AT-68_S1;09/03/2018;05:19:47.840;-0.25;-0.12;0.56;Active/Dry;1007.3;24.3;;;;;;;;;;;;;;;;
AT-68_S1;09/03/2018;05:19:47.880;-0.19;-0.19;0.75;Active/Dry;1007.3;24.3;;;;;;;;;;;;;;;;
AT-68_S1;09/03/2018;05:19:47.920;-0.25;-0.12;1.06;Active/Dry;1007.3;24.3;;;;;;;;;;;;;;;;
AT-68_S1;09/03/2018;05:19:47.960;-0.25;-0.12;1.06;Active/Dry;1007.3;24.3;;;;;;;;;;;;;;;;
AT-68_S1;09/03/2018;05:19:48.000;-0.19;-0.19;1.19;Active/Dry;1006.8;24.3;;;;;;;
AT-68_S1;09/03/2018;05:19:48.040;-0.12;-0.06;1.31;Active/Dry;1006.8;24.3;;;;;;;;;;;;;;;;
AT-68_S1;09/03/2018;05:19:48.080;-0.25;0.00;1.19;Active/Dry;1006.8;24.3;;;;;;;;;;;;;;;;
AT-68_S1;09/03/2018;05:19:48.120;-0.12;-0.12;1.12;Active/Dry;1006.8;24.3;;;;;;;;;;;;;;;;
AT-68_S1;09/03/2018;05:19:48.160;-0.31;0.31;1.75;Active/Dry;1006.8;24.3;;;;;;;;;;;;;;;;
AT-68_S1;09/03/2018;05:19:48.200;-0.12;0.06;0.88;Active/Dry;1006.8;24.3;;;;;;;;;;;;;;;;
AT-68_S1;09/03/2018;05:19:48.240;0.00;-0.06;0.69;Active/Dry;1006.8;24.3;;;;;;;;;;;;;;;;
AT-68_S1;09/03/2018;05:19:48.280;-0.12;0.19;0.88;Active/Dry;1006.8;24.3;;;;;;;;;;;;;;;;
AT-68_S1;09/03/2018;05:19:48.320;-0.06;0.00;0.69;Active/Dry;1006.8;24.3;;;;;;;;;;;;;;;;
AT-68_S1;09/03/2018;05:19:48.360;-0.12;-0.12;0.56;Active/Dry;1006.8;24.3;;;;;;;;;;;;;;;;
AT-68_S1;09/03/2018;05:19:48.400;-0.12;-0.19;0.56;Active/Dry;1006.8;24.3;;;;;;;;;;;;;;;;
AT-68_S1;09/03/2018;05:19:48.440;-0.12;-0.19;0.75;Active/Dry;1006.8;24.3;;;;;;;;;;;;;;;;
AT-68_S1;09/03/2018;05:19:48.480;-0.12;-0.19;0.75;Active/Dry;1006.8;24.3;;;;;;;;;;;;;;;;
AT-68_S1;09/03/2018;05:19:48.520;-0.19;-0.12;1.00;Active/Dry;1006.8;24.3;;;;;;;;;;;;;;;;
AT-68_S1;09/03/2018;05:19:48.560;-0.19;0.00;1.19;Active/Dry;1006.8;24.3;;;;;;;;;;;;;;;;
AT-68_S1;09/03/2018;05:19:48.600;-0.19;-0.06;1.19;Active/Dry;1006.8;24.3;;;;;;;;;;;;;;;;
AT-68_S1;09/03/2018;05:19:48.640;0.00;-0.12;1.06;Active/Dry;1006.8;24.3;;;;;;;;;;;;;;;;
AT-68_S1;09/03/2018;05:19:48.680;-0.06;0.06;1.50;Active/Dry;1006.8;24.3;;;;;;;;;;;;;;;;
AT-68_S1;09/03/2018;05:19:48.720;-0.06;0.12;1.19;Active/Dry;1006.8;24.3;;;;;;;;;;;;;;;;
AT-68_S1;09/03/2018;05:19:48.760;0.25;-0.31;0.75;Active/Dry;1006.8;24.3;;;;;;;;;;;;;;;;
AT-68_S1;09/03/2018;05:19:48.800;0.06;-0.12;0.75;Active/Dry;1006.8;24.3;;;;;;;;;;;;;;;;
AT-68_S1;09/03/2018;05:19:48.840;-0.06;-0.06;0.62;Active/Dry;1006.8;24.3;;;;;;;;;;;;;;;;
AT-68_S1;09/03/2018;05:19:48.880;-0.12;-0.12;0.62;Active/Dry;1006.8;24.3;;;;;;;;;;;;;;;;
AT-68_S1;09/03/2018;05:19:48.920;-0.12;-0.12;0.62;Active/Dry;1006.8;24.3;;;;;;;;;;;;;;;;
AT-68_S1;09/03/2018;05:19:48.960;-0.12;-0.12;0.62;Active/Dry;1006.8;24.3;;;;;;;;;;;;;;;;
AT-68_S1;09/03/2018;05:19:49.000;-0.19;-0.19;0.62;Active/Dry;1006.9;24.2;;;;;;;
AT-68_S1;09/03/2018;05:19:49.040;-0.31;-0.12;0.81;Active/Dry;1006.9;24.2;;;;;;;;;;;;;;;;
AT-68_S1;09/03/2018;05:19:49.080;-0.31;-0.12;1.00;Active/Dry;1006.9;24.2;;;;;;;;;;;;;;;;
AT-68_S1;09/03/2018;05:19:49.120;-0.19;-0.25;1.06;Active/Dry;1006.9;24.2;;;;;;;;;;;;;;;;
AT-68_S1;09/03/2018;05:19:49.160;-0.12;-0.19;1.06;Active/Dry;1006.9;24.2;;;;;;;;;;;;;;;;
AT-68_S1;09/03/2018;05:19:49.200;-0.12;0.00;1.12;Active/Dry;1006.9;24.2;;;;;;;;;;;;;;;;
AT-68_S1;09/03/2018;05:19:49.240;-0.19;-0.06;1.00;Active/Dry;1006.9;24.2;;;;;;;;;;;;;;;;
AT-68_S1;09/03/2018;05:19:49.280;-0.12;0.00;1.38;Active/Dry;1006.9;24.2;;;;;;;;;;;;;;;;
AT-68_S1;09/03/2018;05:19:49.320;-0.25;0.25;1.31;Active/Dry;1006.9;24.2;;;;;;;;;;;;;;;;
AT-68_S1;09/03/2018;05:19:49.360;0.00;-0.12;0.81;Active/Dry;1006.9;24.2;;;;;;;;;;;;;;;;
AT-68_S1;09/03/2018;05:19:49.400;-0.12;0.12;1.00;Active/Dry;1006.9;24.2;;;;;;;;;;;;;;;;
AT-68_S1;09/03/2018;05:19:49.440;-0.12;0.00;0.75;Active/Dry;1006.9;24.2;;;;;;;;;;;;;;;;
AT-68_S1;09/03/2018;05:19:49.480;-0.12;-0.06;0.56;Active/Dry;1006.9;24.2;;;;;;;;;;;;;;;;
AT-68_S1;09/03/2018;05:19:49.520;-0.06;-0.19;0.62;Active/Dry;1006.9;24.2;;;;;;;;;;;;;;;;
AT-68_S1;09/03/2018;05:19:49.560;-0.12;-0.25;0.69;Active/Dry;1006.9;24.2;;;;;;;;;;;;;;;;
AT-68_S1;09/03/2018;05:19:49.600;-0.12;-0.12;0.81;Active/Dry;1006.9;24.2;;;;;;;;;;;;;;;;
AT-68_S1;09/03/2018;05:19:49.640;-0.19;-0.12;0.81;Active/Dry;1006.9;24.2;;;;;;;;;;;;;;;;
AT-68_S1;09/03/2018;05:19:49.680;-0.19;-0.12;0.88;Active/Dry;1006.9;24.2;;;;;;;;;;;;;;;;
AT-68_S1;09/03/2018;05:19:49.720;-0.19;-0.06;1.12;Active/Dry;1006.9;24.2;;;;;;;;;;;;;;;;
AT-68_S1;09/03/2018;05:19:49.760;-0.12;-0.06;1.19;Active/Dry;1006.9;24.2;;;;;;;;;;;;;;;;
AT-68_S1;09/03/2018;05:19:49.800;0.06;-0.06;1.50;Active/Dry;1006.9;24.2;;;;;;;;;;;;;;;;
AT-68_S1;09/03/2018;05:19:49.840;-0.19;0.19;1.44;Active/Dry;1006.9;24.2;;;;;;;;;;;;;;;;
AT-68_S1;09/03/2018;05:19:49.880;0.19;-0.25;0.88;Active/Dry;1006.9;24.2;;;;;;;;;;;;;;;;
AT-68_S1;09/03/2018;05:19:49.920;0.19;-0.31;0.81;Active/Dry;1006.9;24.2;;;;;;;;;;;;;;;;
AT-68_S1;09/03/2018;05:19:49.960;0.19;-0.31;0.81;Active/Dry;1006.9;24.2;;;;;;;;;;;;;;;;
AT-68_S1;09/03/2018;05:19:50.000;0.00;-0.06;0.75;Active/Dry;1006.6;24.2;;;;;;;
AT-68_S1;09/03/2018;05:19:50.040;-0.12;-0.06;0.75;Active/Dry;1006.6;24.2;;;;;;;;;;;;;;;;
AT-68_S1;09/03/2018;05:19:50.080;-0.12;-0.12;0.56;Active/Dry;1006.6;24.2;;;;;;;;;;;;;;;;
AT-68_S1;09/03/2018;05:19:50.120;-0.19;-0.12;0.56;Active/Dry;1006.6;24.2;;;;;;;;;;;;;;;;
AT-68_S1;09/03/2018;05:19:50.160;-0.19;-0.12;0.81;Active/Dry;1006.6;24.2;;;;;;;;;;;;;;;;
AT-68_S1;09/03/2018;05:19:50.200;-0.25;-0.06;1.12;Active/Dry;1006.6;24.2;;;;;;;;;;;;;;;;
AT-68_S1;09/03/2018;05:19:50.240;-0.19;-0.12;1.00;Active/Dry;1006.6;24.2;;;;;;;;;;;;;;;;
AT-68_S1;09/03/2018;05:19:50.280;-0.19;0.00;1.25;Active/Dry;1006.6;24.2;;;;;;;;;;;;;;;;
AT-68_S1;09/03/2018;05:19:50.320;-0.25;0.00;1.25;Active/Dry;1006.6;24.2;;;;;;;;;;;;;;;;
AT-68_S1;09/03/2018;05:19:50.360;-0.06;-0.06;1.25;Active/Dry;1006.6;24.2;;;;;;;;;;;;;;;;
AT-68_S1;09/03/2018;05:19:50.400;-0.25;0.25;1.50;Active/Dry;1006.6;24.2;;;;;;;;;;;;;;;;
AT-68_S1;09/03/2018;05:19:50.440;-0.06;0.00;0.75;Active/Dry;1006.6;24.2;;;;;;;;;;;;;;;;
AT-68_S1;09/03/2018;05:19:50.480;-0.06;0.06;0.88;Active/Dry;1006.6;24.2;;;;;;;;;;;;;;;;
AT-68_S1;09/03/2018;05:19:50.520;-0.12;0.12;0.81;Active/Dry;1006.6;24.2;;;;;;;;;;;;;;;;
AT-68_S1;09/03/2018;05:19:50.560;-0.12;0.06;0.62;Active/Dry;1006.6;24.2;;;;;;;;;;;;;;;;
AT-68_S1;09/03/2018;05:19:50.600;-0.12;-0.06;0.69;Active/Dry;1006.6;24.2;;;;;;;;;;;;;;;;
AT-68_S1;09/03/2018;05:19:50.640;-0.12;-0.06;0.69;Active/Dry;1006.6;24.2;;;;;;;;;;;;;;;;
AT-68_S1;09/03/2018;05:19:50.680;-0.12;-0.06;0.69;Active/Dry;1006.6;24.2;;;;;;;;;;;;;;;;
AT-68_S1;09/03/2018;05:19:50.720;-0.19;-0.06;0.81;Active/Dry;1006.6;24.2;;;;;;;;;;;;;;;;
AT-68_S1;09/03/2018;05:19:50.760;-0.19;-0.06;0.94;Active/Dry;1006.6;24.2;;;;;;;;;;;;;;;;
AT-68_S1;09/03/2018;05:19:50.800;-0.12;0.00;1.06;Active/Dry;1006.6;24.2;;;;;;;;;;;;;;;;
AT-68_S1;09/03/2018;05:19:50.840;-0.19;0.06;1.31;Active/Dry;1006.6;24.2;;;;;;;;;;;;;;;;
AT-68_S1;09/03/2018;05:19:50.880;0.06;-0.19;1.19;Active/Dry;1006.6;24.2;;;;;;;;;;;;;;;;
AT-68_S1;09/03/2018;05:19:50.920;0.06;-0.19;1.19;Active/Dry;1006.6;24.2;;;;;;;;;;;;;;;;
AT-68_S1;09/03/2018;05:19:50.960;0.06;-0.19;1.19;Active/Dry;1006.6;24.2;;;;;;;;;;;;;;;;
AT-68_S1;09/03/2018;05:19:51.000;-0.06;0.06;1.56;Active/Dry;1007.4;24.1;;;;;;;
AT-68_S1;09/03/2018;05:19:51.040;0.12;0.06;1.00;Active/Dry;1007.4;24.1;;;;;;;;;;;;;;;;
AT-68_S1;09/03/2018;05:19:51.080;0.31;-0.19;0.88;Active/Dry;1007.4;24.1;;;;;;;;;;;;;;;;
AT-68_S1;09/03/2018;05:19:51.120;0.06;-0.06;0.75;Active/Dry;1007.4;24.1;;;;;;;;;;;;;;;;
AT-68_S1;09/03/2018;05:19:51.160;-0.06;-0.12;0.69;Active/Dry;1007.4;24.1;;;;;;;;;;;;;;;;
AT-68_S1;09/03/2018;05:19:51.200;-0.12;-0.19;0.62;Active/Dry;1007.4;24.1;;;;;;;;;;;;;;;;
AT-68_S1;09/03/2018;05:19:51.240;-0.19;-0.12;0.56;Active/Dry;1007.4;24.1;;;;;;;;;;;;;;;;
AT-68_S1;09/03/2018;05:19:51.280;-0.19;-0.19;0.75;Active/Dry;1007.4;24.1;;;;;;;;;;;;;;;;
AT-68_S1;09/03/2018;05:19:51.320;-0.25;-0.12;1.06;Active/Dry;1007.4;24.1;;;;;;;;;;;;;;;;
AT-68_S1;09/03/2018;05:19:51.360;-0.12;-0.25;1.06;Active/Dry;1007.4;24.1;;;;;;;;;;;;;;;;
AT-68_S1;09/03/2018;05:19:51.400;-0.12;-0.19;1.12;Active/Dry;1007.4;24.1;;;;;;;;;;;;;;;;
AT-68_S1;09/03/2018;05:19:51.440;-0.12;-0.06;1.19;Active/Dry;1007.4;24.1;;;;;;;;;;;;;;;;
AT-68_S1;09/03/2018;05:19:51.480;-0.19;-0.12;1.00;Active/Dry;1007.4;24.1;;;;;;;;;;;;;;;;
AT-68_S1;09/03/2018;05:19:51.520;-0.19;0.00;1.31;Active/Dry;1007.4;24.1;;;;;;;;;;;;;;;;
AT-68_S1;09/03/2018;05:19:51.560;-0.25;0.12;1.00;Active/Dry;1007.4;24.1;;;;;;;;;;;;;;;;
AT-68_S1;09/03/2018;05:19:51.600;-0.06;-0.12;0.75;Active/Dry;1007.4;24.1;;;;;;;;;;;;;;;;
AT-68_S1;09/03/2018;05:19:51.640;-0.12;0.12;1.00;Active/Dry;1007.4;24.1;;;;;;;;;;;;;;;;
AT-68_S1;09/03/2018;05:19:51.680;-0.12;-0.06;0.75;Active/Dry;1007.4;24.1;;;;;;;;;;;;;;;;
AT-68_S1;09/03/2018;05:19:51.720;-0.06;-0.12;0.69;Active/Dry;1007.4;24.1;;;;;;;;;;;;;;;;
AT-68_S1;09/03/2018;05:19:51.760;-0.12;-0.25;0.75;Active/Dry;1007.4;24.1;;;;;;;;;;;;;;;;
AT-68_S1;09/03/2018;05:19:51.800;-0.12;-0.19;0.81;Active/Dry;1007.4;24.1;;;;;;;;;;;;;;;;
AT-68_S1;09/03/2018;05:19:51.840;-0.12;-0.12;0.88;Active/Dry;1007.4;24.1;;;;;;;;;;;;;;;;
AT-68_S1;09/03/2018;05:19:51.880;-0.19;-0.19;0.88;Active/Dry;1007.4;24.1;;;;;;;;;;;;;;;;
AT-68_S1;09/03/2018;05:19:51.920;-0.06;-0.19;1.00;Active/Dry;1007.4;24.1;;;;;;;;;;;;;;;;
AT-68_S1;09/03/2018;05:19:51.960;-0.06;-0.19;1.00;Active/Dry;1007.4;24.1;;;;;;;;;;;;;;;;
AT-68_S1;09/03/2018;05:19:52.000;-0.06;-0.12;1.19;Active/Dry;1006;24;;;;;;;
AT-68_S1;09/03/2018;05:19:52.040;-0.06;-0.19;1.00;Active/Dry;1006;24;;;;;;;;;;;;;;;;
AT-68_S1;09/03/2018;05:19:52.080;0.19;-0.31;1.25;Active/Dry;1006;24;;;;;;;;;;;;;;;;
AT-68_S1;09/03/2018;05:19:52.120;-0.12;0.06;1.38;Active/Dry;1006;24;;;;;;;;;;;;;;;;
AT-68_S1;09/03/2018;05:19:52.160;0.19;-0.19;0.94;Active/Dry;1006;24;;;;;;;;;;;;;;;;
AT-68_S1;09/03/2018;05:19:52.200;0.06;-0.25;0.88;Active/Dry;1006;24;;;;;;;;;;;;;;;;
AT-68_S1;09/03/2018;05:19:52.240;0.00;-0.19;0.56;Active/Dry;1006;24;;;;;;;;;;;;;;;;
AT-68_S1;09/03/2018;05:19:52.280;-0.12;-0.19;0.62;Active/Dry;1006;24;;;;;;;;;;;;;;;;
AT-68_S1;09/03/2018;05:19:52.320;-0.19;-0.19;0.56;Active/Dry;1006;24;;;;;;;;;;;;;;;;
AT-68_S1;09/03/2018;05:19:52.360;-0.19;-0.19;0.69;Active/Dry;1006;24;;;;;;;;;;;;;;;;
AT-68_S1;09/03/2018;05:19:52.400;-0.19;-0.19;0.88;Active/Dry;1006;24;;;;;;;;;;;;;;;;
AT-68_S1;09/03/2018;05:19:52.440;-0.12;-0.19;1.00;Active/Dry;1006;24;;;;;;;;;;;;;;;;
AT-68_S1;09/03/2018;05:19:52.480;-0.12;-0.19;1.12;Active/Dry;1006;24;;;;;;;;;;;;;;;;
AT-68_S1;09/03/2018;05:19:52.520;-0.06;-0.19;1.12;Active/Dry;1006;24;;;;;;;;;;;;;;;;
AT-68_S1;09/03/2018;05:19:52.560;-0.19;-0.12;1.06;Active/Dry;1006;24;;;;;;;;;;;;;;;;
AT-68_S1;09/03/2018;05:19:52.600;0.00;-0.12;1.44;Active/Dry;1006;24;;;;;;;;;;;;;;;;
AT-68_S1;09/03/2018;05:19:52.640;-0.31;0.38;1.62;Active/Dry;1006;24;;;;;;;;;;;;;;;;
AT-68_S1;09/03/2018;05:19:52.680;0.00;-0.06;0.56;Active/Dry;1006;24;;;;;;;;;;;;;;;;
AT-68_S1;09/03/2018;05:19:52.720;-0.06;0.00;0.75;Active/Dry;1006;24;;;;;;;;;;;;;;;;
AT-68_S1;09/03/2018;05:19:52.760;-0.12;0.00;0.75;Active/Dry;1006;24;;;;;;;;;;;;;;;;
AT-68_S1;09/03/2018;05:19:52.800;-0.06;0.00;0.69;Active/Dry;1006;24;;;;;;;;;;;;;;;;
AT-68_S1;09/03/2018;05:19:52.840;-0.12;-0.06;0.81;Active/Dry;1006;24;;;;;;;;;;;;;;;;
AT-68_S1;09/03/2018;05:19:52.880;-0.06;-0.12;0.75;Active/Dry;1006;24;;;;;;;;;;;;;;;;
AT-68_S1;09/03/2018;05:19:52.920;-0.06;-0.12;0.75;Active/Dry;1006;24;;;;;;;;;;;;;;;;
AT-68_S1;09/03/2018;05:19:52.960;-0.06;-0.12;0.75;Active/Dry;1006;24;;;;;;;;;;;;;;;;
AT-68_S1;09/03/2018;05:19:53.000;-0.12;-0.06;0.81;Active/Dry;1006.3;23.9;;;;;;;
AT-68_S1;09/03/2018;05:19:53.040;-0.19;-0.12;0.75;Active/Dry;1006.3;23.9;;;;;;;;;;;;;;;;
AT-68_S1;09/03/2018;05:19:53.080;-0.19;-0.12;0.88;Active/Dry;1006.3;23.9;;;;;;;;;;;;;;;;
AT-68_S1;09/03/2018;05:19:53.120;-0.06;-0.12;1.12;Active/Dry;1006.3;23.9;;;;;;;;;;;;;;;;
AT-68_S1;09/03/2018;05:19:53.160;-0.19;0.00;1.31;Active/Dry;1006.3;23.9;;;;;;;;;;;;;;;;
AT-68_S1;09/03/2018;05:19:53.200;0.06;-0.25;1.06;Active/Dry;1006.3;23.9;;;;;;;;;;;;;;;;
AT-68_S1;09/03/2018;05:19:53.240;-0.12;0.19;1.56;Active/Dry;1006.3;23.9;;;;;;;;;;;;;;;;
AT-68_S1;09/03/2018;05:19:53.280;0.06;0.00;1.00;Active/Dry;1006.3;23.9;;;;;;;;;;;;;;;;
AT-68_S1;09/03/2018;05:19:53.320;0.31;-0.31;0.81;Active/Dry;1006.3;23.9;;;;;;;;;;;;;;;;
AT-68_S1;09/03/2018;05:19:53.360;0.06;-0.06;0.81;Active/Dry;1006.3;23.9;;;;;;;;;;;;;;;;
AT-68_S1;09/03/2018;05:19:53.400;0.00;-0.12;0.69;Active/Dry;1006.3;23.9;;;;;;;;;;;;;;;;
AT-68_S1;09/03/2018;05:19:53.440;-0.12;-0.19;0.56;Active/Dry;1006.3;23.9;;;;;;;;;;;;;;;;
AT-68_S1;09/03/2018;05:19:53.480;-0.19;-0.12;0.62;Active/Dry;1006.3;23.9;;;;;;;;;;;;;;;;
AT-68_S1;09/03/2018;05:19:53.520;-0.25;-0.12;0.81;Active/Dry;1006.3;23.9;;;;;;;;;;;;;;;;
AT-68_S1;09/03/2018;05:19:53.560;-0.25;-0.06;0.94;Active/Dry;1006.3;23.9;;;;;;;;;;;;;;;;
AT-68_S1;09/03/2018;05:19:53.600;-0.19;-0.19;1.06;Active/Dry;1006.3;23.9;;;;;;;;;;;;;;;;
AT-68_S1;09/03/2018;05:19:53.640;-0.12;-0.12;1.12;Active/Dry;1006.3;23.9;;;;;;;;;;;;;;;;
AT-68_S1;09/03/2018;05:19:53.680;-0.06;-0.12;1.25;Active/Dry;1006.3;23.9;;;;;;;;;;;;;;;;
AT-68_S1;09/03/2018;05:19:53.720;-0.06;-0.12;1.06;Active/Dry;1006.3;23.9;;;;;;;;;;;;;;;;
AT-68_S1;09/03/2018;05:19:53.760;0.00;-0.06;1.69;Active/Dry;1006.3;23.9;;;;;;;;;;;;;;;;
AT-68_S1;09/03/2018;05:19:53.800;-0.19;0.25;1.25;Active/Dry;1006.3;23.9;;;;;;;;;;;;;;;;
AT-68_S1;09/03/2018;05:19:53.840;-0.06;-0.06;0.50;Active/Dry;1006.3;23.9;;;;;;;;;;;;;;;;
AT-68_S1;09/03/2018;05:19:53.880;-0.06;-0.06;0.88;Active/Dry;1006.3;23.9;;;;;;;;;;;;;;;;
AT-68_S1;09/03/2018;05:19:53.920;-0.12;0.00;0.88;Active/Dry;1006.3;23.9;;;;;;;;;;;;;;;;
AT-68_S1;09/03/2018;05:19:53.960;-0.12;0.00;0.88;Active/Dry;1006.3;23.9;;;;;;;;;;;;;;;;
AT-68_S1;09/03/2018;05:19:54.000;-0.12;-0.06;0.81;Active/Dry;1006.5;23.8;;;;;;;
AT-68_S1;09/03/2018;05:19:54.040;-0.12;-0.19;0.75;Active/Dry;1006.5;23.8;;;;;;;;;;;;;;;;
AT-68_S1;09/03/2018;05:19:54.080;-0.19;-0.12;0.69;Active/Dry;1006.5;23.8;;;;;;;;;;;;;;;;
AT-68_S1;09/03/2018;05:19:54.120;-0.12;-0.19;0.75;Active/Dry;1006.5;23.8;;;;;;;;;;;;;;;;
AT-68_S1;09/03/2018;05:19:54.160;-0.19;-0.19;0.88;Active/Dry;1006.5;23.8;;;;;;;;;;;;;;;;
AT-68_S1;09/03/2018;05:19:54.200;-0.19;-0.25;1.00;Active/Dry;1006.5;23.8;;;;;;;;;;;;;;;;
AT-68_S1;09/03/2018;05:19:54.240;-0.12;-0.19;1.06;Active/Dry;1006.5;23.8;;;;;;;;;;;;;;;;
AT-68_S1;09/03/2018;05:19:54.280;-0.12;-0.19;1.06;Active/Dry;1006.5;23.8;;;;;;;;;;;;;;;;
AT-68_S1;09/03/2018;05:19:54.320;0.00;-0.31;1.00;Active/Dry;1006.5;23.8;;;;;;;;;;;;;;;;
AT-68_S1;09/03/2018;05:19:54.360;0.00;-0.19;1.38;Active/Dry;1006.5;23.8;;;;;;;;;;;;;;;;
AT-68_S1;09/03/2018;05:19:54.400;-0.12;-0.06;1.19;Active/Dry;1006.5;23.8;;;;;;;;;;;;;;;;
AT-68_S1;09/03/2018;05:19:54.440;0.12;-0.38;0.69;Active/Dry;1006.5;23.8;;;;;;;;;;;;;;;;
AT-68_S1;09/03/2018;05:19:54.480;0.06;-0.25;0.88;Active/Dry;1006.5;23.8;;;;;;;;;;;;;;;;
AT-68_S1;09/03/2018;05:19:54.520;-0.06;-0.19;0.81;Active/Dry;1006.5;23.8;;;;;;;;;;;;;;;;
AT-68_S1;09/03/2018;05:19:54.560;-0.06;-0.31;0.75;Active/Dry;1006.5;23.8;;;;;;;;;;;;;;;;
AT-68_S1;09/03/2018;05:19:54.600;-0.12;-0.25;0.75;Active/Dry;1006.5;23.8;;;;;;;;;;;;;;;;
AT-68_S1;09/03/2018;05:19:54.640;-0.19;-0.25;0.75;Active/Dry;1006.5;23.8;;;;;;;;;;;;;;;;
AT-68_S1;09/03/2018;05:19:54.680;-0.19;-0.25;0.81;Active/Dry;1006.5;23.8;;;;;;;;;;;;;;;;
AT-68_S1;09/03/2018;05:19:54.720;-0.19;-0.38;1.00;Active/Dry;1006.5;23.8;;;;;;;;;;;;;;;;
AT-68_S1;09/03/2018;05:19:54.760;-0.19;-0.44;0.88;Active/Dry;1006.5;23.8;;;;;;;;;;;;;;;;
AT-68_S1;09/03/2018;05:19:54.800;-0.12;-0.44;1.00;Active/Dry;1006.5;23.8;;;;;;;;;;;;;;;;
AT-68_S1;09/03/2018;05:19:54.840;-0.19;-0.25;1.19;Active/Dry;1006.5;23.8;;;;;;;;;;;;;;;;
AT-68_S1;09/03/2018;05:19:54.880;-0.25;-0.31;0.88;Active/Dry;1006.5;23.8;;;;;;;;;;;;;;;;
AT-68_S1;09/03/2018;05:19:54.920;-0.25;-0.31;0.88;Active/Dry;1006.5;23.8;;;;;;;;;;;;;;;;
AT-68_S1;09/03/2018;05:19:54.960;-0.25;-0.31;0.88;Active/Dry;1006.5;23.8;;;;;;;;;;;;;;;;
AT-68_S1;09/03/2018;05:19:55.000;-0.19;-0.25;1.25;Active/Dry;1006.2;23.7;;;;;;;
AT-68_S1;09/03/2018;05:19:55.040;-0.25;-0.12;1.19;Active/Dry;1006.2;23.7;;;;;;;;;;;;;;;;
AT-68_S1;09/03/2018;05:19:55.080;-0.12;-0.19;0.81;Active/Dry;1006.2;23.7;;;;;;;;;;;;;;;;
AT-68_S1;09/03/2018;05:19:55.120;-0.12;-0.12;0.94;Active/Dry;1006.2;23.7;;;;;;;;;;;;;;;;
AT-68_S1;09/03/2018;05:19:55.160;-0.12;-0.12;0.75;Active/Dry;1006.2;23.7;;;;;;;;;;;;;;;;
AT-68_S1;09/03/2018;05:19:55.200;-0.12;-0.25;0.62;Active/Dry;1006.2;23.7;;;;;;;;;;;;;;;;
AT-68_S1;09/03/2018;05:19:55.240;-0.12;-0.31;0.62;Active/Dry;1006.2;23.7;;;;;;;;;;;;;;;;
AT-68_S1;09/03/2018;05:19:55.280;-0.12;-0.31;0.75;Active/Dry;1006.2;23.7;;;;;;;;;;;;;;;;
AT-68_S1;09/03/2018;05:19:55.320;-0.12;-0.31;0.81;Active/Dry;1006.2;23.7;;;;;;;;;;;;;;;;
AT-68_S1;09/03/2018;05:19:55.360;-0.19;-0.31;0.75;Active/Dry;1006.2;23.7;;;;;;;;;;;;;;;;
AT-68_S1;09/03/2018;05:19:55.400;-0.19;-0.31;0.94;Active/Dry;1006.2;23.7;;;;;;;;;;;;;;;;
AT-68_S1;09/03/2018;05:19:55.440;-0.12;-0.25;1.12;Active/Dry;1006.2;23.7;;;;;;;;;;;;;;;;
AT-68_S1;09/03/2018;05:19:55.480;-0.19;-0.31;1.19;Active/Dry;1006.2;23.7;;;;;;;;;;;;;;;;
AT-68_S1;09/03/2018;05:19:55.520;0.00;-0.38;1.12;Active/Dry;1006.2;23.7;;;;;;;;;;;;;;;;
AT-68_S1;09/03/2018;05:19:55.560;-0.06;-0.12;1.31;Active/Dry;1006.2;23.7;;;;;;;;;;;;;;;;
AT-68_S1;09/03/2018;05:19:55.600;0.00;-0.12;0.88;Active/Dry;1006.2;23.7;;;;;;;;;;;;;;;;
AT-68_S1;09/03/2018;05:19:55.640;0.25;-0.44;0.75;Active/Dry;1006.2;23.7;;;;;;;;;;;;;;;;
AT-68_S1;09/03/2018;05:19:55.680;0.06;-0.12;0.81;Active/Dry;1006.2;23.7;;;;;;;;;;;;;;;;
AT-68_S1;09/03/2018;05:19:55.720;-0.06;-0.06;0.88;Active/Dry;1006.2;23.7;;;;;;;;;;;;;;;;
AT-68_S1;09/03/2018;05:19:55.760;-0.19;-0.19;0.69;Active/Dry;1006.2;23.7;;;;;;;;;;;;;;;;
AT-68_S1;09/03/2018;05:19:55.800;-0.19;-0.19;0.69;Active/Dry;1006.2;23.7;;;;;;;;;;;;;;;;
AT-68_S1;09/03/2018;05:19:55.840;-0.19;-0.25;0.81;Active/Dry;1006.2;23.7;;;;;;;;;;;;;;;;
AT-68_S1;09/03/2018;05:19:55.880;-0.25;-0.19;1.00;Active/Dry;1006.2;23.7;;;;;;;;;;;;;;;;
AT-68_S1;09/03/2018;05:19:55.920;-0.19;-0.19;1.00;Active/Dry;1006.2;23.7;;;;;;;;;;;;;;;;
AT-68_S1;09/03/2018;05:19:55.960;-0.19;-0.19;1.00;Active/Dry;1006.2;23.7;;;;;;;;;;;;;;;;
AT-68_S1;09/03/2018;05:19:56.000;-0.12;-0.25;1.06;Active/Dry;1006.5;23.6;;;;;;;
AT-68_S1;09/03/2018;05:19:56.040;-0.06;-0.12;1.19;Active/Dry;1006.5;23.6;;;;;;;;;;;;;;;;
AT-68_S1;09/03/2018;05:19:56.080;-0.12;-0.12;1.12;Active/Dry;1006.5;23.6;;;;;;;;;;;;;;;;
AT-68_S1;09/03/2018;05:19:56.120;-0.06;-0.06;1.50;Active/Dry;1006.5;23.6;;;;;;;;;;;;;;;;
AT-68_S1;09/03/2018;05:19:56.160;-0.25;0.19;1.31;Active/Dry;1006.5;23.6;;;;;;;;;;;;;;;;
AT-68_S1;09/03/2018;05:19:56.200;-0.06;0.00;0.62;Active/Dry;1006.5;23.6;;;;;;;;;;;;;;;;
AT-68_S1;09/03/2018;05:19:56.240;-0.12;0.00;0.81;Active/Dry;1006.5;23.6;;;;;;;;;;;;;;;;
AT-68_S1;09/03/2018;05:19:56.280;-0.12;0.00;0.81;Active/Dry;1006.5;23.6;;;;;;;;;;;;;;;;
AT-68_S1;09/03/2018;05:19:56.320;-0.06;-0.06;0.81;Active/Dry;1006.5;23.6;;;;;;;;;;;;;;;;
AT-68_S1;09/03/2018;05:19:56.360;-0.12;-0.06;0.75;Active/Dry;1006.5;23.6;;;;;;;;;;;;;;;;
AT-68_S1;09/03/2018;05:19:56.400;-0.12;-0.19;0.69;Active/Dry;1006.5;23.6;;;;;;;;;;;;;;;;
AT-68_S1;09/03/2018;05:19:56.440;-0.19;-0.19;0.81;Active/Dry;1006.5;23.6;;;;;;;;;;;;;;;;
AT-68_S1;09/03/2018;05:19:56.480;-0.19;-0.19;0.88;Active/Dry;1006.5;23.6;;;;;;;;;;;;;;;;
AT-68_S1;09/03/2018;05:19:56.520;-0.19;-0.19;0.94;Active/Dry;1006.5;23.6;;;;;;;;;;;;;;;;
AT-68_S1;09/03/2018;05:19:56.560;-0.19;-0.12;1.12;Active/Dry;1006.5;23.6;;;;;;;;;;;;;;;;
AT-68_S1;09/03/2018;05:19:56.600;-0.12;-0.12;1.06;Active/Dry;1006.5;23.6;;;;;;;;;;;;;;;;
AT-68_S1;09/03/2018;05:19:56.640;-0.06;-0.19;1.00;Active/Dry;1006.5;23.6;;;;;;;;;;;;;;;;
AT-68_S1;09/03/2018;05:19:56.680;0.00;-0.12;1.38;Active/Dry;1006.5;23.6;;;;;;;;;;;;;;;;
AT-68_S1;09/03/2018;05:19:56.720;-0.19;0.25;1.25;Active/Dry;1006.5;23.6;;;;;;;;;;;;;;;;
AT-68_S1;09/03/2018;05:19:56.760;0.12;-0.19;0.81;Active/Dry;1006.5;23.6;;;;;;;;;;;;;;;;
AT-68_S1;09/03/2018;05:19:56.800;0.06;-0.19;0.81;Active/Dry;1006.5;23.6;;;;;;;;;;;;;;;;
AT-68_S1;09/03/2018;05:19:56.840;-0.06;-0.06;0.69;Active/Dry;1006.5;23.6;;;;;;;;;;;;;;;;
AT-68_S1;09/03/2018;05:19:56.880;-0.12;-0.12;0.62;Active/Dry;1006.5;23.6;;;;;;;;;;;;;;;;
AT-68_S1;09/03/2018;05:19:56.920;-0.12;-0.12;0.62;Active/Dry;1006.5;23.6;;;;;;;;;;;;;;;;
AT-68_S1;09/03/2018;05:19:56.960;-0.12;-0.12;0.62;Active/Dry;1006.5;23.6;;;;;;;;;;;;;;;;
AT-68_S1;09/03/2018;05:19:57.000;-0.19;-0.19;0.62;Active/Dry;1006.5;23.6;;;;;;;
AT-68_S1;09/03/2018;05:19:57.040;-0.19;-0.19;0.75;Active/Dry;1006.5;23.6;;;;;;;;;;;;;;;;
AT-68_S1;09/03/2018;05:19:57.080;-0.25;-0.19;0.88;Active/Dry;1006.5;23.6;;;;;;;;;;;;;;;;
AT-68_S1;09/03/2018;05:19:57.120;-0.25;-0.19;1.12;Active/Dry;1006.5;23.6;;;;;;;;;;;;;;;;
AT-68_S1;09/03/2018;05:19:57.160;-0.19;-0.25;1.00;Active/Dry;1006.5;23.6;;;;;;;;;;;;;;;;
AT-68_S1;09/03/2018;05:19:57.200;-0.12;-0.25;1.00;Active/Dry;1006.5;23.6;;;;;;;;;;;;;;;;
AT-68_S1;09/03/2018;05:19:57.240;-0.19;-0.06;1.12;Active/Dry;1006.5;23.6;;;;;;;;;;;;;;;;
AT-68_S1;09/03/2018;05:19:57.280;-0.06;-0.19;0.94;Active/Dry;1006.5;23.6;;;;;;;;;;;;;;;;
AT-68_S1;09/03/2018;05:19:57.320;-0.19;0.06;1.56;Active/Dry;1006.5;23.6;;;;;;;;;;;;;;;;
AT-68_S1;09/03/2018;05:19:57.360;-0.25;0.19;1.19;Active/Dry;1006.5;23.6;;;;;;;;;;;;;;;;
AT-68_S1;09/03/2018;05:19:57.400;-0.06;-0.12;0.56;Active/Dry;1006.5;23.6;;;;;;;;;;;;;;;;
AT-68_S1;09/03/2018;05:19:57.440;-0.12;0.06;0.88;Active/Dry;1006.5;23.6;;;;;;;;;;;;;;;;
AT-68_S1;09/03/2018;05:19:57.480;-0.12;0.00;0.88;Active/Dry;1006.5;23.6;;;;;;;;;;;;;;;;
AT-68_S1;09/03/2018;05:19:57.520;-0.06;-0.12;0.81;Active/Dry;1006.5;23.6;;;;;;;;;;;;;;;;
AT-68_S1;09/03/2018;05:19:57.560;-0.06;-0.19;0.69;Active/Dry;1006.5;23.6;;;;;;;;;;;;;;;;
AT-68_S1;09/03/2018;05:19:57.600;-0.06;-0.25;0.75;Active/Dry;1006.5;23.6;;;;;;;;;;;;;;;;
AT-68_S1;09/03/2018;05:19:57.640;-0.12;-0.19;0.88;Active/Dry;1006.5;23.6;;;;;;;;;;;;;;;;
AT-68_S1;09/03/2018;05:19:57.680;-0.12;-0.12;1.00;Active/Dry;1006.5;23.6;;;;;;;;;;;;;;;;
AT-68_S1;09/03/2018;05:19:57.720;-0.12;-0.06;1.00;Active/Dry;1006.5;23.6;;;;;;;;;;;;;;;;
AT-68_S1;09/03/2018;05:19:57.760;-0.06;-0.06;1.06;Active/Dry;1006.5;23.6;;;;;;;;;;;;;;;;
AT-68_S1;09/03/2018;05:19:57.800;0.00;-0.12;1.00;Active/Dry;1006.5;23.6;;;;;;;;;;;;;;;;
AT-68_S1;09/03/2018;05:19:57.840;0.06;-0.06;1.31;Active/Dry;1006.5;23.6;;;;;;;;;;;;;;;;
AT-68_S1;09/03/2018;05:19:57.880;-0.12;0.19;1.38;Active/Dry;1006.5;23.6;;;;;;;;;;;;;;;;
AT-68_S1;09/03/2018;05:19:57.920;0.25;-0.31;0.88;Active/Dry;1006.5;23.6;;;;;;;;;;;;;;;;
AT-68_S1;09/03/2018;05:19:57.960;0.25;-0.31;0.88;Active/Dry;1006.5;23.6;;;;;;;;;;;;;;;;
AT-68_S1;09/03/2018;05:19:58.000;0.19;-0.12;0.81;Active/Dry;1006.1;23.5;;;;;;;
AT-68_S1;09/03/2018;05:19:58.040;0.00;-0.06;0.75;Active/Dry;1006.1;23.5;;;;;;;;;;;;;;;;
AT-68_S1;09/03/2018;05:19:58.080;-0.06;-0.25;0.69;Active/Dry;1006.1;23.5;;;;;;;;;;;;;;;;
AT-68_S1;09/03/2018;05:19:58.120;-0.06;-0.31;0.62;Active/Dry;1006.1;23.5;;;;;;;;;;;;;;;;
AT-68_S1;09/03/2018;05:19:58.160;-0.19;-0.19;0.69;Active/Dry;1006.1;23.5;;;;;;;;;;;;;;;;
AT-68_S1;09/03/2018;05:19:58.200;-0.25;-0.06;1.00;Active/Dry;1006.1;23.5;;;;;;;;;;;;;;;;
AT-68_S1;09/03/2018;05:19:58.240;-0.25;-0.12;0.94;Active/Dry;1006.1;23.5;;;;;;;;;;;;;;;;
AT-68_S1;09/03/2018;05:19:58.280;-0.19;-0.19;1.00;Active/Dry;1006.1;23.5;;;;;;;;;;;;;;;;
AT-68_S1;09/03/2018;05:19:58.320;-0.19;-0.06;1.25;Active/Dry;1006.1;23.5;;;;;;;;;;;;;;;;
AT-68_S1;09/03/2018;05:19:58.360;-0.31;0.00;1.25;Active/Dry;1006.1;23.5;;;;;;;;;;;;;;;;
AT-68_S1;09/03/2018;05:19:58.400;-0.12;-0.19;1.19;Active/Dry;1006.1;23.5;;;;;;;;;;;;;;;;
AT-68_S1;09/03/2018;05:19:58.440;-0.25;0.19;1.50;Active/Dry;1006.1;23.5;;;;;;;;;;;;;;;;
AT-68_S1;09/03/2018;05:19:58.480;-0.06;0.00;0.75;Active/Dry;1006.1;23.5;;;;;;;;;;;;;;;;
AT-68_S1;09/03/2018;05:19:58.520;-0.06;-0.06;0.88;Active/Dry;1006.1;23.5;;;;;;;;;;;;;;;;
AT-68_S1;09/03/2018;05:19:58.560;-0.19;0.12;1.00;Active/Dry;1006.1;23.5;;;;;;;;;;;;;;;;
AT-68_S1;09/03/2018;05:19:58.600;-0.12;0.00;0.69;Active/Dry;1006.1;23.5;;;;;;;;;;;;;;;;
AT-68_S1;09/03/2018;05:19:58.640;-0.12;-0.12;0.69;Active/Dry;1006.1;23.5;;;;;;;;;;;;;;;;
AT-68_S1;09/03/2018;05:19:58.680;-0.19;-0.19;0.69;Active/Dry;1006.1;23.5;;;;;;;;;;;;;;;;
AT-68_S1;09/03/2018;05:19:58.720;-0.19;-0.19;0.75;Active/Dry;1006.1;23.5;;;;;;;;;;;;;;;;
AT-68_S1;09/03/2018;05:19:58.760;-0.19;-0.19;0.88;Active/Dry;1006.1;23.5;;;;;;;;;;;;;;;;
AT-68_S1;09/03/2018;05:19:58.800;-0.19;-0.19;0.94;Active/Dry;1006.1;23.5;;;;;;;;;;;;;;;;
AT-68_S1;09/03/2018;05:19:58.840;-0.19;-0.19;1.00;Active/Dry;1006.1;23.5;;;;;;;;;;;;;;;;
AT-68_S1;09/03/2018;05:19:58.880;-0.12;-0.12;1.12;Active/Dry;1006.1;23.5;;;;;;;;;;;;;;;;
AT-68_S1;09/03/2018;05:19:58.920;-0.12;-0.12;1.12;Active/Dry;1006.1;23.5;;;;;;;;;;;;;;;;
AT-68_S1;09/03/2018;05:19:58.960;-0.12;-0.12;1.12;Active/Dry;1006.1;23.5;;;;;;;;;;;;;;;;
AT-68_S1;09/03/2018;05:19:59.000;-0.06;-0.25;0.94;Active/Dry;1006.1;23.5;;;;;;;
AT-68_S1;09/03/2018;05:19:59.040;0.06;-0.31;1.25;Active/Dry;1006.1;23.5;;;;;;;;;;;;;;;;
AT-68_S1;09/03/2018;05:19:59.080;-0.19;0.00;1.25;Active/Dry;1006.1;23.5;;;;;;;;;;;;;;;;
AT-68_S1;09/03/2018;05:19:59.120;0.06;-0.31;0.88;Active/Dry;1006.1;23.5;;;;;;;;;;;;;;;;
AT-68_S1;09/03/2018;05:19:59.160;0.06;-0.25;0.88;Active/Dry;1006.1;23.5;;;;;;;;;;;;;;;;
AT-68_S1;09/03/2018;05:19:59.200;0.00;-0.19;0.69;Active/Dry;1006.1;23.5;;;;;;;;;;;;;;;;
AT-68_S1;09/03/2018;05:19:59.240;-0.06;-0.25;0.69;Active/Dry;1006.1;23.5;;;;;;;;;;;;;;;;
AT-68_S1;09/03/2018;05:19:59.280;-0.06;-0.31;0.62;Active/Dry;1006.1;23.5;;;;;;;;;;;;;;;;
AT-68_S1;09/03/2018;05:19:59.320;-0.12;-0.19;0.69;Active/Dry;1006.1;23.5;;;;;;;;;;;;;;;;
AT-68_S1;09/03/2018;05:19:59.360;-0.19;-0.25;0.88;Active/Dry;1006.1;23.5;;;;;;;;;;;;;;;;
AT-68_S1;09/03/2018;05:19:59.400;-0.25;-0.19;1.06;Active/Dry;1006.1;23.5;;;;;;;;;;;;;;;;
AT-68_S1;09/03/2018;05:19:59.440;-0.19;-0.31;1.00;Active/Dry;1006.1;23.5;;;;;;;;;;;;;;;;
AT-68_S1;09/03/2018;05:19:59.480;-0.12;-0.25;1.12;Active/Dry;1006.1;23.5;;;;;;;;;;;;;;;;
AT-68_S1;09/03/2018;05:19:59.520;-0.25;-0.12;1.06;Active/Dry;1006.1;23.5;;;;;;;;;;;;;;;;
AT-68_S1;09/03/2018;05:19:59.560;-0.06;-0.25;1.44;Active/Dry;1006.1;23.5;;;;;;;;;;;;;;;;
AT-68_S1;09/03/2018;05:19:59.600;-0.38;0.25;1.81;Active/Dry;1006.1;23.5;;;;;;;;;;;;;;;;
AT-68_S1;09/03/2018;05:19:59.640;-0.06;-0.06;0.62;Active/Dry;1006.1;23.5;;;;;;;;;;;;;;;;
AT-68_S1;09/03/2018;05:19:59.680;-0.12;-0.06;0.81;Active/Dry;1006.1;23.5;;;;;;;;;;;;;;;;
AT-68_S1;09/03/2018;05:19:59.720;-0.12;-0.06;0.88;Active/Dry;1006.1;23.5;;;;;;;;;;;;;;;;
AT-68_S1;09/03/2018;05:19:59.760;-0.12;-0.06;0.69;Active/Dry;1006.1;23.5;;;;;;;;;;;;;;;;
AT-68_S1;09/03/2018;05:19:59.800;-0.12;-0.19;0.75;Active/Dry;1006.1;23.5;;;;;;;;;;;;;;;;
AT-68_S1;09/03/2018;05:19:59.840;-0.19;-0.19;0.75;Active/Dry;1006.1;23.5;;;;;;;;;;;;;;;;
AT-68_S1;09/03/2018;05:19:59.880;-0.19;-0.12;0.75;Active/Dry;1006.1;23.5;;;;;;;;;;;;;;;;
AT-68_S1;09/03/2018;05:19:59.920;-0.19;-0.19;0.75;Active/Dry;1006.1;23.5;;;;;;;;;;;;;;;;
AT-68_S1;09/03/2018;05:19:59.960;-0.19;-0.19;0.75;Active/Dry;1006.1;23.5;;;;;;;;;;;;;;;;
AT-68_S1;09/03/2018;05:20:00.000;-0.19;-0.19;0.94;Active/Dry;1006.5;23.5;;;;;;;
AT-68_S1;09/03/2018;05:20:00.040;-0.25;-0.19;1.00;Active/Dry;1006.5;23.5;;;;;;;;;;;;;;;;
AT-68_S1;09/03/2018;05:20:00.080;-0.19;-0.12;1.19;Active/Dry;1006.5;23.5;;;;;;;;;;;;;;;;
AT-68_S1;09/03/2018;05:20:00.120;-0.19;-0.19;1.12;Active/Dry;1006.5;23.5;;;;;;;;;;;;;;;;
AT-68_S1;09/03/2018;05:20:00.160;0.06;-0.31;1.31;Active/Dry;1006.5;23.5;;;;;;;;;;;;;;;;
AT-68_S1;09/03/2018;05:20:00.200;-0.19;0.06;1.19;Active/Dry;1006.5;23.5;;;;;;;;;;;;;;;;
AT-68_S1;09/03/2018;05:20:00.240;0.06;-0.19;0.69;Active/Dry;1006.5;23.5;;;;;;;;;;;;;;;;
AT-68_S1;09/03/2018;05:20:00.280;0.19;-0.31;0.88;Active/Dry;1006.5;23.5;;;;;;;;;;;;;;;;
AT-68_S1;09/03/2018;05:20:00.320;-0.06;-0.06;0.81;Active/Dry;1006.5;23.5;;;;;;;;;;;;;;;;
AT-68_S1;09/03/2018;05:20:00.360;-0.12;-0.19;0.69;Active/Dry;1006.5;23.5;;;;;;;;;;;;;;;;
AT-68_S1;09/03/2018;05:20:00.400;-0.19;-0.19;0.62;Active/Dry;1006.5;23.5;;;;;;;;;;;;;;;;
AT-68_S1;09/03/2018;05:20:00.440;-0.19;-0.25;0.69;Active/Dry;1006.5;23.5;;;;;;;;;;;;;;;;
AT-68_S1;09/03/2018;05:20:00.480;-0.25;-0.25;0.88;Active/Dry;1006.5;23.5;;;;;;;;;;;;;;;;
AT-68_S1;09/03/2018;05:20:00.520;-0.25;-0.25;0.94;Active/Dry;1006.5;23.5;;;;;;;;;;;;;;;;
AT-68_S1;09/03/2018;05:20:00.560;-0.25;-0.25;1.00;Active/Dry;1006.5;23.5;;;;;;;;;;;;;;;;
AT-68_S1;09/03/2018;05:20:00.600;-0.25;-0.25;1.19;Active/Dry;1006.5;23.5;;;;;;;;;;;;;;;;
AT-68_S1;09/03/2018;05:20:00.640;-0.25;-0.19;1.12;Active/Dry;1006.5;23.5;;;;;;;;;;;;;;;;
AT-68_S1;09/03/2018;05:20:00.680;-0.06;-0.31;1.25;Active/Dry;1006.5;23.5;;;;;;;;;;;;;;;;
AT-68_S1;09/03/2018;05:20:00.720;-0.38;0.19;1.69;Active/Dry;1006.5;23.5;;;;;;;;;;;;;;;;
AT-68_S1;09/03/2018;05:20:00.760;-0.19;-0.06;0.69;Active/Dry;1006.5;23.5;;;;;;;;;;;;;;;;
AT-68_S1;09/03/2018;05:20:00.800;-0.12;-0.12;0.75;Active/Dry;1006.5;23.5;;;;;;;;;;;;;;;;
AT-68_S1;09/03/2018;05:20:00.840;-0.19;-0.06;0.88;Active/Dry;1006.5;23.5;;;;;;;;;;;;;;;;
AT-68_S1;09/03/2018;05:20:00.880;-0.12;-0.12;0.81;Active/Dry;1006.5;23.5;;;;;;;;;;;;;;;;
AT-68_S1;09/03/2018;05:20:00.920;-0.12;-0.12;0.81;Active/Dry;1006.5;23.5;;;;;;;;;;;;;;;;
AT-68_S1;09/03/2018;05:20:00.960;-0.12;-0.12;0.81;Active/Dry;1006.5;23.5;;;;;;;;;;;;;;;;
AT-68_S1;09/03/2018;05:20:01.000;-0.12;-0.19;0.69;Active/Dry;1007;23.5;;;;;;;
AT-68_S1;09/03/2018;05:20:01.040;-0.12;-0.25;0.69;Active/Dry;1007;23.5;;;;;;;;;;;;;;;;
AT-68_S1;09/03/2018;05:20:01.080;-0.19;-0.19;0.75;Active/Dry;1007;23.5;;;;;;;;;;;;;;;;
AT-68_S1;09/03/2018;05:20:01.120;-0.19;-0.25;0.81;Active/Dry;1007;23.5;;;;;;;;;;;;;;;;
AT-68_S1;09/03/2018;05:20:01.160;-0.19;-0.31;0.94;Active/Dry;1007;23.5;;;;;;;;;;;;;;;;
AT-68_S1;09/03/2018;05:20:01.200;-0.19;-0.31;1.06;Active/Dry;1007;23.5;;;;;;;;;;;;;;;;
AT-68_S1;09/03/2018;05:20:01.240;-0.12;-0.25;1.19;Active/Dry;1007;23.5;;;;;;;;;;;;;;;;
AT-68_S1;09/03/2018;05:20:01.280;-0.06;-0.25;1.00;Active/Dry;1007;23.5;;;;;;;;;;;;;;;;
AT-68_S1;09/03/2018;05:20:01.320;0.00;-0.25;1.31;Active/Dry;1007;23.5;;;;;;;;;;;;;;;;
AT-68_S1;09/03/2018;05:20:01.360;-0.12;-0.12;1.12;Active/Dry;1007;23.5;;;;;;;;;;;;;;;;
AT-68_S1;09/03/2018;05:20:01.400;0.12;-0.38;0.69;Active/Dry;1007;23.5;;;;;;;;;;;;;;;;
AT-68_S1;09/03/2018;05:20:01.440;0.12;-0.38;0.88;Active/Dry;1007;23.5;;;;;;;;;;;;;;;;
AT-68_S1;09/03/2018;05:20:01.480;-0.06;-0.19;0.81;Active/Dry;1007;23.5;;;;;;;;;;;;;;;;
AT-68_S1;09/03/2018;05:20:01.520;-0.06;-0.31;0.69;Active/Dry;1007;23.5;;;;;;;;;;;;;;;;
AT-68_S1;09/03/2018;05:20:01.560;-0.12;-0.31;0.62;Active/Dry;1007;23.5;;;;;;;;;;;;;;;;
AT-68_S1;09/03/2018;05:20:01.600;-0.19;-0.31;0.69;Active/Dry;1007;23.5;;;;;;;;;;;;;;;;
AT-68_S1;09/03/2018;05:20:01.640;-0.25;-0.25;0.88;Active/Dry;1007;23.5;;;;;;;;;;;;;;;;
AT-68_S1;09/03/2018;05:20:01.680;-0.19;-0.44;0.88;Active/Dry;1007;23.5;;;;;;;;;;;;;;;;
AT-68_S1;09/03/2018;05:20:01.720;-0.19;-0.44;1.00;Active/Dry;1007;23.5;;;;;;;;;;;;;;;;
AT-68_S1;09/03/2018;05:20:01.760;-0.12;-0.38;1.06;Active/Dry;1007;23.5;;;;;;;;;;;;;;;;
AT-68_S1;09/03/2018;05:20:01.800;-0.19;-0.25;1.12;Active/Dry;1007;23.5;;;;;;;;;;;;;;;;
AT-68_S1;09/03/2018;05:20:01.840;-0.06;-0.38;1.25;Active/Dry;1007;23.5;;;;;;;;;;;;;;;;
AT-68_S1;09/03/2018;05:20:01.880;-0.25;-0.06;1.69;Active/Dry;1007;23.5;;;;;;;;;;;;;;;;
AT-68_S1;09/03/2018;05:20:01.920;-0.12;-0.06;0.69;Active/Dry;1007;23.5;;;;;;;;;;;;;;;;
[truncated: 156,502 more rows]
