# Supplementary material for: Machine learning enables improved runtime and precision for bio-loggers on seabirds
Source: Commun Biol. 2020 Oct 30;3:633. doi: 10.1038/s42003-020-01356-8 (PMC7603325; doi:10.1038/s42003-020-01356-8)
Supplement: Supplementary file 8 — Supplementary Software 1 [file 42003_2020_1356_MOESM8_ESM.zip › CodeAvailability/LowCostTreesExample/raw_data/labels_acc.xml]

<?xml version="1.0" encoding="utf-8"?>
<DataContainer>
	<labellist>
		<eventtype>stationary</eventtype>
		<start>2018-07-03T05:23:23.840Z</start>
		<end>2018-07-03T05:24:36.858Z</end>
		<target>session1</target>
		<source>labels.xml</source>
	</labellist>
	<labellist>
		<eventtype>walking</eventtype>
		<start>2018-07-03T05:24:47.959Z</start>
		<end>2018-07-03T05:46:12.966Z</end>
		<target>session1</target>
		<source>labels.xml</source>
	</labellist>
	<labellist>
		<eventtype>stationary</eventtype>
		<start>2018-07-03T05:46:14.551Z</start>
		<end>2018-07-03T05:46:32.347Z</end>
		<target>session1</target>
		<source>labels.xml</source>
	</labellist>
	<labellist>
		<eventtype>walking</eventtype>
		<start>2018-07-03T05:46:34.109Z</start>
		<end>2018-07-03T05:52:49.497Z</end>
		<target>session1</target>
		<source>labels.xml</source>
	</labellist>
	<labellist>
		<eventtype>stationary</eventtype>
		<start>2018-07-03T05:52:57.249Z</start>
		<end>2018-07-03T05:54:05.614Z</end>
		<target>session1</target>
		<source>labels.xml</source>
	</labellist>
	<labellist>
		<eventtype>stationary</eventtype>
		<start>2018-07-03T05:54:16.714Z</start>
		<end>2018-07-03T05:56:30.801Z</end>
		<target>session1</target>
		<source>labels.xml</source>
	</labellist>
	<labellist>
		<eventtype>stationary</eventtype>
		<start>2018-07-03T05:56:43.134Z</start>
		<end>2018-07-03T05:58:15.990Z</end>
		<target>session1</target>
		<source>labels.xml</source>
	</labellist>
	<labellist>
		<eventtype>walking</eventtype>
		<start>2018-07-03T05:58:19.338Z</start>
		<end>2018-07-03T06:05:29.656Z</end>
		<target>session1</target>
		<source>labels.xml</source>
	</labellist>
	<labellist>
		<eventtype>stationary</eventtype>
		<start>2018-07-03T06:07:36.565Z</start>
		<end>2018-07-03T06:09:44.267Z</end>
		<target>session1</target>
		<source>labels.xml</source>
	</labellist>
	<labellist>
		<eventtype>walking</eventtype>
		<start>2018-07-03T06:10:01.756Z</start>
		<end>2018-07-03T06:11:03.954Z</end>
		<target>session1</target>
		<source>labels.xml</source>
	</labellist>
	<labellist>
		<eventtype>walking</eventtype>
		<start>2018-07-03T06:11:25.626Z</start>
		<end>2018-07-03T06:32:13.279Z</end>
		<target>session1</target>
		<source>labels.xml</source>
	</labellist>
	<labellist>
		<eventtype>stationary</eventtype>
		<start>2018-07-03T06:32:37.418Z</start>
		<end>2018-07-03T06:37:57.975Z</end>
		<target>session1</target>
		<source>labels.xml</source>
	</labellist>
	<labellist>
		<eventtype>biking</eventtype>
		<start>2018-07-03T06:38:13.600Z</start>
		<end>2018-07-03T06:46:41.239Z</end>
		<target>session1</target>
		<source>labels.xml</source>
	</labellist>
	<labellist>
		<eventtype>stationary</eventtype>
		<start>2018-07-03T06:46:52.800Z</start>
		<end>2018-07-03T06:48:33.829Z</end>
		<target>session1</target>
		<source>labels.xml</source>
	</labellist>
	<labellist>
		<eventtype>biking</eventtype>
		<start>2018-07-03T06:48:40.525Z</start>
		<end>2018-07-03T06:57:03.960Z</end>
		<target>session1</target>
		<source>labels.xml</source>
	</labellist>
	<labellist>
		<eventtype>biking</eventtype>
		<start>2018-07-03T06:57:28.600Z</start>
		<end>2018-07-03T06:58:30.200Z</end>
		<target>session1</target>
		<source>labels.xml</source>
	</labellist>
	<labellist>
		<eventtype>stationary</eventtype>
		<start>2018-07-03T06:58:42.520Z</start>
		<end>2018-07-03T06:59:53.775Z</end>
		<target>session1</target>
		<source>labels.xml</source>
	</labellist>
	<labellist>
		<eventtype>biking</eventtype>
		<start>2018-07-03T06:59:58.200Z</start>
		<end>2018-07-03T07:03:48.822Z</end>
		<target>session1</target>
		<source>labels.xml</source>
	</labellist>
	<labellist>
		<eventtype>stationary</eventtype>
		<start>2018-07-03T07:03:51.817Z</start>
		<end>2018-07-03T07:04:57.187Z</end>
		<target>session1</target>
		<source>labels.xml</source>
	</labellist>
	<labellist>
		<eventtype>biking</eventtype>
		<start>2018-07-03T07:05:02.296Z</start>
		<end>2018-07-03T07:10:50.076Z</end>
		<target>session1</target>
		<source>labels.xml</source>
	</labellist>
	<labellist>
		<eventtype>walking</eventtype>
		<start>2018-09-03T05:18:59.000Z</start>
		<end>2018-09-03T05:20:40.632Z</end>
		<target>session2</target>
		<source>labels.xml</source>
	</labellist>
	<labellist>
		<eventtype>stationary</eventtype>
		<start>2018-09-03T05:20:44.792Z</start>
		<end>2018-09-03T05:22:22.840Z</end>
		<target>session2</target>
		<source>labels.xml</source>
	</labellist>
	<labellist>
		<eventtype>walking</eventtype>
		<start>2018-09-03T05:22:40.888Z</start>
		<end>2018-09-03T05:55:19.800Z</end>
		<target>session2</target>
		<source>labels.xml</source>
	</labellist>
	<labellist>
		<eventtype>stationary</eventtype>
		<start>2018-09-03T05:55:30.552Z</start>
		<end>2018-09-03T05:56:07.416Z</end>
		<target>session2</target>
		<source>labels.xml</source>
	</labellist>
	<labellist>
		<eventtype>walking</eventtype>
		<start>2018-09-03T05:56:47.544Z</start>
		<end>2018-09-03T06:06:41.528Z</end>
		<target>session2</target>
		<source>labels.xml</source>
	</labellist>
	<labellist>
		<eventtype>walking</eventtype>
		<start>2018-09-03T06:07:06.872Z</start>
		<end>2018-09-03T06:12:20.344Z</end>
		<target>session2</target>
		<source>labels.xml</source>
	</labellist>
	<labellist>
		<eventtype>stationary</eventtype>
		<start>2018-09-03T06:12:24.056Z</start>
		<end>2018-09-03T06:14:07.992Z</end>
		<target>session2</target>
		<source>labels.xml</source>
	</labellist>
	<labellist>
		<eventtype>walking</eventtype>
		<start>2018-09-03T06:14:11.896Z</start>
		<end>2018-09-03T06:25:54.552Z</end>
		<target>session2</target>
		<source>labels.xml</source>
	</labellist>
	<labellist>
		<eventtype>biking</eventtype>
		<start>2018-09-03T06:26:47.800Z</start>
		<end>2018-09-03T06:35:41.176Z</end>
		<target>session2</target>
		<source>labels.xml</source>
	</labellist>
	<labellist>
		<eventtype>stationary</eventtype>
		<start>2018-09-03T06:35:48.280Z</start>
		<end>2018-09-03T06:36:33.080Z</end>
		<target>session2</target>
		<source>labels.xml</source>
	</labellist>
	<labellist>
		<eventtype>biking</eventtype>
		<start>2018-09-03T06:36:35.256Z</start>
		<end>2018-09-03T06:43:43.992Z</end>
		<target>session2</target>
		<source>labels.xml</source>
	</labellist>
	<labellist>
		<eventtype>stationary</eventtype>
		<start>2018-09-03T06:43:45.784Z</start>
		<end>2018-09-03T06:45:19.480Z</end>
		<target>session2</target>
		<source>labels.xml</source>
	</labellist>
	<labellist>
		<eventtype>biking</eventtype>
		<start>2018-09-03T06:45:25.304Z</start>
		<end>2018-09-03T06:51:14.744Z</end>
		<target>session2</target>
		<source>labels.xml</source>
	</labellist>
	<labellist>
		<eventtype>stationary</eventtype>
		<start>2018-09-03T06:51:19.352Z</start>
		<end>2018-09-03T06:51:54.424Z</end>
		<target>session2</target>
		<source>labels.xml</source>
	</labellist>
	<labellist>
		<eventtype>biking</eventtype>
		<start>2018-09-03T06:51:56.280Z</start>
		<end>2018-09-03T06:58:25.144Z</end>
		<target>session2</target>
		<source>labels.xml</source>
	</labellist>
	<labellist>
		<eventtype>stationary</eventtype>
		<start>2018-09-03T06:58:31.736Z</start>
		<end>2018-09-03T06:59:06.808Z</end>
		<target>session2</target>
		<source>labels.xml</source>
	</labellist>
</DataContainer>
