# Supplementary material for: Machine learning enables improved runtime and precision for bio-loggers on seabirds
Source: Commun Biol. 2020 Oct 30;3:633. doi: 10.1038/s42003-020-01356-8 (PMC7603325; doi:10.1038/s42003-020-01356-8)
Supplement: Supplementary file 8 — Supplementary Software 1 [file 42003_2020_1356_MOESM8_ESM.zip › CodeAvailability/LowCostTreesExample/raw_data/labels_gps.xml]

<?xml version="1.0" encoding="utf-8"?>
<DataContainer>
	<labellist>
		<eventtype>running</eventtype>
		<start>2019-08-27T01:44:09.861Z</start>
		<end>2019-08-27T02:09:30.784Z</end>
		<target>session4</target>
		<source>labels.xml</source>
	</labellist>
	<labellist>
		<eventtype>stationary</eventtype>
		<start>2019-08-27T02:09:34.565Z</start>
		<end>2019-08-27T02:09:52.836Z</end>
		<target>session4</target>
		<source>labels.xml</source>
	</labellist>
	<labellist>
		<eventtype>walking</eventtype>
		<start>2019-08-27T02:10:09.217Z</start>
		<end>2019-08-27T02:10:49.540Z</end>
		<target>session4</target>
		<source>labels.xml</source>
	</labellist>
	<labellist>
		<eventtype>running</eventtype>
		<start>2019-08-27T02:11:03.401Z</start>
		<end>2019-08-27T02:51:32.845Z</end>
		<target>session4</target>
		<source>labels.xml</source>
	</labellist>
	<labellist>
		<eventtype>running</eventtype>
		<start>2019-08-27T02:51:46.076Z</start>
		<end>2019-08-27T03:01:43.357Z</end>
		<target>session4</target>
		<source>labels.xml</source>
	</labellist>
	<labellist>
		<eventtype>running</eventtype>
		<start>2019-08-27T03:02:00.998Z</start>
		<end>2019-08-27T03:11:31.502Z</end>
		<target>session4</target>
		<source>labels.xml</source>
	</labellist>
	<labellist>
		<eventtype>walking</eventtype>
		<start>2019-08-27T03:11:37.803Z</start>
		<end>2019-08-27T03:34:56.037Z</end>
		<target>session4</target>
		<source>labels.xml</source>
	</labellist>
	<labellist>
		<eventtype>stationary</eventtype>
		<start>2019-08-27T03:35:03.132Z</start>
		<end>2019-08-27T03:39:13.418Z</end>
		<target>session4</target>
		<source>labels.xml</source>
	</labellist>
	<labellist>
		<eventtype>walking</eventtype>
		<start>2019-08-27T03:39:29.958Z</start>
		<end>2019-08-27T03:41:37.227Z</end>
		<target>session4</target>
		<source>labels.xml</source>
	</labellist>
	<labellist>
		<eventtype>stationary</eventtype>
		<start>2019-08-27T03:41:52.350Z</start>
		<end>2019-08-27T03:45:11.443Z</end>
		<target>session4</target>
		<source>labels.xml</source>
	</labellist>
	<labellist>
		<eventtype>walking</eventtype>
		<start>2019-08-27T03:45:20.894Z</start>
		<end>2019-08-27T03:46:06.257Z</end>
		<target>session4</target>
		<source>labels.xml</source>
	</labellist>
	<labellist>
		<eventtype>walking</eventtype>
		<start>2019-08-27T03:47:06.270Z</start>
		<end>2019-08-27T03:48:54.637Z</end>
		<target>session4</target>
		<source>labels.xml</source>
	</labellist>
	<labellist>
		<eventtype>running</eventtype>
		<start>2019-08-27T03:49:00.783Z</start>
		<end>2019-08-27T04:24:20.719Z</end>
		<target>session4</target>
		<source>labels.xml</source>
	</labellist>
	<labellist>
		<eventtype>walking</eventtype>
		<start>2019-08-27T04:24:41.195Z</start>
		<end>2019-08-27T04:26:36.493Z</end>
		<target>session4</target>
		<source>labels.xml</source>
	</labellist>
	<labellist>
		<eventtype>stationary</eventtype>
		<start>2019-08-27T04:26:44.053Z</start>
		<end>2019-08-27T04:27:55.248Z</end>
		<target>session4</target>
		<source>labels.xml</source>
	</labellist>
	<labellist>
		<eventtype>walking</eventtype>
		<start>2019-08-27T04:28:05.329Z</start>
		<end>2019-08-27T04:29:37.945Z</end>
		<target>session4</target>
		<source>labels.xml</source>
	</labellist>
	<labellist>
		<eventtype>walking</eventtype>
		<start>2019-08-21T03:44:06.000Z</start>
		<end>2019-08-21T03:54:10.800Z</end>
		<target>session3</target>
		<source>Biotagger</source>
	</labellist>
	<labellist>
		<eventtype>running</eventtype>
		<start>2019-08-21T03:55:27.600Z</start>
		<end>2019-08-21T04:38:46.800Z</end>
		<target>session3</target>
		<source>Biotagger</source>
	</labellist>
	<labellist>
		<eventtype>walking</eventtype>
		<start>2019-08-21T04:39:06.000Z</start>
		<end>2019-08-21T05:26:42.000Z</end>
		<target>session3</target>
		<source>Biotagger</source>
	</labellist>
	<labellist>
		<eventtype>running</eventtype>
		<start>2019-08-21T05:27:06.000Z</start>
		<end>2019-08-21T05:43:54.000Z</end>
		<target>session3</target>
		<source>Biotagger</source>
	</labellist>
	<labellist>
		<eventtype>walking</eventtype>
		<start>2019-08-21T05:44:22.800Z</start>
		<end>2019-08-21T06:08:13.200Z</end>
		<target>session3</target>
		<source>Biotagger</source>
	</labellist>
</DataContainer>
