# Supplementary material for: Machine learning enables improved runtime and precision for bio-loggers on seabirds
Source: Commun Biol. 2020 Oct 30;3:633. doi: 10.1038/s42003-020-01356-8 (PMC7603325; doi:10.1038/s42003-020-01356-8)
Supplement: Supplementary file 8 — Supplementary Software 1 [file 42003_2020_1356_MOESM8_ESM.zip › CodeAvailability/LowCostTreesExample/raw_data/logbot_gps_example/session3.csv]

Year	Month	Day	Hour	Min	Sec	Msec	Hour(GPS)	Min(GPS)	Sec(GPS)	Lat(GPS)	Lon(GPS)	Alt(GPS)	Status(GPS)	AccX	AccY	AccZ	GyroX	GyroY	GyroZ	DevTemp	MagX	MagY	MagZ	Illum	AtmPress	WatPress	WatTemp	Depth	Alt(WatPressSensor)	CameraState	CameraCount	ActivityClass	BatteryLevel(V)
2019	8	21	3	41	16	0	0	0	0	0.000000	0.000000	0.000000	NF	-0.015625	0.011719	0.945313	0.000000	0.000000	0.000000	34.500000	45.625000	-33.125000	-65.625000	506	1010.119629	1023.400024	34.740002	0.103062	-84.115807	sleeping	-1	-1	4.186685
2019	8	21	3	41	16	40								-0.015625	0.007813	0.945313
2019	8	21	3	41	16	80								-0.015625	0.011719	0.945313
2019	8	21	3	41	16	120								-0.019531	0.011719	0.945313
2019	8	21	3	41	16	160								-0.015625	0.011719	0.945313
2019	8	21	3	41	16	200								-0.019531	0.011719	0.945313
2019	8	21	3	41	16	240								-0.015625	0.011719	0.945313
2019	8	21	3	41	16	280								-0.019531	0.011719	0.945313
2019	8	21	3	41	16	320								-0.015625	0.007813	0.945313
2019	8	21	3	41	16	360								-0.019531	0.007813	0.949219
2019	8	21	3	41	16	400								-0.015625	0.015625	0.945313
2019	8	21	3	41	16	440								-0.015625	0.011719	0.945313
2019	8	21	3	41	16	480								-0.019531	0.007813	0.949219
2019	8	21	3	41	16	520								-0.015625	0.019531	0.945313
2019	8	21	3	41	16	560								-0.015625	0.007813	0.945313
2019	8	21	3	41	16	600								-0.019531	0.011719	0.949219
2019	8	21	3	41	16	640								-0.015625	0.015625	0.941406
2019	8	21	3	41	16	680								-0.019531	0.011719	0.949219
2019	8	21	3	41	16	720								-0.015625	0.011719	0.949219
2019	8	21	3	41	16	760								-0.015625	0.011719	0.945313
2019	8	21	3	41	16	800								-0.019531	0.007813	0.949219
2019	8	21	3	41	16	840								-0.015625	0.011719	0.945313
2019	8	21	3	41	16	880								-0.015625	0.007813	0.945313
2019	8	21	3	41	16	920								-0.019531	0.011719	0.945313
2019	8	21	3	41	16	960								-0.015625	0.011719	0.945313
2019	8	21	3	41	16	1000								-0.019531	0.011719	0.945313
2019	8	21	3	41	16	1040								-0.019531	0.011719	0.945313
2019	8	21	3	41	16	1080								-0.015625	0.011719	0.945313
2019	8	21	3	41	16	1120								-0.019531	0.011719	0.949219
2019	8	21	3	41	16	1160								-0.015625	0.011719	0.945313
2019	8	21	3	41	16	1200								-0.019531	0.011719	0.945313
2019	8	21	3	41	17	0	0	0	0	0.000000	0.000000	0.000000	NF	-0.019531	0.011719	0.949219	0.000000	0.000000	0.000000	34.500000	46.250000	-35.000000	-61.875000	506	1010.119629	1022.900024	34.709999	0.098107	-79.988037	sleeping	-1	-1	4.193548
2019	8	21	3	41	17	40								-0.015625	0.011719	0.945313
2019	8	21	3	41	17	80								-0.015625	0.007813	0.945313
2019	8	21	3	41	17	120								-0.019531	0.011719	0.949219
2019	8	21	3	41	17	160								-0.015625	0.011719	0.945313
2019	8	21	3	41	17	200								-0.019531	0.007813	0.949219
2019	8	21	3	41	17	240								-0.015625	0.015625	0.945313
2019	8	21	3	41	17	280								-0.015625	0.011719	0.945313
2019	8	21	3	41	17	320								-0.019531	0.011719	0.945313
2019	8	21	3	41	17	360								-0.015625	0.011719	0.949219
2019	8	21	3	41	17	400								-0.015625	0.007813	0.945313
2019	8	21	3	41	17	440								-0.019531	0.011719	0.949219
2019	8	21	3	41	17	480								-0.019531	0.007813	0.945313
2019	8	21	3	41	17	520								-0.015625	0.007813	0.945313
2019	8	21	3	41	17	560								-0.015625	0.011719	0.945313
2019	8	21	3	41	17	600								-0.019531	0.015625	0.945313
2019	8	21	3	41	17	640								-0.015625	0.011719	0.945313
2019	8	21	3	41	17	680								-0.019531	0.011719	0.945313
2019	8	21	3	41	17	720								-0.015625	0.007813	0.945313
2019	8	21	3	41	17	760								-0.015625	0.007813	0.949219
2019	8	21	3	41	17	800								-0.015625	0.011719	0.945313
2019	8	21	3	41	17	840								-0.015625	0.011719	0.945313
2019	8	21	3	41	17	880								-0.015625	0.011719	0.945313
2019	8	21	3	41	17	920								-0.015625	0.011719	0.949219
2019	8	21	3	41	17	960								-0.015625	0.011719	0.945313
2019	8	21	3	41	17	1000								-0.019531	0.015625	0.945313
2019	8	21	3	41	17	1040								-0.015625	0.011719	0.945313
2019	8	21	3	41	17	1080								-0.015625	0.011719	0.949219
2019	8	21	3	41	17	1120								-0.019531	0.007813	0.945313
2019	8	21	3	41	17	1160								-0.015625	0.011719	0.945313
2019	8	21	3	41	17	1200								-0.015625	0.011719	0.945313
2019	8	21	3	41	18	0	0	0	0	0.000000	0.000000	0.000000	NF	-0.015625	0.011719	0.945313	0.000000	0.000000	0.000000	34.500000	45.625000	-34.375000	-56.875000	507	1010.118896	1023.599976	34.730000	0.105044	-85.766052	sleeping	-1	-1	4.193548
2019	8	21	3	41	18	40								-0.019531	0.011719	0.953125
2019	8	21	3	41	18	80								-0.015625	0.011719	0.945313
2019	8	21	3	41	18	120								-0.019531	0.007813	0.945313
2019	8	21	3	41	18	160								-0.019531	0.011719	0.949219
2019	8	21	3	41	18	200								-0.015625	0.011719	0.945313
2019	8	21	3	41	18	240								-0.015625	0.011719	0.949219
2019	8	21	3	41	18	280								-0.015625	0.011719	0.945313
2019	8	21	3	41	18	320								-0.015625	0.011719	0.945313
2019	8	21	3	41	18	360								-0.019531	0.011719	0.949219
2019	8	21	3	41	18	400								-0.019531	0.011719	0.945313
2019	8	21	3	41	18	440								-0.015625	0.011719	0.945313
2019	8	21	3	41	18	480								-0.015625	0.011719	0.949219
2019	8	21	3	41	18	520								-0.015625	0.011719	0.945313
2019	8	21	3	41	18	560								-0.015625	0.011719	0.949219
2019	8	21	3	41	18	600								-0.015625	0.011719	0.953125
2019	8	21	3	41	18	640								-0.015625	0.011719	0.941406
2019	8	21	3	41	18	680								-0.015625	0.007813	0.945313
2019	8	21	3	41	18	720								-0.019531	0.011719	0.945313
2019	8	21	3	41	18	760								-0.015625	0.011719	0.949219
2019	8	21	3	41	18	800								-0.019531	0.011719	0.949219
2019	8	21	3	41	18	840								-0.015625	0.007813	0.945313
2019	8	21	3	41	18	880								-0.015625	0.011719	0.945313
2019	8	21	3	41	18	920								-0.019531	0.011719	0.945313
2019	8	21	3	41	18	960								-0.015625	0.011719	0.949219
2019	8	21	3	41	18	1000								-0.019531	0.011719	0.945313
2019	8	21	3	41	18	1040								-0.019531	0.007813	0.945313
2019	8	21	3	41	18	1080								-0.015625	0.007813	0.945313
2019	8	21	3	41	18	1120								-0.019531	0.011719	0.949219
2019	8	21	3	41	18	1160								-0.015625	0.011719	0.945313
2019	8	21	3	41	18	1200								-0.019531	0.011719	0.945313
2019	8	21	3	41	19	0	0	0	0	0.000000	0.000000	0.000000	NF	-0.015625	0.011719	0.941406	0.000000	0.000000	0.000000	34.500000	47.500000	-33.125000	-58.750000	509	1010.138916	1021.200012	34.720001	0.081260	-65.941277	sleeping	-1	-1	4.152368
2019	8	21	3	41	19	40								-0.015625	0.011719	0.949219
2019	8	21	3	41	19	80								-0.019531	0.011719	0.949219
2019	8	21	3	41	19	120								-0.015625	0.011719	0.949219
2019	8	21	3	41	19	160								-0.019531	0.011719	0.945313
2019	8	21	3	41	19	200								-0.015625	0.011719	0.941406
2019	8	21	3	41	19	240								-0.015625	0.007813	0.949219
2019	8	21	3	41	19	280								-0.015625	0.015625	0.953125
2019	8	21	3	41	19	320								-0.015625	0.007813	0.941406
2019	8	21	3	41	19	360								-0.019531	0.007813	0.941406
2019	8	21	3	41	19	400								-0.019531	0.015625	0.949219
2019	8	21	3	41	19	440								-0.015625	0.007813	0.941406
2019	8	21	3	41	19	480								-0.019531	0.007813	0.949219
2019	8	21	3	41	19	520								-0.015625	0.011719	0.945313
2019	8	21	3	41	19	560								-0.015625	0.011719	0.949219
2019	8	21	3	41	19	600								-0.015625	0.011719	0.945313
2019	8	21	3	41	19	640								-0.015625	0.011719	0.941406
2019	8	21	3	41	19	680								-0.015625	0.011719	0.949219
2019	8	21	3	41	19	720								-0.015625	0.011719	0.949219
2019	8	21	3	41	19	760								-0.015625	0.011719	0.945313
2019	8	21	3	41	19	800								-0.015625	0.011719	0.945313
2019	8	21	3	41	19	840								-0.019531	0.011719	0.953125
2019	8	21	3	41	19	880								-0.015625	0.011719	0.953125
2019	8	21	3	41	19	920								-0.019531	0.011719	0.945313
2019	8	21	3	41	19	960								-0.015625	0.007813	0.941406
2019	8	21	3	41	19	1000								-0.015625	0.015625	0.949219
2019	8	21	3	41	19	1040								-0.015625	0.007813	0.945313
2019	8	21	3	41	19	1080								-0.015625	0.011719	0.949219
2019	8	21	3	41	19	1120								-0.019531	0.011719	0.945313
2019	8	21	3	41	19	1160								-0.019531	0.011719	0.949219
2019	8	21	3	41	19	1200								-0.015625	0.011719	0.945313
2019	8	21	3	41	20	0	0	0	0	0.000000	0.000000	0.000000	NF	-0.019531	0.011719	0.953125	0.000000	0.000000	0.000000	34.500000	45.625000	-33.750000	-59.375000	511	1010.140625	1025.099976	34.709999	0.119908	-98.137619	sleeping	-1	-1	4.166095
2019	8	21	3	41	20	40								-0.019531	0.011719	0.941406
2019	8	21	3	41	20	80								-0.015625	0.011719	0.953125
2019	8	21	3	41	20	120								-0.019531	0.011719	0.949219
2019	8	21	3	41	20	160								-0.011719	0.011719	0.941406
2019	8	21	3	41	20	200								-0.019531	0.011719	0.957031
2019	8	21	3	41	20	240								-0.015625	0.011719	0.945313
2019	8	21	3	41	20	280								-0.011719	0.011719	0.945313
2019	8	21	3	41	20	320								-0.023438	0.007813	0.949219
2019	8	21	3	41	20	360								-0.011719	0.015625	0.945313
2019	8	21	3	41	20	400								-0.019531	0.011719	0.953125
2019	8	21	3	41	20	440								-0.015625	0.011719	0.941406
2019	8	21	3	41	20	480								-0.015625	0.011719	0.945313
2019	8	21	3	41	20	520								-0.015625	0.007813	0.937500
2019	8	21	3	41	20	560								-0.015625	0.011719	0.949219
2019	8	21	3	41	20	600								-0.015625	0.011719	0.949219
2019	8	21	3	41	20	640								-0.019531	0.011719	0.945313
2019	8	21	3	41	20	680								-0.015625	0.007813	0.941406
2019	8	21	3	41	20	720								-0.019531	0.011719	0.945313
2019	8	21	3	41	20	760								-0.015625	0.011719	0.945313
2019	8	21	3	41	20	800								-0.019531	0.011719	0.949219
2019	8	21	3	41	20	840								-0.015625	0.011719	0.945313
2019	8	21	3	41	20	880								-0.015625	0.011719	0.941406
2019	8	21	3	41	20	920								-0.019531	0.011719	0.949219
2019	8	21	3	41	20	960								-0.019531	0.011719	0.949219
2019	8	21	3	41	20	1000								-0.015625	0.007813	0.949219
2019	8	21	3	41	20	1040								-0.019531	0.015625	0.945313
2019	8	21	3	41	20	1080								-0.015625	0.011719	0.945313
2019	8	21	3	41	20	1120								-0.015625	0.011719	0.949219
2019	8	21	3	41	20	1160								-0.015625	0.011719	0.945313
2019	8	21	3	41	20	1200								-0.015625	0.011719	0.945313
2019	8	21	3	41	21	0	0	0	0	0.000000	0.000000	0.000000	NF	-0.015625	0.015625	0.945313	0.000000	0.000000	0.000000	34.500000	44.375000	-33.125000	-58.125000	513	1010.111816	1023.400024	34.709999	0.103062	-84.115807	sleeping	-1	-1	4.159231
2019	8	21	3	41	21	40								-0.019531	0.007813	0.949219
2019	8	21	3	41	21	80								-0.015625	0.011719	0.945313
2019	8	21	3	41	21	120								-0.015625	0.011719	0.945313
2019	8	21	3	41	21	160								-0.019531	0.015625	0.949219
2019	8	21	3	41	21	200								-0.015625	0.011719	0.945313
2019	8	21	3	41	21	240								-0.019531	0.011719	0.945313
2019	8	21	3	41	21	280								-0.015625	0.011719	0.949219
2019	8	21	3	41	21	320								-0.015625	0.015625	0.945313
2019	8	21	3	41	21	360								-0.019531	0.007813	0.945313
2019	8	21	3	41	21	400								-0.015625	0.011719	0.945313
2019	8	21	3	41	21	440								-0.019531	0.011719	0.949219
2019	8	21	3	41	21	480								-0.015625	0.011719	0.945313
2019	8	21	3	41	21	520								-0.015625	0.011719	0.945313
2019	8	21	3	41	21	560								-0.015625	0.011719	0.949219
2019	8	21	3	41	21	600								-0.015625	0.011719	0.945313
2019	8	21	3	41	21	640								-0.015625	0.011719	0.945313
2019	8	21	3	41	21	680								-0.015625	0.007813	0.949219
2019	8	21	3	41	21	720								-0.019531	0.011719	0.945313
2019	8	21	3	41	21	760								-0.015625	0.007813	0.945313
2019	8	21	3	41	21	800								-0.019531	0.011719	0.945313
2019	8	21	3	41	21	840								-0.015625	0.011719	0.945313
2019	8	21	3	41	21	880								-0.019531	0.011719	0.949219
2019	8	21	3	41	21	920								-0.015625	0.011719	0.945313
2019	8	21	3	41	21	960								-0.015625	0.011719	0.945313
2019	8	21	3	41	21	1000								-0.019531	0.011719	0.945313
2019	8	21	3	41	21	1040								-0.015625	0.011719	0.945313
2019	8	21	3	41	21	1080								-0.019531	0.007813	0.945313
2019	8	21	3	41	21	1120								-0.015625	0.015625	0.949219
2019	8	21	3	41	21	1160								-0.015625	0.011719	0.945313
2019	8	21	3	41	21	1200								-0.015625	0.011719	0.949219
2019	8	21	3	41	22	0	0	0	0	0.000000	0.000000	0.000000	NF	-0.019531	0.011719	0.953125	0.000000	0.000000	0.000000	34.500000	43.750000	-35.000000	-58.750000	514	1010.165527	1020.500000	34.700001	0.074323	-60.151760	sleeping	-1	-1	4.159231
2019	8	21	3	41	22	40								-0.015625	0.011719	0.945313
2019	8	21	3	41	22	80								-0.015625	0.011719	0.949219
2019	8	21	3	41	22	120								-0.019531	0.007813	0.945313
2019	8	21	3	41	22	160								-0.015625	0.011719	0.941406
2019	8	21	3	41	22	200								-0.015625	0.011719	0.949219
2019	8	21	3	41	22	240								-0.019531	0.011719	0.949219
2019	8	21	3	41	22	280								-0.015625	0.011719	0.945313
2019	8	21	3	41	22	320								-0.019531	0.011719	0.949219
2019	8	21	3	41	22	360								-0.015625	0.011719	0.945313
2019	8	21	3	41	22	400								-0.019531	0.007813	0.945313
2019	8	21	3	41	22	440								-0.015625	0.011719	0.949219
2019	8	21	3	41	22	480								-0.015625	0.011719	0.945313
2019	8	21	3	41	22	520								-0.015625	0.011719	0.945313
2019	8	21	3	41	22	560								-0.019531	0.011719	0.945313
2019	8	21	3	41	22	600								-0.015625	0.007813	0.945313
2019	8	21	3	41	22	640								-0.019531	0.011719	0.949219
2019	8	21	3	41	22	680								-0.015625	0.011719	0.945313
2019	8	21	3	41	22	720								-0.015625	0.011719	0.949219
2019	8	21	3	41	22	760								-0.015625	0.007813	0.945313
2019	8	21	3	41	22	800								-0.015625	0.011719	0.945313
2019	8	21	3	41	22	840								-0.019531	0.011719	0.945313
2019	8	21	3	41	22	880								-0.015625	0.011719	0.945313
2019	8	21	3	41	22	920								-0.019531	0.011719	0.949219
2019	8	21	3	41	22	960								-0.015625	0.011719	0.945313
2019	8	21	3	41	22	1000								-0.015625	0.011719	0.945313
2019	8	21	3	41	22	1040								-0.019531	0.011719	0.949219
2019	8	21	3	41	22	1080								-0.015625	0.011719	0.949219
2019	8	21	3	41	22	1120								-0.015625	0.011719	0.945313
2019	8	21	3	41	22	1160								-0.019531	0.011719	0.945313
2019	8	21	3	41	22	1200								-0.015625	0.011719	0.945313
2019	8	21	3	41	23	0	0	0	0	0.000000	0.000000	0.000000	NF	-0.015625	0.011719	0.945313	0.000000	0.000000	0.000000	34.500000	48.750000	-34.375000	-61.250000	515	1010.146729	1022.200012	34.689999	0.091170	-74.206306	sleeping	-1	-1	4.172958
2019	8	21	3	41	23	40								-0.015625	0.011719	0.945313
2019	8	21	3	41	23	80								-0.019531	0.011719	0.945313
2019	8	21	3	41	23	120								-0.015625	0.007813	0.945313
2019	8	21	3	41	23	160								-0.015625	0.011719	0.945313
2019	8	21	3	41	23	200								-0.019531	0.011719	0.945313
2019	8	21	3	41	23	240								-0.015625	0.011719	0.945313
2019	8	21	3	41	23	280								-0.015625	0.011719	0.945313
2019	8	21	3	41	23	320								-0.015625	0.007813	0.945313
2019	8	21	3	41	23	360								-0.019531	0.007813	0.945313
2019	8	21	3	41	23	400								-0.015625	0.011719	0.953125
2019	8	21	3	41	23	440								-0.019531	0.015625	0.953125
2019	8	21	3	41	23	480								-0.015625	0.011719	0.945313
2019	8	21	3	41	23	520								-0.015625	0.011719	0.949219
2019	8	21	3	41	23	560								-0.019531	0.011719	0.949219
2019	8	21	3	41	23	600								-0.011719	0.015625	0.941406
2019	8	21	3	41	23	640								-0.019531	0.007813	0.945313
2019	8	21	3	41	23	680								-0.019531	0.015625	0.945313
2019	8	21	3	41	23	720								-0.015625	0.011719	0.941406
2019	8	21	3	41	23	760								-0.019531	0.007813	0.949219
2019	8	21	3	41	23	800								-0.015625	0.015625	0.945313
2019	8	21	3	41	23	840								-0.015625	0.007813	0.945313
2019	8	21	3	41	23	880								-0.019531	0.011719	0.953125
2019	8	21	3	41	23	920								-0.015625	0.011719	0.941406
2019	8	21	3	41	23	960								-0.019531	0.007813	0.949219
2019	8	21	3	41	23	1000								-0.015625	0.011719	0.949219
2019	8	21	3	41	23	1040								-0.015625	0.011719	0.945313
2019	8	21	3	41	23	1080								-0.015625	0.007813	0.949219
2019	8	21	3	41	23	1120								-0.019531	0.015625	0.949219
2019	8	21	3	41	23	1160								-0.015625	0.011719	0.945313
2019	8	21	3	41	23	1200								-0.019531	0.011719	0.949219
2019	8	21	3	41	24	0	0	0	0	0.000000	0.000000	0.000000	NF	-0.015625	0.015625	0.945313	0.000000	0.000000	0.000000	34.500000	49.375000	-31.875000	-62.500000	514	1010.115723	1022.400024	34.689999	0.093152	-75.858627	sleeping	-1	-1	4.166095
2019	8	21	3	41	24	40								-0.015625	0.011719	0.945313
2019	8	21	3	41	24	80								-0.015625	0.015625	0.945313
2019	8	21	3	41	24	120								-0.015625	0.011719	0.945313
2019	8	21	3	41	24	160								-0.015625	0.011719	0.949219
2019	8	21	3	41	24	200								-0.015625	0.015625	0.945313
2019	8	21	3	41	24	240								-0.015625	0.011719	0.949219
2019	8	21	3	41	24	280								-0.019531	0.011719	0.945313
2019	8	21	3	41	24	320								-0.015625	0.011719	0.945313
2019	8	21	3	41	24	360								-0.015625	0.007813	0.949219
2019	8	21	3	41	24	400								-0.015625	0.015625	0.949219
2019	8	21	3	41	24	440								-0.015625	0.015625	0.945313
2019	8	21	3	41	24	480								-0.019531	0.007813	0.949219
2019	8	21	3	41	24	520								-0.015625	0.011719	0.949219
2019	8	21	3	41	24	560								-0.015625	0.011719	0.945313
2019	8	21	3	41	24	600								-0.019531	0.011719	0.949219
2019	8	21	3	41	24	640								-0.015625	0.011719	0.945313
2019	8	21	3	41	24	680								-0.015625	0.011719	0.945313
2019	8	21	3	41	24	720								-0.019531	0.011719	0.945313
2019	8	21	3	41	24	760								-0.015625	0.015625	0.945313
2019	8	21	3	41	24	800								-0.015625	0.011719	0.945313
2019	8	21	3	41	24	840								-0.015625	0.007813	0.945313
2019	8	21	3	41	24	880								-0.015625	0.011719	0.945313
2019	8	21	3	41	24	920								-0.015625	0.011719	0.945313
2019	8	21	3	41	24	960								-0.015625	0.011719	0.945313
2019	8	21	3	41	24	1000								-0.015625	0.011719	0.949219
2019	8	21	3	41	24	1040								-0.015625	0.011719	0.945313
2019	8	21	3	41	24	1080								-0.015625	0.011719	0.949219
2019	8	21	3	41	24	1120								-0.015625	0.011719	0.945313
2019	8	21	3	41	24	1160								-0.019531	0.011719	0.945313
2019	8	21	3	41	24	1200								-0.015625	0.011719	0.945313
2019	8	21	3	41	25	0	0	0	0	0.000000	0.000000	0.000000	NF	-0.015625	0.015625	0.945313	0.000000	0.000000	0.000000	34.500000	47.500000	-36.250000	-60.625000	514	1010.126953	1021.400024	34.680000	0.083242	-67.594910	sleeping	-1	-1	4.193548
2019	8	21	3	41	25	40								-0.015625	0.011719	0.945313
2019	8	21	3	41	25	80								-0.015625	0.011719	0.945313
2019	8	21	3	41	25	120								-0.015625	0.015625	0.945313
2019	8	21	3	41	25	160								-0.019531	0.015625	0.945313
2019	8	21	3	41	25	200								-0.015625	0.011719	0.945313
2019	8	21	3	41	25	240								-0.015625	0.011719	0.949219
2019	8	21	3	41	25	280								-0.019531	0.011719	0.949219
2019	8	21	3	41	25	320								-0.015625	0.015625	0.949219
2019	8	21	3	41	25	360								-0.015625	0.011719	0.949219
2019	8	21	3	41	25	400								-0.015625	0.011719	0.949219
2019	8	21	3	41	25	440								-0.015625	0.011719	0.949219
2019	8	21	3	41	25	480								-0.015625	0.011719	0.945313
2019	8	21	3	41	25	520								-0.015625	0.011719	0.945313
2019	8	21	3	41	25	560								-0.015625	0.011719	0.945313
2019	8	21	3	41	25	600								-0.019531	0.011719	0.949219
2019	8	21	3	41	25	640								-0.015625	0.011719	0.949219
2019	8	21	3	41	25	680								-0.019531	0.007813	0.945313
2019	8	21	3	41	25	720								-0.015625	0.011719	0.945313
2019	8	21	3	41	25	760								-0.019531	0.015625	0.945313
2019	8	21	3	41	25	800								-0.015625	0.011719	0.949219
2019	8	21	3	41	25	840								-0.015625	0.011719	0.945313
2019	8	21	3	41	25	880								-0.015625	0.007813	0.945313
2019	8	21	3	41	25	920								-0.015625	0.011719	0.945313
2019	8	21	3	41	25	960								-0.015625	0.011719	0.945313
2019	8	21	3	41	25	1000								-0.019531	0.011719	0.945313
2019	8	21	3	41	25	1040								-0.015625	0.011719	0.945313
2019	8	21	3	41	25	1080								-0.015625	0.011719	0.945313
2019	8	21	3	41	25	1120								-0.015625	0.011719	0.949219
2019	8	21	3	41	25	1160								-0.015625	0.011719	0.949219
2019	8	21	3	41	25	1200								-0.019531	0.011719	0.945313
2019	8	21	3	41	26	0	0	0	0	0.000000	0.000000	0.000000	NF	-0.015625	0.011719	0.945313	0.000000	0.000000	0.000000	34.500000	45.000000	-33.750000	-58.750000	514	1010.107178	1021.599976	34.669998	0.085224	-69.247772	sleeping	-1	-1	4.186685
2019	8	21	3	41	26	40								-0.015625	0.011719	0.945313
2019	8	21	3	41	26	80								-0.015625	0.011719	0.949219
2019	8	21	3	41	26	120								-0.015625	0.011719	0.945313
2019	8	21	3	41	26	160								-0.015625	0.015625	0.945313
2019	8	21	3	41	26	200								-0.015625	0.011719	0.945313
2019	8	21	3	41	26	240								-0.015625	0.011719	0.945313
2019	8	21	3	41	26	280								-0.015625	0.011719	0.945313
2019	8	21	3	41	26	320								-0.019531	0.011719	0.945313
2019	8	21	3	41	26	360								-0.019531	0.011719	0.945313
2019	8	21	3	41	26	400								-0.015625	0.011719	0.945313
2019	8	21	3	41	26	440								-0.019531	0.007813	0.945313
2019	8	21	3	41	26	480								-0.015625	0.011719	0.945313
2019	8	21	3	41	26	520								-0.019531	0.011719	0.945313
2019	8	21	3	41	26	560								-0.015625	0.011719	0.945313
2019	8	21	3	41	26	600								-0.015625	0.011719	0.945313
2019	8	21	3	41	26	640								-0.015625	0.011719	0.945313
2019	8	21	3	41	26	680								-0.015625	0.011719	0.945313
2019	8	21	3	41	26	720								-0.015625	0.011719	0.945313
2019	8	21	3	41	26	760								-0.015625	0.011719	0.945313
2019	8	21	3	41	26	800								-0.015625	0.011719	0.945313
2019	8	21	3	41	26	840								-0.019531	0.011719	0.949219
2019	8	21	3	41	26	880								-0.019531	0.011719	0.949219
2019	8	21	3	41	26	920								-0.019531	0.011719	0.945313
2019	8	21	3	41	26	960								-0.019531	0.011719	0.949219
2019	8	21	3	41	26	1000								-0.015625	0.011719	0.945313
2019	8	21	3	41	26	1040								-0.015625	0.011719	0.945313
2019	8	21	3	41	26	1080								-0.015625	0.011719	0.945313
2019	8	21	3	41	26	1120								-0.015625	0.011719	0.945313
2019	8	21	3	41	26	1160								-0.019531	0.011719	0.949219
2019	8	21	3	41	26	1200								-0.015625	0.011719	0.949219
2019	8	21	3	41	27	0	0	0	0	0.000000	0.000000	0.000000	NF	-0.019531	0.011719	0.949219	0.000000	0.000000	0.000000	34.500000	49.375000	-33.125000	-62.500000	515	1010.120361	1024.300049	34.680000	0.111981	-91.541885	sleeping	-1	-1	4.186685
2019	8	21	3	41	27	40								-0.015625	0.011719	0.945313
2019	8	21	3	41	27	80								-0.015625	0.007813	0.945313
2019	8	21	3	41	27	120								-0.015625	0.011719	0.945313
2019	8	21	3	41	27	160								-0.015625	0.011719	0.945313
2019	8	21	3	41	27	200								-0.015625	0.011719	0.945313
2019	8	21	3	41	27	240								-0.015625	0.011719	0.945313
2019	8	21	3	41	27	280								-0.015625	0.007813	0.941406
2019	8	21	3	41	27	320								-0.015625	0.011719	0.949219
2019	8	21	3	41	27	360								-0.019531	0.015625	0.949219
2019	8	21	3	41	27	400								-0.015625	0.007813	0.945313
2019	8	21	3	41	27	440								-0.015625	0.015625	0.949219
2019	8	21	3	41	27	480								-0.015625	0.011719	0.945313
2019	8	21	3	41	27	520								-0.015625	0.007813	0.953125
2019	8	21	3	41	27	560								-0.019531	0.011719	0.945313
2019	8	21	3	41	27	600								-0.015625	0.007813	0.941406
2019	8	21	3	41	27	640								-0.015625	0.011719	0.949219
2019	8	21	3	41	27	680								-0.019531	0.011719	0.949219
2019	8	21	3	41	27	720								-0.015625	0.011719	0.945313
2019	8	21	3	41	27	760								-0.015625	0.011719	0.949219
2019	8	21	3	41	27	800								-0.015625	0.011719	0.945313
2019	8	21	3	41	27	840								-0.015625	0.011719	0.949219
2019	8	21	3	41	27	880								-0.015625	0.011719	0.949219
2019	8	21	3	41	27	920								-0.015625	0.011719	0.945313
2019	8	21	3	41	27	960								-0.019531	0.011719	0.949219
2019	8	21	3	41	27	1000								-0.015625	0.011719	0.945313
2019	8	21	3	41	27	1040								-0.015625	0.011719	0.945313
2019	8	21	3	41	27	1080								-0.015625	0.011719	0.949219
2019	8	21	3	41	27	1120								-0.015625	0.011719	0.945313
2019	8	21	3	41	27	1160								-0.019531	0.011719	0.945313
2019	8	21	3	41	27	1200								-0.015625	0.011719	0.945313
2019	8	21	3	41	28	0	0	0	0	0.000000	0.000000	0.000000	NF	-0.015625	0.011719	0.949219	0.000000	0.000000	0.000000	34.500000	45.000000	-33.125000	-61.875000	516	1010.112305	1022.599976	34.639999	0.095134	-77.510185	sleeping	-1	-1	4.186685
2019	8	21	3	41	28	40								-0.015625	0.011719	0.945313
2019	8	21	3	41	28	80								-0.015625	0.011719	0.949219
2019	8	21	3	41	28	120								-0.015625	0.011719	0.945313
2019	8	21	3	41	28	160								-0.015625	0.011719	0.945313
2019	8	21	3	41	28	200								-0.015625	0.011719	0.945313
2019	8	21	3	41	28	240								-0.015625	0.011719	0.945313
2019	8	21	3	41	28	280								-0.015625	0.011719	0.945313
2019	8	21	3	41	28	320								-0.015625	0.011719	0.949219
2019	8	21	3	41	28	360								-0.015625	0.011719	0.945313
2019	8	21	3	41	28	400								-0.015625	0.011719	0.945313
2019	8	21	3	41	28	440								-0.015625	0.011719	0.949219
2019	8	21	3	41	28	480								-0.015625	0.011719	0.945313
2019	8	21	3	41	28	520								-0.015625	0.011719	0.945313
2019	8	21	3	41	28	560								-0.019531	0.011719	0.945313
2019	8	21	3	41	28	600								-0.015625	0.011719	0.945313
2019	8	21	3	41	28	640								-0.015625	0.015625	0.949219
2019	8	21	3	41	28	680								-0.015625	0.011719	0.945313
2019	8	21	3	41	28	720								-0.015625	0.011719	0.949219
2019	8	21	3	41	28	760								-0.015625	0.011719	0.945313
2019	8	21	3	41	28	800								-0.019531	0.011719	0.949219
2019	8	21	3	41	28	840								-0.015625	0.007813	0.945313
2019	8	21	3	41	28	880								-0.015625	0.011719	0.945313
2019	8	21	3	41	28	920								-0.019531	0.011719	0.949219
2019	8	21	3	41	28	960								-0.015625	0.011719	0.945313
2019	8	21	3	41	28	1000								-0.015625	0.007813	0.949219
2019	8	21	3	41	28	1040								-0.015625	0.011719	0.945313
2019	8	21	3	41	28	1080								-0.019531	0.011719	0.945313
2019	8	21	3	41	28	1120								-0.019531	0.015625	0.949219
2019	8	21	3	41	28	1160								-0.015625	0.011719	0.945313
2019	8	21	3	41	28	1200								-0.019531	0.011719	0.945313
2019	8	21	3	41	29	0	0	0	0	0.000000	0.000000	0.000000	NF	-0.019531	0.011719	0.945313	0.000000	0.000000	0.000000	34.500000	48.125000	-34.375000	-61.875000	517	1010.139893	1021.200012	34.669998	0.081260	-65.941277	sleeping	-1	-1	4.193548
2019	8	21	3	41	29	40								-0.019531	0.011719	0.945313
2019	8	21	3	41	29	80								-0.015625	0.011719	0.949219
2019	8	21	3	41	29	120								-0.015625	0.011719	0.945313
2019	8	21	3	41	29	160								-0.015625	0.011719	0.949219
2019	8	21	3	41	29	200								-0.015625	0.011719	0.945313
2019	8	21	3	41	29	240								-0.015625	0.011719	0.949219
2019	8	21	3	41	29	280								-0.019531	0.011719	0.949219
2019	8	21	3	41	29	320								-0.015625	0.011719	0.945313
2019	8	21	3	41	29	360								-0.015625	0.007813	0.949219
2019	8	21	3	41	29	400								-0.015625	0.011719	0.945313
2019	8	21	3	41	29	440								-0.015625	0.011719	0.945313
2019	8	21	3	41	29	480								-0.015625	0.011719	0.949219
2019	8	21	3	41	29	520								-0.015625	0.011719	0.945313
2019	8	21	3	41	29	560								-0.019531	0.011719	0.945313
2019	8	21	3	41	29	600								-0.015625	0.011719	0.945313
2019	8	21	3	41	29	640								-0.015625	0.011719	0.949219
2019	8	21	3	41	29	680								-0.019531	0.011719	0.945313
2019	8	21	3	41	29	720								-0.015625	0.007813	0.949219
2019	8	21	3	41	29	760								-0.015625	0.015625	0.949219
2019	8	21	3	41	29	800								-0.015625	0.011719	0.945313
2019	8	21	3	41	29	840								-0.019531	0.011719	0.945313
2019	8	21	3	41	29	880								-0.015625	0.011719	0.945313
2019	8	21	3	41	29	920								-0.015625	0.011719	0.945313
2019	8	21	3	41	29	960								-0.015625	0.011719	0.949219
2019	8	21	3	41	29	1000								-0.015625	0.011719	0.945313
2019	8	21	3	41	29	1040								-0.019531	0.011719	0.949219
2019	8	21	3	41	29	1080								-0.015625	0.011719	0.945313
2019	8	21	3	41	29	1120								-0.015625	0.011719	0.945313
2019	8	21	3	41	29	1160								-0.019531	0.011719	0.945313
2019	8	21	3	41	29	1200								-0.019531	0.011719	0.945313
2019	8	21	3	41	30	0	0	0	0	0.000000	0.000000	0.000000	NF	-0.019531	0.011719	0.949219	0.000000	0.000000	0.000000	34.500000	48.125000	-33.750000	-65.000000	518	1010.136963	1022.799988	34.639999	0.097116	-79.161980	sleeping	-1	-1	4.186685
2019	8	21	3	41	30	40								-0.015625	0.011719	0.941406
2019	8	21	3	41	30	80								-0.015625	0.011719	0.945313
2019	8	21	3	41	30	120								-0.019531	0.011719	0.945313
2019	8	21	3	41	30	160								-0.015625	0.011719	0.945313
2019	8	21	3	41	30	200								-0.019531	0.007813	0.949219
2019	8	21	3	41	30	240								-0.015625	0.011719	0.945313
2019	8	21	3	41	30	280								-0.015625	0.011719	0.945313
2019	8	21	3	41	30	320								-0.019531	0.011719	0.949219
2019	8	21	3	41	30	360								-0.015625	0.011719	0.949219
2019	8	21	3	41	30	400								-0.015625	0.011719	0.945313
2019	8	21	3	41	30	440								-0.015625	0.015625	0.945313
2019	8	21	3	41	30	480								-0.015625	0.007813	0.945313
2019	8	21	3	41	30	520								-0.015625	0.007813	0.949219
2019	8	21	3	41	30	560								-0.015625	0.011719	0.945313
2019	8	21	3	41	30	600								-0.015625	0.011719	0.949219
2019	8	21	3	41	30	640								-0.015625	0.011719	0.945313
2019	8	21	3	41	30	680								-0.015625	0.011719	0.945313
2019	8	21	3	41	30	720								-0.015625	0.011719	0.949219
2019	8	21	3	41	30	760								-0.019531	0.011719	0.949219
2019	8	21	3	41	30	800								-0.015625	0.011719	0.945313
2019	8	21	3	41	30	840								-0.015625	0.011719	0.945313
2019	8	21	3	41	30	880								-0.015625	0.011719	0.945313
2019	8	21	3	41	30	920								-0.019531	0.011719	0.945313
2019	8	21	3	41	30	960								-0.015625	0.011719	0.945313
2019	8	21	3	41	30	1000								-0.015625	0.011719	0.945313
2019	8	21	3	41	30	1040								-0.015625	0.015625	0.949219
2019	8	21	3	41	30	1080								-0.019531	0.011719	0.945313
2019	8	21	3	41	30	1120								-0.015625	0.015625	0.949219
2019	8	21	3	41	30	1160								-0.019531	0.011719	0.945313
2019	8	21	3	41	30	1200								-0.015625	0.011719	0.945313
2019	8	21	3	41	31	0	0	0	0	0.000000	0.000000	0.000000	NF	-0.015625	0.011719	0.949219	0.000000	0.000000	0.000000	34.500000	46.250000	-33.750000	-61.875000	517	1010.098389	1023.200012	34.650002	0.101080	-82.464790	sleeping	-1	-1	4.172958
2019	8	21	3	41	31	40								-0.019531	0.011719	0.945313
2019	8	21	3	41	31	80								-0.015625	0.007813	0.945313
2019	8	21	3	41	31	120								-0.015625	0.011719	0.945313
2019	8	21	3	41	31	160								-0.015625	0.011719	0.949219
2019	8	21	3	41	31	200								-0.015625	0.011719	0.945313
2019	8	21	3	41	31	240								-0.015625	0.011719	0.949219
2019	8	21	3	41	31	280								-0.015625	0.011719	0.945313
2019	8	21	3	41	31	320								-0.015625	0.011719	0.945313
2019	8	21	3	41	31	360								-0.015625	0.007813	0.949219
2019	8	21	3	41	31	400								-0.015625	0.007813	0.945313
2019	8	21	3	41	31	440								-0.015625	0.011719	0.949219
2019	8	21	3	41	31	480								-0.015625	0.011719	0.945313
2019	8	21	3	41	31	520								-0.015625	0.011719	0.945313
2019	8	21	3	41	31	560								-0.015625	0.011719	0.945313
2019	8	21	3	41	31	600								-0.015625	0.011719	0.945313
2019	8	21	3	41	31	640								-0.015625	0.011719	0.949219
2019	8	21	3	41	31	680								-0.019531	0.011719	0.945313
2019	8	21	3	41	31	720								-0.015625	0.011719	0.945313
2019	8	21	3	41	31	760								-0.015625	0.011719	0.945313
2019	8	21	3	41	31	800								-0.015625	0.011719	0.945313
2019	8	21	3	41	31	840								-0.015625	0.011719	0.945313
2019	8	21	3	41	31	880								-0.015625	0.011719	0.945313
2019	8	21	3	41	31	920								-0.015625	0.011719	0.945313
2019	8	21	3	41	31	960								-0.019531	0.011719	0.945313
2019	8	21	3	41	31	1000								-0.015625	0.011719	0.945313
2019	8	21	3	41	31	1040								-0.019531	0.011719	0.945313
2019	8	21	3	41	31	1080								-0.019531	0.007813	0.945313
2019	8	21	3	41	31	1120								-0.015625	0.011719	0.945313
2019	8	21	3	41	31	1160								-0.015625	0.015625	0.945313
2019	8	21	3	41	31	1200								-0.015625	0.011719	0.945313
2019	8	21	3	41	32	0	0	0	0	0.000000	0.000000	0.000000	NF	-0.019531	0.011719	0.945313	0.000000	0.000000	0.000000	34.500000	46.875000	-33.750000	-57.500000	516	1010.085938	1022.599976	34.660000	0.095134	-77.510185	sleeping	-1	-1	4.159231
2019	8	21	3	41	32	40								-0.015625	0.011719	0.945313
2019	8	21	3	41	32	80								-0.015625	0.007813	0.945313
2019	8	21	3	41	32	120								-0.015625	0.011719	0.945313
2019	8	21	3	41	32	160								-0.015625	0.011719	0.945313
2019	8	21	3	41	32	200								-0.019531	0.011719	0.945313
2019	8	21	3	41	32	240								-0.015625	0.011719	0.945313
2019	8	21	3	41	32	280								-0.015625	0.011719	0.945313
2019	8	21	3	41	32	320								-0.019531	0.011719	0.949219
2019	8	21	3	41	32	360								-0.015625	0.011719	0.945313
2019	8	21	3	41	32	400								-0.015625	0.007813	0.945313
2019	8	21	3	41	32	440								-0.015625	0.011719	0.945313
2019	8	21	3	41	32	480								-0.019531	0.011719	0.949219
2019	8	21	3	41	32	520								-0.015625	0.007813	0.945313
2019	8	21	3	41	32	560								-0.015625	0.011719	0.945313
2019	8	21	3	41	32	600								-0.019531	0.011719	0.949219
2019	8	21	3	41	32	640								-0.015625	0.011719	0.945313
2019	8	21	3	41	32	680								-0.019531	0.011719	0.945313
2019	8	21	3	41	32	720								-0.019531	0.011719	0.949219
2019	8	21	3	41	32	760								-0.015625	0.011719	0.945313
2019	8	21	3	41	32	800								-0.019531	0.015625	0.945313
2019	8	21	3	41	32	840								-0.019531	0.015625	0.945313
2019	8	21	3	41	32	880								-0.015625	0.011719	0.945313
2019	8	21	3	41	32	920								-0.019531	0.015625	0.945313
2019	8	21	3	41	32	960								-0.015625	0.011719	0.945313
2019	8	21	3	41	32	1000								-0.015625	0.011719	0.945313
2019	8	21	3	41	32	1040								-0.015625	0.011719	0.945313
2019	8	21	3	41	32	1080								-0.015625	0.011719	0.945313
2019	8	21	3	41	32	1120								-0.015625	0.011719	0.945313
2019	8	21	3	41	32	1160								-0.019531	0.007813	0.945313
2019	8	21	3	41	32	1200								-0.015625	0.011719	0.945313
2019	8	21	3	41	33	0	0	0	0	0.000000	0.000000	0.000000	NF	-0.015625	0.007813	0.945313	0.000000	0.000000	0.000000	34.500000	46.875000	-35.625000	-60.625000	515	1010.102295	1024.900024	34.650002	0.117926	-96.489326	sleeping	-1	-1	4.186685
2019	8	21	3	41	33	40								-0.015625	0.011719	0.949219
2019	8	21	3	41	33	80								-0.015625	0.007813	0.945313
2019	8	21	3	41	33	120								-0.015625	0.011719	0.949219
2019	8	21	3	41	33	160								-0.015625	0.011719	0.949219
2019	8	21	3	41	33	200								-0.015625	0.011719	0.945313
2019	8	21	3	41	33	240								-0.015625	0.011719	0.945313
2019	8	21	3	41	33	280								-0.019531	0.011719	0.945313
2019	8	21	3	41	33	320								-0.015625	0.011719	0.945313
2019	8	21	3	41	33	360								-0.015625	0.011719	0.949219
2019	8	21	3	41	33	400								-0.015625	0.011719	0.945313
2019	8	21	3	41	33	440								-0.015625	0.011719	0.945313
2019	8	21	3	41	33	480								-0.015625	0.015625	0.945313
2019	8	21	3	41	33	520								-0.019531	0.011719	0.945313
2019	8	21	3	41	33	560								-0.019531	0.007813	0.945313
2019	8	21	3	41	33	600								-0.015625	0.011719	0.949219
2019	8	21	3	41	33	640								-0.015625	0.011719	0.945313
2019	8	21	3	41	33	680								-0.015625	0.011719	0.945313
2019	8	21	3	41	33	720								-0.015625	0.011719	0.949219
2019	8	21	3	41	33	760								-0.015625	0.011719	0.945313
2019	8	21	3	41	33	800								-0.015625	0.011719	0.945313
2019	8	21	3	41	33	840								-0.015625	0.011719	0.945313
2019	8	21	3	41	33	880								-0.015625	0.011719	0.945313
2019	8	21	3	41	33	920								-0.015625	0.011719	0.945313
2019	8	21	3	41	33	960								-0.015625	0.011719	0.945313
2019	8	21	3	41	33	1000								-0.015625	0.015625	0.949219
2019	8	21	3	41	33	1040								-0.019531	0.011719	0.945313
2019	8	21	3	41	33	1080								-0.015625	0.011719	0.945313
2019	8	21	3	41	33	1120								-0.015625	0.011719	0.949219
2019	8	21	3	41	33	1160								-0.019531	0.011719	0.945313
2019	8	21	3	41	33	1200								-0.015625	0.011719	0.945313
2019	8	21	3	41	34	0	0	0	0	0.000000	0.000000	0.000000	NF	-0.015625	0.011719	0.945313	0.000000	0.000000	0.000000	34.500000	46.250000	-38.750000	-61.875000	514	1010.091064	1020.599976	34.630001	0.075314	-60.978813	sleeping	-1	-1	4.193548
2019	8	21	3	41	34	40								-0.015625	0.011719	0.949219
2019	8	21	3	41	34	80								-0.015625	0.011719	0.945313
2019	8	21	3	41	34	120								-0.015625	0.011719	0.949219
2019	8	21	3	41	34	160								-0.015625	0.011719	0.945313
2019	8	21	3	41	34	200								-0.019531	0.011719	0.945313
2019	8	21	3	41	34	240								-0.015625	0.015625	0.945313
2019	8	21	3	41	34	280								-0.019531	0.015625	0.949219
2019	8	21	3	41	34	320								-0.019531	0.007813	0.945313
2019	8	21	3	41	34	360								-0.015625	0.007813	0.945313
2019	8	21	3	41	34	400								-0.015625	0.007813	0.945313
2019	8	21	3	41	34	440								-0.019531	0.007813	0.949219
2019	8	21	3	41	34	480								-0.015625	0.011719	0.949219
2019	8	21	3	41	34	520								-0.019531	0.011719	0.949219
2019	8	21	3	41	34	560								-0.015625	0.015625	0.945313
2019	8	21	3	41	34	600								-0.015625	0.011719	0.945313
2019	8	21	3	41	34	640								-0.015625	0.011719	0.945313
2019	8	21	3	41	34	680								-0.015625	0.011719	0.945313
2019	8	21	3	41	34	720								-0.019531	0.011719	0.949219
2019	8	21	3	41	34	760								-0.015625	0.007813	0.945313
2019	8	21	3	41	34	800								-0.019531	0.007813	0.949219
2019	8	21	3	41	34	840								-0.019531	0.011719	0.945313
2019	8	21	3	41	34	880								-0.015625	0.011719	0.945313
2019	8	21	3	41	34	920								-0.015625	0.011719	0.949219
2019	8	21	3	41	34	960								-0.015625	0.011719	0.949219
2019	8	21	3	41	34	1000								-0.019531	0.015625	0.945313
2019	8	21	3	41	34	1040								-0.015625	0.011719	0.945313
2019	8	21	3	41	34	1080								-0.015625	0.011719	0.945313
2019	8	21	3	41	34	1120								-0.019531	0.015625	0.945313
2019	8	21	3	41	34	1160								-0.019531	0.011719	0.945313
2019	8	21	3	41	34	1200								-0.015625	0.011719	0.945313
2019	8	21	3	41	35	0	0	0	0	0.000000	0.000000	0.000000	NF	-0.015625	0.011719	0.945313	0.000000	0.000000	0.000000	34.500000	47.500000	-35.000000	-58.750000	515	1010.113281	1022.900024	34.650002	0.098107	-79.988037	sleeping	-1	-1	4.159231
2019	8	21	3	41	35	40								-0.019531	0.011719	0.945313
2019	8	21	3	41	35	80								-0.015625	0.011719	0.945313
2019	8	21	3	41	35	120								-0.015625	0.011719	0.945313
2019	8	21	3	41	35	160								-0.015625	0.011719	0.949219
2019	8	21	3	41	35	200								-0.015625	0.011719	0.945313
2019	8	21	3	41	35	240								-0.015625	0.011719	0.945313
2019	8	21	3	41	35	280								-0.015625	0.011719	0.945313
2019	8	21	3	41	35	320								-0.015625	0.007813	0.945313
2019	8	21	3	41	35	360								-0.015625	0.011719	0.945313
2019	8	21	3	41	35	400								-0.015625	0.011719	0.945313
2019	8	21	3	41	35	440								-0.015625	0.007813	0.945313
2019	8	21	3	41	35	480								-0.019531	0.011719	0.945313
2019	8	21	3	41	35	520								-0.015625	0.011719	0.945313
2019	8	21	3	41	35	560								-0.019531	0.011719	0.945313
2019	8	21	3	41	35	600								-0.015625	0.011719	0.945313
2019	8	21	3	41	35	640								-0.015625	0.011719	0.945313
2019	8	21	3	41	35	680								-0.015625	0.011719	0.945313
2019	8	21	3	41	35	720								-0.015625	0.015625	0.945313
2019	8	21	3	41	35	760								-0.019531	0.011719	0.945313
2019	8	21	3	41	35	800								-0.019531	0.011719	0.945313
2019	8	21	3	41	35	840								-0.015625	0.011719	0.945313
2019	8	21	3	41	35	880								-0.019531	0.011719	0.945313
2019	8	21	3	41	35	920								-0.015625	0.011719	0.945313
2019	8	21	3	41	35	960								-0.015625	0.011719	0.945313
2019	8	21	3	41	35	1000								-0.015625	0.007813	0.945313
2019	8	21	3	41	35	1040								-0.015625	0.011719	0.945313
2019	8	21	3	41	35	1080								-0.019531	0.011719	0.945313
2019	8	21	3	41	35	1120								-0.015625	0.011719	0.945313
2019	8	21	3	41	35	1160								-0.019531	0.007813	0.945313
2019	8	21	3	41	35	1200								-0.019531	0.011719	0.945313
2019	8	21	3	41	36	0	0	0	0	0.000000	0.000000	0.000000	NF	-0.015625	0.011719	0.949219	0.000000	0.000000	0.000000	34.500000	48.125000	-36.250000	-57.500000	517	1010.124512	1022.700012	34.630001	0.096125	-78.336365	sleeping	-1	-1	4.179821
2019	8	21	3	41	36	40								-0.019531	0.011719	0.949219
2019	8	21	3	41	36	80								-0.015625	0.011719	0.945313
2019	8	21	3	41	36	120								-0.015625	0.011719	0.945313
2019	8	21	3	41	36	160								-0.015625	0.011719	0.945313
2019	8	21	3	41	36	200								-0.015625	0.011719	0.945313
2019	8	21	3	41	36	240								-0.015625	0.011719	0.945313
2019	8	21	3	41	36	280								-0.019531	0.011719	0.945313
2019	8	21	3	41	36	320								-0.015625	0.011719	0.945313
2019	8	21	3	41	36	360								-0.015625	0.011719	0.945313
2019	8	21	3	41	36	400								-0.015625	0.015625	0.945313
2019	8	21	3	41	36	440								-0.015625	0.011719	0.949219
2019	8	21	3	41	36	480								-0.015625	0.011719	0.949219
2019	8	21	3	41	36	520								-0.015625	0.011719	0.945313
2019	8	21	3	41	36	560								-0.015625	0.011719	0.949219
2019	8	21	3	41	36	600								-0.019531	0.015625	0.945313
2019	8	21	3	41	36	640								-0.015625	0.011719	0.945313
2019	8	21	3	41	36	680								-0.019531	0.011719	0.945313
2019	8	21	3	41	36	720								-0.015625	0.011719	0.945313
2019	8	21	3	41	36	760								-0.019531	0.011719	0.945313
2019	8	21	3	41	36	800								-0.015625	0.011719	0.945313
2019	8	21	3	41	36	840								-0.015625	0.011719	0.945313
2019	8	21	3	41	36	880								-0.015625	0.007813	0.945313
2019	8	21	3	41	36	920								-0.019531	0.011719	0.945313
2019	8	21	3	41	36	960								-0.015625	0.011719	0.945313
2019	8	21	3	41	36	1000								-0.015625	0.011719	0.945313
2019	8	21	3	41	36	1040								-0.015625	0.011719	0.949219
2019	8	21	3	41	36	1080								-0.015625	0.011719	0.945313
2019	8	21	3	41	36	1120								-0.015625	0.011719	0.945313
2019	8	21	3	41	36	1160								-0.015625	0.011719	0.945313
2019	8	21	3	41	36	1200								-0.015625	0.011719	0.945313
2019	8	21	3	41	37	0	0	0	0	0.000000	0.000000	0.000000	NF	-0.019531	0.011719	0.949219	0.000000	0.000000	0.000000	34.500000	46.250000	-38.125000	-67.500000	516	1010.144775	1022.200012	34.639999	0.091170	-74.206306	sleeping	-1	-1	4.152368
2019	8	21	3	41	37	40								-0.019531	0.011719	0.945313
2019	8	21	3	41	37	80								-0.015625	0.011719	0.945313
2019	8	21	3	41	37	120								-0.015625	0.011719	0.945313
2019	8	21	3	41	37	160								-0.019531	0.007813	0.945313
2019	8	21	3	41	37	200								-0.015625	0.011719	0.945313
2019	8	21	3	41	37	240								-0.019531	0.011719	0.949219
2019	8	21	3	41	37	280								-0.015625	0.015625	0.945313
2019	8	21	3	41	37	320								-0.015625	0.011719	0.945313
2019	8	21	3	41	37	360								-0.015625	0.015625	0.945313
2019	8	21	3	41	37	400								-0.015625	0.011719	0.945313
2019	8	21	3	41	37	440								-0.015625	0.011719	0.945313
2019	8	21	3	41	37	480								-0.019531	0.011719	0.945313
2019	8	21	3	41	37	520								-0.015625	0.011719	0.945313
2019	8	21	3	41	37	560								-0.019531	0.011719	0.945313
2019	8	21	3	41	37	600								-0.019531	0.015625	0.945313
2019	8	21	3	41	37	640								-0.019531	0.011719	0.945313
2019	8	21	3	41	37	680								-0.015625	0.011719	0.945313
2019	8	21	3	41	37	720								-0.015625	0.011719	0.945313
2019	8	21	3	41	37	760								-0.015625	0.011719	0.945313
2019	8	21	3	41	37	800								-0.019531	0.007813	0.945313
2019	8	21	3	41	37	840								-0.019531	0.011719	0.945313
2019	8	21	3	41	37	880								-0.015625	0.011719	0.945313
2019	8	21	3	41	37	920								-0.019531	0.011719	0.945313
2019	8	21	3	41	37	960								-0.019531	0.015625	0.945313
2019	8	21	3	41	37	1000								-0.015625	0.011719	0.945313
2019	8	21	3	41	37	1040								-0.019531	0.011719	0.945313
2019	8	21	3	41	37	1080								-0.015625	0.007813	0.945313
2019	8	21	3	41	37	1120								-0.015625	0.011719	0.945313
2019	8	21	3	41	37	1160								-0.015625	0.007813	0.945313
2019	8	21	3	41	37	1200								-0.015625	0.015625	0.945313
2019	8	21	3	41	38	0	0	0	0	0.000000	0.000000	0.000000	NF	-0.019531	0.011719	0.945313	0.000000	0.000000	0.000000	34.500000	48.125000	-33.125000	-60.000000	516	1010.114502	1020.000000	34.630001	0.069368	-56.014488	sleeping	-1	-1	4.186685
2019	8	21	3	41	38	40								-0.015625	0.011719	0.949219
2019	8	21	3	41	38	80								-0.015625	0.011719	0.945313
2019	8	21	3	41	38	120								-0.015625	0.011719	0.945313
2019	8	21	3	41	38	160								-0.015625	0.011719	0.945313
2019	8	21	3	41	38	200								-0.015625	0.011719	0.945313
2019	8	21	3	41	38	240								-0.015625	0.011719	0.945313
2019	8	21	3	41	38	280								-0.015625	0.015625	0.945313
2019	8	21	3	41	38	320								-0.019531	0.011719	0.945313
2019	8	21	3	41	38	360								-0.015625	0.015625	0.949219
2019	8	21	3	41	38	400								-0.019531	0.011719	0.949219
2019	8	21	3	41	38	440								-0.015625	0.011719	0.945313
2019	8	21	3	41	38	480								-0.019531	0.007813	0.949219
2019	8	21	3	41	38	520								-0.015625	0.015625	0.945313
2019	8	21	3	41	38	560								-0.015625	0.011719	0.945313
2019	8	21	3	41	38	600								-0.019531	0.007813	0.945313
2019	8	21	3	41	38	640								-0.019531	0.011719	0.945313
2019	8	21	3	41	38	680								-0.015625	0.011719	0.945313
2019	8	21	3	41	38	720								-0.015625	0.015625	0.945313
2019	8	21	3	41	38	760								-0.015625	0.011719	0.945313
2019	8	21	3	41	38	800								-0.019531	0.011719	0.949219
2019	8	21	3	41	38	840								-0.015625	0.011719	0.945313
2019	8	21	3	41	38	880								-0.019531	0.011719	0.949219
2019	8	21	3	41	38	920								-0.019531	0.007813	0.949219
2019	8	21	3	41	38	960								-0.015625	0.011719	0.945313
2019	8	21	3	41	38	1000								-0.015625	0.007813	0.945313
2019	8	21	3	41	38	1040								-0.015625	0.011719	0.945313
2019	8	21	3	41	38	1080								-0.015625	0.011719	0.945313
2019	8	21	3	41	38	1120								-0.019531	0.011719	0.949219
2019	8	21	3	41	38	1160								-0.015625	0.011719	0.945313
2019	8	21	3	41	38	1200								-0.019531	0.015625	0.949219
2019	8	21	3	41	39	0	0	0	0	0.000000	0.000000	0.000000	NF	-0.019531	0.011719	0.945313	0.000000	0.000000	0.000000	34.500000	48.125000	-36.250000	-60.625000	516	1010.121826	1021.599976	34.619999	0.085224	-69.247772	sleeping	-1	-1	4.159231
2019	8	21	3	41	39	40								-0.015625	0.011719	0.945313
2019	8	21	3	41	39	80								-0.019531	0.011719	0.949219
2019	8	21	3	41	39	120								-0.015625	0.011719	0.945313
2019	8	21	3	41	39	160								-0.015625	0.011719	0.945313
2019	8	21	3	41	39	200								-0.019531	0.011719	0.945313
2019	8	21	3	41	39	240								-0.015625	0.011719	0.945313
2019	8	21	3	41	39	280								-0.019531	0.011719	0.945313
2019	8	21	3	41	39	320								-0.015625	0.011719	0.945313
2019	8	21	3	41	39	360								-0.015625	0.011719	0.945313
2019	8	21	3	41	39	400								-0.015625	0.011719	0.945313
2019	8	21	3	41	39	440								-0.015625	0.015625	0.945313
2019	8	21	3	41	39	480								-0.015625	0.007813	0.945313
2019	8	21	3	41	39	520								-0.015625	0.007813	0.949219
2019	8	21	3	41	39	560								-0.015625	0.011719	0.949219
2019	8	21	3	41	39	600								-0.019531	0.007813	0.949219
2019	8	21	3	41	39	640								-0.015625	0.011719	0.949219
2019	8	21	3	41	39	680								-0.019531	0.011719	0.945313
2019	8	21	3	41	39	720								-0.015625	0.011719	0.945313
2019	8	21	3	41	39	760								-0.015625	0.011719	0.949219
2019	8	21	3	41	39	800								-0.015625	0.011719	0.945313
2019	8	21	3	41	39	840								-0.015625	0.011719	0.945313
2019	8	21	3	41	39	880								-0.015625	0.011719	0.949219
2019	8	21	3	41	39	920								-0.019531	0.011719	0.945313
2019	8	21	3	41	39	960								-0.019531	0.011719	0.945313
2019	8	21	3	41	39	1000								-0.015625	0.007813	0.949219
2019	8	21	3	41	39	1040								-0.015625	0.011719	0.945313
2019	8	21	3	41	39	1080								-0.015625	0.011719	0.945313
2019	8	21	3	41	39	1120								-0.019531	0.015625	0.949219
2019	8	21	3	41	39	1160								-0.015625	0.011719	0.945313
2019	8	21	3	41	39	1200								-0.015625	0.011719	0.945313
2019	8	21	3	41	40	0	0	0	0	0.000000	0.000000	0.000000	NF	-0.015625	0.011719	0.945313	0.000000	0.000000	0.000000	34.500000	45.000000	-32.500000	-60.625000	517	1010.104736	1021.000000	34.630001	0.079278	-64.287384	sleeping	-1	-1	4.172958
2019	8	21	3	41	40	40								-0.015625	0.011719	0.945313
2019	8	21	3	41	40	80								-0.015625	0.011719	0.945313
2019	8	21	3	41	40	120								-0.019531	0.011719	0.945313
2019	8	21	3	41	40	160								-0.019531	0.011719	0.945313
2019	8	21	3	41	40	200								-0.015625	0.015625	0.945313
2019	8	21	3	41	40	240								-0.015625	0.011719	0.949219
2019	8	21	3	41	40	280								-0.015625	0.011719	0.945313
2019	8	21	3	41	40	320								-0.019531	0.007813	0.945313
2019	8	21	3	41	40	360								-0.015625	0.011719	0.949219
2019	8	21	3	41	40	400								-0.019531	0.011719	0.945313
2019	8	21	3	41	40	440								-0.015625	0.011719	0.945313
2019	8	21	3	41	40	480								-0.015625	0.011719	0.945313
2019	8	21	3	41	40	520								-0.019531	0.011719	0.949219
2019	8	21	3	41	40	560								-0.019531	0.011719	0.945313
2019	8	21	3	41	40	600								-0.015625	0.007813	0.945313
2019	8	21	3	41	40	640								-0.015625	0.007813	0.949219
2019	8	21	3	41	40	680								-0.015625	0.011719	0.945313
2019	8	21	3	41	40	720								-0.015625	0.011719	0.945313
2019	8	21	3	41	40	760								-0.015625	0.011719	0.949219
2019	8	21	3	41	40	800								-0.015625	0.011719	0.949219
2019	8	21	3	41	40	840								-0.015625	0.011719	0.945313
2019	8	21	3	41	40	880								-0.015625	0.011719	0.949219
2019	8	21	3	41	40	920								-0.015625	0.011719	0.945313
2019	8	21	3	41	40	960								-0.015625	0.011719	0.949219
2019	8	21	3	41	40	1000								-0.015625	0.011719	0.949219
2019	8	21	3	41	40	1040								-0.015625	0.011719	0.945313
2019	8	21	3	41	40	1080								-0.019531	0.015625	0.945313
2019	8	21	3	41	40	1120								-0.019531	0.015625	0.945313
2019	8	21	3	41	40	1160								-0.015625	0.011719	0.945313
2019	8	21	3	41	40	1200								-0.015625	0.011719	0.945313
2019	8	21	3	41	41	0	0	0	0	0.000000	0.000000	0.000000	NF	-0.015625	0.011719	0.945313	0.000000	0.000000	0.000000	34.500000	46.250000	-33.125000	-63.750000	518	1010.090576	1021.900024	34.639999	0.088197	-71.727585	sleeping	-1	-1	4.159231
2019	8	21	3	41	41	40								-0.015625	0.011719	0.945313
2019	8	21	3	41	41	80								-0.015625	0.011719	0.945313
2019	8	21	3	41	41	120								-0.015625	0.007813	0.949219
2019	8	21	3	41	41	160								-0.015625	0.011719	0.949219
2019	8	21	3	41	41	200								-0.015625	0.011719	0.945313
2019	8	21	3	41	41	240								-0.015625	0.011719	0.949219
2019	8	21	3	41	41	280								-0.015625	0.011719	0.945313
2019	8	21	3	41	41	320								-0.015625	0.011719	0.949219
2019	8	21	3	41	41	360								-0.015625	0.011719	0.949219
2019	8	21	3	41	41	400								-0.019531	0.011719	0.949219
2019	8	21	3	41	41	440								-0.015625	0.011719	0.949219
2019	8	21	3	41	41	480								-0.015625	0.011719	0.949219
2019	8	21	3	41	41	520								-0.015625	0.007813	0.945313
2019	8	21	3	41	41	560								-0.019531	0.011719	0.945313
2019	8	21	3	41	41	600								-0.019531	0.015625	0.945313
2019	8	21	3	41	41	640								-0.019531	0.015625	0.945313
2019	8	21	3	41	41	680								-0.015625	0.015625	0.949219
2019	8	21	3	41	41	720								-0.015625	0.011719	0.945313
2019	8	21	3	41	41	760								-0.015625	0.007813	0.945313
2019	8	21	3	41	41	800								-0.015625	0.011719	0.945313
2019	8	21	3	41	41	840								-0.015625	0.011719	0.949219
2019	8	21	3	41	41	880								-0.015625	0.011719	0.945313
2019	8	21	3	41	41	920								-0.015625	0.011719	0.945313
2019	8	21	3	41	41	960								-0.019531	0.011719	0.945313
2019	8	21	3	41	41	1000								-0.019531	0.011719	0.945313
2019	8	21	3	41	41	1040								-0.019531	0.011719	0.949219
2019	8	21	3	41	41	1080								-0.015625	0.011719	0.945313
2019	8	21	3	41	41	1120								-0.015625	0.011719	0.945313
2019	8	21	3	41	41	1160								-0.015625	0.011719	0.945313
2019	8	21	3	41	41	1200								-0.015625	0.011719	0.945313
2019	8	21	3	41	42	0	0	0	0	0.000000	0.000000	0.000000	NF	-0.015625	0.011719	0.945313	0.000000	0.000000	0.000000	34.500000	45.625000	-36.250000	-60.000000	520	1010.099365	1026.199951	34.639999	0.130808	-107.200592	sleeping	-1	-1	4.172958
2019	8	21	3	41	42	40								-0.015625	0.011719	0.949219
2019	8	21	3	41	42	80								-0.015625	0.007813	0.945313
2019	8	21	3	41	42	120								-0.015625	0.011719	0.945313
2019	8	21	3	41	42	160								-0.015625	0.011719	0.945313
2019	8	21	3	41	42	200								-0.015625	0.011719	0.945313
2019	8	21	3	41	42	240								-0.015625	0.011719	0.945313
2019	8	21	3	41	42	280								-0.015625	0.011719	0.945313
2019	8	21	3	41	42	320								-0.015625	0.011719	0.945313
2019	8	21	3	41	42	360								-0.015625	0.015625	0.945313
2019	8	21	3	41	42	400								-0.015625	0.011719	0.949219
2019	8	21	3	41	42	440								-0.015625	0.011719	0.945313
2019	8	21	3	41	42	480								-0.019531	0.011719	0.941406
2019	8	21	3	41	42	520								-0.015625	0.011719	0.949219
2019	8	21	3	41	42	560								-0.015625	0.011719	0.945313
2019	8	21	3	41	42	600								-0.019531	0.011719	0.945313
2019	8	21	3	41	42	640								-0.015625	0.011719	0.945313
2019	8	21	3	41	42	680								-0.015625	0.011719	0.945313
2019	8	21	3	41	42	720								-0.015625	0.011719	0.949219
2019	8	21	3	41	42	760								-0.019531	0.011719	0.949219
2019	8	21	3	41	42	800								-0.015625	0.011719	0.945313
2019	8	21	3	41	42	840								-0.015625	0.011719	0.949219
2019	8	21	3	41	42	880								-0.019531	0.007813	0.949219
2019	8	21	3	41	42	920								-0.019531	0.011719	0.949219
2019	8	21	3	41	42	960								-0.015625	0.011719	0.949219
2019	8	21	3	41	42	1000								-0.019531	0.007813	0.945313
2019	8	21	3	41	42	1040								-0.015625	0.011719	0.945313
2019	8	21	3	41	42	1080								-0.015625	0.011719	0.945313
2019	8	21	3	41	42	1120								-0.019531	0.011719	0.945313
2019	8	21	3	41	42	1160								-0.015625	0.011719	0.945313
2019	8	21	3	41	42	1200								-0.015625	0.011719	0.945313
2019	8	21	3	41	43	0	0	0	0	0.000000	0.000000	0.000000	NF	-0.015625	0.011719	0.945313	0.000000	0.000000	0.000000	34.500000	45.000000	-35.625000	-61.250000	520	1010.126465	1020.400024	34.650002	0.073332	-59.324638	sleeping	-1	-1	4.166095
2019	8	21	3	41	43	40								-0.015625	0.011719	0.945313
2019	8	21	3	41	43	80								-0.015625	0.007813	0.945313
2019	8	21	3	41	43	120								-0.015625	0.007813	0.949219
2019	8	21	3	41	43	160								-0.015625	0.011719	0.945313
2019	8	21	3	41	43	200								-0.015625	0.011719	0.945313
2019	8	21	3	41	43	240								-0.015625	0.011719	0.949219
2019	8	21	3	41	43	280								-0.015625	0.011719	0.945313
2019	8	21	3	41	43	320								-0.015625	0.011719	0.945313
2019	8	21	3	41	43	360								-0.015625	0.011719	0.945313
2019	8	21	3	41	43	400								-0.015625	0.011719	0.945313
2019	8	21	3	41	43	440								-0.015625	0.007813	0.945313
2019	8	21	3	41	43	480								-0.015625	0.011719	0.945313
2019	8	21	3	41	43	520								-0.015625	0.007813	0.949219
2019	8	21	3	41	43	560								-0.015625	0.011719	0.949219
2019	8	21	3	41	43	600								-0.015625	0.007813	0.945313
2019	8	21	3	41	43	640								-0.015625	0.007813	0.949219
2019	8	21	3	41	43	680								-0.019531	0.011719	0.949219
2019	8	21	3	41	43	720								-0.015625	0.011719	0.945313
2019	8	21	3	41	43	760								-0.015625	0.011719	0.945313
2019	8	21	3	41	43	800								-0.015625	0.007813	0.945313
2019	8	21	3	41	43	840								-0.019531	0.007813	0.945313
2019	8	21	3	41	43	880								-0.019531	0.011719	0.949219
2019	8	21	3	41	43	920								-0.015625	0.011719	0.949219
2019	8	21	3	41	43	960								-0.015625	0.011719	0.945313
2019	8	21	3	41	43	1000								-0.015625	0.011719	0.949219
2019	8	21	3	41	43	1040								-0.015625	0.011719	0.945313
2019	8	21	3	41	43	1080								-0.015625	0.011719	0.945313
2019	8	21	3	41	43	1120								-0.015625	0.011719	0.945313
2019	8	21	3	41	43	1160								-0.015625	0.011719	0.945313
2019	8	21	3	41	43	1200								-0.015625	0.011719	0.945313
2019	8	21	3	41	44	0	0	0	0	0.000000	0.000000	0.000000	NF	-0.015625	0.011719	0.945313	0.000000	0.000000	0.000000	34.500000	50.625000	-31.250000	-58.125000	520	1010.125488	1022.599976	34.669998	0.095134	-77.510185	sleeping	-1	-1	4.159231
2019	8	21	3	41	44	40								-0.019531	0.007813	0.949219
2019	8	21	3	41	44	80								-0.015625	0.007813	0.945313
2019	8	21	3	41	44	120								-0.019531	0.011719	0.945313
2019	8	21	3	41	44	160								-0.019531	0.007813	0.945313
2019	8	21	3	41	44	200								-0.015625	0.011719	0.945313
2019	8	21	3	41	44	240								-0.015625	0.011719	0.945313
2019	8	21	3	41	44	280								-0.015625	0.007813	0.945313
2019	8	21	3	41	44	320								-0.019531	0.011719	0.945313
2019	8	21	3	41	44	360								-0.015625	0.011719	0.945313
2019	8	21	3	41	44	400								-0.015625	0.011719	0.945313
2019	8	21	3	41	44	440								-0.015625	0.011719	0.945313
2019	8	21	3	41	44	480								-0.015625	0.015625	0.945313
2019	8	21	3	41	44	520								-0.015625	0.015625	0.945313
2019	8	21	3	41	44	560								-0.019531	0.007813	0.949219
2019	8	21	3	41	44	600								-0.019531	0.007813	0.945313
2019	8	21	3	41	44	640								-0.015625	0.011719	0.945313
2019	8	21	3	41	44	680								-0.015625	0.011719	0.945313
2019	8	21	3	41	44	720								-0.019531	0.011719	0.949219
2019	8	21	3	41	44	760								-0.015625	0.007813	0.945313
2019	8	21	3	41	44	800								-0.015625	0.011719	0.945313
2019	8	21	3	41	44	840								-0.015625	0.011719	0.945313
2019	8	21	3	41	44	880								-0.015625	0.011719	0.949219
2019	8	21	3	41	44	920								-0.015625	0.011719	0.945313
2019	8	21	3	41	44	960								-0.015625	0.011719	0.945313
2019	8	21	3	41	44	1000								-0.015625	0.015625	0.945313
2019	8	21	3	41	44	1040								-0.019531	0.007813	0.945313
2019	8	21	3	41	44	1080								-0.019531	0.011719	0.945313
2019	8	21	3	41	44	1120								-0.015625	0.011719	0.945313
2019	8	21	3	41	44	1160								-0.015625	0.011719	0.949219
2019	8	21	3	41	44	1200								-0.015625	0.011719	0.945313
2019	8	21	3	41	45	0	0	0	0	0.000000	0.000000	0.000000	NF	-0.015625	0.011719	0.945313	0.000000	0.000000	0.000000	34.500000	45.625000	-35.000000	-68.125000	521	1010.088135	1020.599976	34.650002	0.075314	-60.978813	sleeping	-1	-1	4.166095
2019	8	21	3	41	45	40								-0.015625	0.007813	0.945313
2019	8	21	3	41	45	80								-0.015625	0.011719	0.945313
2019	8	21	3	41	45	120								-0.015625	0.011719	0.949219
2019	8	21	3	41	45	160								-0.015625	0.011719	0.945313
2019	8	21	3	41	45	200								-0.015625	0.011719	0.945313
2019	8	21	3	41	45	240								-0.019531	0.015625	0.945313
2019	8	21	3	41	45	280								-0.015625	0.011719	0.945313
2019	8	21	3	41	45	320								-0.015625	0.011719	0.945313
2019	8	21	3	41	45	360								-0.015625	0.011719	0.945313
2019	8	21	3	41	45	400								-0.015625	0.015625	0.945313
2019	8	21	3	41	45	440								-0.015625	0.007813	0.945313
2019	8	21	3	41	45	480								-0.015625	0.011719	0.945313
2019	8	21	3	41	45	520								-0.015625	0.011719	0.949219
2019	8	21	3	41	45	560								-0.019531	0.011719	0.945313
2019	8	21	3	41	45	600								-0.015625	0.011719	0.945313
2019	8	21	3	41	45	640								-0.019531	0.011719	0.949219
2019	8	21	3	41	45	680								-0.015625	0.011719	0.945313
2019	8	21	3	41	45	720								-0.019531	0.011719	0.945313
2019	8	21	3	41	45	760								-0.015625	0.007813	0.945313
2019	8	21	3	41	45	800								-0.015625	0.007813	0.945313
2019	8	21	3	41	45	840								-0.015625	0.015625	0.945313
2019	8	21	3	41	45	880								-0.015625	0.011719	0.945313
2019	8	21	3	41	45	920								-0.019531	0.011719	0.945313
2019	8	21	3	41	45	960								-0.015625	0.011719	0.949219
2019	8	21	3	41	45	1000								-0.015625	0.011719	0.945313
2019	8	21	3	41	45	1040								-0.019531	0.011719	0.949219
2019	8	21	3	41	45	1080								-0.015625	0.011719	0.945313
2019	8	21	3	41	45	1120								-0.015625	0.011719	0.949219
2019	8	21	3	41	45	1160								-0.015625	0.011719	0.949219
2019	8	21	3	41	45	1200								-0.015625	0.011719	0.949219
2019	8	21	3	41	46	0	0	0	0	0.000000	0.000000	0.000000	NF	-0.015625	0.011719	0.945313	0.000000	0.000000	0.000000	34.000000	44.375000	-33.750000	-53.125000	521	1010.098389	1023.599976	34.639999	0.105044	-85.766052	sleeping	-1	-1	4.172958
2019	8	21	3	41	46	40								-0.015625	0.011719	0.949219
2019	8	21	3	41	46	80								-0.015625	0.011719	0.945313
2019	8	21	3	41	46	120								-0.015625	0.015625	0.945313
2019	8	21	3	41	46	160								-0.019531	0.007813	0.945313
2019	8	21	3	41	46	200								-0.015625	0.011719	0.949219
2019	8	21	3	41	46	240								-0.015625	0.007813	0.949219
2019	8	21	3	41	46	280								-0.019531	0.011719	0.949219
2019	8	21	3	41	46	320								-0.015625	0.015625	0.945313
2019	8	21	3	41	46	360								-0.019531	0.011719	0.945313
2019	8	21	3	41	46	400								-0.015625	0.011719	0.945313
2019	8	21	3	41	46	440								-0.015625	0.011719	0.945313
2019	8	21	3	41	46	480								-0.019531	0.007813	0.949219
2019	8	21	3	41	46	520								-0.015625	0.011719	0.949219
2019	8	21	3	41	46	560								-0.015625	0.015625	0.945313
2019	8	21	3	41	46	600								-0.015625	0.011719	0.945313
2019	8	21	3	41	46	640								-0.015625	0.011719	0.949219
2019	8	21	3	41	46	680								-0.019531	0.011719	0.945313
2019	8	21	3	41	46	720								-0.015625	0.011719	0.945313
2019	8	21	3	41	46	760								-0.019531	0.011719	0.945313
2019	8	21	3	41	46	800								-0.015625	0.015625	0.945313
2019	8	21	3	41	46	840								-0.015625	0.011719	0.945313
2019	8	21	3	41	46	880								-0.015625	0.011719	0.945313
2019	8	21	3	41	46	920								-0.015625	0.011719	0.949219
2019	8	21	3	41	46	960								-0.019531	0.011719	0.945313
2019	8	21	3	41	46	1000								-0.015625	0.011719	0.949219
2019	8	21	3	41	46	1040								-0.019531	0.011719	0.945313
2019	8	21	3	41	46	1080								-0.015625	0.011719	0.949219
2019	8	21	3	41	46	1120								-0.019531	0.007813	0.945313
2019	8	21	3	41	46	1160								-0.015625	0.011719	0.945313
2019	8	21	3	41	46	1200								-0.015625	0.011719	0.949219
2019	8	21	3	41	47	0	0	0	0	0.000000	0.000000	0.000000	NF	-0.015625	0.015625	0.949219	0.000000	0.000000	0.000000	34.000000	49.375000	-36.875000	-59.375000	519	1010.149658	1021.700012	34.630001	0.086215	-70.074615	sleeping	-1	-1	4.152368
2019	8	21	3	41	47	40								-0.019531	0.011719	0.949219
2019	8	21	3	41	47	80								-0.015625	0.011719	0.945313
2019	8	21	3	41	47	120								-0.019531	0.011719	0.945313
2019	8	21	3	41	47	160								-0.019531	0.011719	0.945313
2019	8	21	3	41	47	200								-0.015625	0.011719	0.945313
2019	8	21	3	41	47	240								-0.015625	0.011719	0.945313
2019	8	21	3	41	47	280								-0.015625	0.011719	0.949219
2019	8	21	3	41	47	320								-0.019531	0.011719	0.949219
2019	8	21	3	41	47	360								-0.015625	0.011719	0.945313
2019	8	21	3	41	47	400								-0.019531	0.011719	0.945313
2019	8	21	3	41	47	440								-0.015625	0.011719	0.945313
2019	8	21	3	41	47	480								-0.015625	0.011719	0.945313
2019	8	21	3	41	47	520								-0.015625	0.011719	0.949219
2019	8	21	3	41	47	560								-0.015625	0.007813	0.945313
2019	8	21	3	41	47	600								-0.019531	0.011719	0.945313
2019	8	21	3	41	47	640								-0.015625	0.011719	0.945313
2019	8	21	3	41	47	680								-0.015625	0.011719	0.949219
2019	8	21	3	41	47	720								-0.015625	0.007813	0.949219
2019	8	21	3	41	47	760								-0.015625	0.011719	0.949219
2019	8	21	3	41	47	800								-0.015625	0.011719	0.945313
2019	8	21	3	41	47	840								-0.015625	0.011719	0.949219
2019	8	21	3	41	47	880								-0.015625	0.011719	0.945313
2019	8	21	3	41	47	920								-0.015625	0.011719	0.945313
2019	8	21	3	41	47	960								-0.015625	0.011719	0.945313
2019	8	21	3	41	47	1000								-0.015625	0.011719	0.949219
2019	8	21	3	41	47	1040								-0.019531	0.007813	0.945313
2019	8	21	3	41	47	1080								-0.015625	0.007813	0.945313
2019	8	21	3	41	47	1120								-0.015625	0.011719	0.945313
2019	8	21	3	41	47	1160								-0.015625	0.011719	0.945313
2019	8	21	3	41	47	1200								-0.019531	0.011719	0.945313
2019	8	21	3	41	48	0	0	0	0	0.000000	0.000000	0.000000	NF	-0.019531	0.011719	0.945313	0.000000	0.000000	0.000000	34.000000	46.875000	-33.750000	-64.375000	520	1010.095459	1023.500000	34.610001	0.104053	-84.940964	sleeping	-1	-1	4.186685
2019	8	21	3	41	48	40								-0.015625	0.015625	0.945313
2019	8	21	3	41	48	80								-0.015625	0.011719	0.945313
2019	8	21	3	41	48	120								-0.015625	0.011719	0.949219
2019	8	21	3	41	48	160								-0.015625	0.007813	0.945313
2019	8	21	3	41	48	200								-0.015625	0.011719	0.945313
2019	8	21	3	41	48	240								-0.019531	0.011719	0.945313
2019	8	21	3	41	48	280								-0.015625	0.007813	0.945313
2019	8	21	3	41	48	320								-0.015625	0.011719	0.949219
2019	8	21	3	41	48	360								-0.015625	0.011719	0.945313
2019	8	21	3	41	48	400								-0.015625	0.011719	0.945313
2019	8	21	3	41	48	440								-0.015625	0.011719	0.945313
2019	8	21	3	41	48	480								-0.015625	0.015625	0.945313
2019	8	21	3	41	48	520								-0.015625	0.007813	0.949219
2019	8	21	3	41	48	560								-0.015625	0.011719	0.949219
2019	8	21	3	41	48	600								-0.015625	0.011719	0.945313
2019	8	21	3	41	48	640								-0.015625	0.011719	0.945313
2019	8	21	3	41	48	680								-0.015625	0.007813	0.945313
2019	8	21	3	41	48	720								-0.015625	0.011719	0.945313
2019	8	21	3	41	48	760								-0.015625	0.011719	0.945313
2019	8	21	3	41	48	800								-0.015625	0.011719	0.945313
2019	8	21	3	41	48	840								-0.015625	0.011719	0.945313
2019	8	21	3	41	48	880								-0.015625	0.011719	0.945313
2019	8	21	3	41	48	920								-0.015625	0.007813	0.945313
2019	8	21	3	41	48	960								-0.019531	0.011719	0.945313
2019	8	21	3	41	48	1000								-0.019531	0.007813	0.949219
2019	8	21	3	41	48	1040								-0.019531	0.011719	0.945313
2019	8	21	3	41	48	1080								-0.015625	0.011719	0.949219
2019	8	21	3	41	48	1120								-0.015625	0.011719	0.945313
2019	8	21	3	41	48	1160								-0.019531	0.011719	0.945313
2019	8	21	3	41	48	1200								-0.015625	0.011719	0.949219
2019	8	21	3	41	49	0	0	0	0	0.000000	0.000000	0.000000	NF	-0.015625	0.011719	0.945313	0.000000	0.000000	0.000000	34.000000	45.000000	-34.375000	-60.000000	520	1010.126709	1022.500000	34.619999	0.094143	-76.684441	sleeping	-1	-1	4.172958
2019	8	21	3	41	49	40								-0.015625	0.011719	0.945313
2019	8	21	3	41	49	80								-0.015625	0.011719	0.945313
2019	8	21	3	41	49	120								-0.015625	0.011719	0.949219
2019	8	21	3	41	49	160								-0.015625	0.011719	0.949219
2019	8	21	3	41	49	200								-0.015625	0.011719	0.949219
2019	8	21	3	41	49	240								-0.015625	0.011719	0.945313
2019	8	21	3	41	49	280								-0.015625	0.007813	0.949219
2019	8	21	3	41	49	320								-0.015625	0.011719	0.949219
2019	8	21	3	41	49	360								-0.019531	0.011719	0.949219
2019	8	21	3	41	49	400								-0.015625	0.011719	0.945313
2019	8	21	3	41	49	440								-0.019531	0.011719	0.945313
2019	8	21	3	41	49	480								-0.015625	0.011719	0.949219
2019	8	21	3	41	49	520								-0.019531	0.011719	0.949219
2019	8	21	3	41	49	560								-0.015625	0.011719	0.945313
2019	8	21	3	41	49	600								-0.015625	0.011719	0.945313
2019	8	21	3	41	49	640								-0.015625	0.011719	0.945313
2019	8	21	3	41	49	680								-0.015625	0.015625	0.945313
2019	8	21	3	41	49	720								-0.015625	0.011719	0.945313
2019	8	21	3	41	49	760								-0.015625	0.011719	0.949219
2019	8	21	3	41	49	800								-0.015625	0.007813	0.945313
2019	8	21	3	41	49	840								-0.015625	0.011719	0.945313
2019	8	21	3	41	49	880								-0.015625	0.011719	0.945313
2019	8	21	3	41	49	920								-0.019531	0.011719	0.945313
2019	8	21	3	41	49	960								-0.019531	0.011719	0.945313
2019	8	21	3	41	49	1000								-0.015625	0.011719	0.945313
2019	8	21	3	41	49	1040								-0.015625	0.011719	0.945313
2019	8	21	3	41	49	1080								-0.015625	0.011719	0.945313
2019	8	21	3	41	49	1120								-0.015625	0.011719	0.949219
2019	8	21	3	41	49	1160								-0.015625	0.011719	0.945313
2019	8	21	3	41	49	1200								-0.015625	0.011719	0.945313
2019	8	21	3	41	50	0	0	0	0	0.000000	0.000000	0.000000	NF	-0.019531	0.011719	0.949219	0.000000	0.000000	0.000000	34.000000	45.625000	-33.750000	-63.125000	523	1010.119141	1022.000000	34.610001	0.089188	-72.553726	sleeping	-1	-1	4.145504
2019	8	21	3	41	50	40								-0.015625	0.011719	0.945313
2019	8	21	3	41	50	80								-0.019531	0.011719	0.949219
2019	8	21	3	41	50	120								-0.015625	0.011719	0.945313
2019	8	21	3	41	50	160								-0.015625	0.011719	0.945313
2019	8	21	3	41	50	200								-0.015625	0.011719	0.945313
2019	8	21	3	41	50	240								-0.019531	0.011719	0.949219
2019	8	21	3	41	50	280								-0.015625	0.011719	0.945313
2019	8	21	3	41	50	320								-0.015625	0.007813	0.949219
2019	8	21	3	41	50	360								-0.015625	0.011719	0.949219
2019	8	21	3	41	50	400								-0.015625	0.011719	0.945313
2019	8	21	3	41	50	440								-0.019531	0.011719	0.945313
2019	8	21	3	41	50	480								-0.015625	0.011719	0.945313
2019	8	21	3	41	50	520								-0.019531	0.007813	0.945313
2019	8	21	3	41	50	560								-0.015625	0.007813	0.945313
2019	8	21	3	41	50	600								-0.015625	0.011719	0.945313
2019	8	21	3	41	50	640								-0.015625	0.011719	0.949219
2019	8	21	3	41	50	680								-0.019531	0.011719	0.949219
2019	8	21	3	41	50	720								-0.015625	0.011719	0.945313
2019	8	21	3	41	50	760								-0.019531	0.011719	0.945313
2019	8	21	3	41	50	800								-0.019531	0.007813	0.945313
2019	8	21	3	41	50	840								-0.015625	0.011719	0.945313
2019	8	21	3	41	50	880								-0.015625	0.011719	0.945313
2019	8	21	3	41	50	920								-0.019531	0.011719	0.945313
2019	8	21	3	41	50	960								-0.015625	0.011719	0.945313
2019	8	21	3	41	50	1000								-0.015625	0.007813	0.945313
2019	8	21	3	41	50	1040								-0.019531	0.011719	0.945313
2019	8	21	3	41	50	1080								-0.015625	0.011719	0.945313
2019	8	21	3	41	50	1120								-0.015625	0.011719	0.949219
2019	8	21	3	41	50	1160								-0.015625	0.011719	0.945313
2019	8	21	3	41	50	1200								-0.015625	0.007813	0.945313
2019	8	21	3	41	51	0	0	0	0	0.000000	0.000000	0.000000	NF	-0.019531	0.007813	0.945313	0.000000	0.000000	0.000000	34.000000	45.625000	-36.250000	-66.250000	526	1010.111328	1022.799988	34.639999	0.097116	-79.161980	sleeping	-1	-1	4.166095
2019	8	21	3	41	51	40								-0.015625	0.011719	0.945313
2019	8	21	3	41	51	80								-0.015625	0.011719	0.945313
2019	8	21	3	41	51	120								-0.015625	0.011719	0.945313
2019	8	21	3	41	51	160								-0.015625	0.011719	0.945313
2019	8	21	3	41	51	200								-0.015625	0.007813	0.945313
2019	8	21	3	41	51	240								-0.015625	0.007813	0.949219
2019	8	21	3	41	51	280								-0.015625	0.011719	0.949219
2019	8	21	3	41	51	320								-0.015625	0.011719	0.945313
2019	8	21	3	41	51	360								-0.019531	0.011719	0.945313
2019	8	21	3	41	51	400								-0.019531	0.011719	0.945313
2019	8	21	3	41	51	440								-0.015625	0.011719	0.945313
2019	8	21	3	41	51	480								-0.015625	0.011719	0.945313
2019	8	21	3	41	51	520								-0.015625	0.011719	0.945313
2019	8	21	3	41	51	560								-0.015625	0.011719	0.945313
2019	8	21	3	41	51	600								-0.015625	0.011719	0.945313
2019	8	21	3	41	51	640								-0.015625	0.011719	0.945313
2019	8	21	3	41	51	680								-0.019531	0.007813	0.949219
2019	8	21	3	41	51	720								-0.015625	0.011719	0.949219
2019	8	21	3	41	51	760								-0.015625	0.011719	0.945313
2019	8	21	3	41	51	800								-0.015625	0.011719	0.945313
2019	8	21	3	41	51	840								-0.019531	0.011719	0.945313
2019	8	21	3	41	51	880								-0.019531	0.011719	0.945313
2019	8	21	3	41	51	920								-0.019531	0.011719	0.945313
2019	8	21	3	41	51	960								-0.015625	0.011719	0.949219
2019	8	21	3	41	51	1000								-0.019531	0.011719	0.941406
2019	8	21	3	41	51	1040								-0.015625	0.011719	0.945313
2019	8	21	3	41	51	1080								-0.015625	0.011719	0.949219
2019	8	21	3	41	51	1120								-0.015625	0.007813	0.945313
2019	8	21	3	41	51	1160								-0.015625	0.011719	0.945313
2019	8	21	3	41	51	1200								-0.015625	0.011719	0.945313
2019	8	21	3	41	52	0	0	0	0	0.000000	0.000000	0.000000	NF	-0.015625	0.011719	0.949219	0.000000	0.000000	0.000000	34.000000	47.500000	-35.000000	-58.750000	528	1010.099609	1022.200012	34.619999	0.091170	-74.206306	sleeping	-1	-1	4.179821
2019	8	21	3	41	52	40								-0.019531	0.011719	0.945313
2019	8	21	3	41	52	80								-0.019531	0.011719	0.945313
2019	8	21	3	41	52	120								-0.015625	0.011719	0.945313
2019	8	21	3	41	52	160								-0.015625	0.011719	0.945313
2019	8	21	3	41	52	200								-0.015625	0.011719	0.945313
2019	8	21	3	41	52	240								-0.015625	0.007813	0.945313
2019	8	21	3	41	52	280								-0.015625	0.007813	0.945313
2019	8	21	3	41	52	320								-0.019531	0.015625	0.945313
2019	8	21	3	41	52	360								-0.015625	0.011719	0.945313
2019	8	21	3	41	52	400								-0.015625	0.011719	0.945313
2019	8	21	3	41	52	440								-0.019531	0.007813	0.945313
2019	8	21	3	41	52	480								-0.019531	0.011719	0.945313
2019	8	21	3	41	52	520								-0.019531	0.007813	0.949219
2019	8	21	3	41	52	560								-0.015625	0.011719	0.945313
2019	8	21	3	41	52	600								-0.015625	0.015625	0.949219
2019	8	21	3	41	52	640								-0.015625	0.007813	0.949219
2019	8	21	3	41	52	680								-0.015625	0.011719	0.945313
2019	8	21	3	41	52	720								-0.015625	0.011719	0.945313
2019	8	21	3	41	52	760								-0.015625	0.011719	0.945313
2019	8	21	3	41	52	800								-0.015625	0.007813	0.949219
2019	8	21	3	41	52	840								-0.015625	0.011719	0.945313
2019	8	21	3	41	52	880								-0.015625	0.011719	0.945313
2019	8	21	3	41	52	920								-0.015625	0.011719	0.949219
2019	8	21	3	41	52	960								-0.015625	0.011719	0.945313
2019	8	21	3	41	52	1000								-0.015625	0.011719	0.945313
2019	8	21	3	41	52	1040								-0.015625	0.011719	0.945313
2019	8	21	3	41	52	1080								-0.019531	0.011719	0.945313
2019	8	21	3	41	52	1120								-0.015625	0.011719	0.945313
2019	8	21	3	41	52	1160								-0.019531	0.011719	0.945313
2019	8	21	3	41	52	1200								-0.015625	0.011719	0.945313
2019	8	21	3	41	53	0	0	0	0	0.000000	0.000000	0.000000	NF	-0.015625	0.011719	0.949219	0.000000	0.000000	0.000000	34.000000	45.000000	-33.750000	-60.000000	529	1010.084229	1023.200012	34.610001	0.101080	-82.464790	sleeping	-1	-1	4.179821
2019	8	21	3	41	53	40								-0.015625	0.011719	0.945313
2019	8	21	3	41	53	80								-0.015625	0.011719	0.945313
2019	8	21	3	41	53	120								-0.015625	0.007813	0.945313
2019	8	21	3	41	53	160								-0.019531	0.011719	0.945313
2019	8	21	3	41	53	200								-0.015625	0.011719	0.945313
2019	8	21	3	41	53	240								-0.015625	0.011719	0.945313
2019	8	21	3	41	53	280								-0.015625	0.015625	0.945313
2019	8	21	3	41	53	320								-0.019531	0.011719	0.945313
2019	8	21	3	41	53	360								-0.015625	0.011719	0.945313
2019	8	21	3	41	53	400								-0.019531	0.011719	0.949219
2019	8	21	3	41	53	440								-0.015625	0.011719	0.945313
2019	8	21	3	41	53	480								-0.015625	0.011719	0.945313
2019	8	21	3	41	53	520								-0.015625	0.011719	0.945313
2019	8	21	3	41	53	560								-0.015625	0.011719	0.945313
2019	8	21	3	41	53	600								-0.015625	0.011719	0.945313
2019	8	21	3	41	53	640								-0.015625	0.011719	0.949219
2019	8	21	3	41	53	680								-0.015625	0.011719	0.945313
2019	8	21	3	41	53	720								-0.015625	0.011719	0.945313
2019	8	21	3	41	53	760								-0.015625	0.011719	0.945313
2019	8	21	3	41	53	800								-0.015625	0.007813	0.945313
2019	8	21	3	41	53	840								-0.015625	0.015625	0.949219
2019	8	21	3	41	53	880								-0.015625	0.011719	0.945313
2019	8	21	3	41	53	920								-0.015625	0.011719	0.945313
2019	8	21	3	41	53	960								-0.019531	0.011719	0.949219
2019	8	21	3	41	53	1000								-0.015625	0.011719	0.949219
2019	8	21	3	41	53	1040								-0.019531	0.011719	0.945313
2019	8	21	3	41	53	1080								-0.015625	0.011719	0.945313
2019	8	21	3	41	53	1120								-0.019531	0.011719	0.945313
2019	8	21	3	41	53	1160								-0.015625	0.011719	0.945313
2019	8	21	3	41	53	1200								-0.015625	0.011719	0.949219
2019	8	21	3	41	54	0	0	0	0	0.000000	0.000000	0.000000	NF	-0.019531	0.015625	0.949219	0.000000	0.000000	0.000000	34.000000	47.500000	-33.750000	-60.000000	529	1010.116211	1023.500000	34.630001	0.104053	-84.940964	sleeping	-1	-1	4.159231
2019	8	21	3	41	54	40								-0.015625	0.011719	0.945313
2019	8	21	3	41	54	80								-0.015625	0.015625	0.945313
2019	8	21	3	41	54	120								-0.015625	0.011719	0.949219
2019	8	21	3	41	54	160								-0.019531	0.011719	0.945313
2019	8	21	3	41	54	200								-0.015625	0.011719	0.949219
2019	8	21	3	41	54	240								-0.015625	0.011719	0.945313
2019	8	21	3	41	54	280								-0.015625	0.011719	0.945313
2019	8	21	3	41	54	320								-0.015625	0.011719	0.945313
2019	8	21	3	41	54	360								-0.015625	0.007813	0.945313
2019	8	21	3	41	54	400								-0.015625	0.011719	0.945313
2019	8	21	3	41	54	440								-0.015625	0.011719	0.949219
2019	8	21	3	41	54	480								-0.019531	0.011719	0.945313
2019	8	21	3	41	54	520								-0.015625	0.011719	0.949219
2019	8	21	3	41	54	560								-0.015625	0.011719	0.945313
2019	8	21	3	41	54	600								-0.015625	0.011719	0.949219
2019	8	21	3	41	54	640								-0.015625	0.011719	0.945313
2019	8	21	3	41	54	680								-0.019531	0.011719	0.945313
2019	8	21	3	41	54	720								-0.015625	0.011719	0.945313
2019	8	21	3	41	54	760								-0.015625	0.011719	0.945313
2019	8	21	3	41	54	800								-0.019531	0.011719	0.945313
2019	8	21	3	41	54	840								-0.015625	0.011719	0.949219
2019	8	21	3	41	54	880								-0.019531	0.011719	0.949219
2019	8	21	3	41	54	920								-0.019531	0.011719	0.945313
2019	8	21	3	41	54	960								-0.015625	0.011719	0.945313
2019	8	21	3	41	54	1000								-0.015625	0.011719	0.945313
2019	8	21	3	41	54	1040								-0.015625	0.011719	0.945313
2019	8	21	3	41	54	1080								-0.015625	0.007813	0.945313
2019	8	21	3	41	54	1120								-0.015625	0.011719	0.945313
2019	8	21	3	41	54	1160								-0.015625	0.011719	0.949219
2019	8	21	3	41	54	1200								-0.019531	0.011719	0.945313
2019	8	21	3	41	55	0	0	0	0	0.000000	0.000000	0.000000	NF	-0.015625	0.011719	0.945313	0.000000	0.000000	0.000000	34.000000	47.500000	-32.500000	-53.125000	529	1010.099365	1024.099976	34.619999	0.109999	-89.891541	sleeping	-1	-1	4.152368
2019	8	21	3	41	55	40								-0.015625	0.011719	0.945313
2019	8	21	3	41	55	80								-0.015625	0.011719	0.949219
2019	8	21	3	41	55	120								-0.015625	0.007813	0.945313
2019	8	21	3	41	55	160								-0.015625	0.015625	0.945313
2019	8	21	3	41	55	200								-0.015625	0.007813	0.945313
2019	8	21	3	41	55	240								-0.015625	0.007813	0.945313
2019	8	21	3	41	55	280								-0.015625	0.011719	0.949219
2019	8	21	3	41	55	320								-0.019531	0.011719	0.945313
2019	8	21	3	41	55	360								-0.015625	0.015625	0.945313
2019	8	21	3	41	55	400								-0.015625	0.011719	0.945313
2019	8	21	3	41	55	440								-0.015625	0.011719	0.945313
2019	8	21	3	41	55	480								-0.015625	0.011719	0.945313
2019	8	21	3	41	55	520								-0.015625	0.015625	0.949219
2019	8	21	3	41	55	560								-0.019531	0.007813	0.945313
2019	8	21	3	41	55	600								-0.015625	0.011719	0.945313
2019	8	21	3	41	55	640								-0.015625	0.011719	0.945313
2019	8	21	3	41	55	680								-0.015625	0.011719	0.945313
2019	8	21	3	41	55	720								-0.015625	0.011719	0.945313
2019	8	21	3	41	55	760								-0.015625	0.007813	0.945313
2019	8	21	3	41	55	800								-0.015625	0.015625	0.945313
2019	8	21	3	41	55	840								-0.015625	0.011719	0.945313
2019	8	21	3	41	55	880								-0.019531	0.011719	0.949219
2019	8	21	3	41	55	920								-0.019531	0.011719	0.945313
2019	8	21	3	41	55	960								-0.015625	0.011719	0.945313
2019	8	21	3	41	55	1000								-0.015625	0.011719	0.945313
2019	8	21	3	41	55	1040								-0.015625	0.007813	0.945313
2019	8	21	3	41	55	1080								-0.015625	0.011719	0.945313
2019	8	21	3	41	55	1120								-0.015625	0.011719	0.945313
2019	8	21	3	41	55	1160								-0.019531	0.011719	0.945313
2019	8	21	3	41	55	1200								-0.019531	0.011719	0.945313
2019	8	21	3	41	56	0	0	0	0	0.000000	0.000000	0.000000	NF	-0.015625	0.011719	0.945313	0.000000	0.000000	0.000000	34.000000	43.750000	-33.750000	-60.000000	528	1010.092529	1023.299988	34.590000	0.102071	-83.290077	sleeping	-1	-1	4.138641
2019	8	21	3	41	56	40								-0.015625	0.011719	0.945313
2019	8	21	3	41	56	80								-0.019531	0.007813	0.945313
2019	8	21	3	41	56	120								-0.015625	0.011719	0.945313
2019	8	21	3	41	56	160								-0.015625	0.011719	0.945313
2019	8	21	3	41	56	200								-0.015625	0.011719	0.945313
2019	8	21	3	41	56	240								-0.015625	0.011719	0.945313
2019	8	21	3	41	56	280								-0.019531	0.007813	0.945313
2019	8	21	3	41	56	320								-0.015625	0.011719	0.945313
2019	8	21	3	41	56	360								-0.019531	0.007813	0.945313
2019	8	21	3	41	56	400								-0.015625	0.011719	0.945313
2019	8	21	3	41	56	440								-0.015625	0.011719	0.945313
2019	8	21	3	41	56	480								-0.015625	0.011719	0.945313
2019	8	21	3	41	56	520								-0.015625	0.011719	0.945313
2019	8	21	3	41	56	560								-0.015625	0.011719	0.945313
2019	8	21	3	41	56	600								-0.015625	0.011719	0.945313
2019	8	21	3	41	56	640								-0.015625	0.011719	0.945313
2019	8	21	3	41	56	680								-0.015625	0.007813	0.945313
2019	8	21	3	41	56	720								-0.015625	0.011719	0.949219
2019	8	21	3	41	56	760								-0.015625	0.011719	0.945313
2019	8	21	3	41	56	800								-0.019531	0.011719	0.945313
2019	8	21	3	41	56	840								-0.015625	0.011719	0.945313
2019	8	21	3	41	56	880								-0.015625	0.011719	0.949219
2019	8	21	3	41	56	920								-0.019531	0.011719	0.945313
2019	8	21	3	41	56	960								-0.019531	0.011719	0.949219
2019	8	21	3	41	56	1000								-0.015625	0.011719	0.945313
2019	8	21	3	41	56	1040								-0.015625	0.011719	0.945313
2019	8	21	3	41	56	1080								-0.019531	0.011719	0.945313
2019	8	21	3	41	56	1120								-0.015625	0.011719	0.945313
2019	8	21	3	41	56	1160								-0.015625	0.011719	0.945313
2019	8	21	3	41	56	1200								-0.015625	0.011719	0.945313
2019	8	21	3	41	57	0	0	0	0	0.000000	0.000000	0.000000	NF	-0.015625	0.011719	0.945313	0.000000	0.000000	0.000000	34.000000	43.125000	-34.375000	-60.625000	530	1010.073730	1022.900024	34.599998	0.098107	-79.988037	sleeping	-1	-1	4.186685
2019	8	21	3	41	57	40								-0.015625	0.011719	0.945313
2019	8	21	3	41	57	80								-0.015625	0.011719	0.945313
2019	8	21	3	41	57	120								-0.015625	0.011719	0.945313
2019	8	21	3	41	57	160								-0.015625	0.011719	0.945313
2019	8	21	3	41	57	200								-0.015625	0.007813	0.945313
2019	8	21	3	41	57	240								-0.015625	0.007813	0.945313
2019	8	21	3	41	57	280								-0.015625	0.015625	0.945313
2019	8	21	3	41	57	320								-0.019531	0.011719	0.949219
2019	8	21	3	41	57	360								-0.015625	0.011719	0.945313
2019	8	21	3	41	57	400								-0.019531	0.011719	0.945313
2019	8	21	3	41	57	440								-0.015625	0.011719	0.949219
2019	8	21	3	41	57	480								-0.019531	0.011719	0.945313
2019	8	21	3	41	57	520								-0.015625	0.011719	0.945313
2019	8	21	3	41	57	560								-0.015625	0.011719	0.945313
2019	8	21	3	41	57	600								-0.015625	0.015625	0.949219
2019	8	21	3	41	57	640								-0.015625	0.011719	0.945313
2019	8	21	3	41	57	680								-0.019531	0.011719	0.949219
2019	8	21	3	41	57	720								-0.019531	0.015625	0.945313
2019	8	21	3	41	57	760								-0.015625	0.011719	0.945313
2019	8	21	3	41	57	800								-0.015625	0.011719	0.945313
2019	8	21	3	41	57	840								-0.015625	0.011719	0.945313
2019	8	21	3	41	57	880								-0.019531	0.011719	0.945313
2019	8	21	3	41	57	920								-0.015625	0.015625	0.949219
2019	8	21	3	41	57	960								-0.019531	0.011719	0.945313
2019	8	21	3	41	57	1000								-0.019531	0.011719	0.945313
2019	8	21	3	41	57	1040								-0.015625	0.015625	0.945313
2019	8	21	3	41	57	1080								-0.015625	0.011719	0.949219
2019	8	21	3	41	57	1120								-0.015625	0.011719	0.945313
2019	8	21	3	41	57	1160								-0.015625	0.011719	0.949219
2019	8	21	3	41	57	1200								-0.015625	0.011719	0.945313
2019	8	21	3	41	58	0	0	0	0	0.000000	0.000000	0.000000	NF	-0.019531	0.007813	0.945313	0.000000	0.000000	0.000000	34.000000	46.875000	-34.375000	-64.375000	533	1010.134033	1019.400024	34.570000	0.063423	-51.047798	sleeping	-1	-1	4.166095
2019	8	21	3	41	58	40								-0.015625	0.011719	0.949219
2019	8	21	3	41	58	80								-0.015625	0.011719	0.945313
2019	8	21	3	41	58	120								-0.015625	0.011719	0.949219
2019	8	21	3	41	58	160								-0.019531	0.011719	0.945313
2019	8	21	3	41	58	200								-0.015625	0.011719	0.945313
2019	8	21	3	41	58	240								-0.015625	0.011719	0.945313
2019	8	21	3	41	58	280								-0.019531	0.011719	0.949219
2019	8	21	3	41	58	320								-0.019531	0.011719	0.945313
2019	8	21	3	41	58	360								-0.019531	0.011719	0.945313
2019	8	21	3	41	58	400								-0.019531	0.007813	0.949219
2019	8	21	3	41	58	440								-0.015625	0.011719	0.945313
2019	8	21	3	41	58	480								-0.019531	0.011719	0.949219
2019	8	21	3	41	58	520								-0.015625	0.011719	0.945313
2019	8	21	3	41	58	560								-0.019531	0.011719	0.945313
2019	8	21	3	41	58	600								-0.019531	0.011719	0.945313
2019	8	21	3	41	58	640								-0.015625	0.015625	0.945313
2019	8	21	3	41	58	680								-0.019531	0.011719	0.945313
2019	8	21	3	41	58	720								-0.019531	0.011719	0.945313
2019	8	21	3	41	58	760								-0.015625	0.011719	0.945313
2019	8	21	3	41	58	800								-0.019531	0.007813	0.949219
2019	8	21	3	41	58	840								-0.015625	0.011719	0.945313
2019	8	21	3	41	58	880								-0.019531	0.011719	0.949219
2019	8	21	3	41	58	920								-0.015625	0.011719	0.945313
2019	8	21	3	41	58	960								-0.015625	0.015625	0.945313
2019	8	21	3	41	58	1000								-0.019531	0.015625	0.949219
2019	8	21	3	41	58	1040								-0.015625	0.011719	0.945313
2019	8	21	3	41	58	1080								-0.015625	0.011719	0.945313
2019	8	21	3	41	58	1120								-0.019531	0.011719	0.949219
2019	8	21	3	41	58	1160								-0.015625	0.011719	0.945313
2019	8	21	3	41	58	1200								-0.019531	0.007813	0.945313
2019	8	21	3	41	59	0	0	0	0	0.000000	0.000000	0.000000	NF	-0.015625	0.011719	0.945313	0.000000	0.000000	0.000000	34.000000	45.000000	-32.500000	-57.500000	534	1010.123779	1019.900024	34.570000	0.068377	-55.187038	sleeping	-1	-1	4.152368
2019	8	21	3	41	59	40								-0.015625	0.011719	0.945313
2019	8	21	3	41	59	80								-0.015625	0.011719	0.945313
2019	8	21	3	41	59	120								-0.015625	0.007813	0.945313
2019	8	21	3	41	59	160								-0.019531	0.007813	0.949219
2019	8	21	3	41	59	200								-0.019531	0.011719	0.945313
2019	8	21	3	41	59	240								-0.015625	0.007813	0.945313
2019	8	21	3	41	59	280								-0.015625	0.011719	0.945313
2019	8	21	3	41	59	320								-0.015625	0.011719	0.945313
2019	8	21	3	41	59	360								-0.019531	0.011719	0.945313
2019	8	21	3	41	59	400								-0.015625	0.011719	0.945313
2019	8	21	3	41	59	440								-0.015625	0.011719	0.945313
2019	8	21	3	41	59	480								-0.015625	0.011719	0.945313
2019	8	21	3	41	59	520								-0.015625	0.015625	0.945313
2019	8	21	3	41	59	560								-0.015625	0.007813	0.945313
2019	8	21	3	41	59	600								-0.019531	0.011719	0.945313
2019	8	21	3	41	59	640								-0.015625	0.011719	0.945313
2019	8	21	3	41	59	680								-0.015625	0.007813	0.945313
2019	8	21	3	41	59	720								-0.019531	0.011719	0.949219
2019	8	21	3	41	59	760								-0.015625	0.007813	0.945313
2019	8	21	3	41	59	800								-0.019531	0.011719	0.945313
2019	8	21	3	41	59	840								-0.015625	0.011719	0.945313
2019	8	21	3	41	59	880								-0.015625	0.011719	0.949219
2019	8	21	3	41	59	920								-0.019531	0.011719	0.945313
2019	8	21	3	41	59	960								-0.015625	0.011719	0.945313
2019	8	21	3	41	59	1000								-0.019531	0.011719	0.945313
2019	8	21	3	41	59	1040								-0.019531	0.011719	0.945313
2019	8	21	3	41	59	1080								-0.015625	0.011719	0.945313
2019	8	21	3	41	59	1120								-0.015625	0.007813	0.945313
2019	8	21	3	41	59	1160								-0.015625	0.011719	0.945313
2019	8	21	3	41	59	1200								-0.015625	0.011719	0.945313
2019	8	21	3	42	0	0	3	41	59	0.000000	0.000000	0.000000	NF	-0.015625	0.011719	0.945313	0.000000	0.000000	0.000000	34.000000	45.000000	-35.000000	-68.125000	534	1010.127441	1022.799988	34.560001	0.097116	-79.161980	sleeping	-1	-1	4.159231
2019	8	21	3	42	0	40								-0.015625	0.011719	0.945313
2019	8	21	3	42	0	80								-0.015625	0.011719	0.945313
2019	8	21	3	42	0	120								-0.015625	0.011719	0.949219
2019	8	21	3	42	0	160								-0.019531	0.007813	0.949219
2019	8	21	3	42	0	200								-0.015625	0.015625	0.945313
2019	8	21	3	42	0	240								-0.015625	0.011719	0.945313
2019	8	21	3	42	0	280								-0.019531	0.007813	0.945313
2019	8	21	3	42	0	320								-0.015625	0.015625	0.945313
2019	8	21	3	42	0	360								-0.015625	0.007813	0.945313
2019	8	21	3	42	0	400								-0.015625	0.007813	0.949219
2019	8	21	3	42	0	440								-0.015625	0.011719	0.945313
2019	8	21	3	42	0	480								-0.015625	0.011719	0.949219
2019	8	21	3	42	0	520								-0.015625	0.011719	0.945313
2019	8	21	3	42	0	560								-0.015625	0.007813	0.945313
2019	8	21	3	42	0	600								-0.019531	0.007813	0.945313
2019	8	21	3	42	0	640								-0.015625	0.011719	0.945313
2019	8	21	3	42	0	680								-0.015625	0.007813	0.945313
2019	8	21	3	42	0	720								-0.015625	0.011719	0.949219
2019	8	21	3	42	0	760								-0.015625	0.007813	0.945313
2019	8	21	3	42	0	800								-0.019531	0.007813	0.945313
2019	8	21	3	42	0	840								-0.019531	0.011719	0.949219
2019	8	21	3	42	0	880								-0.015625	0.011719	0.945313
2019	8	21	3	42	0	920								-0.019531	0.011719	0.945313
2019	8	21	3	42	0	960								-0.015625	0.011719	0.945313
2019	8	21	3	42	0	1000								-0.015625	0.011719	0.945313
2019	8	21	3	42	0	1040								-0.015625	0.011719	0.945313
2019	8	21	3	42	0	1080								-0.015625	0.011719	0.949219
2019	8	21	3	42	0	1120								-0.015625	0.011719	0.945313
2019	8	21	3	42	0	1160								-0.015625	0.015625	0.945313
2019	8	21	3	42	0	1200								-0.015625	0.011719	0.945313
2019	8	21	3	42	1	0	0	0	0	0.000000	0.000000	0.000000	NF	-0.015625	0.011719	0.945313	0.000000	0.000000	0.000000	34.000000	50.625000	-31.250000	-60.625000	534	1010.095947	1022.000000	34.540001	0.089188	-72.553726	sleeping	-1	-1	4.166095
2019	8	21	3	42	1	40								-0.015625	0.011719	0.945313
2019	8	21	3	42	1	80								-0.015625	0.011719	0.945313
2019	8	21	3	42	1	120								-0.015625	0.011719	0.945313
2019	8	21	3	42	1	160								-0.015625	0.011719	0.945313
2019	8	21	3	42	1	200								-0.015625	0.011719	0.945313
2019	8	21	3	42	1	240								-0.015625	0.011719	0.945313
2019	8	21	3	42	1	280								-0.015625	0.007813	0.945313
2019	8	21	3	42	1	320								-0.015625	0.011719	0.949219
2019	8	21	3	42	1	360								-0.015625	0.011719	0.949219
2019	8	21	3	42	1	400								-0.015625	0.011719	0.945313
2019	8	21	3	42	1	440								-0.015625	0.007813	0.949219
2019	8	21	3	42	1	480								-0.019531	0.011719	0.945313
2019	8	21	3	42	1	520								-0.015625	0.011719	0.945313
2019	8	21	3	42	1	560								-0.015625	0.011719	0.945313
2019	8	21	3	42	1	600								-0.015625	0.011719	0.945313
2019	8	21	3	42	1	640								-0.015625	0.011719	0.945313
2019	8	21	3	42	1	680								-0.019531	0.011719	0.949219
2019	8	21	3	42	1	720								-0.015625	0.011719	0.945313
2019	8	21	3	42	1	760								-0.015625	0.015625	0.945313
2019	8	21	3	42	1	800								-0.019531	0.011719	0.945313
2019	8	21	3	42	1	840								-0.015625	0.007813	0.949219
2019	8	21	3	42	1	880								-0.015625	0.007813	0.945313
2019	8	21	3	42	1	920								-0.015625	0.007813	0.945313
2019	8	21	3	42	1	960								-0.019531	0.011719	0.945313
2019	8	21	3	42	1	1000								-0.015625	0.011719	0.945313
2019	8	21	3	42	1	1040								-0.019531	0.011719	0.945313
2019	8	21	3	42	1	1080								-0.019531	0.011719	0.945313
2019	8	21	3	42	1	1120								-0.015625	0.011719	0.945313
2019	8	21	3	42	1	1160								-0.015625	0.007813	0.945313
2019	8	21	3	42	1	1200								-0.015625	0.011719	0.949219
2019	8	21	3	42	2	0	0	0	0	0.000000	0.000000	0.000000	NF	-0.019531	0.011719	0.945313	0.000000	0.000000	0.000000	34.000000	48.125000	-30.625000	-55.625000	533	1010.095947	1019.599976	34.570000	0.065405	-52.703289	sleeping	-1	-1	4.179821
2019	8	21	3	42	2	40								-0.019531	0.007813	0.949219
2019	8	21	3	42	2	80								-0.015625	0.011719	0.945313
2019	8	21	3	42	2	120								-0.019531	0.011719	0.945313
2019	8	21	3	42	2	160								-0.015625	0.011719	0.949219
2019	8	21	3	42	2	200								-0.015625	0.007813	0.945313
2019	8	21	3	42	2	240								-0.015625	0.011719	0.945313
2019	8	21	3	42	2	280								-0.015625	0.011719	0.945313
2019	8	21	3	42	2	320								-0.015625	0.011719	0.945313
2019	8	21	3	42	2	360								-0.015625	0.011719	0.949219
2019	8	21	3	42	2	400								-0.019531	0.011719	0.945313
2019	8	21	3	42	2	440								-0.015625	0.011719	0.945313
2019	8	21	3	42	2	480								-0.015625	0.011719	0.945313
2019	8	21	3	42	2	520								-0.015625	0.011719	0.945313
2019	8	21	3	42	2	560								-0.015625	0.011719	0.945313
2019	8	21	3	42	2	600								-0.019531	0.011719	0.945313
2019	8	21	3	42	2	640								-0.015625	0.011719	0.945313
2019	8	21	3	42	2	680								-0.015625	0.011719	0.949219
2019	8	21	3	42	2	720								-0.015625	0.011719	0.949219
2019	8	21	3	42	2	760								-0.019531	0.011719	0.945313
2019	8	21	3	42	2	800								-0.019531	0.011719	0.945313
2019	8	21	3	42	2	840								-0.015625	0.011719	0.945313
2019	8	21	3	42	2	880								-0.019531	0.011719	0.949219
2019	8	21	3	42	2	920								-0.015625	0.011719	0.945313
2019	8	21	3	42	2	960								-0.015625	0.015625	0.945313
2019	8	21	3	42	2	1000								-0.019531	0.011719	0.945313
2019	8	21	3	42	2	1040								-0.015625	0.011719	0.945313
2019	8	21	3	42	2	1080								-0.015625	0.011719	0.945313
2019	8	21	3	42	2	1120								-0.019531	0.007813	0.945313
2019	8	21	3	42	2	1160								-0.015625	0.007813	0.949219
2019	8	21	3	42	2	1200								-0.019531	0.011719	0.945313
2019	8	21	3	42	3	0	0	0	0	0.000000	0.000000	0.000000	NF	-0.015625	0.015625	0.945313	0.000000	0.000000	0.000000	34.000000	47.500000	-34.375000	-65.000000	534	1010.073242	1020.400024	34.549999	0.073332	-59.324638	sleeping	-1	-1	4.145504
2019	8	21	3	42	3	40								-0.019531	0.011719	0.945313
2019	8	21	3	42	3	80								-0.019531	0.007813	0.949219
2019	8	21	3	42	3	120								-0.015625	0.011719	0.945313
2019	8	21	3	42	3	160								-0.015625	0.011719	0.945313
2019	8	21	3	42	3	200								-0.015625	0.011719	0.945313
2019	8	21	3	42	3	240								-0.015625	0.007813	0.945313
2019	8	21	3	42	3	280								-0.015625	0.011719	0.945313
2019	8	21	3	42	3	320								-0.015625	0.011719	0.945313
2019	8	21	3	42	3	360								-0.015625	0.011719	0.949219
2019	8	21	3	42	3	400								-0.019531	0.011719	0.945313
2019	8	21	3	42	3	440								-0.015625	0.011719	0.945313
2019	8	21	3	42	3	480								-0.015625	0.011719	0.945313
2019	8	21	3	42	3	520								-0.015625	0.011719	0.945313
2019	8	21	3	42	3	560								-0.015625	0.015625	0.945313
2019	8	21	3	42	3	600								-0.019531	0.015625	0.945313
2019	8	21	3	42	3	640								-0.015625	0.011719	0.945313
2019	8	21	3	42	3	680								-0.015625	0.011719	0.945313
2019	8	21	3	42	3	720								-0.015625	0.011719	0.945313
2019	8	21	3	42	3	760								-0.015625	0.011719	0.945313
2019	8	21	3	42	3	800								-0.015625	0.011719	0.945313
2019	8	21	3	42	3	840								-0.015625	0.011719	0.945313
2019	8	21	3	42	3	880								-0.015625	0.015625	0.949219
2019	8	21	3	42	3	920								-0.015625	0.011719	0.945313
2019	8	21	3	42	3	960								-0.015625	0.011719	0.945313
2019	8	21	3	42	3	1000								-0.015625	0.011719	0.945313
2019	8	21	3	42	3	1040								-0.019531	0.011719	0.945313
2019	8	21	3	42	3	1080								-0.015625	0.011719	0.945313
2019	8	21	3	42	3	1120								-0.015625	0.011719	0.945313
2019	8	21	3	42	3	1160								-0.015625	0.007813	0.945313
2019	8	21	3	42	3	1200								-0.015625	0.011719	0.945313
2019	8	21	3	42	4	0	0	0	0	0.000000	0.000000	0.000000	NF	-0.019531	0.007813	0.945313	0.000000	0.000000	0.000000	34.000000	46.250000	-33.750000	-61.250000	533	1010.084473	1023.200012	34.540001	0.101080	-82.464790	sleeping	-1	-1	4.179821
2019	8	21	3	42	4	40								-0.015625	0.011719	0.945313
2019	8	21	3	42	4	80								-0.015625	0.011719	0.949219
2019	8	21	3	42	4	120								-0.015625	0.015625	0.949219
2019	8	21	3	42	4	160								-0.015625	0.011719	0.945313
2019	8	21	3	42	4	200								-0.015625	0.011719	0.945313
2019	8	21	3	42	4	240								-0.015625	0.007813	0.945313
2019	8	21	3	42	4	280								-0.015625	0.011719	0.949219
2019	8	21	3	42	4	320								-0.015625	0.007813	0.945313
2019	8	21	3	42	4	360								-0.015625	0.011719	0.945313
2019	8	21	3	42	4	400								-0.015625	0.011719	0.945313
2019	8	21	3	42	4	440								-0.015625	0.011719	0.945313
2019	8	21	3	42	4	480								-0.019531	0.011719	0.945313
2019	8	21	3	42	4	520								-0.015625	0.011719	0.945313
2019	8	21	3	42	4	560								-0.015625	0.011719	0.941406
2019	8	21	3	42	4	600								-0.019531	0.011719	0.945313
2019	8	21	3	42	4	640								-0.015625	0.011719	0.945313
2019	8	21	3	42	4	680								-0.015625	0.011719	0.945313
2019	8	21	3	42	4	720								-0.015625	0.011719	0.945313
2019	8	21	3	42	4	760								-0.019531	0.011719	0.945313
2019	8	21	3	42	4	800								-0.015625	0.015625	0.945313
2019	8	21	3	42	4	840								-0.015625	0.011719	0.945313
2019	8	21	3	42	4	880								-0.019531	0.011719	0.945313
2019	8	21	3	42	4	920								-0.015625	0.011719	0.957031
2019	8	21	3	42	4	960								-0.019531	0.011719	0.957031
2019	8	21	3	42	4	1000								-0.011719	0.011719	0.941406
2019	8	21	3	42	4	1040								-0.015625	0.007813	0.949219
2019	8	21	3	42	4	1080								-0.019531	0.011719	0.945313
2019	8	21	3	42	4	1120								-0.015625	0.011719	0.945313
2019	8	21	3	42	4	1160								-0.019531	0.007813	0.949219
2019	8	21	3	42	4	1200								-0.015625	0.011719	0.945313
2019	8	21	3	42	5	0	0	0	0	0.000000	0.000000	0.000000	NF	-0.019531	0.011719	0.949219	0.000000	0.000000	0.000000	34.000000	46.875000	-32.500000	-59.375000	530	1010.117676	1022.599976	34.540001	0.095134	-77.510185	sleeping	-1	-1	4.172958
2019	8	21	3	42	5	40								-0.015625	0.011719	0.945313
2019	8	21	3	42	5	80								-0.015625	0.007813	0.953125
2019	8	21	3	42	5	120								-0.019531	0.011719	0.945313
2019	8	21	3	42	5	160								-0.015625	0.011719	0.941406
2019	8	21	3	42	5	200								-0.019531	0.007813	0.953125
2019	8	21	3	42	5	240								-0.015625	0.011719	0.945313
2019	8	21	3	42	5	280								-0.019531	0.011719	0.945313
2019	8	21	3	42	5	320								-0.015625	0.011719	0.945313
2019	8	21	3	42	5	360								-0.015625	0.011719	0.949219
2019	8	21	3	42	5	400								-0.019531	0.011719	0.945313
2019	8	21	3	42	5	440								-0.015625	0.011719	0.945313
2019	8	21	3	42	5	480								-0.015625	0.011719	0.945313
2019	8	21	3	42	5	520								-0.015625	0.011719	0.949219
2019	8	21	3	42	5	560								-0.015625	0.015625	0.945313
2019	8	21	3	42	5	600								-0.019531	0.007813	0.945313
2019	8	21	3	42	5	640								-0.015625	0.011719	0.945313
2019	8	21	3	42	5	680								-0.015625	0.011719	0.945313
2019	8	21	3	42	5	720								-0.015625	0.011719	0.945313
2019	8	21	3	42	5	760								-0.015625	0.011719	0.945313
2019	8	21	3	42	5	800								-0.015625	0.011719	0.945313
2019	8	21	3	42	5	840								-0.015625	0.011719	0.949219
2019	8	21	3	42	5	880								-0.015625	0.011719	0.945313
2019	8	21	3	42	5	920								-0.015625	0.007813	0.949219
2019	8	21	3	42	5	960								-0.015625	0.011719	0.945313
2019	8	21	3	42	5	1000								-0.019531	0.011719	0.945313
2019	8	21	3	42	5	1040								-0.015625	0.011719	0.945313
2019	8	21	3	42	5	1080								-0.015625	0.011719	0.945313
2019	8	21	3	42	5	1120								-0.015625	0.011719	0.945313
2019	8	21	3	42	5	1160								-0.015625	0.011719	0.949219
2019	8	21	3	42	5	1200								-0.019531	0.011719	0.945313
2019	8	21	3	42	6	0	0	0	0	0.000000	0.000000	0.000000	NF	-0.019531	0.015625	0.949219	0.000000	0.000000	0.000000	34.000000	45.000000	-31.875000	-60.625000	533	1010.102539	1023.099976	34.529999	0.100089	-81.638939	sleeping	-1	-1	4.166095
2019	8	21	3	42	6	40								-0.015625	0.011719	0.945313
2019	8	21	3	42	6	80								-0.019531	0.007813	0.949219
2019	8	21	3	42	6	120								-0.015625	0.011719	0.949219
2019	8	21	3	42	6	160								-0.015625	0.011719	0.945313
2019	8	21	3	42	6	200								-0.019531	0.011719	0.949219
2019	8	21	3	42	6	240								-0.015625	0.015625	0.945313
2019	8	21	3	42	6	280								-0.019531	0.011719	0.945313
2019	8	21	3	42	6	320								-0.019531	0.015625	0.949219
2019	8	21	3	42	6	360								-0.015625	0.011719	0.945313
2019	8	21	3	42	6	400								-0.015625	0.011719	0.945313
2019	8	21	3	42	6	440								-0.019531	0.011719	0.949219
2019	8	21	3	42	6	480								-0.015625	0.015625	0.945313
2019	8	21	3	42	6	520								-0.019531	0.015625	0.945313
2019	8	21	3	42	6	560								-0.019531	0.011719	0.949219
2019	8	21	3	42	6	600								-0.015625	0.011719	0.945313
2019	8	21	3	42	6	640								-0.019531	0.011719	0.945313
2019	8	21	3	42	6	680								-0.019531	0.015625	0.945313
2019	8	21	3	42	6	720								-0.015625	0.011719	0.949219
2019	8	21	3	42	6	760								-0.019531	0.011719	0.945313
2019	8	21	3	42	6	800								-0.015625	0.011719	0.949219
2019	8	21	3	42	6	840								-0.019531	0.011719	0.945313
2019	8	21	3	42	6	880								-0.015625	0.011719	0.949219
2019	8	21	3	42	6	920								-0.015625	0.015625	0.949219
2019	8	21	3	42	6	960								-0.019531	0.015625	0.945313
2019	8	21	3	42	6	1000								-0.015625	0.011719	0.945313
2019	8	21	3	42	6	1040								-0.015625	0.015625	0.945313
2019	8	21	3	42	6	1080								-0.015625	0.011719	0.945313
2019	8	21	3	42	6	1120								-0.019531	0.011719	0.945313
2019	8	21	3	42	6	1160								-0.015625	0.015625	0.945313
2019	8	21	3	42	6	1200								-0.019531	0.011719	0.945313
2019	8	21	3	42	7	0	0	0	0	0.000000	0.000000	0.000000	NF	-0.015625	0.011719	0.945313	0.000000	0.000000	0.000000	34.000000	50.625000	-35.000000	-68.125000	530	1010.057129	1022.599976	34.509998	0.095134	-77.510185	sleeping	-1	-1	4.152368
2019	8	21	3	42	7	40								-0.019531	0.011719	0.945313
2019	8	21	3	42	7	80								-0.015625	0.011719	0.945313
2019	8	21	3	42	7	120								-0.019531	0.015625	0.949219
2019	8	21	3	42	7	160								-0.015625	0.011719	0.945313
2019	8	21	3	42	7	200								-0.019531	0.011719	0.949219
2019	8	21	3	42	7	240								-0.015625	0.011719	0.941406
2019	8	21	3	42	7	280								-0.015625	0.011719	0.949219
2019	8	21	3	42	7	320								-0.015625	0.015625	0.949219
2019	8	21	3	42	7	360								-0.015625	0.011719	0.945313
2019	8	21	3	42	7	400								-0.015625	0.015625	0.945313
2019	8	21	3	42	7	440								-0.019531	0.011719	0.949219
2019	8	21	3	42	7	480								-0.015625	0.011719	0.941406
2019	8	21	3	42	7	520								-0.015625	0.011719	0.945313
2019	8	21	3	42	7	560								-0.015625	0.011719	0.945313
2019	8	21	3	42	7	600								-0.015625	0.011719	0.945313
2019	8	21	3	42	7	640								-0.015625	0.015625	0.945313
2019	8	21	3	42	7	680								-0.019531	0.019531	0.949219
2019	8	21	3	42	7	720								-0.019531	0.015625	0.945313
2019	8	21	3	42	7	760								-0.015625	0.011719	0.945313
2019	8	21	3	42	7	800								-0.019531	0.015625	0.953125
2019	8	21	3	42	7	840								-0.015625	0.015625	0.945313
2019	8	21	3	42	7	880								-0.019531	0.011719	0.949219
2019	8	21	3	42	7	920								-0.019531	0.015625	0.941406
2019	8	21	3	42	7	960								-0.011719	0.011719	0.945313
2019	8	21	3	42	7	1000								-0.019531	0.011719	0.949219
2019	8	21	3	42	7	1040								-0.011719	0.011719	0.941406
2019	8	21	3	42	7	1080								-0.015625	0.015625	0.949219
2019	8	21	3	42	7	1120								-0.019531	0.011719	0.949219
2019	8	21	3	42	7	1160								-0.015625	0.015625	0.945313
2019	8	21	3	42	7	1200								-0.015625	0.011719	0.945313
2019	8	21	3	42	8	0	0	0	0	0.000000	0.000000	0.000000	NF	-0.015625	0.015625	0.945313	0.000000	0.000000	0.000000	34.000000	46.875000	-33.750000	-60.000000	536	1010.078613	1020.900024	34.509998	0.078287	-63.460594	sleeping	-1	-1	4.138641
2019	8	21	3	42	8	40								-0.015625	0.011719	0.945313
2019	8	21	3	42	8	80								-0.015625	0.011719	0.945313
2019	8	21	3	42	8	120								-0.015625	0.011719	0.949219
2019	8	21	3	42	8	160								-0.015625	0.011719	0.945313
2019	8	21	3	42	8	200								-0.019531	0.011719	0.945313
2019	8	21	3	42	8	240								-0.015625	0.011719	0.945313
2019	8	21	3	42	8	280								-0.019531	0.011719	0.945313
2019	8	21	3	42	8	320								-0.015625	0.011719	0.945313
2019	8	21	3	42	8	360								-0.015625	0.011719	0.945313
2019	8	21	3	42	8	400								-0.015625	0.007813	0.945313
2019	8	21	3	42	8	440								-0.019531	0.019531	0.960938
2019	8	21	3	42	8	480								-0.015625	0.011719	0.949219
2019	8	21	3	42	8	520								-0.015625	0.011719	0.945313
2019	8	21	3	42	8	560								-0.019531	0.011719	0.945313
2019	8	21	3	42	8	600								-0.015625	0.011719	0.945313
2019	8	21	3	42	8	640								-0.019531	0.011719	0.945313
2019	8	21	3	42	8	680								-0.015625	0.011719	0.945313
2019	8	21	3	42	8	720								-0.015625	0.011719	0.945313
2019	8	21	3	42	8	760								-0.019531	0.003906	0.937500
2019	8	21	3	42	8	800								-0.015625	0.007813	0.925781
2019	8	21	3	42	8	840								-0.015625	0.007813	0.941406
2019	8	21	3	42	8	880								-0.015625	0.015625	0.945313
2019	8	21	3	42	8	920								-0.015625	0.011719	0.949219
2019	8	21	3	42	8	960								-0.015625	0.011719	0.949219
2019	8	21	3	42	8	1000								-0.015625	0.011719	0.945313
2019	8	21	3	42	8	1040								-0.015625	0.011719	0.945313
2019	8	21	3	42	8	1080								-0.015625	0.011719	0.945313
2019	8	21	3	42	8	1120								-0.015625	0.007813	0.945313
2019	8	21	3	42	8	1160								-0.015625	0.011719	0.949219
2019	8	21	3	42	8	1200								-0.015625	0.011719	0.945313
2019	8	21	3	42	9	0	0	0	0	0.000000	0.000000	0.000000	NF	-0.015625	0.011719	0.945313	0.000000	0.000000	0.000000	34.000000	45.000000	-34.375000	-58.125000	536	1010.113037	1026.099976	34.500000	0.129818	-106.377190	sleeping	-1	-1	4.152368
2019	8	21	3	42	9	40								-0.015625	0.011719	0.945313
2019	8	21	3	42	9	80								-0.019531	0.007813	0.945313
2019	8	21	3	42	9	120								-0.015625	0.011719	0.945313
2019	8	21	3	42	9	160								-0.015625	0.011719	0.945313
2019	8	21	3	42	9	200								-0.015625	0.011719	0.945313
2019	8	21	3	42	9	240								-0.015625	0.011719	0.949219
2019	8	21	3	42	9	280								-0.019531	0.011719	0.945313
2019	8	21	3	42	9	320								-0.015625	0.015625	0.945313
2019	8	21	3	42	9	360								-0.019531	0.011719	0.945313
2019	8	21	3	42	9	400								-0.015625	0.011719	0.945313
2019	8	21	3	42	9	440								-0.015625	0.015625	0.945313
2019	8	21	3	42	9	480								-0.015625	0.011719	0.945313
2019	8	21	3	42	9	520								-0.019531	0.011719	0.945313
2019	8	21	3	42	9	560								-0.019531	0.007813	0.945313
2019	8	21	3	42	9	600								-0.015625	0.011719	0.945313
2019	8	21	3	42	9	640								-0.015625	0.015625	0.945313
2019	8	21	3	42	9	680								-0.015625	0.007813	0.945313
2019	8	21	3	42	9	720								-0.015625	0.011719	0.949219
2019	8	21	3	42	9	760								-0.015625	0.011719	0.945313
2019	8	21	3	42	9	800								-0.015625	0.007813	0.945313
2019	8	21	3	42	9	840								-0.019531	0.011719	0.945313
2019	8	21	3	42	9	880								-0.015625	0.011719	0.945313
2019	8	21	3	42	9	920								-0.019531	0.011719	0.945313
2019	8	21	3	42	9	960								-0.019531	0.011719	0.945313
2019	8	21	3	42	9	1000								-0.019531	0.011719	0.945313
2019	8	21	3	42	9	1040								-0.015625	0.011719	0.945313
2019	8	21	3	42	9	1080								-0.015625	0.011719	0.945313
2019	8	21	3	42	9	1120								-0.015625	0.011719	0.945313
2019	8	21	3	42	9	1160								-0.015625	0.007813	0.945313
2019	8	21	3	42	9	1200								-0.019531	0.015625	0.945313
2019	8	21	3	42	10	0	0	0	0	0.000000	0.000000	0.000000	NF	-0.015625	0.011719	0.945313	0.000000	0.000000	0.000000	34.000000	43.750000	-35.625000	-56.250000	539	1010.085449	1021.099976	34.480000	0.080269	-65.114113	sleeping	-1	-1	4.145504
2019	8	21	3	42	10	40								-0.015625	0.011719	0.945313
2019	8	21	3	42	10	80								-0.015625	0.011719	0.945313
2019	8	21	3	42	10	120								-0.019531	0.011719	0.945313
2019	8	21	3	42	10	160								-0.015625	0.011719	0.945313
2019	8	21	3	42	10	200								-0.015625	0.011719	0.945313
2019	8	21	3	42	10	240								-0.015625	0.011719	0.945313
2019	8	21	3	42	10	280								-0.015625	0.007813	0.945313
2019	8	21	3	42	10	320								-0.015625	0.007813	0.945313
2019	8	21	3	42	10	360								-0.015625	0.011719	0.949219
2019	8	21	3	42	10	400								-0.015625	0.011719	0.945313
2019	8	21	3	42	10	440								-0.015625	0.011719	0.945313
2019	8	21	3	42	10	480								-0.019531	0.011719	0.945313
2019	8	21	3	42	10	520								-0.015625	0.011719	0.945313
2019	8	21	3	42	10	560								-0.019531	0.015625	0.945313
2019	8	21	3	42	10	600								-0.015625	0.011719	0.945313
2019	8	21	3	42	10	640								-0.015625	0.011719	0.949219
2019	8	21	3	42	10	680								-0.015625	0.007813	0.945313
2019	8	21	3	42	10	720								-0.015625	0.011719	0.945313
2019	8	21	3	42	10	760								-0.015625	0.011719	0.949219
2019	8	21	3	42	10	800								-0.015625	0.011719	0.945313
2019	8	21	3	42	10	840								-0.015625	0.011719	0.945313
2019	8	21	3	42	10	880								-0.015625	0.011719	0.945313
2019	8	21	3	42	10	920								-0.015625	0.007813	0.945313
2019	8	21	3	42	10	960								-0.015625	0.011719	0.945313
2019	8	21	3	42	10	1000								-0.015625	0.011719	0.949219
2019	8	21	3	42	10	1040								-0.019531	0.011719	0.949219
2019	8	21	3	42	10	1080								-0.015625	0.007813	0.949219
2019	8	21	3	42	10	1120								-0.015625	0.011719	0.945313
2019	8	21	3	42	10	1160								-0.019531	0.011719	0.949219
2019	8	21	3	42	10	1200								-0.019531	0.011719	0.945313
2019	8	21	3	42	11	0	0	0	0	0.000000	0.000000	0.000000	NF	-0.019531	0.011719	0.945313	0.000000	0.000000	0.000000	34.000000	45.625000	-33.125000	-62.500000	540	1010.131104	1022.900024	34.470001	0.098107	-79.988037	sleeping	-1	-1	4.145504
2019	8	21	3	42	11	40								-0.015625	0.007813	0.949219
2019	8	21	3	42	11	80								-0.015625	0.011719	0.945313
2019	8	21	3	42	11	120								-0.015625	0.011719	0.949219
2019	8	21	3	42	11	160								-0.015625	0.007813	0.945313
2019	8	21	3	42	11	200								-0.015625	0.011719	0.945313
2019	8	21	3	42	11	240								-0.019531	0.015625	0.945313
2019	8	21	3	42	11	280								-0.015625	0.007813	0.949219
2019	8	21	3	42	11	320								-0.015625	0.011719	0.949219
2019	8	21	3	42	11	360								-0.015625	0.011719	0.949219
2019	8	21	3	42	11	400								-0.019531	0.011719	0.945313
2019	8	21	3	42	11	440								-0.015625	0.011719	0.949219
2019	8	21	3	42	11	480								-0.015625	0.011719	0.945313
2019	8	21	3	42	11	520								-0.015625	0.011719	0.945313
2019	8	21	3	42	11	560								-0.019531	0.007813	0.945313
2019	8	21	3	42	11	600								-0.015625	0.011719	0.945313
2019	8	21	3	42	11	640								-0.015625	0.011719	0.945313
2019	8	21	3	42	11	680								-0.015625	0.007813	0.945313
2019	8	21	3	42	11	720								-0.015625	0.011719	0.945313
2019	8	21	3	42	11	760								-0.019531	0.011719	0.945313
2019	8	21	3	42	11	800								-0.015625	0.011719	0.949219
2019	8	21	3	42	11	840								-0.015625	0.011719	0.949219
2019	8	21	3	42	11	880								-0.015625	0.007813	0.949219
2019	8	21	3	42	11	920								-0.015625	0.011719	0.945313
2019	8	21	3	42	11	960								-0.015625	0.007813	0.945313
2019	8	21	3	42	11	1000								-0.019531	0.015625	0.945313
2019	8	21	3	42	11	1040								-0.015625	0.011719	0.945313
2019	8	21	3	42	11	1080								-0.015625	0.007813	0.949219
2019	8	21	3	42	11	1120								-0.015625	0.011719	0.945313
2019	8	21	3	42	11	1160								-0.015625	0.011719	0.949219
2019	8	21	3	42	11	1200								-0.019531	0.015625	0.945313
2019	8	21	3	42	12	0	0	0	0	0.000000	0.000000	0.000000	NF	-0.019531	0.011719	0.949219	0.000000	0.000000	0.000000	34.000000	46.875000	-36.250000	-62.500000	541	1010.071045	1022.299988	34.450001	0.092161	-75.032249	sleeping	-1	-1	4.179821
2019	8	21	3	42	12	40								-0.015625	0.011719	0.949219
2019	8	21	3	42	12	80								-0.019531	0.011719	0.949219
2019	8	21	3	42	12	120								-0.015625	0.011719	0.945313
2019	8	21	3	42	12	160								-0.019531	0.011719	0.945313
2019	8	21	3	42	12	200								-0.015625	0.011719	0.945313
2019	8	21	3	42	12	240								-0.015625	0.011719	0.945313
2019	8	21	3	42	12	280								-0.015625	0.011719	0.945313
2019	8	21	3	42	12	320								-0.015625	0.011719	0.945313
2019	8	21	3	42	12	360								-0.015625	0.011719	0.945313
2019	8	21	3	42	12	400								-0.015625	0.007813	0.949219
2019	8	21	3	42	12	440								-0.019531	0.011719	0.945313
2019	8	21	3	42	12	480								-0.015625	0.011719	0.945313
2019	8	21	3	42	12	520								-0.019531	0.011719	0.945313
2019	8	21	3	42	12	560								-0.015625	0.011719	0.945313
2019	8	21	3	42	12	600								-0.015625	0.011719	0.945313
2019	8	21	3	42	12	640								-0.015625	0.011719	0.949219
2019	8	21	3	42	12	680								-0.015625	0.011719	0.945313
2019	8	21	3	42	12	720								-0.015625	0.011719	0.945313
2019	8	21	3	42	12	760								-0.015625	0.011719	0.949219
2019	8	21	3	42	12	800								-0.015625	0.011719	0.945313
2019	8	21	3	42	12	840								-0.019531	0.011719	0.949219
2019	8	21	3	42	12	880								-0.015625	0.011719	0.945313
2019	8	21	3	42	12	920								-0.019531	0.011719	0.945313
2019	8	21	3	42	12	960								-0.015625	0.011719	0.945313
2019	8	21	3	42	12	1000								-0.019531	0.015625	0.945313
2019	8	21	3	42	12	1040								-0.019531	0.011719	0.945313
2019	8	21	3	42	12	1080								-0.019531	0.015625	0.945313
2019	8	21	3	42	12	1120								-0.019531	0.015625	0.949219
2019	8	21	3	42	12	1160								-0.019531	0.011719	0.945313
2019	8	21	3	42	12	1200								-0.015625	0.011719	0.945313
2019	8	21	3	42	13	0	0	0	0	0.000000	0.000000	0.000000	NF	-0.015625	0.011719	0.949219	0.000000	0.000000	0.000000	34.000000	43.125000	-33.125000	-61.875000	541	1010.076904	1021.599976	34.419998	0.085224	-69.247772	sleeping	-1	-1	4.152368
2019	8	21	3	42	13	40								-0.015625	0.011719	0.945313
2019	8	21	3	42	13	80								-0.015625	0.011719	0.945313
2019	8	21	3	42	13	120								-0.015625	0.011719	0.949219
2019	8	21	3	42	13	160								-0.019531	0.011719	0.945313
2019	8	21	3	42	13	200								-0.019531	0.011719	0.945313
2019	8	21	3	42	13	240								-0.019531	0.011719	0.945313
2019	8	21	3	42	13	280								-0.019531	0.011719	0.945313
2019	8	21	3	42	13	320								-0.015625	0.011719	0.945313
2019	8	21	3	42	13	360								-0.015625	0.011719	0.945313
2019	8	21	3	42	13	400								-0.015625	0.011719	0.945313
2019	8	21	3	42	13	440								-0.019531	0.011719	0.945313
2019	8	21	3	42	13	480								-0.015625	0.011719	0.945313
2019	8	21	3	42	13	520								-0.015625	0.007813	0.949219
2019	8	21	3	42	13	560								-0.015625	0.011719	0.949219
2019	8	21	3	42	13	600								-0.015625	0.011719	0.949219
2019	8	21	3	42	13	640								-0.015625	0.015625	0.945313
2019	8	21	3	42	13	680								-0.019531	0.011719	0.945313
2019	8	21	3	42	13	720								-0.015625	0.011719	0.945313
2019	8	21	3	42	13	760								-0.019531	0.011719	0.949219
2019	8	21	3	42	13	800								-0.015625	0.011719	0.945313
2019	8	21	3	42	13	840								-0.015625	0.015625	0.945313
2019	8	21	3	42	13	880								-0.015625	0.011719	0.945313
2019	8	21	3	42	13	920								-0.015625	0.011719	0.945313
2019	8	21	3	42	13	960								-0.015625	0.011719	0.945313
2019	8	21	3	42	13	1000								-0.015625	0.007813	0.945313
2019	8	21	3	42	13	1040								-0.015625	0.011719	0.945313
2019	8	21	3	42	13	1080								-0.015625	0.011719	0.945313
2019	8	21	3	42	13	1120								-0.019531	0.011719	0.945313
2019	8	21	3	42	13	1160								-0.019531	0.015625	0.949219
2019	8	21	3	42	13	1200								-0.015625	0.011719	0.945313
2019	8	21	3	42	14	0	0	0	0	0.000000	0.000000	0.000000	NF	-0.015625	0.011719	0.949219	0.000000	0.000000	0.000000	34.000000	43.125000	-34.375000	-56.250000	539	1010.098389	1022.400024	34.419998	0.093152	-75.858627	sleeping	-1	-1	4.166095
2019	8	21	3	42	14	40								-0.019531	0.011719	0.949219
2019	8	21	3	42	14	80								-0.015625	0.011719	0.945313
2019	8	21	3	42	14	120								-0.015625	0.011719	0.949219
2019	8	21	3	42	14	160								-0.015625	0.007813	0.949219
2019	8	21	3	42	14	200								-0.015625	0.015625	0.945313
2019	8	21	3	42	14	240								-0.019531	0.011719	0.949219
2019	8	21	3	42	14	280								-0.015625	0.007813	0.945313
2019	8	21	3	42	14	320								-0.015625	0.011719	0.945313
2019	8	21	3	42	14	360								-0.015625	0.007813	0.945313
2019	8	21	3	42	14	400								-0.015625	0.007813	0.945313
2019	8	21	3	42	14	440								-0.015625	0.011719	0.945313
2019	8	21	3	42	14	480								-0.015625	0.011719	0.945313
2019	8	21	3	42	14	520								-0.015625	0.011719	0.949219
2019	8	21	3	42	14	560								-0.015625	0.011719	0.949219
2019	8	21	3	42	14	600								-0.015625	0.015625	0.945313
2019	8	21	3	42	14	640								-0.019531	0.011719	0.949219
2019	8	21	3	42	14	680								-0.015625	0.011719	0.949219
2019	8	21	3	42	14	720								-0.015625	0.011719	0.945313
2019	8	21	3	42	14	760								-0.019531	0.011719	0.945313
2019	8	21	3	42	14	800								-0.019531	0.011719	0.945313
2019	8	21	3	42	14	840								-0.015625	0.011719	0.945313
2019	8	21	3	42	14	880								-0.015625	0.011719	0.945313
2019	8	21	3	42	14	920								-0.015625	0.007813	0.945313
2019	8	21	3	42	14	960								-0.015625	0.011719	0.945313
2019	8	21	3	42	14	1000								-0.019531	0.011719	0.945313
2019	8	21	3	42	14	1040								-0.019531	0.011719	0.945313
2019	8	21	3	42	14	1080								-0.019531	0.011719	0.949219
2019	8	21	3	42	14	1120								-0.019531	0.007813	0.945313
2019	8	21	3	42	14	1160								-0.019531	0.011719	0.945313
2019	8	21	3	42	14	1200								-0.015625	0.011719	0.945313
2019	8	21	3	42	15	0	0	0	0	0.000000	0.000000	0.000000	NF	-0.019531	0.015625	0.945313	0.000000	0.000000	0.000000	34.000000	43.125000	-35.625000	-60.625000	542	1010.083252	1023.500000	34.389999	0.104053	-84.940964	sleeping	-1	-1	4.145504
2019	8	21	3	42	15	40								-0.019531	0.007813	0.945313
2019	8	21	3	42	15	80								-0.015625	0.011719	0.945313
2019	8	21	3	42	15	120								-0.015625	0.011719	0.945313
2019	8	21	3	42	15	160								-0.015625	0.011719	0.945313
2019	8	21	3	42	15	200								-0.015625	0.011719	0.945313
2019	8	21	3	42	15	240								-0.019531	0.011719	0.949219
2019	8	21	3	42	15	280								-0.019531	0.011719	0.949219
2019	8	21	3	42	15	320								-0.015625	0.011719	0.945313
2019	8	21	3	42	15	360								-0.019531	0.011719	0.945313
2019	8	21	3	42	15	400								-0.015625	0.011719	0.945313
2019	8	21	3	42	15	440								-0.019531	0.011719	0.945313
2019	8	21	3	42	15	480								-0.015625	0.011719	0.945313
2019	8	21	3	42	15	520								-0.019531	0.011719	0.945313
2019	8	21	3	42	15	560								-0.015625	0.011719	0.945313
2019	8	21	3	42	15	600								-0.015625	0.011719	0.949219
2019	8	21	3	42	15	640								-0.019531	0.011719	0.945313
2019	8	21	3	42	15	680								-0.015625	0.007813	0.949219
2019	8	21	3	42	15	720								-0.015625	0.011719	0.949219
2019	8	21	3	42	15	760								-0.015625	0.011719	0.945313
2019	8	21	3	42	15	800								-0.015625	0.011719	0.949219
2019	8	21	3	42	15	840								-0.019531	0.011719	0.945313
2019	8	21	3	42	15	880								-0.015625	0.011719	0.945313
2019	8	21	3	42	15	920								-0.015625	0.011719	0.945313
2019	8	21	3	42	15	960								-0.019531	0.011719	0.945313
2019	8	21	3	42	15	1000								-0.015625	0.011719	0.945313
2019	8	21	3	42	15	1040								-0.019531	0.015625	0.945313
2019	8	21	3	42	15	1080								-0.015625	0.011719	0.949219
2019	8	21	3	42	15	1120								-0.015625	0.015625	0.945313
2019	8	21	3	42	15	1160								-0.015625	0.011719	0.945313
2019	8	21	3	42	15	1200								-0.019531	0.011719	0.945313
2019	8	21	3	42	16	0	0	0	0	0.000000	0.000000	0.000000	NF	-0.015625	0.011719	0.953125	0.000000	0.000000	0.000000	34.000000	47.500000	-35.625000	-61.875000	545	1010.084473	1023.400024	34.369999	0.103062	-84.115807	running	0	-1	4.145504
2019	8	21	3	42	16	40								-0.019531	0.011719	0.945313
2019	8	21	3	42	16	80								-0.015625	0.011719	0.945313
2019	8	21	3	42	16	120								-0.019531	0.011719	0.949219
2019	8	21	3	42	16	160								-0.015625	0.011719	0.945313
2019	8	21	3	42	16	200								-0.015625	0.011719	0.949219
2019	8	21	3	42	16	240								-0.019531	0.011719	0.945313
2019	8	21	3	42	16	280								-0.015625	0.007813	0.945313
2019	8	21	3	42	16	320								-0.015625	0.011719	0.949219
2019	8	21	3	42	16	360								-0.019531	0.011719	0.945313
2019	8	21	3	42	16	400								-0.015625	0.011719	0.945313
2019	8	21	3	42	16	440								-0.019531	0.011719	0.949219
2019	8	21	3	42	16	480								-0.015625	0.011719	0.945313
2019	8	21	3	42	16	520								-0.019531	0.011719	0.945313
2019	8	21	3	42	16	560								-0.015625	0.011719	0.949219
2019	8	21	3	42	16	600								-0.015625	0.011719	0.945313
2019	8	21	3	42	16	640								-0.015625	0.011719	0.945313
2019	8	21	3	42	16	680								-0.019531	0.011719	0.949219
2019	8	21	3	42	16	720								-0.015625	0.011719	0.945313
2019	8	21	3	42	16	760								-0.015625	0.011719	0.945313
2019	8	21	3	42	16	800								-0.015625	0.007813	0.945313
2019	8	21	3	42	16	840								-0.015625	0.011719	0.945313
2019	8	21	3	42	16	880								-0.015625	0.011719	0.945313
2019	8	21	3	42	16	920								-0.015625	0.011719	0.949219
2019	8	21	3	42	16	960								-0.015625	0.011719	0.945313
2019	8	21	3	42	16	1000								-0.015625	0.011719	0.945313
2019	8	21	3	42	16	1040								-0.015625	0.011719	0.945313
2019	8	21	3	42	16	1080								-0.015625	0.015625	0.945313
2019	8	21	3	42	16	1120								-0.019531	0.015625	0.949219
2019	8	21	3	42	16	1160								-0.015625	0.011719	0.945313
2019	8	21	3	42	16	1200								-0.015625	0.011719	0.945313
2019	8	21	3	42	17	0	0	0	0	0.000000	0.000000	0.000000	NF	-0.015625	0.011719	0.949219	0.000000	0.000000	0.000000	34.000000	49.375000	-31.875000	-61.875000	545	1010.087402	1024.199951	34.369999	0.110989	-90.716240	running	0	-1	4.104324
2019	8	21	3	42	17	40								-0.019531	0.011719	0.945313
2019	8	21	3	42	17	80								-0.015625	0.011719	0.945313
2019	8	21	3	42	17	120								-0.015625	0.007813	0.945313
2019	8	21	3	42	17	160								-0.019531	0.015625	0.945313
2019	8	21	3	42	17	200								-0.015625	0.011719	0.945313
2019	8	21	3	42	17	240								-0.015625	0.011719	0.949219
2019	8	21	3	42	17	280								-0.015625	0.011719	0.945313
2019	8	21	3	42	17	320								-0.019531	0.007813	0.945313
2019	8	21	3	42	17	360								-0.015625	0.011719	0.949219
2019	8	21	3	42	17	400								-0.015625	0.011719	0.945313
2019	8	21	3	42	17	440								-0.019531	0.011719	0.945313
2019	8	21	3	42	17	480								-0.015625	0.011719	0.945313
2019	8	21	3	42	17	520								-0.015625	0.011719	0.945313
2019	8	21	3	42	17	560								-0.015625	0.007813	0.945313
2019	8	21	3	42	17	600								-0.015625	0.011719	0.945313
2019	8	21	3	42	17	640								-0.015625	0.011719	0.949219
2019	8	21	3	42	17	680								-0.019531	0.015625	0.945313
2019	8	21	3	42	17	720								-0.015625	0.011719	0.945313
2019	8	21	3	42	17	760								-0.019531	0.007813	0.945313
2019	8	21	3	42	17	800								-0.019531	0.011719	0.949219
2019	8	21	3	42	17	840								-0.015625	0.011719	0.945313
2019	8	21	3	42	17	880								-0.015625	0.011719	0.945313
2019	8	21	3	42	17	920								-0.015625	0.011719	0.945313
2019	8	21	3	42	17	960								-0.019531	0.011719	0.945313
2019	8	21	3	42	17	1000								-0.015625	0.011719	0.945313
2019	8	21	3	42	17	1040								-0.015625	0.011719	0.949219
2019	8	21	3	42	17	1080								-0.015625	0.011719	0.945313
2019	8	21	3	42	17	1120								-0.015625	0.015625	0.945313
2019	8	21	3	42	17	1160								-0.015625	0.015625	0.945313
2019	8	21	3	42	17	1200								-0.019531	0.011719	0.945313
2019	8	21	3	42	18	0	0	0	0	0.000000	0.000000	0.000000	NF	-0.019531	0.011719	0.945313	0.000000	0.000000	0.000000	34.000000	45.000000	-29.375000	-65.625000	544	1010.071045	1024.400024	34.360001	0.112971	-92.366455	running	0	-1	4.104324
2019	8	21	3	42	18	40								-0.015625	0.015625	0.949219
2019	8	21	3	42	18	80								-0.015625	0.011719	0.945313
2019	8	21	3	42	18	120								-0.015625	0.011719	0.945313
2019	8	21	3	42	18	160								-0.019531	0.011719	0.945313
2019	8	21	3	42	18	200								-0.015625	0.011719	0.945313
2019	8	21	3	42	18	240								-0.015625	0.015625	0.945313
2019	8	21	3	42	18	280								-0.015625	0.011719	0.945313
2019	8	21	3	42	18	320								-0.015625	0.011719	0.949219
2019	8	21	3	42	18	360								-0.019531	0.011719	0.945313
2019	8	21	3	42	18	400								-0.015625	0.015625	0.945313
2019	8	21	3	42	18	440								-0.019531	0.011719	0.945313
2019	8	21	3	42	18	480								-0.015625	0.011719	0.945313
2019	8	21	3	42	18	520								-0.015625	0.011719	0.945313
2019	8	21	3	42	18	560								-0.015625	0.015625	0.945313
2019	8	21	3	42	18	600								-0.015625	0.007813	0.945313
2019	8	21	3	42	18	640								-0.015625	0.011719	0.949219
2019	8	21	3	42	18	680								-0.015625	0.015625	0.949219
2019	8	21	3	42	18	720								-0.019531	0.011719	0.945313
2019	8	21	3	42	18	760								-0.015625	0.011719	0.945313
2019	8	21	3	42	18	800								-0.015625	0.011719	0.949219
2019	8	21	3	42	18	840								-0.019531	0.011719	0.945313
2019	8	21	3	42	18	880								-0.015625	0.011719	0.945313
2019	8	21	3	42	18	920								-0.015625	0.011719	0.945313
2019	8	21	3	42	18	960								-0.015625	0.007813	0.945313
2019	8	21	3	42	18	1000								-0.015625	0.011719	0.945313
2019	8	21	3	42	18	1040								-0.019531	0.011719	0.949219
2019	8	21	3	42	18	1080								-0.019531	0.011719	0.945313
2019	8	21	3	42	18	1120								-0.015625	0.011719	0.949219
2019	8	21	3	42	18	1160								-0.015625	0.011719	0.945313
2019	8	21	3	42	18	1200								-0.019531	0.011719	0.949219
2019	8	21	3	42	19	0	0	0	0	0.000000	0.000000	0.000000	NF	-0.019531	0.011719	0.949219	0.000000	0.000000	0.000000	34.000000	44.375000	-34.375000	-58.125000	543	1010.073242	1023.200012	34.360001	0.101080	-82.464790	running	0	-1	4.097461
2019	8	21	3	42	19	40								-0.011719	0.011719	0.949219
2019	8	21	3	42	19	80								-0.019531	0.011719	0.957031
2019	8	21	3	42	19	120								-0.015625	0.007813	0.945313
2019	8	21	3	42	19	160								-0.015625	0.007813	0.949219
2019	8	21	3	42	19	200								-0.019531	0.015625	0.949219
2019	8	21	3	42	19	240								-0.015625	0.015625	0.945313
2019	8	21	3	42	19	280								-0.015625	0.011719	0.949219
2019	8	21	3	42	19	320								-0.019531	0.011719	0.949219
2019	8	21	3	42	19	360								-0.011719	0.011719	0.941406
2019	8	21	3	42	19	400								-0.019531	0.007813	0.949219
2019	8	21	3	42	19	440								-0.015625	0.011719	0.945313
2019	8	21	3	42	19	480								-0.015625	0.015625	0.945313
2019	8	21	3	42	19	520								-0.019531	0.011719	0.949219
2019	8	21	3	42	19	560								-0.015625	0.011719	0.945313
2019	8	21	3	42	19	600								-0.015625	0.011719	0.949219
2019	8	21	3	42	19	640								-0.019531	0.011719	0.949219
2019	8	21	3	42	19	680								-0.015625	0.011719	0.945313
2019	8	21	3	42	19	720								-0.019531	0.011719	0.945313
2019	8	21	3	42	19	760								-0.015625	0.011719	0.945313
2019	8	21	3	42	19	800								-0.015625	0.015625	0.945313
2019	8	21	3	42	19	840								-0.019531	0.011719	0.945313
2019	8	21	3	42	19	880								-0.015625	0.011719	0.945313
2019	8	21	3	42	19	920								-0.015625	0.015625	0.945313
2019	8	21	3	42	19	960								-0.015625	0.015625	0.949219
2019	8	21	3	42	19	1000								-0.015625	0.011719	0.945313
2019	8	21	3	42	19	1040								-0.015625	0.011719	0.949219
2019	8	21	3	42	19	1080								-0.019531	0.011719	0.949219
2019	8	21	3	42	19	1120								-0.019531	0.011719	0.945313
2019	8	21	3	42	19	1160								-0.015625	0.011719	0.945313
2019	8	21	3	42	19	1200								-0.015625	0.011719	0.945313
2019	8	21	3	42	20	0	0	0	0	0.000000	0.000000	0.000000	NF	-0.015625	0.011719	0.945313	0.000000	0.000000	0.000000	34.000000	45.000000	-34.375000	-57.500000	543	1010.092773	1023.000000	34.349998	0.099098	-80.813515	running	0	-1	4.083734
2019	8	21	3	42	20	40								-0.015625	0.011719	0.945313
2019	8	21	3	42	20	80								-0.015625	0.011719	0.945313
2019	8	21	3	42	20	120								-0.019531	0.011719	0.949219
2019	8	21	3	42	20	160								-0.019531	0.011719	0.945313
2019	8	21	3	42	20	200								-0.019531	0.007813	0.945313
2019	8	21	3	42	20	240								-0.015625	0.015625	0.945313
2019	8	21	3	42	20	280								-0.015625	0.011719	0.945313
2019	8	21	3	42	20	320								-0.015625	0.011719	0.945313
2019	8	21	3	42	20	360								-0.015625	0.011719	0.945313
2019	8	21	3	42	20	400								-0.019531	0.011719	0.949219
2019	8	21	3	42	20	440								-0.019531	0.011719	0.945313
2019	8	21	3	42	20	480								-0.015625	0.007813	0.945313
2019	8	21	3	42	20	520								-0.015625	0.011719	0.949219
2019	8	21	3	42	20	560								-0.019531	0.011719	0.945313
[truncated: 294,516 more rows]
