# Supplementary material for: Machine learning enables improved runtime and precision for bio-loggers on seabirds
Source: Commun Biol. 2020 Oct 30;3:633. doi: 10.1038/s42003-020-01356-8 (PMC7603325; doi:10.1038/s42003-020-01356-8)
Supplement: Supplementary file 8 — Supplementary Software 1 [file 42003_2020_1356_MOESM8_ESM.zip › CodeAvailability/LowCostTreesExample/raw_data/logbot_gps_example/session4.csv]

Year	Month	Day	Hour	Min	Sec	Msec	Hour(GPS)	Min(GPS)	Sec(GPS)	Lat(GPS)	Lon(GPS)	Alt(GPS)	Status(GPS)	AccX	AccY	AccZ	GyroX	GyroY	GyroZ	DevTemp	MagX	MagY	MagZ	Illum	AtmPress	WatPress	WatTemp	Depth	Alt(WatPressSensor)	CameraState	CameraCount	ActivityClass	BatteryLevel(V)
2019	8	27	1	32	22	0	0	0	0	0.000000	0.000000	0.000000	NF	0.000000	0.164063	0.929688	0.000000	0.000000	0.000000	27.000000	-18.750000	48.750000	56.250000	9712	1014.751221	1025.400024	27.240000	0.122881	-100.610580	sleeping	-1	-1	4.063143
2019	8	27	1	32	22	40								0.000000	0.164063	0.929688
2019	8	27	1	32	22	80								0.003906	0.156250	0.929688
2019	8	27	1	32	22	120								0.003906	0.160156	0.925781
2019	8	27	1	32	22	160								0.000000	0.160156	0.929688
2019	8	27	1	32	22	200								0.000000	0.156250	0.929688
2019	8	27	1	32	22	240								0.003906	0.160156	0.929688
2019	8	27	1	32	22	280								0.000000	0.160156	0.929688
2019	8	27	1	32	22	320								0.000000	0.160156	0.929688
2019	8	27	1	32	22	360								0.000000	0.164063	0.929688
2019	8	27	1	32	22	400								0.000000	0.160156	0.925781
2019	8	27	1	32	22	440								0.000000	0.164063	0.929688
2019	8	27	1	32	22	480								0.000000	0.160156	0.929688
2019	8	27	1	32	22	520								0.000000	0.160156	0.929688
2019	8	27	1	32	22	560								0.003906	0.164063	0.929688
2019	8	27	1	32	22	600								0.000000	0.160156	0.929688
2019	8	27	1	32	22	640								0.000000	0.160156	0.929688
2019	8	27	1	32	22	680								0.000000	0.164063	0.929688
2019	8	27	1	32	22	720								0.000000	0.160156	0.929688
2019	8	27	1	32	22	760								0.000000	0.160156	0.929688
2019	8	27	1	32	22	800								0.003906	0.160156	0.929688
2019	8	27	1	32	22	840								0.000000	0.160156	0.929688
2019	8	27	1	32	22	880								0.003906	0.160156	0.929688
2019	8	27	1	32	22	920								0.003906	0.160156	0.929688
2019	8	27	1	32	22	960								0.003906	0.160156	0.929688
2019	8	27	1	32	22	1000								0.000000	0.156250	0.929688
2019	8	27	1	32	22	1040								0.000000	0.160156	0.929688
2019	8	27	1	32	22	1080								0.000000	0.160156	0.929688
2019	8	27	1	32	22	1120								0.003906	0.160156	0.929688
2019	8	27	1	32	22	1160								0.003906	0.164063	0.929688
2019	8	27	1	32	22	1200								0.000000	0.160156	0.929688
2019	8	27	1	34	2	0	0	0	0	0.000000	0.000000	0.000000	NF	-0.003906	0.066406	0.355469	0.000000	0.000000	0.000000	26.000000	-15.625000	47.500000	47.500000	9424	1014.809326	1026.599976	26.500000	0.134773	-110.494537	sleeping	-1	-1	4.083734
2019	8	27	1	34	2	40								0.003906	0.160156	0.929688
2019	8	27	1	34	2	80								0.000000	0.000000	0.000000
2019	8	27	1	34	2	120								0.000000	0.000000	0.000000
2019	8	27	1	34	2	160								0.000000	0.000000	0.000000
2019	8	27	1	34	2	200								0.000000	0.000000	0.000000
2019	8	27	1	34	2	240								0.000000	0.000000	0.000000
2019	8	27	1	34	2	280								0.000000	0.000000	0.000000
2019	8	27	1	34	2	320								0.000000	0.000000	0.000000
2019	8	27	1	34	2	360								0.000000	0.000000	0.000000
2019	8	27	1	34	2	400								0.000000	0.000000	0.000000
2019	8	27	1	34	2	440								0.000000	0.000000	0.000000
2019	8	27	1	34	2	480								0.000000	0.000000	0.000000
2019	8	27	1	34	2	520								0.000000	0.000000	0.000000
2019	8	27	1	34	2	560								0.000000	0.000000	0.000000
2019	8	27	1	34	2	600								0.000000	0.000000	0.000000
2019	8	27	1	34	2	640								0.000000	0.000000	0.000000
2019	8	27	1	34	2	680								0.000000	0.000000	0.000000
2019	8	27	1	34	2	720								0.000000	0.000000	0.000000
2019	8	27	1	34	2	760								0.000000	0.000000	0.000000
2019	8	27	1	34	2	800								0.000000	0.000000	0.000000
2019	8	27	1	34	2	840								0.000000	0.000000	0.000000
2019	8	27	1	34	2	880								0.000000	0.000000	0.000000
2019	8	27	1	34	2	920								0.000000	0.000000	0.000000
2019	8	27	1	34	2	960								0.000000	0.000000	0.000000
2019	8	27	1	34	2	1000								0.000000	0.000000	0.000000
2019	8	27	1	34	2	1040								0.000000	0.000000	0.000000
2019	8	27	1	34	2	1080								0.000000	0.000000	0.000000
2019	8	27	1	34	2	1120								0.000000	0.000000	0.000000
2019	8	27	1	34	2	1160								0.000000	0.000000	0.000000
2019	8	27	1	34	2	1200								0.000000	0.000000	0.000000
2019	8	27	1	34	3	0	0	0	0	0.000000	0.000000	0.000000	NF	0.000000	0.164063	0.929688	0.000000	0.000000	0.000000	26.000000	-19.375000	51.875000	54.375000	9424	1014.821045	1025.599976	26.510000	0.124863	-102.258217	sleeping	-1	-1	4.083734
2019	8	27	1	34	3	40								0.003906	0.160156	0.929688
2019	8	27	1	34	3	80								0.003906	0.156250	0.929688
2019	8	27	1	34	3	120								0.000000	0.160156	0.929688
2019	8	27	1	34	3	160								0.003906	0.160156	0.929688
2019	8	27	1	34	3	200								0.003906	0.160156	0.929688
2019	8	27	1	34	3	240								0.000000	0.160156	0.929688
2019	8	27	1	34	3	280								0.003906	0.160156	0.929688
2019	8	27	1	34	3	320								0.000000	0.160156	0.929688
2019	8	27	1	34	3	360								0.000000	0.156250	0.929688
2019	8	27	1	34	3	400								0.003906	0.160156	0.929688
2019	8	27	1	34	3	440								0.000000	0.156250	0.929688
2019	8	27	1	34	3	480								0.000000	0.160156	0.925781
2019	8	27	1	34	3	520								0.003906	0.160156	0.929688
2019	8	27	1	34	3	560								0.000000	0.160156	0.929688
2019	8	27	1	34	3	600								0.000000	0.160156	0.929688
2019	8	27	1	34	3	640								0.003906	0.160156	0.929688
2019	8	27	1	34	3	680								0.003906	0.160156	0.929688
2019	8	27	1	34	3	720								0.003906	0.160156	0.929688
2019	8	27	1	34	3	760								0.000000	0.156250	0.929688
2019	8	27	1	34	3	800								0.000000	0.156250	0.929688
2019	8	27	1	34	3	840								0.003906	0.160156	0.929688
2019	8	27	1	34	3	880								0.003906	0.160156	0.929688
2019	8	27	1	34	3	920								0.000000	0.160156	0.929688
2019	8	27	1	34	3	960								0.003906	0.160156	0.929688
2019	8	27	1	34	3	1000								0.003906	0.160156	0.929688
2019	8	27	1	34	3	1040								0.003906	0.160156	0.929688
2019	8	27	1	34	3	1080								0.003906	0.160156	0.929688
2019	8	27	1	34	3	1120								0.003906	0.160156	0.929688
2019	8	27	1	34	3	1160								0.003906	0.160156	0.929688
2019	8	27	1	34	3	1200								0.000000	0.160156	0.929688
2019	8	27	1	34	4	0	0	0	0	0.000000	0.000000	0.000000	NF	0.000000	0.160156	0.929688	0.000000	0.000000	0.000000	26.500000	-20.000000	47.500000	50.625000	9424	1014.835938	1024.300049	26.520000	0.111981	-91.541885	sleeping	-1	-1	4.083734
2019	8	27	1	34	4	40								0.000000	0.160156	0.929688
2019	8	27	1	34	4	80								0.000000	0.160156	0.929688
2019	8	27	1	34	4	120								0.003906	0.160156	0.925781
2019	8	27	1	34	4	160								0.003906	0.160156	0.929688
2019	8	27	1	34	4	200								0.000000	0.160156	0.929688
2019	8	27	1	34	4	240								0.000000	0.160156	0.929688
2019	8	27	1	34	4	280								0.003906	0.160156	0.925781
2019	8	27	1	34	4	320								0.003906	0.160156	0.929688
2019	8	27	1	34	4	360								0.000000	0.160156	0.929688
2019	8	27	1	34	4	400								0.003906	0.160156	0.929688
2019	8	27	1	34	4	440								0.000000	0.160156	0.929688
2019	8	27	1	34	4	480								0.003906	0.160156	0.929688
2019	8	27	1	34	4	520								0.003906	0.156250	0.925781
2019	8	27	1	34	4	560								0.003906	0.160156	0.929688
2019	8	27	1	34	4	600								0.000000	0.156250	0.929688
2019	8	27	1	34	4	640								0.003906	0.164063	0.929688
2019	8	27	1	34	4	680								0.000000	0.160156	0.929688
2019	8	27	1	34	4	720								0.000000	0.160156	0.925781
2019	8	27	1	34	4	760								0.003906	0.160156	0.929688
2019	8	27	1	34	4	800								0.000000	0.160156	0.929688
2019	8	27	1	34	4	840								0.000000	0.160156	0.929688
2019	8	27	1	34	4	880								0.000000	0.160156	0.929688
2019	8	27	1	34	4	920								0.003906	0.164063	0.929688
2019	8	27	1	34	4	960								0.000000	0.156250	0.929688
2019	8	27	1	34	4	1000								0.003906	0.160156	0.929688
2019	8	27	1	34	4	1040								0.000000	0.156250	0.925781
2019	8	27	1	34	4	1080								0.000000	0.160156	0.929688
2019	8	27	1	34	4	1120								0.000000	0.160156	0.929688
2019	8	27	1	34	4	1160								0.003906	0.160156	0.925781
2019	8	27	1	34	4	1200								0.000000	0.160156	0.929688
2019	8	27	1	34	5	0	0	0	0	0.000000	0.000000	0.000000	NF	0.000000	0.160156	0.929688	0.000000	0.000000	0.000000	26.500000	-17.500000	46.250000	50.625000	9424	1014.835938	1027.300049	26.520000	0.141711	-116.256706	sleeping	-1	-1	4.090597
2019	8	27	1	34	5	40								0.003906	0.160156	0.929688
2019	8	27	1	34	5	80								0.000000	0.160156	0.929688
2019	8	27	1	34	5	120								0.000000	0.160156	0.929688
2019	8	27	1	34	5	160								0.000000	0.160156	0.929688
2019	8	27	1	34	5	200								0.000000	0.160156	0.929688
2019	8	27	1	34	5	240								0.003906	0.160156	0.925781
2019	8	27	1	34	5	280								0.003906	0.160156	0.929688
2019	8	27	1	34	5	320								0.003906	0.160156	0.929688
2019	8	27	1	34	5	360								0.003906	0.160156	0.929688
2019	8	27	1	34	5	400								0.003906	0.160156	0.929688
2019	8	27	1	34	5	440								0.000000	0.160156	0.929688
2019	8	27	1	34	5	480								0.000000	0.160156	0.929688
2019	8	27	1	34	5	520								0.000000	0.164063	0.925781
2019	8	27	1	34	5	560								0.000000	0.160156	0.929688
2019	8	27	1	34	5	600								0.003906	0.160156	0.929688
2019	8	27	1	34	5	640								0.000000	0.160156	0.929688
2019	8	27	1	34	5	680								0.003906	0.160156	0.929688
2019	8	27	1	34	5	720								0.000000	0.156250	0.929688
2019	8	27	1	34	5	760								0.003906	0.160156	0.929688
2019	8	27	1	34	5	800								0.000000	0.160156	0.929688
2019	8	27	1	34	5	840								0.003906	0.160156	0.929688
2019	8	27	1	34	5	880								0.003906	0.160156	0.929688
2019	8	27	1	34	5	920								0.003906	0.160156	0.929688
2019	8	27	1	34	5	960								0.003906	0.160156	0.929688
2019	8	27	1	34	5	1000								0.003906	0.160156	0.929688
2019	8	27	1	34	5	1040								0.003906	0.160156	0.929688
2019	8	27	1	34	5	1080								0.003906	0.160156	0.929688
2019	8	27	1	34	5	1120								0.000000	0.160156	0.929688
2019	8	27	1	34	5	1160								0.003906	0.160156	0.933594
2019	8	27	1	34	5	1200								0.000000	0.160156	0.929688
2019	8	27	1	34	6	0	0	0	0	0.000000	0.000000	0.000000	NF	0.003906	0.156250	0.929688	0.000000	0.000000	0.000000	26.500000	-18.750000	51.250000	50.625000	9432	1014.831543	1023.400024	26.510000	0.103062	-84.115807	sleeping	-1	-1	4.056280
2019	8	27	1	34	6	40								0.000000	0.160156	0.929688
2019	8	27	1	34	6	80								0.003906	0.160156	0.929688
2019	8	27	1	34	6	120								0.003906	0.160156	0.929688
2019	8	27	1	34	6	160								0.000000	0.156250	0.929688
2019	8	27	1	34	6	200								0.000000	0.156250	0.929688
2019	8	27	1	34	6	240								0.003906	0.156250	0.929688
2019	8	27	1	34	6	280								0.000000	0.156250	0.929688
2019	8	27	1	34	6	320								0.000000	0.156250	0.929688
2019	8	27	1	34	6	360								0.003906	0.156250	0.929688
2019	8	27	1	34	6	400								0.003906	0.156250	0.929688
2019	8	27	1	34	6	440								0.000000	0.160156	0.929688
2019	8	27	1	34	6	480								0.003906	0.160156	0.925781
2019	8	27	1	34	6	520								0.000000	0.160156	0.929688
2019	8	27	1	34	6	560								0.000000	0.156250	0.929688
2019	8	27	1	34	6	600								0.003906	0.160156	0.929688
2019	8	27	1	34	6	640								0.003906	0.160156	0.925781
2019	8	27	1	34	6	680								0.003906	0.156250	0.929688
2019	8	27	1	34	6	720								0.003906	0.160156	0.929688
2019	8	27	1	34	6	760								0.003906	0.160156	0.929688
2019	8	27	1	34	6	800								0.000000	0.160156	0.929688
2019	8	27	1	34	6	840								0.003906	0.160156	0.929688
2019	8	27	1	34	6	880								0.003906	0.160156	0.929688
2019	8	27	1	34	6	920								0.000000	0.160156	0.929688
2019	8	27	1	34	6	960								0.000000	0.160156	0.929688
2019	8	27	1	34	6	1000								0.000000	0.160156	0.929688
2019	8	27	1	34	6	1040								0.003906	0.160156	0.929688
2019	8	27	1	34	6	1080								0.003906	0.160156	0.929688
2019	8	27	1	34	6	1120								0.000000	0.160156	0.929688
2019	8	27	1	34	6	1160								0.000000	0.160156	0.929688
2019	8	27	1	34	6	1200								0.003906	0.160156	0.929688
2019	8	27	1	34	7	0	0	0	0	0.000000	0.000000	0.000000	NF	0.000000	0.160156	0.929688	0.000000	0.000000	0.000000	26.500000	-16.875000	46.875000	46.875000	9432	1014.847412	1025.599976	26.540001	0.124863	-102.258217	sleeping	-1	-1	4.070007
2019	8	27	1	34	7	40								0.000000	0.160156	0.929688
2019	8	27	1	34	7	80								0.000000	0.160156	0.929688
2019	8	27	1	34	7	120								0.000000	0.156250	0.929688
2019	8	27	1	34	7	160								0.003906	0.160156	0.925781
2019	8	27	1	34	7	200								0.000000	0.160156	0.929688
2019	8	27	1	34	7	240								0.003906	0.160156	0.929688
2019	8	27	1	34	7	280								0.003906	0.164063	0.929688
2019	8	27	1	34	7	320								0.003906	0.160156	0.929688
2019	8	27	1	34	7	360								0.003906	0.160156	0.929688
2019	8	27	1	34	7	400								0.003906	0.160156	0.929688
2019	8	27	1	34	7	440								0.000000	0.160156	0.929688
2019	8	27	1	34	7	480								0.000000	0.160156	0.929688
2019	8	27	1	34	7	520								0.003906	0.160156	0.929688
2019	8	27	1	34	7	560								0.000000	0.160156	0.929688
2019	8	27	1	34	7	600								0.003906	0.160156	0.929688
2019	8	27	1	34	7	640								0.000000	0.160156	0.929688
2019	8	27	1	34	7	680								0.000000	0.160156	0.929688
2019	8	27	1	34	7	720								0.003906	0.160156	0.929688
2019	8	27	1	34	7	760								0.000000	0.160156	0.929688
2019	8	27	1	34	7	800								0.000000	0.164063	0.929688
2019	8	27	1	34	7	840								0.000000	0.156250	0.925781
2019	8	27	1	34	7	880								0.000000	0.156250	0.929688
2019	8	27	1	34	7	920								0.000000	0.160156	0.929688
2019	8	27	1	34	7	960								0.003906	0.160156	0.929688
2019	8	27	1	34	7	1000								0.000000	0.160156	0.929688
2019	8	27	1	34	7	1040								0.003906	0.160156	0.929688
2019	8	27	1	34	7	1080								0.003906	0.160156	0.929688
2019	8	27	1	34	7	1120								0.003906	0.160156	0.929688
2019	8	27	1	34	7	1160								0.000000	0.160156	0.929688
2019	8	27	1	34	7	1200								0.003906	0.160156	0.929688
2019	8	27	1	34	8	0	0	0	0	0.000000	0.000000	0.000000	NF	0.000000	0.160156	0.929688	0.000000	0.000000	0.000000	26.500000	-21.875000	53.750000	54.375000	9440	1014.815186	1025.099976	26.540001	0.119908	-98.137619	sleeping	-1	-1	4.076870
2019	8	27	1	34	8	40								0.003906	0.160156	0.929688
2019	8	27	1	34	8	80								0.000000	0.160156	0.929688
2019	8	27	1	34	8	120								0.000000	0.160156	0.929688
2019	8	27	1	34	8	160								0.000000	0.160156	0.929688
2019	8	27	1	34	8	200								0.000000	0.160156	0.929688
2019	8	27	1	34	8	240								0.003906	0.160156	0.929688
2019	8	27	1	34	8	280								0.000000	0.160156	0.929688
2019	8	27	1	34	8	320								0.000000	0.160156	0.929688
2019	8	27	1	34	8	360								0.003906	0.160156	0.929688
2019	8	27	1	34	8	400								0.000000	0.160156	0.929688
2019	8	27	1	34	8	440								0.000000	0.160156	0.929688
2019	8	27	1	34	8	480								0.003906	0.164063	0.929688
2019	8	27	1	34	8	520								0.003906	0.160156	0.929688
2019	8	27	1	34	8	560								0.003906	0.160156	0.929688
2019	8	27	1	34	8	600								0.000000	0.160156	0.929688
2019	8	27	1	34	8	640								0.000000	0.164063	0.929688
2019	8	27	1	34	8	680								0.003906	0.160156	0.929688
2019	8	27	1	34	8	720								0.003906	0.160156	0.929688
2019	8	27	1	34	8	760								0.003906	0.160156	0.929688
2019	8	27	1	34	8	800								0.000000	0.160156	0.929688
2019	8	27	1	34	8	840								0.000000	0.160156	0.929688
2019	8	27	1	34	8	880								0.000000	0.160156	0.929688
2019	8	27	1	34	8	920								0.000000	0.160156	0.929688
2019	8	27	1	34	8	960								0.000000	0.164063	0.929688
2019	8	27	1	34	8	1000								0.003906	0.160156	0.929688
2019	8	27	1	34	8	1040								0.000000	0.156250	0.929688
2019	8	27	1	34	8	1080								0.003906	0.160156	0.929688
2019	8	27	1	34	8	1120								0.003906	0.160156	0.925781
2019	8	27	1	34	8	1160								0.003906	0.160156	0.929688
2019	8	27	1	34	8	1200								0.003906	0.160156	0.929688
2019	8	27	1	34	9	0	0	0	0	0.000000	0.000000	0.000000	NF	0.000000	0.160156	0.929688	0.000000	0.000000	0.000000	26.500000	-19.375000	46.250000	56.875000	9432	1014.866455	1026.199951	26.540001	0.130808	-107.200592	sleeping	-1	-1	4.070007
2019	8	27	1	34	9	40								0.000000	0.160156	0.929688
2019	8	27	1	34	9	80								0.000000	0.156250	0.929688
2019	8	27	1	34	9	120								0.003906	0.160156	0.929688
2019	8	27	1	34	9	160								0.000000	0.160156	0.929688
2019	8	27	1	34	9	200								0.003906	0.160156	0.929688
2019	8	27	1	34	9	240								0.000000	0.160156	0.929688
2019	8	27	1	34	9	280								0.000000	0.160156	0.929688
2019	8	27	1	34	9	320								0.003906	0.160156	0.925781
2019	8	27	1	34	9	360								0.003906	0.160156	0.929688
2019	8	27	1	34	9	400								0.000000	0.160156	0.929688
2019	8	27	1	34	9	440								0.003906	0.160156	0.925781
2019	8	27	1	34	9	480								0.000000	0.160156	0.925781
2019	8	27	1	34	9	520								0.003906	0.160156	0.929688
2019	8	27	1	34	9	560								0.000000	0.160156	0.929688
2019	8	27	1	34	9	600								0.003906	0.160156	0.929688
2019	8	27	1	34	9	640								0.000000	0.160156	0.929688
2019	8	27	1	34	9	680								0.003906	0.160156	0.929688
2019	8	27	1	34	9	720								0.003906	0.160156	0.929688
2019	8	27	1	34	9	760								0.003906	0.160156	0.929688
2019	8	27	1	34	9	800								0.003906	0.160156	0.929688
2019	8	27	1	34	9	840								0.003906	0.160156	0.929688
2019	8	27	1	34	9	880								0.003906	0.160156	0.929688
2019	8	27	1	34	9	920								0.003906	0.160156	0.929688
2019	8	27	1	34	9	960								0.000000	0.156250	0.929688
2019	8	27	1	34	9	1000								0.000000	0.160156	0.929688
2019	8	27	1	34	9	1040								0.003906	0.160156	0.929688
2019	8	27	1	34	9	1080								0.000000	0.160156	0.929688
2019	8	27	1	34	9	1120								0.000000	0.160156	0.929688
2019	8	27	1	34	9	1160								0.000000	0.160156	0.929688
2019	8	27	1	34	9	1200								0.000000	0.160156	0.929688
2019	8	27	1	34	10	0	0	0	0	0.000000	0.000000	0.000000	NF	0.003906	0.160156	0.929688	0.000000	0.000000	0.000000	26.500000	-18.750000	50.625000	43.750000	9448	1014.843750	1026.199951	26.559999	0.130808	-107.200592	sleeping	-1	-1	4.090597
2019	8	27	1	34	10	40								0.000000	0.160156	0.925781
2019	8	27	1	34	10	80								0.003906	0.160156	0.925781
2019	8	27	1	34	10	120								0.000000	0.160156	0.925781
2019	8	27	1	34	10	160								0.000000	0.160156	0.929688
2019	8	27	1	34	10	200								0.003906	0.160156	0.929688
2019	8	27	1	34	10	240								0.000000	0.160156	0.933594
2019	8	27	1	34	10	280								0.003906	0.160156	0.929688
2019	8	27	1	34	10	320								0.000000	0.160156	0.929688
2019	8	27	1	34	10	360								0.000000	0.160156	0.929688
2019	8	27	1	34	10	400								0.003906	0.160156	0.929688
2019	8	27	1	34	10	440								0.000000	0.160156	0.925781
2019	8	27	1	34	10	480								0.000000	0.160156	0.929688
2019	8	27	1	34	10	520								0.003906	0.160156	0.929688
2019	8	27	1	34	10	560								0.003906	0.160156	0.929688
2019	8	27	1	34	10	600								0.000000	0.156250	0.929688
2019	8	27	1	34	10	640								0.000000	0.160156	0.929688
2019	8	27	1	34	10	680								0.003906	0.160156	0.929688
2019	8	27	1	34	10	720								0.003906	0.160156	0.929688
2019	8	27	1	34	10	760								0.003906	0.156250	0.929688
2019	8	27	1	34	10	800								0.003906	0.164063	0.929688
2019	8	27	1	34	10	840								0.003906	0.160156	0.929688
2019	8	27	1	34	10	880								0.000000	0.164063	0.929688
2019	8	27	1	34	10	920								0.000000	0.160156	0.929688
2019	8	27	1	34	10	960								0.003906	0.164063	0.929688
2019	8	27	1	34	10	1000								0.000000	0.156250	0.929688
2019	8	27	1	34	10	1040								0.003906	0.160156	0.929688
2019	8	27	1	34	10	1080								0.003906	0.160156	0.929688
2019	8	27	1	34	10	1120								0.000000	0.160156	0.929688
2019	8	27	1	34	10	1160								0.000000	0.160156	0.929688
2019	8	27	1	34	10	1200								0.003906	0.160156	0.929688
2019	8	27	1	34	11	0	0	0	0	0.000000	0.000000	0.000000	NF	0.000000	0.160156	0.925781	0.000000	0.000000	0.000000	26.500000	-16.250000	51.875000	49.375000	9456	1014.819824	1024.800049	26.580000	0.116936	-95.665085	sleeping	-1	-1	4.097461
2019	8	27	1	34	11	40								0.000000	0.160156	0.929688
2019	8	27	1	34	11	80								0.003906	0.156250	0.929688
2019	8	27	1	34	11	120								0.003906	0.156250	0.929688
2019	8	27	1	34	11	160								0.003906	0.156250	0.929688
2019	8	27	1	34	11	200								0.003906	0.160156	0.929688
2019	8	27	1	34	11	240								0.003906	0.156250	0.929688
2019	8	27	1	34	11	280								0.003906	0.160156	0.929688
2019	8	27	1	34	11	320								0.000000	0.160156	0.929688
2019	8	27	1	34	11	360								0.000000	0.160156	0.929688
2019	8	27	1	34	11	400								0.003906	0.160156	0.929688
2019	8	27	1	34	11	440								0.000000	0.160156	0.929688
2019	8	27	1	34	11	480								0.003906	0.160156	0.929688
2019	8	27	1	34	11	520								0.003906	0.160156	0.929688
2019	8	27	1	34	11	560								0.000000	0.160156	0.929688
2019	8	27	1	34	11	600								0.000000	0.160156	0.929688
2019	8	27	1	34	11	640								0.000000	0.160156	0.929688
2019	8	27	1	34	11	680								0.003906	0.160156	0.929688
2019	8	27	1	34	11	720								0.003906	0.160156	0.929688
2019	8	27	1	34	11	760								0.000000	0.160156	0.929688
2019	8	27	1	34	11	800								0.003906	0.160156	0.925781
2019	8	27	1	34	11	840								0.003906	0.164063	0.925781
2019	8	27	1	34	11	880								0.000000	0.160156	0.929688
2019	8	27	1	34	11	920								0.000000	0.160156	0.929688
2019	8	27	1	34	11	960								0.000000	0.160156	0.933594
2019	8	27	1	34	11	1000								0.000000	0.160156	0.929688
2019	8	27	1	34	11	1040								0.000000	0.160156	0.929688
2019	8	27	1	34	11	1080								0.000000	0.160156	0.929688
2019	8	27	1	34	11	1120								0.000000	0.156250	0.929688
2019	8	27	1	34	11	1160								0.000000	0.160156	0.929688
2019	8	27	1	34	11	1200								0.003906	0.160156	0.929688
2019	8	27	1	34	12	0	0	0	0	0.000000	0.000000	0.000000	NF	0.003906	0.156250	0.929688	0.000000	0.000000	0.000000	26.500000	-17.500000	46.250000	54.375000	9456	1014.832520	1026.400024	26.600000	0.132791	-108.848198	sleeping	-1	-1	4.090597
2019	8	27	1	34	12	40								0.003906	0.160156	0.929688
2019	8	27	1	34	12	80								0.000000	0.160156	0.929688
2019	8	27	1	34	12	120								0.000000	0.160156	0.929688
2019	8	27	1	34	12	160								0.000000	0.160156	0.929688
2019	8	27	1	34	12	200								0.003906	0.160156	0.929688
2019	8	27	1	34	12	240								0.000000	0.160156	0.929688
2019	8	27	1	34	12	280								0.000000	0.156250	0.925781
2019	8	27	1	34	12	320								0.000000	0.160156	0.929688
2019	8	27	1	34	12	360								0.003906	0.160156	0.929688
2019	8	27	1	34	12	400								0.000000	0.160156	0.929688
2019	8	27	1	34	12	440								0.000000	0.156250	0.929688
2019	8	27	1	34	12	480								0.000000	0.160156	0.929688
2019	8	27	1	34	12	520								0.000000	0.160156	0.929688
2019	8	27	1	34	12	560								0.003906	0.160156	0.929688
2019	8	27	1	34	12	600								0.000000	0.160156	0.929688
2019	8	27	1	34	12	640								0.000000	0.160156	0.929688
2019	8	27	1	34	12	680								0.000000	0.160156	0.925781
2019	8	27	1	34	12	720								0.003906	0.160156	0.929688
2019	8	27	1	34	12	760								0.003906	0.160156	0.929688
2019	8	27	1	34	12	800								0.003906	0.160156	0.925781
2019	8	27	1	34	12	840								0.000000	0.160156	0.929688
2019	8	27	1	34	12	880								0.003906	0.164063	0.925781
2019	8	27	1	34	12	920								0.003906	0.160156	0.929688
2019	8	27	1	34	12	960								0.003906	0.160156	0.925781
2019	8	27	1	34	12	1000								0.000000	0.160156	0.925781
2019	8	27	1	34	12	1040								0.003906	0.160156	0.929688
2019	8	27	1	34	12	1080								0.003906	0.160156	0.929688
2019	8	27	1	34	12	1120								0.000000	0.160156	0.929688
2019	8	27	1	34	12	1160								0.000000	0.156250	0.929688
2019	8	27	1	34	12	1200								0.003906	0.160156	0.929688
2019	8	27	1	34	13	0	0	0	0	0.000000	0.000000	0.000000	NF	0.003906	0.160156	0.929688	0.000000	0.000000	0.000000	26.500000	-21.250000	46.875000	57.500000	9448	1014.826416	1026.300049	26.590000	0.131801	-108.024933	sleeping	-1	-1	4.090597
2019	8	27	1	34	13	40								0.000000	0.160156	0.929688
2019	8	27	1	34	13	80								0.003906	0.164063	0.929688
2019	8	27	1	34	13	120								0.000000	0.160156	0.929688
2019	8	27	1	34	13	160								0.003906	0.160156	0.929688
2019	8	27	1	34	13	200								0.000000	0.164063	0.925781
2019	8	27	1	34	13	240								0.003906	0.160156	0.929688
2019	8	27	1	34	13	280								0.000000	0.156250	0.929688
2019	8	27	1	34	13	320								0.000000	0.156250	0.929688
2019	8	27	1	34	13	360								0.000000	0.160156	0.929688
2019	8	27	1	34	13	400								0.003906	0.164063	0.929688
2019	8	27	1	34	13	440								0.003906	0.160156	0.925781
2019	8	27	1	34	13	480								0.000000	0.164063	0.929688
2019	8	27	1	34	13	520								0.003906	0.160156	0.929688
2019	8	27	1	34	13	560								0.000000	0.160156	0.925781
2019	8	27	1	34	13	600								0.000000	0.160156	0.929688
2019	8	27	1	34	13	640								0.003906	0.164063	0.929688
2019	8	27	1	34	13	680								0.003906	0.160156	0.929688
2019	8	27	1	34	13	720								0.000000	0.160156	0.929688
2019	8	27	1	34	13	760								0.003906	0.160156	0.929688
2019	8	27	1	34	13	800								0.000000	0.160156	0.929688
2019	8	27	1	34	13	840								0.000000	0.160156	0.925781
2019	8	27	1	34	13	880								0.003906	0.160156	0.929688
2019	8	27	1	34	13	920								0.000000	0.160156	0.929688
2019	8	27	1	34	13	960								0.000000	0.160156	0.925781
2019	8	27	1	34	13	1000								0.003906	0.156250	0.929688
2019	8	27	1	34	13	1040								0.000000	0.160156	0.929688
2019	8	27	1	34	13	1080								0.000000	0.160156	0.929688
2019	8	27	1	34	13	1120								0.003906	0.160156	0.929688
2019	8	27	1	34	13	1160								0.000000	0.160156	0.929688
2019	8	27	1	34	13	1200								0.003906	0.156250	0.929688
2019	8	27	1	34	14	0	0	0	0	0.000000	0.000000	0.000000	NF	0.000000	0.160156	0.929688	0.000000	0.000000	0.000000	26.500000	-17.500000	50.625000	53.750000	9456	1014.828613	1026.300049	26.590000	0.131801	-108.024933	sleeping	-1	-1	4.063143
2019	8	27	1	34	14	40								0.000000	0.160156	0.929688
2019	8	27	1	34	14	80								0.003906	0.156250	0.929688
2019	8	27	1	34	14	120								0.000000	0.156250	0.929688
2019	8	27	1	34	14	160								0.000000	0.160156	0.929688
2019	8	27	1	34	14	200								0.000000	0.160156	0.925781
2019	8	27	1	34	14	240								0.000000	0.160156	0.929688
2019	8	27	1	34	14	280								0.000000	0.160156	0.929688
2019	8	27	1	34	14	320								0.000000	0.160156	0.925781
2019	8	27	1	34	14	360								0.000000	0.160156	0.929688
2019	8	27	1	34	14	400								0.000000	0.160156	0.929688
2019	8	27	1	34	14	440								0.000000	0.160156	0.929688
2019	8	27	1	34	14	480								0.000000	0.160156	0.929688
2019	8	27	1	34	14	520								0.003906	0.156250	0.925781
2019	8	27	1	34	14	560								0.003906	0.160156	0.929688
2019	8	27	1	34	14	600								0.003906	0.160156	0.929688
2019	8	27	1	34	14	640								0.000000	0.160156	0.929688
2019	8	27	1	34	14	680								0.003906	0.160156	0.929688
2019	8	27	1	34	14	720								0.000000	0.160156	0.929688
2019	8	27	1	34	14	760								0.000000	0.160156	0.929688
2019	8	27	1	34	14	800								0.003906	0.160156	0.929688
2019	8	27	1	34	14	840								0.000000	0.160156	0.929688
2019	8	27	1	34	14	880								0.000000	0.156250	0.929688
2019	8	27	1	34	14	920								0.000000	0.164063	0.929688
2019	8	27	1	34	14	960								0.000000	0.160156	0.929688
2019	8	27	1	34	14	1000								0.003906	0.156250	0.929688
2019	8	27	1	34	14	1040								0.003906	0.160156	0.929688
2019	8	27	1	34	14	1080								0.003906	0.160156	0.929688
2019	8	27	1	34	14	1120								0.000000	0.160156	0.929688
2019	8	27	1	34	14	1160								0.000000	0.160156	0.929688
2019	8	27	1	34	14	1200								0.003906	0.160156	0.933594
2019	8	27	1	34	15	0	0	0	0	0.000000	0.000000	0.000000	NF	0.003906	0.160156	0.929688	0.000000	0.000000	0.000000	26.500000	-18.750000	52.500000	53.750000	9464	1014.843994	1025.900024	26.629999	0.127836	-104.730202	sleeping	-1	-1	4.063143
2019	8	27	1	34	15	40								0.000000	0.160156	0.929688
2019	8	27	1	34	15	80								0.000000	0.156250	0.929688
2019	8	27	1	34	15	120								0.000000	0.160156	0.929688
2019	8	27	1	34	15	160								0.000000	0.156250	0.929688
2019	8	27	1	34	15	200								0.003906	0.156250	0.929688
2019	8	27	1	34	15	240								0.000000	0.160156	0.929688
2019	8	27	1	34	15	280								0.000000	0.160156	0.929688
2019	8	27	1	34	15	320								0.003906	0.164063	0.929688
2019	8	27	1	34	15	360								0.003906	0.160156	0.929688
2019	8	27	1	34	15	400								0.003906	0.160156	0.929688
2019	8	27	1	34	15	440								0.000000	0.160156	0.929688
2019	8	27	1	34	15	480								0.003906	0.164063	0.929688
2019	8	27	1	34	15	520								0.003906	0.160156	0.929688
2019	8	27	1	34	15	560								0.000000	0.160156	0.929688
2019	8	27	1	34	15	600								0.000000	0.160156	0.929688
2019	8	27	1	34	15	640								0.000000	0.160156	0.925781
2019	8	27	1	34	15	680								0.000000	0.160156	0.929688
2019	8	27	1	34	15	720								0.003906	0.160156	0.929688
2019	8	27	1	34	15	760								0.000000	0.160156	0.929688
2019	8	27	1	34	15	800								0.003906	0.160156	0.929688
2019	8	27	1	34	15	840								0.000000	0.164063	0.929688
2019	8	27	1	34	15	880								0.000000	0.160156	0.929688
2019	8	27	1	34	15	920								0.000000	0.160156	0.929688
2019	8	27	1	34	15	960								0.000000	0.160156	0.929688
2019	8	27	1	34	15	1000								0.000000	0.160156	0.929688
2019	8	27	1	34	15	1040								0.003906	0.160156	0.929688
2019	8	27	1	34	15	1080								0.003906	0.160156	0.929688
2019	8	27	1	34	15	1120								0.000000	0.160156	0.929688
2019	8	27	1	34	15	1160								0.000000	0.160156	0.929688
2019	8	27	1	34	15	1200								0.000000	0.160156	0.925781
2019	8	27	1	34	16	0	0	0	0	0.000000	0.000000	0.000000	NF	0.000000	0.160156	0.925781	0.000000	0.000000	0.000000	26.500000	-17.500000	46.250000	50.000000	9464	1014.886963	1025.699951	26.680000	0.125853	-103.081947	sleeping	-1	-1	4.063143
2019	8	27	1	34	16	40								0.003906	0.160156	0.929688
2019	8	27	1	34	16	80								0.003906	0.156250	0.929688
2019	8	27	1	34	16	120								0.003906	0.160156	0.929688
2019	8	27	1	34	16	160								0.000000	0.160156	0.929688
2019	8	27	1	34	16	200								0.000000	0.160156	0.929688
2019	8	27	1	34	16	240								0.003906	0.160156	0.925781
2019	8	27	1	34	16	280								0.003906	0.160156	0.929688
2019	8	27	1	34	16	320								0.000000	0.160156	0.925781
2019	8	27	1	34	16	360								0.003906	0.160156	0.929688
2019	8	27	1	34	16	400								0.000000	0.160156	0.925781
2019	8	27	1	34	16	440								0.003906	0.164063	0.929688
2019	8	27	1	34	16	480								0.000000	0.160156	0.929688
2019	8	27	1	34	16	520								0.003906	0.160156	0.929688
2019	8	27	1	34	16	560								0.003906	0.160156	0.929688
2019	8	27	1	34	16	600								0.000000	0.160156	0.929688
2019	8	27	1	34	16	640								0.003906	0.160156	0.929688
2019	8	27	1	34	16	680								0.000000	0.160156	0.929688
2019	8	27	1	34	16	720								0.000000	0.164063	0.925781
2019	8	27	1	34	16	760								0.000000	0.160156	0.929688
2019	8	27	1	34	16	800								0.003906	0.160156	0.929688
2019	8	27	1	34	16	840								0.003906	0.160156	0.929688
2019	8	27	1	34	16	880								0.000000	0.160156	0.929688
2019	8	27	1	34	16	920								0.003906	0.160156	0.929688
2019	8	27	1	34	16	960								0.000000	0.160156	0.929688
2019	8	27	1	34	16	1000								0.003906	0.160156	0.929688
2019	8	27	1	34	16	1040								0.003906	0.160156	0.929688
2019	8	27	1	34	16	1080								0.000000	0.160156	0.929688
2019	8	27	1	34	16	1120								0.003906	0.160156	0.929688
2019	8	27	1	34	16	1160								0.003906	0.160156	0.929688
2019	8	27	1	34	16	1200								0.003906	0.160156	0.929688
2019	8	27	1	34	17	0	0	0	0	0.000000	0.000000	0.000000	NF	0.003906	0.160156	0.929688	0.000000	0.000000	0.000000	26.500000	-22.500000	49.375000	56.875000	9464	1014.854492	1025.900024	26.700001	0.127836	-104.730202	sleeping	-1	-1	4.083734
2019	8	27	1	34	17	40								0.000000	0.160156	0.929688
2019	8	27	1	34	17	80								0.003906	0.160156	0.929688
2019	8	27	1	34	17	120								0.000000	0.160156	0.929688
2019	8	27	1	34	17	160								0.003906	0.160156	0.929688
2019	8	27	1	34	17	200								0.000000	0.160156	0.929688
2019	8	27	1	34	17	240								0.000000	0.160156	0.929688
2019	8	27	1	34	17	280								0.003906	0.160156	0.929688
2019	8	27	1	34	17	320								0.003906	0.160156	0.929688
2019	8	27	1	34	17	360								0.003906	0.160156	0.929688
2019	8	27	1	34	17	400								0.000000	0.160156	0.929688
2019	8	27	1	34	17	440								0.000000	0.164063	0.929688
2019	8	27	1	34	17	480								0.003906	0.160156	0.929688
2019	8	27	1	34	17	520								0.003906	0.164063	0.929688
2019	8	27	1	34	17	560								0.000000	0.156250	0.929688
2019	8	27	1	34	17	600								0.003906	0.160156	0.929688
2019	8	27	1	34	17	640								0.003906	0.160156	0.929688
2019	8	27	1	34	17	680								0.003906	0.160156	0.925781
2019	8	27	1	34	17	720								0.000000	0.160156	0.929688
2019	8	27	1	34	17	760								0.000000	0.160156	0.929688
2019	8	27	1	34	17	800								0.003906	0.164063	0.929688
2019	8	27	1	34	17	840								0.000000	0.160156	0.929688
2019	8	27	1	34	17	880								0.000000	0.160156	0.929688
2019	8	27	1	34	17	920								0.000000	0.160156	0.929688
2019	8	27	1	34	17	960								0.003906	0.160156	0.929688
2019	8	27	1	34	17	1000								0.000000	0.156250	0.929688
2019	8	27	1	34	17	1040								0.000000	0.160156	0.929688
2019	8	27	1	34	17	1080								0.003906	0.156250	0.929688
2019	8	27	1	34	17	1120								0.003906	0.160156	0.929688
2019	8	27	1	34	17	1160								0.000000	0.160156	0.929688
2019	8	27	1	34	17	1200								0.000000	0.160156	0.929688
2019	8	27	1	34	18	0	0	0	0	0.000000	0.000000	0.000000	NF	0.003906	0.160156	0.929688	0.000000	0.000000	0.000000	26.500000	-18.750000	48.125000	51.875000	9472	1014.834229	1023.200012	26.709999	0.101080	-82.464790	sleeping	-1	-1	4.090597
2019	8	27	1	34	18	40								0.003906	0.160156	0.925781
2019	8	27	1	34	18	80								0.000000	0.160156	0.929688
2019	8	27	1	34	18	120								0.000000	0.160156	0.929688
2019	8	27	1	34	18	160								0.003906	0.160156	0.929688
2019	8	27	1	34	18	200								0.003906	0.160156	0.929688
2019	8	27	1	34	18	240								0.003906	0.160156	0.929688
2019	8	27	1	34	18	280								0.003906	0.160156	0.929688
2019	8	27	1	34	18	320								0.003906	0.160156	0.929688
2019	8	27	1	34	18	360								0.000000	0.160156	0.929688
2019	8	27	1	34	18	400								0.000000	0.156250	0.929688
2019	8	27	1	34	18	440								0.000000	0.160156	0.929688
2019	8	27	1	34	18	480								0.000000	0.164063	0.929688
2019	8	27	1	34	18	520								0.003906	0.164063	0.929688
2019	8	27	1	34	18	560								0.000000	0.160156	0.929688
2019	8	27	1	34	18	600								0.003906	0.160156	0.929688
2019	8	27	1	34	18	640								0.003906	0.160156	0.929688
2019	8	27	1	34	18	680								0.003906	0.160156	0.929688
2019	8	27	1	34	18	720								0.003906	0.160156	0.929688
2019	8	27	1	34	18	760								0.000000	0.160156	0.929688
2019	8	27	1	34	18	800								0.000000	0.160156	0.929688
2019	8	27	1	34	18	840								0.000000	0.160156	0.929688
2019	8	27	1	34	18	880								0.000000	0.160156	0.929688
2019	8	27	1	34	18	920								0.000000	0.160156	0.929688
2019	8	27	1	34	18	960								0.000000	0.160156	0.929688
2019	8	27	1	34	18	1000								0.000000	0.160156	0.929688
2019	8	27	1	34	18	1040								0.000000	0.156250	0.929688
2019	8	27	1	34	18	1080								0.000000	0.160156	0.929688
2019	8	27	1	34	18	1120								0.000000	0.160156	0.929688
2019	8	27	1	34	18	1160								0.000000	0.160156	0.929688
2019	8	27	1	34	18	1200								0.000000	0.160156	0.929688
2019	8	27	1	34	19	0	0	0	0	0.000000	0.000000	0.000000	NF	0.003906	0.160156	0.929688	0.000000	0.000000	0.000000	26.500000	-18.750000	51.250000	50.000000	9480	1014.834961	1025.300049	26.719999	0.121891	-99.786659	sleeping	-1	-1	4.097461
2019	8	27	1	34	19	40								0.000000	0.160156	0.929688
2019	8	27	1	34	19	80								0.000000	0.160156	0.929688
2019	8	27	1	34	19	120								0.003906	0.160156	0.925781
2019	8	27	1	34	19	160								0.003906	0.156250	0.929688
2019	8	27	1	34	19	200								0.000000	0.160156	0.929688
2019	8	27	1	34	19	240								0.000000	0.160156	0.929688
2019	8	27	1	34	19	280								0.000000	0.160156	0.929688
2019	8	27	1	34	19	320								0.003906	0.160156	0.929688
2019	8	27	1	34	19	360								0.003906	0.160156	0.929688
2019	8	27	1	34	19	400								0.003906	0.160156	0.929688
2019	8	27	1	34	19	440								0.000000	0.160156	0.929688
2019	8	27	1	34	19	480								0.003906	0.160156	0.929688
2019	8	27	1	34	19	520								0.000000	0.156250	0.929688
2019	8	27	1	34	19	560								0.000000	0.160156	0.929688
2019	8	27	1	34	19	600								0.003906	0.160156	0.929688
2019	8	27	1	34	19	640								0.003906	0.160156	0.929688
2019	8	27	1	34	19	680								0.000000	0.160156	0.929688
2019	8	27	1	34	19	720								0.003906	0.160156	0.929688
2019	8	27	1	34	19	760								0.000000	0.160156	0.929688
2019	8	27	1	34	19	800								0.000000	0.160156	0.929688
2019	8	27	1	34	19	840								0.003906	0.160156	0.929688
2019	8	27	1	34	19	880								0.000000	0.160156	0.929688
2019	8	27	1	34	19	920								0.000000	0.160156	0.929688
2019	8	27	1	34	19	960								0.003906	0.160156	0.929688
2019	8	27	1	34	19	1000								0.003906	0.160156	0.929688
2019	8	27	1	34	19	1040								0.003906	0.160156	0.929688
2019	8	27	1	34	19	1080								0.000000	0.160156	0.929688
2019	8	27	1	34	19	1120								0.003906	0.160156	0.929688
2019	8	27	1	34	19	1160								0.003906	0.156250	0.929688
2019	8	27	1	34	19	1200								0.003906	0.160156	0.929688
2019	8	27	1	34	20	0	0	0	0	0.000000	0.000000	0.000000	NF	0.003906	0.160156	0.929688	0.000000	0.000000	0.000000	26.500000	-20.000000	48.750000	50.000000	9488	1014.841309	1024.300049	26.740000	0.111981	-91.541885	sleeping	-1	-1	4.090597
2019	8	27	1	34	20	40								0.000000	0.160156	0.929688
2019	8	27	1	34	20	80								0.000000	0.160156	0.929688
2019	8	27	1	34	20	120								0.003906	0.160156	0.929688
2019	8	27	1	34	20	160								0.000000	0.160156	0.929688
2019	8	27	1	34	20	200								0.000000	0.160156	0.933594
2019	8	27	1	34	20	240								0.003906	0.160156	0.929688
2019	8	27	1	34	20	280								0.000000	0.160156	0.925781
2019	8	27	1	34	20	320								0.000000	0.160156	0.929688
2019	8	27	1	34	20	360								0.000000	0.160156	0.929688
2019	8	27	1	34	20	400								0.003906	0.164063	0.929688
2019	8	27	1	34	20	440								0.000000	0.164063	0.929688
2019	8	27	1	34	20	480								0.000000	0.160156	0.929688
2019	8	27	1	34	20	520								0.003906	0.160156	0.929688
2019	8	27	1	34	20	560								0.003906	0.160156	0.929688
2019	8	27	1	34	20	600								0.003906	0.160156	0.929688
2019	8	27	1	34	20	640								0.000000	0.160156	0.929688
2019	8	27	1	34	20	680								0.000000	0.160156	0.929688
2019	8	27	1	34	20	720								0.000000	0.160156	0.929688
2019	8	27	1	34	20	760								0.000000	0.160156	0.929688
2019	8	27	1	34	20	800								0.000000	0.164063	0.925781
2019	8	27	1	34	20	840								0.000000	0.164063	0.929688
2019	8	27	1	34	20	880								0.000000	0.160156	0.929688
2019	8	27	1	34	20	920								0.003906	0.160156	0.929688
2019	8	27	1	34	20	960								0.000000	0.156250	0.929688
2019	8	27	1	34	20	1000								0.003906	0.160156	0.929688
2019	8	27	1	34	20	1040								0.000000	0.160156	0.929688
2019	8	27	1	34	20	1080								0.003906	0.160156	0.929688
2019	8	27	1	34	20	1120								0.003906	0.156250	0.929688
2019	8	27	1	34	20	1160								0.003906	0.160156	0.929688
2019	8	27	1	34	20	1200								0.000000	0.156250	0.925781
2019	8	27	1	34	21	0	0	0	0	0.000000	0.000000	0.000000	NF	0.000000	0.160156	0.929688	0.000000	0.000000	0.000000	26.500000	-21.250000	50.000000	51.250000	9496	1014.840088	1024.400024	26.750000	0.112971	-92.366455	sleeping	-1	-1	4.056280
2019	8	27	1	34	21	40								0.003906	0.164063	0.929688
2019	8	27	1	34	21	80								0.003906	0.160156	0.929688
2019	8	27	1	34	21	120								0.000000	0.164063	0.929688
2019	8	27	1	34	21	160								0.003906	0.164063	0.929688
2019	8	27	1	34	21	200								0.000000	0.160156	0.929688
2019	8	27	1	34	21	240								0.000000	0.160156	0.929688
2019	8	27	1	34	21	280								0.000000	0.160156	0.929688
2019	8	27	1	34	21	320								0.000000	0.164063	0.929688
2019	8	27	1	34	21	360								0.000000	0.160156	0.929688
2019	8	27	1	34	21	400								0.000000	0.160156	0.929688
2019	8	27	1	34	21	440								0.000000	0.160156	0.929688
2019	8	27	1	34	21	480								0.000000	0.164063	0.929688
2019	8	27	1	34	21	520								0.003906	0.160156	0.925781
2019	8	27	1	34	21	560								0.003906	0.160156	0.929688
2019	8	27	1	34	21	600								0.000000	0.160156	0.929688
2019	8	27	1	34	21	640								0.000000	0.164063	0.929688
2019	8	27	1	34	21	680								0.003906	0.160156	0.929688
2019	8	27	1	34	21	720								0.003906	0.160156	0.929688
2019	8	27	1	34	21	760								0.003906	0.160156	0.929688
2019	8	27	1	34	21	800								0.003906	0.160156	0.929688
2019	8	27	1	34	21	840								0.003906	0.160156	0.929688
2019	8	27	1	34	21	880								0.003906	0.160156	0.929688
2019	8	27	1	34	21	920								0.000000	0.160156	0.925781
2019	8	27	1	34	21	960								0.000000	0.160156	0.929688
2019	8	27	1	34	21	1000								0.003906	0.164063	0.929688
2019	8	27	1	34	21	1040								0.003906	0.160156	0.929688
2019	8	27	1	34	21	1080								0.000000	0.160156	0.929688
2019	8	27	1	34	21	1120								0.000000	0.164063	0.925781
2019	8	27	1	34	21	1160								0.003906	0.164063	0.929688
2019	8	27	1	34	21	1200								0.003906	0.160156	0.929688
2019	8	27	1	34	22	0	0	0	0	0.000000	0.000000	0.000000	NF	0.000000	0.160156	0.929688	0.000000	0.000000	0.000000	26.500000	-19.375000	49.375000	50.000000	9488	1014.849609	1024.900024	26.760000	0.117926	-96.489326	sleeping	-1	-1	4.070007
2019	8	27	1	34	22	40								0.003906	0.164063	0.929688
2019	8	27	1	34	22	80								0.003906	0.160156	0.929688
2019	8	27	1	34	22	120								0.003906	0.160156	0.929688
2019	8	27	1	34	22	160								0.000000	0.160156	0.929688
2019	8	27	1	34	22	200								0.000000	0.160156	0.929688
2019	8	27	1	34	22	240								0.003906	0.160156	0.929688
2019	8	27	1	34	22	280								0.000000	0.160156	0.929688
2019	8	27	1	34	22	320								0.003906	0.160156	0.925781
2019	8	27	1	34	22	360								0.003906	0.160156	0.929688
2019	8	27	1	34	22	400								0.003906	0.156250	0.929688
2019	8	27	1	34	22	440								0.003906	0.164063	0.925781
2019	8	27	1	34	22	480								0.003906	0.160156	0.929688
2019	8	27	1	34	22	520								0.000000	0.160156	0.929688
2019	8	27	1	34	22	560								0.000000	0.160156	0.925781
2019	8	27	1	34	22	600								0.003906	0.160156	0.929688
2019	8	27	1	34	22	640								0.000000	0.160156	0.929688
2019	8	27	1	34	22	680								0.000000	0.160156	0.929688
2019	8	27	1	34	22	720								0.003906	0.160156	0.929688
2019	8	27	1	34	22	760								0.003906	0.156250	0.929688
2019	8	27	1	34	22	800								0.000000	0.160156	0.929688
2019	8	27	1	34	22	840								0.003906	0.160156	0.929688
2019	8	27	1	34	22	880								0.000000	0.160156	0.929688
2019	8	27	1	34	22	920								0.000000	0.164063	0.925781
2019	8	27	1	34	22	960								0.003906	0.160156	0.929688
2019	8	27	1	34	22	1000								0.000000	0.160156	0.929688
2019	8	27	1	34	22	1040								0.000000	0.160156	0.929688
2019	8	27	1	34	22	1080								0.003906	0.160156	0.929688
2019	8	27	1	34	22	1120								0.000000	0.160156	0.929688
2019	8	27	1	34	22	1160								0.000000	0.160156	0.929688
2019	8	27	1	34	22	1200								0.000000	0.160156	0.929688
2019	8	27	1	34	23	0	0	0	0	0.000000	0.000000	0.000000	NF	0.003906	0.160156	0.929688	0.000000	0.000000	0.000000	26.500000	-17.500000	48.125000	50.000000	9496	1014.865723	1025.599976	26.780001	0.124863	-102.258217	sleeping	-1	-1	4.097461
2019	8	27	1	34	23	40								0.000000	0.160156	0.929688
2019	8	27	1	34	23	80								0.003906	0.160156	0.929688
2019	8	27	1	34	23	120								0.003906	0.164063	0.929688
2019	8	27	1	34	23	160								0.003906	0.160156	0.929688
2019	8	27	1	34	23	200								0.000000	0.160156	0.925781
2019	8	27	1	34	23	240								0.003906	0.160156	0.929688
2019	8	27	1	34	23	280								0.000000	0.160156	0.929688
2019	8	27	1	34	23	320								0.000000	0.160156	0.929688
2019	8	27	1	34	23	360								0.003906	0.160156	0.929688
2019	8	27	1	34	23	400								0.003906	0.160156	0.929688
2019	8	27	1	34	23	440								0.000000	0.160156	0.929688
2019	8	27	1	34	23	480								0.000000	0.160156	0.929688
2019	8	27	1	34	23	520								0.003906	0.160156	0.925781
2019	8	27	1	34	23	560								0.000000	0.160156	0.929688
2019	8	27	1	34	23	600								0.003906	0.160156	0.929688
2019	8	27	1	34	23	640								0.000000	0.160156	0.929688
2019	8	27	1	34	23	680								0.003906	0.160156	0.929688
2019	8	27	1	34	23	720								0.000000	0.164063	0.929688
2019	8	27	1	34	23	760								0.000000	0.160156	0.929688
2019	8	27	1	34	23	800								0.000000	0.156250	0.929688
2019	8	27	1	34	23	840								0.000000	0.160156	0.925781
2019	8	27	1	34	23	880								0.000000	0.160156	0.925781
2019	8	27	1	34	23	920								0.000000	0.160156	0.929688
2019	8	27	1	34	23	960								0.000000	0.160156	0.929688
2019	8	27	1	34	23	1000								0.003906	0.160156	0.925781
2019	8	27	1	34	23	1040								0.003906	0.160156	0.929688
2019	8	27	1	34	23	1080								0.003906	0.160156	0.929688
2019	8	27	1	34	23	1120								0.000000	0.164063	0.925781
2019	8	27	1	34	23	1160								0.003906	0.160156	0.929688
2019	8	27	1	34	23	1200								0.000000	0.164063	0.925781
2019	8	27	1	34	24	0	0	0	0	0.000000	0.000000	0.000000	NF	0.003906	0.164063	0.929688	0.000000	0.000000	0.000000	27.000000	-20.000000	46.875000	48.750000	9496	1014.837891	1026.300049	26.799999	0.131801	-108.024933	sleeping	-1	-1	4.070007
2019	8	27	1	34	24	40								0.003906	0.160156	0.929688
2019	8	27	1	34	24	80								0.003906	0.160156	0.929688
2019	8	27	1	34	24	120								0.000000	0.160156	0.929688
2019	8	27	1	34	24	160								0.003906	0.160156	0.929688
2019	8	27	1	34	24	200								0.003906	0.160156	0.929688
2019	8	27	1	34	24	240								0.000000	0.160156	0.929688
2019	8	27	1	34	24	280								0.000000	0.160156	0.929688
2019	8	27	1	34	24	320								0.000000	0.160156	0.929688
2019	8	27	1	34	24	360								0.000000	0.164063	0.929688
2019	8	27	1	34	24	400								0.003906	0.160156	0.929688
2019	8	27	1	34	24	440								0.000000	0.164063	0.929688
2019	8	27	1	34	24	480								0.000000	0.160156	0.925781
2019	8	27	1	34	24	520								0.003906	0.160156	0.929688
2019	8	27	1	34	24	560								0.003906	0.160156	0.929688
2019	8	27	1	34	24	600								0.003906	0.160156	0.929688
2019	8	27	1	34	24	640								0.000000	0.160156	0.929688
2019	8	27	1	34	24	680								0.003906	0.160156	0.929688
2019	8	27	1	34	24	720								0.003906	0.164063	0.929688
2019	8	27	1	34	24	760								0.000000	0.160156	0.929688
2019	8	27	1	34	24	800								0.000000	0.160156	0.929688
2019	8	27	1	34	24	840								0.003906	0.160156	0.929688
2019	8	27	1	34	24	880								0.003906	0.160156	0.929688
2019	8	27	1	34	24	920								0.000000	0.160156	0.929688
2019	8	27	1	34	24	960								0.000000	0.160156	0.929688
2019	8	27	1	34	24	1000								0.000000	0.160156	0.929688
2019	8	27	1	34	24	1040								0.003906	0.160156	0.929688
2019	8	27	1	34	24	1080								0.003906	0.160156	0.925781
2019	8	27	1	34	24	1120								0.003906	0.160156	0.929688
2019	8	27	1	34	24	1160								0.000000	0.160156	0.929688
2019	8	27	1	34	24	1200								0.003906	0.160156	0.929688
2019	8	27	1	34	25	0	0	0	0	0.000000	0.000000	0.000000	NF	0.000000	0.160156	0.925781	0.000000	0.000000	0.000000	26.500000	-21.250000	48.750000	50.625000	9512	1014.804688	1027.699951	26.790001	0.145673	-119.546791	sleeping	-1	-1	4.056280
2019	8	27	1	34	25	40								0.003906	0.160156	0.925781
2019	8	27	1	34	25	80								0.000000	0.160156	0.925781
2019	8	27	1	34	25	120								0.003906	0.160156	0.929688
2019	8	27	1	34	25	160								0.000000	0.160156	0.929688
2019	8	27	1	34	25	200								0.000000	0.164063	0.929688
2019	8	27	1	34	25	240								0.000000	0.160156	0.929688
2019	8	27	1	34	25	280								0.000000	0.164063	0.929688
2019	8	27	1	34	25	320								0.000000	0.160156	0.929688
2019	8	27	1	34	25	360								0.000000	0.160156	0.929688
2019	8	27	1	34	25	400								0.000000	0.160156	0.929688
2019	8	27	1	34	25	440								0.000000	0.160156	0.929688
2019	8	27	1	34	25	480								0.000000	0.160156	0.925781
2019	8	27	1	34	25	520								0.003906	0.156250	0.929688
2019	8	27	1	34	25	560								0.003906	0.160156	0.929688
2019	8	27	1	34	25	600								0.003906	0.160156	0.929688
2019	8	27	1	34	25	640								0.003906	0.160156	0.929688
2019	8	27	1	34	25	680								0.003906	0.160156	0.929688
2019	8	27	1	34	25	720								0.000000	0.164063	0.929688
2019	8	27	1	34	25	760								0.003906	0.160156	0.925781
2019	8	27	1	34	25	800								0.003906	0.160156	0.929688
2019	8	27	1	34	25	840								0.000000	0.160156	0.929688
2019	8	27	1	34	25	880								0.003906	0.160156	0.929688
2019	8	27	1	34	25	920								0.000000	0.160156	0.929688
2019	8	27	1	34	25	960								0.003906	0.160156	0.929688
2019	8	27	1	34	25	1000								0.003906	0.160156	0.929688
2019	8	27	1	34	25	1040								0.003906	0.160156	0.929688
2019	8	27	1	34	25	1080								0.000000	0.160156	0.929688
2019	8	27	1	34	25	1120								0.000000	0.160156	0.929688
2019	8	27	1	34	25	1160								0.003906	0.160156	0.929688
2019	8	27	1	34	25	1200								0.000000	0.160156	0.929688
2019	8	27	1	34	26	0	0	0	0	0.000000	0.000000	0.000000	NF	0.003906	0.160156	0.929688	0.000000	0.000000	0.000000	27.000000	-18.750000	48.750000	50.625000	9512	1014.853516	1027.800049	26.820000	0.146665	-120.370155	sleeping	-1	-1	4.076870
2019	8	27	1	34	26	40								0.003906	0.160156	0.929688
2019	8	27	1	34	26	80								0.000000	0.160156	0.929688
2019	8	27	1	34	26	120								0.000000	0.160156	0.929688
2019	8	27	1	34	26	160								0.000000	0.160156	0.929688
2019	8	27	1	34	26	200								0.000000	0.164063	0.929688
2019	8	27	1	34	26	240								0.003906	0.160156	0.929688
2019	8	27	1	34	26	280								0.000000	0.160156	0.929688
2019	8	27	1	34	26	320								0.003906	0.160156	0.929688
2019	8	27	1	34	26	360								0.000000	0.160156	0.929688
2019	8	27	1	34	26	400								0.000000	0.160156	0.925781
2019	8	27	1	34	26	440								0.003906	0.160156	0.929688
2019	8	27	1	34	26	480								0.000000	0.160156	0.929688
2019	8	27	1	34	26	520								0.000000	0.160156	0.929688
2019	8	27	1	34	26	560								0.003906	0.160156	0.929688
2019	8	27	1	34	26	600								0.003906	0.160156	0.929688
2019	8	27	1	34	26	640								0.003906	0.160156	0.929688
2019	8	27	1	34	26	680								0.000000	0.160156	0.929688
2019	8	27	1	34	26	720								0.003906	0.160156	0.929688
2019	8	27	1	34	26	760								0.000000	0.160156	0.929688
2019	8	27	1	34	26	800								0.003906	0.160156	0.929688
2019	8	27	1	34	26	840								0.000000	0.160156	0.929688
2019	8	27	1	34	26	880								0.003906	0.160156	0.929688
2019	8	27	1	34	26	920								0.000000	0.160156	0.929688
2019	8	27	1	34	26	960								0.000000	0.160156	0.929688
2019	8	27	1	34	26	1000								0.003906	0.160156	0.929688
2019	8	27	1	34	26	1040								0.000000	0.164063	0.929688
2019	8	27	1	34	26	1080								0.000000	0.160156	0.925781
2019	8	27	1	34	26	1120								0.000000	0.160156	0.929688
2019	8	27	1	34	26	1160								0.003906	0.160156	0.929688
2019	8	27	1	34	26	1200								0.000000	0.160156	0.929688
2019	8	27	1	34	27	0	0	0	0	0.000000	0.000000	0.000000	NF	0.000000	0.160156	0.929688	0.000000	0.000000	0.000000	27.000000	-18.125000	46.875000	52.500000	9512	1014.821289	1025.099976	26.840000	0.119908	-98.137619	sleeping	-1	-1	4.070007
2019	8	27	1	34	27	40								0.003906	0.160156	0.929688
2019	8	27	1	34	27	80								0.000000	0.160156	0.929688
2019	8	27	1	34	27	120								0.003906	0.160156	0.929688
2019	8	27	1	34	27	160								0.000000	0.156250	0.929688
2019	8	27	1	34	27	200								0.003906	0.156250	0.929688
2019	8	27	1	34	27	240								0.000000	0.160156	0.929688
2019	8	27	1	34	27	280								0.003906	0.160156	0.929688
2019	8	27	1	34	27	320								0.000000	0.160156	0.929688
2019	8	27	1	34	27	360								0.003906	0.160156	0.929688
2019	8	27	1	34	27	400								0.000000	0.160156	0.929688
2019	8	27	1	34	27	440								0.003906	0.156250	0.929688
2019	8	27	1	34	27	480								0.000000	0.160156	0.929688
2019	8	27	1	34	27	520								0.003906	0.164063	0.929688
2019	8	27	1	34	27	560								0.000000	0.160156	0.929688
2019	8	27	1	34	27	600								0.000000	0.160156	0.929688
2019	8	27	1	34	27	640								0.000000	0.160156	0.929688
2019	8	27	1	34	27	680								0.003906	0.160156	0.929688
2019	8	27	1	34	27	720								0.000000	0.160156	0.929688
2019	8	27	1	34	27	760								0.003906	0.160156	0.929688
2019	8	27	1	34	27	800								0.003906	0.160156	0.925781
2019	8	27	1	34	27	840								0.003906	0.156250	0.929688
2019	8	27	1	34	27	880								0.003906	0.160156	0.929688
2019	8	27	1	34	27	920								0.000000	0.160156	0.929688
2019	8	27	1	34	27	960								0.000000	0.160156	0.929688
2019	8	27	1	34	27	1000								0.003906	0.160156	0.929688
2019	8	27	1	34	27	1040								0.003906	0.156250	0.929688
2019	8	27	1	34	27	1080								0.003906	0.160156	0.929688
2019	8	27	1	34	27	1120								0.003906	0.160156	0.929688
2019	8	27	1	34	27	1160								0.003906	0.160156	0.929688
2019	8	27	1	34	27	1200								0.003906	0.160156	0.929688
2019	8	27	1	34	28	0	0	0	0	0.000000	0.000000	0.000000	NF	0.000000	0.160156	0.925781	0.000000	0.000000	0.000000	27.000000	-18.750000	51.250000	55.000000	9528	1014.847168	1023.200012	26.860001	0.101080	-82.464790	sleeping	-1	-1	4.056280
2019	8	27	1	34	28	40								0.000000	0.160156	0.929688
2019	8	27	1	34	28	80								0.000000	0.160156	0.929688
2019	8	27	1	34	28	120								0.000000	0.160156	0.929688
2019	8	27	1	34	28	160								0.003906	0.160156	0.929688
2019	8	27	1	34	28	200								0.000000	0.164063	0.929688
2019	8	27	1	34	28	240								0.003906	0.160156	0.929688
2019	8	27	1	34	28	280								0.003906	0.160156	0.929688
2019	8	27	1	34	28	320								0.000000	0.160156	0.929688
2019	8	27	1	34	28	360								0.000000	0.160156	0.929688
2019	8	27	1	34	28	400								0.000000	0.160156	0.929688
2019	8	27	1	34	28	440								0.003906	0.156250	0.929688
2019	8	27	1	34	28	480								0.003906	0.160156	0.929688
2019	8	27	1	34	28	520								0.003906	0.160156	0.929688
2019	8	27	1	34	28	560								0.000000	0.160156	0.929688
2019	8	27	1	34	28	600								0.003906	0.160156	0.925781
2019	8	27	1	34	28	640								0.003906	0.160156	0.929688
2019	8	27	1	34	28	680								0.000000	0.160156	0.929688
2019	8	27	1	34	28	720								0.003906	0.160156	0.929688
2019	8	27	1	34	28	760								0.003906	0.160156	0.929688
2019	8	27	1	34	28	800								0.000000	0.164063	0.929688
2019	8	27	1	34	28	840								0.003906	0.160156	0.925781
2019	8	27	1	34	28	880								0.000000	0.160156	0.929688
2019	8	27	1	34	28	920								0.003906	0.160156	0.929688
2019	8	27	1	34	28	960								0.000000	0.160156	0.925781
2019	8	27	1	34	28	1000								0.003906	0.160156	0.929688
2019	8	27	1	34	28	1040								0.000000	0.160156	0.929688
2019	8	27	1	34	28	1080								0.000000	0.160156	0.929688
2019	8	27	1	34	28	1120								0.000000	0.160156	0.929688
2019	8	27	1	34	28	1160								0.000000	0.160156	0.929688
2019	8	27	1	34	28	1200								0.000000	0.156250	0.929688
2019	8	27	1	34	29	0	0	0	0	0.000000	0.000000	0.000000	NF	0.003906	0.160156	0.929688	0.000000	0.000000	0.000000	27.000000	-19.375000	51.875000	52.500000	9528	1014.809814	1026.599976	26.889999	0.134773	-110.494537	sleeping	-1	-1	4.076870
2019	8	27	1	34	29	40								0.003906	0.160156	0.929688
2019	8	27	1	34	29	80								0.000000	0.160156	0.929688
2019	8	27	1	34	29	120								0.003906	0.156250	0.929688
2019	8	27	1	34	29	160								0.000000	0.160156	0.929688
2019	8	27	1	34	29	200								0.003906	0.160156	0.929688
2019	8	27	1	34	29	240								0.000000	0.160156	0.929688
2019	8	27	1	34	29	280								0.003906	0.160156	0.929688
2019	8	27	1	34	29	320								0.000000	0.160156	0.929688
2019	8	27	1	34	29	360								0.000000	0.160156	0.929688
2019	8	27	1	34	29	400								0.003906	0.160156	0.929688
2019	8	27	1	34	29	440								0.003906	0.160156	0.929688
2019	8	27	1	34	29	480								0.003906	0.160156	0.929688
2019	8	27	1	34	29	520								0.000000	0.160156	0.929688
2019	8	27	1	34	29	560								0.000000	0.160156	0.929688
2019	8	27	1	34	29	600								0.000000	0.160156	0.929688
2019	8	27	1	34	29	640								0.000000	0.160156	0.925781
2019	8	27	1	34	29	680								0.003906	0.160156	0.929688
2019	8	27	1	34	29	720								0.000000	0.160156	0.929688
2019	8	27	1	34	29	760								0.003906	0.160156	0.929688
2019	8	27	1	34	29	800								0.003906	0.160156	0.925781
2019	8	27	1	34	29	840								0.003906	0.160156	0.929688
2019	8	27	1	34	29	880								0.000000	0.160156	0.929688
2019	8	27	1	34	29	920								0.003906	0.160156	0.925781
2019	8	27	1	34	29	960								0.003906	0.164063	0.929688
2019	8	27	1	34	29	1000								0.000000	0.160156	0.933594
2019	8	27	1	34	29	1040								0.003906	0.160156	0.929688
2019	8	27	1	34	29	1080								0.003906	0.156250	0.929688
2019	8	27	1	34	29	1120								0.000000	0.160156	0.929688
2019	8	27	1	34	29	1160								0.000000	0.156250	0.929688
2019	8	27	1	34	29	1200								0.003906	0.164063	0.929688
2019	8	27	1	34	30	0	0	0	0	0.000000	0.000000	0.000000	NF	0.000000	0.160156	0.929688	0.000000	0.000000	0.000000	27.000000	-20.625000	46.250000	50.625000	9528	1014.821289	1025.099976	26.910000	0.119908	-98.137619	sleeping	-1	-1	4.090597
2019	8	27	1	34	30	40								0.000000	0.156250	0.929688
2019	8	27	1	34	30	80								0.003906	0.160156	0.929688
2019	8	27	1	34	30	120								0.003906	0.160156	0.929688
2019	8	27	1	34	30	160								0.003906	0.160156	0.929688
2019	8	27	1	34	30	200								0.003906	0.160156	0.929688
2019	8	27	1	34	30	240								0.003906	0.156250	0.929688
2019	8	27	1	34	30	280								0.003906	0.160156	0.929688
2019	8	27	1	34	30	320								0.003906	0.160156	0.929688
2019	8	27	1	34	30	360								0.000000	0.160156	0.929688
2019	8	27	1	34	30	400								0.000000	0.160156	0.929688
2019	8	27	1	34	30	440								0.003906	0.160156	0.933594
2019	8	27	1	34	30	480								0.003906	0.160156	0.929688
2019	8	27	1	34	30	520								0.000000	0.160156	0.929688
2019	8	27	1	34	30	560								0.000000	0.156250	0.929688
2019	8	27	1	34	30	600								0.003906	0.160156	0.929688
2019	8	27	1	34	30	640								0.000000	0.160156	0.925781
2019	8	27	1	34	30	680								0.000000	0.160156	0.929688
2019	8	27	1	34	30	720								0.003906	0.160156	0.929688
2019	8	27	1	34	30	760								0.000000	0.156250	0.929688
2019	8	27	1	34	30	800								0.003906	0.160156	0.929688
2019	8	27	1	34	30	840								0.000000	0.160156	0.929688
2019	8	27	1	34	30	880								0.003906	0.160156	0.929688
2019	8	27	1	34	30	920								0.003906	0.160156	0.929688
2019	8	27	1	34	30	960								0.003906	0.160156	0.929688
2019	8	27	1	34	30	1000								0.000000	0.160156	0.929688
2019	8	27	1	34	30	1040								0.003906	0.164063	0.929688
2019	8	27	1	34	30	1080								0.003906	0.160156	0.929688
2019	8	27	1	34	30	1120								0.003906	0.156250	0.929688
2019	8	27	1	34	30	1160								0.003906	0.156250	0.929688
2019	8	27	1	34	30	1200								0.000000	0.160156	0.929688
2019	8	27	1	34	31	0	0	0	0	0.000000	0.000000	0.000000	NF	0.000000	0.156250	0.929688	0.000000	0.000000	0.000000	27.000000	-20.000000	50.625000	48.125000	9536	1014.822754	1023.500000	26.940001	0.104053	-84.940964	sleeping	-1	-1	4.056280
2019	8	27	1	34	31	40								0.000000	0.160156	0.929688
2019	8	27	1	34	31	80								0.000000	0.160156	0.929688
2019	8	27	1	34	31	120								0.003906	0.160156	0.929688
2019	8	27	1	34	31	160								0.000000	0.160156	0.929688
2019	8	27	1	34	31	200								0.000000	0.160156	0.929688
2019	8	27	1	34	31	240								0.000000	0.160156	0.929688
2019	8	27	1	34	31	280								0.003906	0.160156	0.929688
2019	8	27	1	34	31	320								0.003906	0.160156	0.929688
2019	8	27	1	34	31	360								0.000000	0.160156	0.929688
2019	8	27	1	34	31	400								0.003906	0.164063	0.929688
2019	8	27	1	34	31	440								0.000000	0.160156	0.925781
2019	8	27	1	34	31	480								0.000000	0.160156	0.929688
2019	8	27	1	34	31	520								0.000000	0.160156	0.925781
2019	8	27	1	34	31	560								0.003906	0.160156	0.929688
2019	8	27	1	34	31	600								0.003906	0.160156	0.929688
2019	8	27	1	34	31	640								0.000000	0.156250	0.929688
2019	8	27	1	34	31	680								0.000000	0.160156	0.929688
2019	8	27	1	34	31	720								0.000000	0.156250	0.925781
2019	8	27	1	34	31	760								0.003906	0.160156	0.929688
2019	8	27	1	34	31	800								0.003906	0.160156	0.929688
2019	8	27	1	34	31	840								0.003906	0.160156	0.929688
2019	8	27	1	34	31	880								0.003906	0.160156	0.929688
2019	8	27	1	34	31	920								0.000000	0.160156	0.929688
2019	8	27	1	34	31	960								0.003906	0.160156	0.929688
2019	8	27	1	34	31	1000								0.003906	0.160156	0.925781
2019	8	27	1	34	31	1040								0.003906	0.156250	0.929688
2019	8	27	1	34	31	1080								0.003906	0.160156	0.925781
2019	8	27	1	34	31	1120								0.000000	0.160156	0.929688
2019	8	27	1	34	31	1160								0.003906	0.160156	0.929688
2019	8	27	1	34	31	1200								0.003906	0.160156	0.929688
2019	8	27	1	34	32	0	0	0	0	0.000000	0.000000	0.000000	NF	0.003906	0.160156	0.929688	0.000000	0.000000	0.000000	27.000000	-22.500000	47.500000	51.875000	9544	1014.832764	1024.000000	26.940001	0.109008	-89.066772	sleeping	-1	-1	4.070007
2019	8	27	1	34	32	40								0.003906	0.160156	0.929688
2019	8	27	1	34	32	80								0.000000	0.160156	0.929688
2019	8	27	1	34	32	120								0.000000	0.160156	0.929688
2019	8	27	1	34	32	160								0.000000	0.160156	0.929688
2019	8	27	1	34	32	200								0.000000	0.160156	0.929688
2019	8	27	1	34	32	240								0.000000	0.160156	0.929688
2019	8	27	1	34	32	280								0.003906	0.164063	0.929688
2019	8	27	1	34	32	320								0.000000	0.164063	0.929688
2019	8	27	1	34	32	360								0.003906	0.160156	0.929688
2019	8	27	1	34	32	400								0.003906	0.160156	0.929688
2019	8	27	1	34	32	440								0.003906	0.160156	0.929688
2019	8	27	1	34	32	480								0.003906	0.160156	0.929688
2019	8	27	1	34	32	520								0.003906	0.160156	0.929688
2019	8	27	1	34	32	560								0.003906	0.156250	0.929688
2019	8	27	1	34	32	600								0.000000	0.164063	0.929688
2019	8	27	1	34	32	640								0.003906	0.160156	0.929688
2019	8	27	1	34	32	680								0.003906	0.160156	0.929688
2019	8	27	1	34	32	720								0.003906	0.160156	0.929688
2019	8	27	1	34	32	760								0.003906	0.160156	0.929688
2019	8	27	1	34	32	800								0.003906	0.160156	0.929688
2019	8	27	1	34	32	840								0.000000	0.160156	0.925781
2019	8	27	1	34	32	880								0.003906	0.160156	0.929688
2019	8	27	1	34	32	920								0.003906	0.160156	0.929688
2019	8	27	1	34	32	960								0.000000	0.164063	0.929688
2019	8	27	1	34	32	1000								0.000000	0.160156	0.929688
2019	8	27	1	34	32	1040								0.000000	0.160156	0.929688
2019	8	27	1	34	32	1080								0.003906	0.160156	0.929688
2019	8	27	1	34	32	1120								0.003906	0.160156	0.929688
2019	8	27	1	34	32	1160								0.003906	0.160156	0.929688
2019	8	27	1	34	32	1200								0.003906	0.164063	0.929688
2019	8	27	1	34	33	0	0	0	0	0.000000	0.000000	0.000000	NF	0.000000	0.160156	0.929688	0.000000	0.000000	0.000000	27.000000	-20.625000	50.000000	53.125000	9552	1014.834961	1024.900024	26.950001	0.117926	-96.489326	sleeping	-1	-1	4.083734
2019	8	27	1	34	33	40								0.003906	0.160156	0.929688
2019	8	27	1	34	33	80								0.000000	0.156250	0.929688
2019	8	27	1	34	33	120								0.000000	0.160156	0.929688
2019	8	27	1	34	33	160								0.000000	0.160156	0.929688
2019	8	27	1	34	33	200								0.000000	0.160156	0.929688
2019	8	27	1	34	33	240								0.003906	0.164063	0.929688
2019	8	27	1	34	33	280								0.000000	0.160156	0.929688
2019	8	27	1	34	33	320								0.003906	0.160156	0.929688
2019	8	27	1	34	33	360								0.000000	0.164063	0.929688
2019	8	27	1	34	33	400								0.003906	0.160156	0.929688
2019	8	27	1	34	33	440								0.000000	0.160156	0.925781
2019	8	27	1	34	33	480								0.003906	0.160156	0.929688
2019	8	27	1	34	33	520								0.003906	0.164063	0.929688
2019	8	27	1	34	33	560								0.003906	0.160156	0.929688
2019	8	27	1	34	33	600								0.003906	0.160156	0.929688
2019	8	27	1	34	33	640								0.000000	0.160156	0.929688
2019	8	27	1	34	33	680								0.000000	0.160156	0.929688
2019	8	27	1	34	33	720								0.003906	0.160156	0.929688
2019	8	27	1	34	33	760								0.003906	0.160156	0.929688
2019	8	27	1	34	33	800								0.003906	0.160156	0.929688
2019	8	27	1	34	33	840								0.000000	0.160156	0.929688
2019	8	27	1	34	33	880								0.003906	0.160156	0.929688
2019	8	27	1	34	33	920								0.000000	0.160156	0.929688
2019	8	27	1	34	33	960								0.003906	0.160156	0.929688
2019	8	27	1	34	33	1000								0.000000	0.160156	0.929688
2019	8	27	1	34	33	1040								0.003906	0.160156	0.929688
2019	8	27	1	34	33	1080								0.000000	0.160156	0.929688
2019	8	27	1	34	33	1120								0.000000	0.156250	0.929688
2019	8	27	1	34	33	1160								0.003906	0.160156	0.925781
2019	8	27	1	34	33	1200								0.000000	0.160156	0.929688
2019	8	27	1	34	34	0	0	0	0	0.000000	0.000000	0.000000	NF	0.003906	0.156250	0.929688	0.000000	0.000000	0.000000	27.000000	-20.000000	47.500000	50.625000	9560	1014.859131	1023.900024	26.940001	0.108017	-88.241943	sleeping	-1	-1	4.063143
2019	8	27	1	34	34	40								0.000000	0.160156	0.929688
2019	8	27	1	34	34	80								0.000000	0.160156	0.929688
2019	8	27	1	34	34	120								0.003906	0.160156	0.929688
2019	8	27	1	34	34	160								0.000000	0.160156	0.929688
2019	8	27	1	34	34	200								0.000000	0.160156	0.929688
2019	8	27	1	34	34	240								0.003906	0.160156	0.929688
2019	8	27	1	34	34	280								0.000000	0.160156	0.929688
2019	8	27	1	34	34	320								0.003906	0.160156	0.929688
2019	8	27	1	34	34	360								0.003906	0.160156	0.929688
2019	8	27	1	34	34	400								0.000000	0.160156	0.929688
2019	8	27	1	34	34	440								0.000000	0.160156	0.929688
2019	8	27	1	34	34	480								0.003906	0.160156	0.929688
2019	8	27	1	34	34	520								0.003906	0.160156	0.929688
2019	8	27	1	34	34	560								0.003906	0.160156	0.925781
2019	8	27	1	34	34	600								0.000000	0.160156	0.929688
2019	8	27	1	34	34	640								0.000000	0.160156	0.929688
2019	8	27	1	34	34	680								0.003906	0.156250	0.929688
2019	8	27	1	34	34	720								0.003906	0.160156	0.929688
2019	8	27	1	34	34	760								0.000000	0.156250	0.929688
2019	8	27	1	34	34	800								0.000000	0.160156	0.929688
2019	8	27	1	34	34	840								0.000000	0.156250	0.929688
2019	8	27	1	34	34	880								0.003906	0.160156	0.929688
2019	8	27	1	34	34	920								0.003906	0.164063	0.929688
2019	8	27	1	34	34	960								0.003906	0.164063	0.929688
2019	8	27	1	34	34	1000								0.000000	0.156250	0.929688
2019	8	27	1	34	34	1040								0.003906	0.160156	0.925781
2019	8	27	1	34	34	1080								0.003906	0.160156	0.929688
2019	8	27	1	34	34	1120								0.000000	0.160156	0.925781
2019	8	27	1	34	34	1160								0.000000	0.160156	0.929688
2019	8	27	1	34	34	1200								0.003906	0.160156	0.929688
2019	8	27	1	34	35	0	0	0	0	0.000000	0.000000	0.000000	NF	0.000000	0.156250	0.929688	0.000000	0.000000	0.000000	27.000000	-21.250000	46.875000	60.625000	9568	1014.870117	1027.699951	26.950001	0.145673	-119.546791	sleeping	-1	-1	4.056280
2019	8	27	1	34	35	40								0.003906	0.164063	0.929688
2019	8	27	1	34	35	80								0.003906	0.160156	0.929688
2019	8	27	1	34	35	120								0.000000	0.160156	0.929688
2019	8	27	1	34	35	160								0.000000	0.156250	0.925781
2019	8	27	1	34	35	200								0.003906	0.160156	0.929688
2019	8	27	1	34	35	240								0.003906	0.160156	0.929688
2019	8	27	1	34	35	280								0.000000	0.160156	0.929688
2019	8	27	1	34	35	320								0.003906	0.164063	0.929688
2019	8	27	1	34	35	360								0.003906	0.160156	0.929688
2019	8	27	1	34	35	400								0.000000	0.160156	0.929688
2019	8	27	1	34	35	440								0.000000	0.160156	0.929688
2019	8	27	1	34	35	480								0.000000	0.160156	0.929688
2019	8	27	1	34	35	520								0.000000	0.160156	0.929688
2019	8	27	1	34	35	560								0.000000	0.160156	0.929688
2019	8	27	1	34	35	600								0.003906	0.160156	0.929688
2019	8	27	1	34	35	640								0.003906	0.160156	0.929688
2019	8	27	1	34	35	680								0.003906	0.160156	0.925781
2019	8	27	1	34	35	720								0.000000	0.160156	0.929688
2019	8	27	1	34	35	760								0.000000	0.160156	0.929688
2019	8	27	1	34	35	800								0.000000	0.164063	0.929688
2019	8	27	1	34	35	840								0.000000	0.160156	0.929688
2019	8	27	1	34	35	880								0.003906	0.160156	0.929688
2019	8	27	1	34	35	920								0.003906	0.164063	0.929688
2019	8	27	1	34	35	960								0.000000	0.160156	0.925781
2019	8	27	1	34	35	1000								0.000000	0.164063	0.929688
2019	8	27	1	34	35	1040								0.000000	0.160156	0.929688
2019	8	27	1	34	35	1080								0.000000	0.164063	0.929688
2019	8	27	1	34	35	1120								0.000000	0.160156	0.929688
2019	8	27	1	34	35	1160								0.003906	0.160156	0.929688
2019	8	27	1	34	35	1200								0.000000	0.160156	0.933594
2019	8	27	1	34	36	0	0	0	0	0.000000	0.000000	0.000000	NF	0.000000	0.000000	0.000000	0.000000	0.000000	0.000000	27.000000	-16.250000	47.500000	55.000000	9568	1014.873779	1027.199951	26.940001	0.140718	-115.433014	sleeping	-1	-1	4.076870
2019	8	27	1	34	36	40								0.000000	0.000000	0.000000
2019	8	27	1	34	36	80								0.000000	0.000000	0.000000
2019	8	27	1	34	36	120								0.000000	0.000000	0.000000
2019	8	27	1	34	36	160								0.000000	0.000000	0.000000
2019	8	27	1	34	36	200								0.000000	0.000000	0.000000
2019	8	27	1	34	36	240								0.000000	0.000000	0.000000
2019	8	27	1	34	36	280								0.000000	0.000000	0.000000
2019	8	27	1	34	36	320								0.000000	0.000000	0.000000
2019	8	27	1	34	36	360								0.000000	0.000000	0.000000
2019	8	27	1	34	36	400								0.000000	0.000000	0.000000
2019	8	27	1	34	36	440								0.000000	0.000000	0.000000
2019	8	27	1	34	36	480								0.000000	0.000000	0.000000
2019	8	27	1	34	36	520								0.000000	0.000000	0.000000
2019	8	27	1	34	36	560								0.000000	0.000000	0.000000
2019	8	27	1	34	36	600								0.000000	0.000000	0.000000
2019	8	27	1	34	36	640								0.000000	0.000000	0.000000
2019	8	27	1	34	36	680								0.000000	0.000000	0.000000
2019	8	27	1	34	36	720								0.000000	0.000000	0.000000
2019	8	27	1	34	36	760								0.000000	0.000000	0.000000
2019	8	27	1	34	36	800								0.000000	0.000000	0.000000
2019	8	27	1	34	36	840								0.000000	0.000000	0.000000
2019	8	27	1	34	36	880								0.000000	0.000000	0.000000
2019	8	27	1	34	36	920								0.000000	0.000000	0.000000
2019	8	27	1	34	36	960								0.000000	0.000000	0.000000
2019	8	27	1	34	36	1000								0.000000	0.000000	0.000000
2019	8	27	1	34	36	1040								0.000000	0.000000	0.000000
2019	8	27	1	34	36	1080								0.000000	0.000000	0.000000
2019	8	27	1	34	36	1120								0.000000	0.000000	0.000000
2019	8	27	1	34	36	1160								0.000000	0.000000	0.000000
2019	8	27	1	34	36	1200								0.000000	0.000000	0.000000
2019	8	27	1	34	37	0	0	0	0	0.000000	0.000000	0.000000	NF	0.000000	0.160156	0.929688	0.000000	0.000000	0.000000	27.000000	-20.000000	53.125000	55.000000	9568	1014.859863	1024.800049	26.950001	0.116936	-95.665085	sleeping	-1	-1	4.056280
2019	8	27	1	34	37	40								0.000000	0.160156	0.929688
2019	8	27	1	34	37	80								0.003906	0.160156	0.929688
2019	8	27	1	34	37	120								0.003906	0.160156	0.929688
2019	8	27	1	34	37	160								0.003906	0.160156	0.929688
2019	8	27	1	34	37	200								0.003906	0.160156	0.929688
2019	8	27	1	34	37	240								0.003906	0.160156	0.929688
2019	8	27	1	34	37	280								0.003906	0.164063	0.929688
2019	8	27	1	34	37	320								0.003906	0.160156	0.929688
2019	8	27	1	34	37	360								0.003906	0.160156	0.929688
2019	8	27	1	34	37	400								0.003906	0.160156	0.929688
2019	8	27	1	34	37	440								0.003906	0.160156	0.929688
2019	8	27	1	34	37	480								0.000000	0.160156	0.929688
2019	8	27	1	34	37	520								0.000000	0.164063	0.929688
2019	8	27	1	34	37	560								0.003906	0.156250	0.925781
2019	8	27	1	34	37	600								0.003906	0.160156	0.929688
2019	8	27	1	34	37	640								0.000000	0.160156	0.929688
2019	8	27	1	34	37	680								0.000000	0.160156	0.929688
2019	8	27	1	34	37	720								0.000000	0.160156	0.929688
2019	8	27	1	34	37	760								0.000000	0.164063	0.929688
2019	8	27	1	34	37	800								0.000000	0.160156	0.929688
2019	8	27	1	34	37	840								0.000000	0.160156	0.929688
2019	8	27	1	34	37	880								0.003906	0.160156	0.929688
2019	8	27	1	34	37	920								0.003906	0.160156	0.929688
2019	8	27	1	34	37	960								0.000000	0.160156	0.929688
2019	8	27	1	34	37	1000								0.003906	0.160156	0.925781
2019	8	27	1	34	37	1040								0.000000	0.160156	0.929688
2019	8	27	1	34	37	1080								0.000000	0.160156	0.929688
2019	8	27	1	34	37	1120								0.003906	0.160156	0.929688
2019	8	27	1	34	37	1160								0.003906	0.160156	0.929688
2019	8	27	1	34	37	1200								0.000000	0.160156	0.929688
2019	8	27	1	34	38	0	0	0	0	0.000000	0.000000	0.000000	NF	0.000000	0.164063	0.929688	0.000000	0.000000	0.000000	27.000000	-20.000000	50.000000	49.375000	9576	1014.884521	1025.400024	26.969999	0.122881	-100.610580	sleeping	-1	-1	4.063143
2019	8	27	1	34	38	40								0.003906	0.160156	0.929688
2019	8	27	1	34	38	80								0.000000	0.160156	0.925781
2019	8	27	1	34	38	120								0.003906	0.160156	0.929688
2019	8	27	1	34	38	160								0.000000	0.160156	0.929688
2019	8	27	1	34	38	200								0.003906	0.160156	0.929688
2019	8	27	1	34	38	240								0.003906	0.160156	0.929688
2019	8	27	1	34	38	280								0.000000	0.160156	0.929688
2019	8	27	1	34	38	320								0.000000	0.160156	0.929688
2019	8	27	1	34	38	360								0.003906	0.160156	0.925781
2019	8	27	1	34	38	400								0.000000	0.160156	0.925781
2019	8	27	1	34	38	440								0.000000	0.160156	0.929688
2019	8	27	1	34	38	480								0.000000	0.160156	0.929688
2019	8	27	1	34	38	520								0.000000	0.160156	0.929688
2019	8	27	1	34	38	560								0.000000	0.160156	0.929688
2019	8	27	1	34	38	600								0.003906	0.160156	0.929688
2019	8	27	1	34	38	640								0.000000	0.160156	0.929688
2019	8	27	1	34	38	680								0.000000	0.160156	0.929688
2019	8	27	1	34	38	720								0.000000	0.160156	0.929688
2019	8	27	1	34	38	760								0.003906	0.160156	0.925781
2019	8	27	1	34	38	800								0.000000	0.160156	0.929688
2019	8	27	1	34	38	840								0.003906	0.160156	0.929688
2019	8	27	1	34	38	880								0.003906	0.160156	0.929688
2019	8	27	1	34	38	920								0.003906	0.160156	0.925781
2019	8	27	1	34	38	960								0.003906	0.160156	0.929688
2019	8	27	1	34	38	1000								0.000000	0.160156	0.929688
2019	8	27	1	34	38	1040								0.003906	0.160156	0.929688
2019	8	27	1	34	38	1080								0.003906	0.160156	0.929688
2019	8	27	1	34	38	1120								0.003906	0.164063	0.929688
2019	8	27	1	34	38	1160								0.003906	0.160156	0.929688
2019	8	27	1	34	38	1200								0.000000	0.164063	0.929688
2019	8	27	1	34	39	0	0	0	0	0.000000	0.000000	0.000000	NF	0.000000	0.160156	0.929688	0.000000	0.000000	0.000000	27.000000	-18.125000	51.875000	52.500000	9584	1014.833984	1026.300049	27.000000	0.131801	-108.024933	sleeping	-1	-1	4.083734
2019	8	27	1	34	39	40								0.003906	0.160156	0.929688
2019	8	27	1	34	39	80								0.003906	0.160156	0.925781
2019	8	27	1	34	39	120								0.000000	0.160156	0.929688
2019	8	27	1	34	39	160								0.003906	0.160156	0.929688
2019	8	27	1	34	39	200								0.000000	0.160156	0.929688
2019	8	27	1	34	39	240								0.003906	0.160156	0.929688
2019	8	27	1	34	39	280								0.000000	0.164063	0.929688
2019	8	27	1	34	39	320								0.000000	0.160156	0.929688
2019	8	27	1	34	39	360								0.003906	0.160156	0.929688
2019	8	27	1	34	39	400								0.003906	0.164063	0.929688
2019	8	27	1	34	39	440								0.003906	0.160156	0.929688
2019	8	27	1	34	39	480								0.000000	0.160156	0.929688
2019	8	27	1	34	39	520								0.000000	0.160156	0.929688
2019	8	27	1	34	39	560								0.000000	0.160156	0.929688
2019	8	27	1	34	39	600								0.000000	0.160156	0.929688
2019	8	27	1	34	39	640								0.000000	0.160156	0.929688
2019	8	27	1	34	39	680								0.000000	0.160156	0.929688
2019	8	27	1	34	39	720								0.000000	0.160156	0.929688
2019	8	27	1	34	39	760								0.003906	0.160156	0.929688
2019	8	27	1	34	39	800								0.003906	0.160156	0.929688
2019	8	27	1	34	39	840								0.003906	0.160156	0.929688
2019	8	27	1	34	39	880								0.000000	0.160156	0.929688
2019	8	27	1	34	39	920								0.000000	0.160156	0.929688
2019	8	27	1	34	39	960								0.000000	0.160156	0.929688
2019	8	27	1	34	39	1000								0.003906	0.160156	0.929688
2019	8	27	1	34	39	1040								0.000000	0.160156	0.929688
2019	8	27	1	34	39	1080								0.003906	0.160156	0.929688
2019	8	27	1	34	39	1120								0.003906	0.160156	0.925781
2019	8	27	1	34	39	1160								0.003906	0.160156	0.929688
2019	8	27	1	34	39	1200								0.000000	0.160156	0.929688
2019	8	27	1	34	40	0	0	0	0	0.000000	0.000000	0.000000	NF	0.003906	0.160156	0.929688	0.000000	0.000000	0.000000	27.000000	-15.625000	48.125000	55.000000	9592	1014.832275	1024.400024	27.040001	0.112971	-92.366455	sleeping	-1	-1	4.076870
2019	8	27	1	34	40	40								0.000000	0.160156	0.929688
2019	8	27	1	34	40	80								0.000000	0.160156	0.929688
2019	8	27	1	34	40	120								0.000000	0.160156	0.929688
2019	8	27	1	34	40	160								0.000000	0.160156	0.925781
2019	8	27	1	34	40	200								0.003906	0.160156	0.929688
2019	8	27	1	34	40	240								0.000000	0.160156	0.929688
2019	8	27	1	34	40	280								0.003906	0.160156	0.929688
2019	8	27	1	34	40	320								0.000000	0.160156	0.929688
2019	8	27	1	34	40	360								0.000000	0.160156	0.929688
2019	8	27	1	34	40	400								0.000000	0.160156	0.929688
2019	8	27	1	34	40	440								0.003906	0.160156	0.929688
2019	8	27	1	34	40	480								0.003906	0.160156	0.925781
2019	8	27	1	34	40	520								0.000000	0.156250	0.929688
2019	8	27	1	34	40	560								0.000000	0.160156	0.929688
2019	8	27	1	34	40	600								0.003906	0.160156	0.929688
2019	8	27	1	34	40	640								0.003906	0.160156	0.929688
2019	8	27	1	34	40	680								0.000000	0.160156	0.929688
2019	8	27	1	34	40	720								0.003906	0.160156	0.929688
2019	8	27	1	34	40	760								0.003906	0.160156	0.925781
2019	8	27	1	34	40	800								0.003906	0.160156	0.929688
2019	8	27	1	34	40	840								0.000000	0.160156	0.925781
2019	8	27	1	34	40	880								0.003906	0.160156	0.929688
2019	8	27	1	34	40	920								0.003906	0.160156	0.929688
2019	8	27	1	34	40	960								0.003906	0.160156	0.929688
2019	8	27	1	34	40	1000								0.003906	0.160156	0.929688
2019	8	27	1	34	40	1040								0.000000	0.160156	0.929688
2019	8	27	1	34	40	1080								0.003906	0.164063	0.929688
2019	8	27	1	34	40	1120								0.003906	0.160156	0.929688
2019	8	27	1	34	40	1160								0.000000	0.160156	0.929688
2019	8	27	1	34	40	1200								0.003906	0.160156	0.929688
2019	8	27	1	34	41	0	0	0	0	0.000000	0.000000	0.000000	NF	0.000000	0.160156	0.929688	0.000000	0.000000	0.000000	27.000000	-17.500000	50.000000	51.875000	9584	1014.831055	1026.199951	27.040001	0.130808	-107.200592	sleeping	-1	-1	4.076870
2019	8	27	1	34	41	40								0.003906	0.164063	0.929688
2019	8	27	1	34	41	80								0.003906	0.160156	0.929688
2019	8	27	1	34	41	120								0.003906	0.160156	0.929688
2019	8	27	1	34	41	160								0.003906	0.156250	0.929688
2019	8	27	1	34	41	200								0.003906	0.160156	0.929688
2019	8	27	1	34	41	240								0.000000	0.160156	0.929688
2019	8	27	1	34	41	280								0.003906	0.160156	0.925781
2019	8	27	1	34	41	320								0.003906	0.164063	0.929688
2019	8	27	1	34	41	360								0.003906	0.160156	0.929688
2019	8	27	1	34	41	400								0.000000	0.160156	0.929688
2019	8	27	1	34	41	440								0.003906	0.160156	0.929688
2019	8	27	1	34	41	480								0.003906	0.160156	0.929688
2019	8	27	1	34	41	520								0.003906	0.160156	0.929688
2019	8	27	1	34	41	560								0.000000	0.160156	0.925781
2019	8	27	1	34	41	600								0.003906	0.160156	0.929688
2019	8	27	1	34	41	640								0.000000	0.160156	0.929688
2019	8	27	1	34	41	680								0.000000	0.160156	0.929688
2019	8	27	1	34	41	720								0.000000	0.160156	0.929688
2019	8	27	1	34	41	760								0.003906	0.160156	0.929688
2019	8	27	1	34	41	800								0.000000	0.160156	0.925781
2019	8	27	1	34	41	840								0.000000	0.160156	0.929688
2019	8	27	1	34	41	880								0.003906	0.160156	0.929688
2019	8	27	1	34	41	920								0.000000	0.160156	0.925781
2019	8	27	1	34	41	960								0.000000	0.160156	0.925781
2019	8	27	1	34	41	1000								0.003906	0.160156	0.929688
2019	8	27	1	34	41	1040								0.000000	0.160156	0.929688
2019	8	27	1	34	41	1080								0.000000	0.164063	0.929688
2019	8	27	1	34	41	1120								0.000000	0.164063	0.929688
2019	8	27	1	34	41	1160								0.003906	0.160156	0.929688
2019	8	27	1	34	41	1200								0.000000	0.160156	0.929688
2019	8	27	1	34	42	0	0	0	0	0.000000	0.000000	0.000000	NF	0.000000	0.160156	0.929688	0.000000	0.000000	0.000000	27.000000	-21.875000	43.750000	53.750000	9584	1014.823975	1025.800049	27.080000	0.126846	-103.906609	sleeping	-1	-1	4.076870
2019	8	27	1	34	42	40								0.003906	0.156250	0.929688
2019	8	27	1	34	42	80								0.000000	0.160156	0.929688
2019	8	27	1	34	42	120								0.003906	0.160156	0.929688
2019	8	27	1	34	42	160								0.003906	0.160156	0.929688
2019	8	27	1	34	42	200								0.003906	0.160156	0.929688
2019	8	27	1	34	42	240								0.000000	0.160156	0.929688
2019	8	27	1	34	42	280								0.003906	0.160156	0.929688
2019	8	27	1	34	42	320								0.003906	0.160156	0.929688
2019	8	27	1	34	42	360								0.000000	0.160156	0.929688
2019	8	27	1	34	42	400								0.003906	0.160156	0.929688
2019	8	27	1	34	42	440								0.000000	0.160156	0.929688
2019	8	27	1	34	42	480								0.000000	0.160156	0.929688
2019	8	27	1	34	42	520								0.003906	0.160156	0.929688
2019	8	27	1	34	42	560								0.003906	0.160156	0.925781
2019	8	27	1	34	42	600								0.003906	0.160156	0.929688
2019	8	27	1	34	42	640								0.003906	0.160156	0.929688
2019	8	27	1	34	42	680								0.000000	0.156250	0.929688
2019	8	27	1	34	42	720								0.000000	0.160156	0.929688
2019	8	27	1	34	42	760								0.003906	0.164063	0.929688
2019	8	27	1	34	42	800								0.003906	0.160156	0.929688
2019	8	27	1	34	42	840								0.003906	0.160156	0.929688
2019	8	27	1	34	42	880								0.000000	0.160156	0.929688
2019	8	27	1	34	42	920								0.003906	0.160156	0.929688
2019	8	27	1	34	42	960								0.003906	0.160156	0.929688
2019	8	27	1	34	42	1000								0.003906	0.160156	0.929688
2019	8	27	1	34	42	1040								0.003906	0.160156	0.925781
2019	8	27	1	34	42	1080								0.003906	0.160156	0.925781
2019	8	27	1	34	42	1120								0.000000	0.156250	0.929688
2019	8	27	1	34	42	1160								0.000000	0.160156	0.929688
2019	8	27	1	34	42	1200								0.000000	0.160156	0.925781
2019	8	27	1	34	43	0	0	0	0	0.000000	0.000000	0.000000	NF	0.000000	0.160156	0.929688	0.000000	0.000000	0.000000	27.000000	-18.125000	48.750000	50.625000	9600	1014.861328	1023.500000	27.120001	0.104053	-84.940964	sleeping	-1	-1	4.083734
2019	8	27	1	34	43	40								0.003906	0.160156	0.929688
2019	8	27	1	34	43	80								0.000000	0.160156	0.929688
2019	8	27	1	34	43	120								0.000000	0.160156	0.929688
2019	8	27	1	34	43	160								0.003906	0.156250	0.929688
2019	8	27	1	34	43	200								0.003906	0.160156	0.929688
2019	8	27	1	34	43	240								0.000000	0.160156	0.929688
2019	8	27	1	34	43	280								0.000000	0.160156	0.929688
2019	8	27	1	34	43	320								0.000000	0.164063	0.929688
2019	8	27	1	34	43	360								0.003906	0.164063	0.929688
2019	8	27	1	34	43	400								0.000000	0.160156	0.929688
2019	8	27	1	34	43	440								0.000000	0.160156	0.929688
2019	8	27	1	34	43	480								0.000000	0.160156	0.929688
2019	8	27	1	34	43	520								0.000000	0.160156	0.929688
2019	8	27	1	34	43	560								0.000000	0.160156	0.929688
2019	8	27	1	34	43	600								0.003906	0.164063	0.929688
2019	8	27	1	34	43	640								0.000000	0.160156	0.929688
2019	8	27	1	34	43	680								0.000000	0.160156	0.929688
2019	8	27	1	34	43	720								0.000000	0.160156	0.929688
2019	8	27	1	34	43	760								0.003906	0.160156	0.929688
2019	8	27	1	34	43	800								0.000000	0.164063	0.929688
2019	8	27	1	34	43	840								0.003906	0.160156	0.929688
2019	8	27	1	34	43	880								0.000000	0.160156	0.929688
2019	8	27	1	34	43	920								0.000000	0.160156	0.929688
2019	8	27	1	34	43	960								0.003906	0.160156	0.929688
2019	8	27	1	34	43	1000								0.003906	0.160156	0.925781
2019	8	27	1	34	43	1040								0.000000	0.160156	0.929688
2019	8	27	1	34	43	1080								0.003906	0.160156	0.929688
2019	8	27	1	34	43	1120								0.003906	0.160156	0.929688
2019	8	27	1	34	43	1160								0.003906	0.160156	0.929688
2019	8	27	1	34	43	1200								0.003906	0.164063	0.929688
2019	8	27	1	34	44	0	0	0	0	0.000000	0.000000	0.000000	NF	0.000000	0.160156	0.929688	0.000000	0.000000	0.000000	27.000000	-19.375000	50.625000	45.000000	9600	1014.861572	1026.599976	27.129999	0.134773	-110.494537	sleeping	-1	-1	4.049417
2019	8	27	1	34	44	40								0.000000	0.160156	0.929688
2019	8	27	1	34	44	80								0.003906	0.160156	0.929688
2019	8	27	1	34	44	120								0.000000	0.160156	0.929688
2019	8	27	1	34	44	160								0.003906	0.160156	0.929688
2019	8	27	1	34	44	200								0.003906	0.160156	0.925781
2019	8	27	1	34	44	240								0.000000	0.160156	0.929688
2019	8	27	1	34	44	280								0.000000	0.160156	0.929688
2019	8	27	1	34	44	320								0.000000	0.160156	0.929688
2019	8	27	1	34	44	360								0.003906	0.160156	0.929688
2019	8	27	1	34	44	400								0.000000	0.160156	0.929688
2019	8	27	1	34	44	440								0.003906	0.160156	0.929688
2019	8	27	1	34	44	480								0.000000	0.160156	0.929688
2019	8	27	1	34	44	520								0.000000	0.164063	0.929688
2019	8	27	1	34	44	560								0.000000	0.156250	0.925781
2019	8	27	1	34	44	600								0.003906	0.160156	0.929688
2019	8	27	1	34	44	640								0.000000	0.160156	0.929688
2019	8	27	1	34	44	680								0.000000	0.160156	0.929688
2019	8	27	1	34	44	720								0.000000	0.160156	0.929688
2019	8	27	1	34	44	760								0.000000	0.160156	0.929688
2019	8	27	1	34	44	800								0.000000	0.160156	0.925781
2019	8	27	1	34	44	840								0.000000	0.160156	0.929688
2019	8	27	1	34	44	880								0.003906	0.160156	0.929688
2019	8	27	1	34	44	920								0.003906	0.160156	0.929688
2019	8	27	1	34	44	960								0.003906	0.160156	0.929688
2019	8	27	1	34	44	1000								0.000000	0.160156	0.929688
2019	8	27	1	34	44	1040								0.000000	0.160156	0.929688
2019	8	27	1	34	44	1080								0.003906	0.160156	0.929688
2019	8	27	1	34	44	1120								0.000000	0.160156	0.929688
2019	8	27	1	34	44	1160								0.000000	0.160156	0.929688
2019	8	27	1	34	44	1200								0.003906	0.160156	0.929688
2019	8	27	1	34	45	0	0	0	0	0.000000	0.000000	0.000000	NF	0.000000	0.160156	0.929688	0.000000	0.000000	0.000000	27.000000	-18.125000	52.500000	48.125000	9600	1014.838623	1024.199951	27.160000	0.110989	-90.716240	sleeping	-1	-1	4.070007
2019	8	27	1	34	45	40								0.000000	0.160156	0.929688
2019	8	27	1	34	45	80								0.003906	0.160156	0.929688
2019	8	27	1	34	45	120								0.000000	0.160156	0.929688
2019	8	27	1	34	45	160								0.003906	0.164063	0.929688
2019	8	27	1	34	45	200								0.003906	0.160156	0.929688
2019	8	27	1	34	45	240								0.003906	0.160156	0.929688
2019	8	27	1	34	45	280								0.000000	0.164063	0.929688
2019	8	27	1	34	45	320								0.000000	0.160156	0.929688
2019	8	27	1	34	45	360								0.000000	0.160156	0.929688
2019	8	27	1	34	45	400								0.000000	0.160156	0.929688
2019	8	27	1	34	45	440								0.000000	0.160156	0.929688
2019	8	27	1	34	45	480								0.000000	0.164063	0.925781
2019	8	27	1	34	45	520								0.003906	0.160156	0.929688
2019	8	27	1	34	45	560								0.000000	0.160156	0.929688
2019	8	27	1	34	45	600								0.000000	0.164063	0.929688
2019	8	27	1	34	45	640								0.003906	0.160156	0.929688
2019	8	27	1	34	45	680								0.000000	0.160156	0.929688
2019	8	27	1	34	45	720								0.003906	0.160156	0.929688
2019	8	27	1	34	45	760								0.003906	0.160156	0.929688
2019	8	27	1	34	45	800								0.000000	0.160156	0.929688
2019	8	27	1	34	45	840								0.000000	0.164063	0.929688
2019	8	27	1	34	45	880								0.000000	0.160156	0.929688
2019	8	27	1	34	45	920								0.000000	0.160156	0.929688
2019	8	27	1	34	45	960								0.003906	0.160156	0.929688
2019	8	27	1	34	45	1000								0.000000	0.164063	0.929688
2019	8	27	1	34	45	1040								0.000000	0.164063	0.929688
2019	8	27	1	34	45	1080								0.000000	0.156250	0.929688
2019	8	27	1	34	45	1120								0.003906	0.160156	0.929688
2019	8	27	1	34	45	1160								0.003906	0.160156	0.925781
2019	8	27	1	34	45	1200								0.000000	0.160156	0.929688
2019	8	27	1	34	46	0	0	0	0	0.000000	0.000000	0.000000	NF	0.003906	0.164063	0.929688	0.000000	0.000000	0.000000	27.000000	-20.625000	46.875000	47.500000	9608	1014.879150	1026.400024	27.170000	0.132791	-108.848198	sleeping	-1	-1	4.070007
2019	8	27	1	34	46	40								0.003906	0.160156	0.929688
2019	8	27	1	34	46	80								0.000000	0.160156	0.925781
2019	8	27	1	34	46	120								0.000000	0.160156	0.929688
2019	8	27	1	34	46	160								0.003906	0.160156	0.929688
2019	8	27	1	34	46	200								0.003906	0.160156	0.929688
2019	8	27	1	34	46	240								0.003906	0.164063	0.929688
2019	8	27	1	34	46	280								0.003906	0.160156	0.929688
2019	8	27	1	34	46	320								0.003906	0.160156	0.929688
2019	8	27	1	34	46	360								0.000000	0.160156	0.929688
2019	8	27	1	34	46	400								0.000000	0.160156	0.925781
2019	8	27	1	34	46	440								0.000000	0.160156	0.929688
2019	8	27	1	34	46	480								0.003906	0.160156	0.929688
2019	8	27	1	34	46	520								0.000000	0.160156	0.929688
2019	8	27	1	34	46	560								0.000000	0.160156	0.929688
2019	8	27	1	34	46	600								0.003906	0.160156	0.929688
2019	8	27	1	34	46	640								0.003906	0.164063	0.929688
2019	8	27	1	34	46	680								0.000000	0.164063	0.929688
2019	8	27	1	34	46	720								0.000000	0.160156	0.929688
2019	8	27	1	34	46	760								0.003906	0.160156	0.929688
2019	8	27	1	34	46	800								0.000000	0.160156	0.929688
2019	8	27	1	34	46	840								0.000000	0.160156	0.929688
2019	8	27	1	34	46	880								0.003906	0.160156	0.929688
2019	8	27	1	34	46	920								0.003906	0.160156	0.929688
2019	8	27	1	34	46	960								0.003906	0.160156	0.929688
2019	8	27	1	34	46	1000								0.003906	0.160156	0.929688
2019	8	27	1	34	46	1040								0.003906	0.164063	0.929688
2019	8	27	1	34	46	1080								0.000000	0.160156	0.929688
2019	8	27	1	34	46	1120								0.003906	0.160156	0.929688
2019	8	27	1	34	46	1160								0.003906	0.160156	0.929688
2019	8	27	1	34	46	1200								0.003906	0.160156	0.929688
2019	8	27	1	34	47	0	0	0	0	0.000000	0.000000	0.000000	NF	0.003906	0.156250	0.929688	0.000000	0.000000	0.000000	27.000000	-18.750000	48.750000	51.250000	9616	1014.842773	1028.400024	27.190001	0.152611	-125.303963	sleeping	-1	-1	4.083734
2019	8	27	1	34	47	40								0.003906	0.160156	0.929688
2019	8	27	1	34	47	80								0.003906	0.160156	0.929688
2019	8	27	1	34	47	120								0.003906	0.160156	0.929688
2019	8	27	1	34	47	160								0.000000	0.164063	0.929688
2019	8	27	1	34	47	200								0.003906	0.160156	0.929688
2019	8	27	1	34	47	240								0.003906	0.160156	0.929688
2019	8	27	1	34	47	280								0.000000	0.160156	0.929688
2019	8	27	1	34	47	320								0.003906	0.160156	0.929688
2019	8	27	1	34	47	360								0.003906	0.160156	0.929688
2019	8	27	1	34	47	400								0.003906	0.160156	0.929688
2019	8	27	1	34	47	440								0.000000	0.164063	0.929688
2019	8	27	1	34	47	480								0.000000	0.160156	0.929688
2019	8	27	1	34	47	520								0.003906	0.160156	0.929688
2019	8	27	1	34	47	560								0.003906	0.160156	0.929688
2019	8	27	1	34	47	600								0.000000	0.160156	0.929688
2019	8	27	1	34	47	640								0.003906	0.164063	0.929688
2019	8	27	1	34	47	680								0.003906	0.160156	0.929688
2019	8	27	1	34	47	720								0.003906	0.160156	0.929688
2019	8	27	1	34	47	760								0.000000	0.164063	0.929688
2019	8	27	1	34	47	800								0.003906	0.160156	0.929688
2019	8	27	1	34	47	840								0.000000	0.160156	0.929688
2019	8	27	1	34	47	880								0.003906	0.160156	0.929688
2019	8	27	1	34	47	920								0.000000	0.156250	0.929688
2019	8	27	1	34	47	960								0.000000	0.160156	0.929688
2019	8	27	1	34	47	1000								0.000000	0.160156	0.929688
2019	8	27	1	34	47	1040								0.003906	0.160156	0.929688
2019	8	27	1	34	47	1080								0.000000	0.160156	0.929688
2019	8	27	1	34	47	1120								0.000000	0.160156	0.925781
2019	8	27	1	34	47	1160								0.000000	0.160156	0.929688
2019	8	27	1	34	47	1200								0.000000	0.160156	0.929688
2019	8	27	1	34	48	0	0	0	0	0.000000	0.000000	0.000000	NF	0.000000	0.160156	0.929688	0.000000	0.000000	0.000000	27.000000	-20.625000	50.000000	53.125000	9616	1014.845215	1023.500000	27.240000	0.104053	-84.940964	sleeping	-1	-1	4.090597
2019	8	27	1	34	48	40								0.003906	0.164063	0.929688
2019	8	27	1	34	48	80								0.003906	0.160156	0.929688
2019	8	27	1	34	48	120								0.003906	0.160156	0.929688
2019	8	27	1	34	48	160								0.003906	0.160156	0.925781
2019	8	27	1	34	48	200								0.003906	0.160156	0.929688
2019	8	27	1	34	48	240								0.003906	0.160156	0.929688
2019	8	27	1	34	48	280								0.000000	0.160156	0.929688
2019	8	27	1	34	48	320								0.003906	0.156250	0.933594
2019	8	27	1	34	48	360								0.003906	0.160156	0.929688
2019	8	27	1	34	48	400								0.003906	0.160156	0.925781
2019	8	27	1	34	48	440								0.000000	0.160156	0.929688
2019	8	27	1	34	48	480								0.000000	0.160156	0.929688
2019	8	27	1	34	48	520								0.003906	0.160156	0.929688
2019	8	27	1	34	48	560								0.003906	0.160156	0.929688
2019	8	27	1	34	48	600								0.000000	0.160156	0.929688
2019	8	27	1	34	48	640								0.003906	0.160156	0.929688
2019	8	27	1	34	48	680								0.003906	0.164063	0.929688
2019	8	27	1	34	48	720								0.000000	0.160156	0.929688
2019	8	27	1	34	48	760								0.003906	0.160156	0.925781
2019	8	27	1	34	48	800								0.003906	0.160156	0.929688
2019	8	27	1	34	48	840								0.000000	0.160156	0.929688
2019	8	27	1	34	48	880								0.000000	0.160156	0.929688
2019	8	27	1	34	48	920								0.000000	0.160156	0.925781
2019	8	27	1	34	48	960								0.003906	0.160156	0.929688
2019	8	27	1	34	48	1000								0.003906	0.160156	0.929688
2019	8	27	1	34	48	1040								0.000000	0.160156	0.929688
2019	8	27	1	34	48	1080								0.003906	0.160156	0.929688
2019	8	27	1	34	48	1120								0.000000	0.160156	0.929688
2019	8	27	1	34	48	1160								0.003906	0.160156	0.929688
2019	8	27	1	34	48	1200								0.000000	0.160156	0.929688
2019	8	27	1	34	49	0	0	0	0	0.000000	0.000000	0.000000	NF	0.000000	0.160156	0.925781	0.000000	0.000000	0.000000	27.000000	-16.875000	47.500000	58.125000	9624	1014.849365	1023.700012	27.270000	0.106035	-86.591583	sleeping	-1	-1	4.090597
2019	8	27	1	34	49	40								0.003906	0.160156	0.929688
2019	8	27	1	34	49	80								0.003906	0.160156	0.925781
2019	8	27	1	34	49	120								0.003906	0.160156	0.929688
2019	8	27	1	34	49	160								0.000000	0.160156	0.929688
2019	8	27	1	34	49	200								0.003906	0.156250	0.929688
2019	8	27	1	34	49	240								0.003906	0.160156	0.929688
2019	8	27	1	34	49	280								0.000000	0.160156	0.929688
2019	8	27	1	34	49	320								0.000000	0.160156	0.929688
2019	8	27	1	34	49	360								0.000000	0.160156	0.929688
2019	8	27	1	34	49	400								0.000000	0.160156	0.929688
2019	8	27	1	34	49	440								0.000000	0.160156	0.929688
2019	8	27	1	34	49	480								0.003906	0.160156	0.925781
2019	8	27	1	34	49	520								0.000000	0.160156	0.929688
2019	8	27	1	34	49	560								0.000000	0.160156	0.929688
2019	8	27	1	34	49	600								0.003906	0.160156	0.929688
2019	8	27	1	34	49	640								0.003906	0.160156	0.929688
2019	8	27	1	34	49	680								0.003906	0.160156	0.929688
2019	8	27	1	34	49	720								0.003906	0.160156	0.929688
2019	8	27	1	34	49	760								0.003906	0.160156	0.929688
2019	8	27	1	34	49	800								0.003906	0.160156	0.929688
2019	8	27	1	34	49	840								0.003906	0.160156	0.929688
2019	8	27	1	34	49	880								0.000000	0.160156	0.929688
2019	8	27	1	34	49	920								0.000000	0.160156	0.929688
2019	8	27	1	34	49	960								0.003906	0.164063	0.929688
2019	8	27	1	34	49	1000								0.000000	0.160156	0.929688
2019	8	27	1	34	49	1040								0.000000	0.160156	0.929688
2019	8	27	1	34	49	1080								0.003906	0.160156	0.929688
2019	8	27	1	34	49	1120								0.003906	0.160156	0.929688
2019	8	27	1	34	49	1160								0.003906	0.156250	0.929688
2019	8	27	1	34	49	1200								0.000000	0.160156	0.929688
2019	8	27	1	34	50	0	0	0	0	0.000000	0.000000	0.000000	NF	0.003906	0.160156	0.929688	0.000000	0.000000	0.000000	27.000000	-17.500000	49.375000	40.000000	9624	1014.823730	1023.000000	27.299999	0.099098	-80.813515	sleeping	-1	-1	4.056280
2019	8	27	1	34	50	40								0.003906	0.156250	0.929688
2019	8	27	1	34	50	80								0.003906	0.160156	0.929688
2019	8	27	1	34	50	120								0.003906	0.160156	0.929688
2019	8	27	1	34	50	160								0.003906	0.156250	0.929688
2019	8	27	1	34	50	200								0.000000	0.160156	0.929688
2019	8	27	1	34	50	240								0.000000	0.160156	0.929688
2019	8	27	1	34	50	280								0.000000	0.160156	0.929688
2019	8	27	1	34	50	320								0.000000	0.160156	0.929688
2019	8	27	1	34	50	360								0.003906	0.160156	0.929688
2019	8	27	1	34	50	400								0.000000	0.160156	0.929688
2019	8	27	1	34	50	440								0.000000	0.160156	0.929688
2019	8	27	1	34	50	480								0.000000	0.160156	0.929688
2019	8	27	1	34	50	520								0.000000	0.160156	0.929688
2019	8	27	1	34	50	560								0.003906	0.160156	0.929688
2019	8	27	1	34	50	600								0.000000	0.160156	0.929688
2019	8	27	1	34	50	640								0.000000	0.160156	0.929688
2019	8	27	1	34	50	680								0.003906	0.164063	0.925781
2019	8	27	1	34	50	720								0.000000	0.160156	0.929688
2019	8	27	1	34	50	760								0.003906	0.160156	0.929688
2019	8	27	1	34	50	800								0.000000	0.160156	0.929688
2019	8	27	1	34	50	840								0.003906	0.160156	0.929688
2019	8	27	1	34	50	880								0.003906	0.160156	0.929688
2019	8	27	1	34	50	920								0.000000	0.156250	0.929688
2019	8	27	1	34	50	960								0.000000	0.160156	0.929688
2019	8	27	1	34	50	1000								0.003906	0.160156	0.929688
2019	8	27	1	34	50	1040								0.003906	0.164063	0.929688
2019	8	27	1	34	50	1080								0.003906	0.160156	0.925781
2019	8	27	1	34	50	1120								0.000000	0.160156	0.929688
2019	8	27	1	34	50	1160								0.003906	0.160156	0.929688
2019	8	27	1	34	50	1200								0.003906	0.164063	0.929688
2019	8	27	1	34	51	0	0	0	0	0.000000	0.000000	0.000000	NF	0.000000	0.160156	0.929688	0.000000	0.000000	0.000000	27.000000	-18.750000	46.250000	56.875000	9632	1014.854492	1026.000000	27.340000	0.128827	-105.553726	sleeping	-1	-1	4.076870
2019	8	27	1	34	51	40								0.003906	0.160156	0.929688
2019	8	27	1	34	51	80								0.003906	0.160156	0.929688
2019	8	27	1	34	51	120								0.000000	0.160156	0.929688
2019	8	27	1	34	51	160								0.000000	0.160156	0.929688
2019	8	27	1	34	51	200								0.003906	0.160156	0.929688
2019	8	27	1	34	51	240								0.000000	0.160156	0.925781
2019	8	27	1	34	51	280								0.000000	0.160156	0.929688
2019	8	27	1	34	51	320								0.000000	0.164063	0.929688
2019	8	27	1	34	51	360								0.003906	0.160156	0.929688
2019	8	27	1	34	51	400								0.000000	0.160156	0.929688
2019	8	27	1	34	51	440								0.000000	0.160156	0.929688
2019	8	27	1	34	51	480								0.003906	0.160156	0.929688
2019	8	27	1	34	51	520								0.003906	0.160156	0.929688
2019	8	27	1	34	51	560								0.003906	0.160156	0.929688
2019	8	27	1	34	51	600								0.000000	0.164063	0.929688
2019	8	27	1	34	51	640								0.003906	0.160156	0.929688
2019	8	27	1	34	51	680								0.000000	0.160156	0.929688
2019	8	27	1	34	51	720								0.000000	0.160156	0.929688
2019	8	27	1	34	51	760								0.000000	0.160156	0.929688
2019	8	27	1	34	51	800								0.000000	0.156250	0.929688
2019	8	27	1	34	51	840								0.003906	0.160156	0.929688
2019	8	27	1	34	51	880								0.003906	0.164063	0.925781
2019	8	27	1	34	51	920								0.003906	0.160156	0.929688
2019	8	27	1	34	51	960								0.003906	0.160156	0.929688
2019	8	27	1	34	51	1000								0.000000	0.160156	0.929688
2019	8	27	1	34	51	1040								0.003906	0.160156	0.929688
2019	8	27	1	34	51	1080								0.000000	0.160156	0.929688
2019	8	27	1	34	51	1120								0.000000	0.160156	0.929688
2019	8	27	1	34	51	1160								0.003906	0.156250	0.929688
2019	8	27	1	34	51	1200								0.000000	0.160156	0.929688
2019	8	27	1	34	52	0	0	0	0	0.000000	0.000000	0.000000	NF	0.003906	0.160156	0.929688	0.000000	0.000000	0.000000	27.500000	-15.000000	51.250000	50.625000	9624	1014.864258	1025.800049	27.360001	0.126846	-103.906609	sleeping	-1	-1	4.083734
2019	8	27	1	34	52	40								0.003906	0.160156	0.929688
2019	8	27	1	34	52	80								0.000000	0.160156	0.929688
2019	8	27	1	34	52	120								0.003906	0.160156	0.929688
2019	8	27	1	34	52	160								0.000000	0.160156	0.929688
2019	8	27	1	34	52	200								0.003906	0.160156	0.929688
2019	8	27	1	34	52	240								0.003906	0.160156	0.929688
2019	8	27	1	34	52	280								0.003906	0.160156	0.929688
2019	8	27	1	34	52	320								0.003906	0.160156	0.929688
2019	8	27	1	34	52	360								0.000000	0.160156	0.933594
2019	8	27	1	34	52	400								0.003906	0.160156	0.929688
2019	8	27	1	34	52	440								0.003906	0.160156	0.929688
2019	8	27	1	34	52	480								0.000000	0.160156	0.929688
2019	8	27	1	34	52	520								0.000000	0.160156	0.925781
2019	8	27	1	34	52	560								0.000000	0.160156	0.929688
2019	8	27	1	34	52	600								0.000000	0.160156	0.929688
2019	8	27	1	34	52	640								0.003906	0.160156	0.929688
2019	8	27	1	34	52	680								0.000000	0.156250	0.929688
2019	8	27	1	34	52	720								0.003906	0.160156	0.929688
2019	8	27	1	34	52	760								0.000000	0.160156	0.929688
2019	8	27	1	34	52	800								0.000000	0.160156	0.929688
2019	8	27	1	34	52	840								0.000000	0.160156	0.929688
2019	8	27	1	34	52	880								0.003906	0.160156	0.929688
2019	8	27	1	34	52	920								0.003906	0.160156	0.929688
2019	8	27	1	34	52	960								0.003906	0.160156	0.929688
2019	8	27	1	34	52	1000								0.003906	0.160156	0.929688
2019	8	27	1	34	52	1040								0.003906	0.160156	0.929688
2019	8	27	1	34	52	1080								0.003906	0.160156	0.929688
2019	8	27	1	34	52	1120								0.000000	0.160156	0.929688
2019	8	27	1	34	52	1160								0.000000	0.164063	0.929688
2019	8	27	1	34	52	1200								0.003906	0.160156	0.929688
2019	8	27	1	34	53	0	0	0	0	0.000000	0.000000	0.000000	NF	0.003906	0.160156	0.929688	0.000000	0.000000	0.000000	27.500000	-19.375000	50.625000	51.875000	9624	1014.842041	1029.300049	27.379999	0.161530	-132.700806	sleeping	-1	-1	4.070007
2019	8	27	1	34	53	40								0.000000	0.160156	0.929688
2019	8	27	1	34	53	80								0.000000	0.160156	0.929688
2019	8	27	1	34	53	120								0.000000	0.160156	0.929688
2019	8	27	1	34	53	160								0.000000	0.156250	0.929688
2019	8	27	1	34	53	200								0.000000	0.160156	0.929688
2019	8	27	1	34	53	240								0.003906	0.160156	0.929688
2019	8	27	1	34	53	280								0.000000	0.160156	0.929688
2019	8	27	1	34	53	320								0.000000	0.160156	0.929688
2019	8	27	1	34	53	360								0.003906	0.160156	0.929688
2019	8	27	1	34	53	400								0.000000	0.160156	0.929688
2019	8	27	1	34	53	440								0.003906	0.160156	0.929688
2019	8	27	1	34	53	480								0.000000	0.160156	0.929688
2019	8	27	1	34	53	520								0.003906	0.160156	0.929688
2019	8	27	1	34	53	560								0.003906	0.160156	0.929688
2019	8	27	1	34	53	600								0.000000	0.160156	0.929688
2019	8	27	1	34	53	640								0.003906	0.160156	0.929688
2019	8	27	1	34	53	680								0.000000	0.160156	0.929688
2019	8	27	1	34	53	720								0.000000	0.164063	0.929688
2019	8	27	1	34	53	760								0.000000	0.160156	0.929688
2019	8	27	1	34	53	800								0.003906	0.160156	0.929688
2019	8	27	1	34	53	840								0.000000	0.160156	0.929688
2019	8	27	1	34	53	880								0.000000	0.160156	0.925781
2019	8	27	1	34	53	920								0.003906	0.160156	0.929688
2019	8	27	1	34	53	960								0.000000	0.160156	0.929688
2019	8	27	1	34	53	1000								0.003906	0.160156	0.925781
2019	8	27	1	34	53	1040								0.003906	0.160156	0.929688
2019	8	27	1	34	53	1080								0.003906	0.160156	0.929688
2019	8	27	1	34	53	1120								0.000000	0.160156	0.925781
2019	8	27	1	34	53	1160								0.003906	0.160156	0.929688
2019	8	27	1	34	53	1200								0.000000	0.164063	0.925781
2019	8	27	1	34	54	0	0	0	0	0.000000	0.000000	0.000000	NF	0.003906	0.160156	0.925781	0.000000	0.000000	0.000000	27.500000	-20.625000	46.250000	48.125000	9632	1014.849365	1026.500000	27.400000	0.133782	-109.671402	sleeping	-1	-1	4.076870
2019	8	27	1	34	54	40								0.000000	0.160156	0.929688
2019	8	27	1	34	54	80								0.003906	0.164063	0.929688
2019	8	27	1	34	54	120								0.000000	0.156250	0.929688
2019	8	27	1	34	54	160								0.000000	0.160156	0.929688
2019	8	27	1	34	54	200								0.003906	0.156250	0.929688
2019	8	27	1	34	54	240								0.003906	0.160156	0.929688
2019	8	27	1	34	54	280								0.003906	0.160156	0.925781
2019	8	27	1	34	54	320								0.003906	0.160156	0.925781
2019	8	27	1	34	54	360								0.000000	0.160156	0.925781
2019	8	27	1	34	54	400								0.003906	0.160156	0.929688
2019	8	27	1	34	54	440								0.003906	0.160156	0.929688
2019	8	27	1	34	54	480								0.003906	0.164063	0.929688
2019	8	27	1	34	54	520								0.003906	0.164063	0.929688
2019	8	27	1	34	54	560								0.000000	0.160156	0.929688
2019	8	27	1	34	54	600								0.000000	0.164063	0.925781
2019	8	27	1	34	54	640								0.003906	0.160156	0.929688
2019	8	27	1	34	54	680								0.000000	0.160156	0.929688
2019	8	27	1	34	54	720								0.003906	0.160156	0.929688
2019	8	27	1	34	54	760								0.003906	0.160156	0.929688
2019	8	27	1	34	54	800								0.000000	0.160156	0.929688
2019	8	27	1	34	54	840								0.000000	0.160156	0.929688
2019	8	27	1	34	54	880								0.003906	0.164063	0.929688
2019	8	27	1	34	54	920								0.003906	0.160156	0.925781
2019	8	27	1	34	54	960								0.000000	0.160156	0.929688
2019	8	27	1	34	54	1000								0.000000	0.156250	0.929688
2019	8	27	1	34	54	1040								0.003906	0.160156	0.929688
2019	8	27	1	34	54	1080								0.000000	0.164063	0.929688
2019	8	27	1	34	54	1120								0.003906	0.160156	0.925781
2019	8	27	1	34	54	1160								0.003906	0.160156	0.929688
2019	8	27	1	34	54	1200								0.003906	0.160156	0.929688
2019	8	27	1	34	55	0	0	0	0	0.000000	0.000000	0.000000	NF	0.003906	0.160156	0.929688	0.000000	0.000000	0.000000	27.500000	-18.125000	48.750000	53.750000	9632	1014.847656	1024.099976	27.400000	0.109999	-89.891541	sleeping	-1	-1	4.056280
2019	8	27	1	34	55	40								0.003906	0.160156	0.929688
2019	8	27	1	34	55	80								0.000000	0.160156	0.929688
2019	8	27	1	34	55	120								0.000000	0.160156	0.929688
2019	8	27	1	34	55	160								0.000000	0.156250	0.925781
2019	8	27	1	34	55	200								0.003906	0.160156	0.929688
2019	8	27	1	34	55	240								0.003906	0.160156	0.929688
2019	8	27	1	34	55	280								0.003906	0.160156	0.929688
2019	8	27	1	34	55	320								0.003906	0.160156	0.929688
2019	8	27	1	34	55	360								0.000000	0.160156	0.929688
2019	8	27	1	34	55	400								0.000000	0.156250	0.929688
2019	8	27	1	34	55	440								0.003906	0.160156	0.929688
2019	8	27	1	34	55	480								0.003906	0.160156	0.929688
2019	8	27	1	34	55	520								0.003906	0.160156	0.929688
2019	8	27	1	34	55	560								0.000000	0.160156	0.929688
2019	8	27	1	34	55	600								0.000000	0.160156	0.929688
2019	8	27	1	34	55	640								0.003906	0.160156	0.929688
2019	8	27	1	34	55	680								0.003906	0.160156	0.929688
2019	8	27	1	34	55	720								0.003906	0.160156	0.925781
2019	8	27	1	34	55	760								0.003906	0.160156	0.929688
2019	8	27	1	34	55	800								0.003906	0.160156	0.929688
2019	8	27	1	34	55	840								0.003906	0.160156	0.929688
2019	8	27	1	34	55	880								0.000000	0.160156	0.929688
2019	8	27	1	34	55	920								0.000000	0.160156	0.929688
2019	8	27	1	34	55	960								0.003906	0.164063	0.929688
2019	8	27	1	34	55	1000								0.000000	0.160156	0.929688
2019	8	27	1	34	55	1040								0.003906	0.160156	0.925781
2019	8	27	1	34	55	1080								0.003906	0.160156	0.929688
2019	8	27	1	34	55	1120								0.000000	0.160156	0.929688
2019	8	27	1	34	55	1160								0.003906	0.156250	0.929688
2019	8	27	1	34	55	1200								0.000000	0.160156	0.929688
2019	8	27	1	34	56	0	0	0	0	0.000000	0.000000	0.000000	NF	0.003906	0.156250	0.929688	0.000000	0.000000	0.000000	27.500000	-18.125000	51.875000	45.625000	9632	1014.848877	1026.699951	27.420000	0.135763	-111.317612	sleeping	-1	-1	4.076870
2019	8	27	1	34	56	40								0.003906	0.160156	0.929688
2019	8	27	1	34	56	80								0.003906	0.160156	0.929688
2019	8	27	1	34	56	120								0.003906	0.160156	0.929688
2019	8	27	1	34	56	160								0.000000	0.160156	0.929688
2019	8	27	1	34	56	200								0.003906	0.160156	0.929688
2019	8	27	1	34	56	240								0.000000	0.160156	0.925781
2019	8	27	1	34	56	280								0.003906	0.160156	0.929688
2019	8	27	1	34	56	320								0.003906	0.160156	0.929688
2019	8	27	1	34	56	360								0.000000	0.160156	0.929688
2019	8	27	1	34	56	400								0.003906	0.160156	0.929688
2019	8	27	1	34	56	440								0.003906	0.156250	0.929688
2019	8	27	1	34	56	480								0.000000	0.160156	0.929688
2019	8	27	1	34	56	520								0.003906	0.160156	0.925781
2019	8	27	1	34	56	560								0.003906	0.160156	0.929688
2019	8	27	1	34	56	600								0.000000	0.160156	0.929688
2019	8	27	1	34	56	640								0.003906	0.160156	0.929688
2019	8	27	1	34	56	680								0.000000	0.160156	0.929688
2019	8	27	1	34	56	720								0.000000	0.160156	0.925781
2019	8	27	1	34	56	760								0.003906	0.160156	0.929688
2019	8	27	1	34	56	800								0.000000	0.164063	0.929688
2019	8	27	1	34	56	840								0.003906	0.160156	0.929688
2019	8	27	1	34	56	880								0.003906	0.160156	0.929688
2019	8	27	1	34	56	920								0.003906	0.160156	0.933594
2019	8	27	1	34	56	960								0.000000	0.160156	0.925781
2019	8	27	1	34	56	1000								0.000000	0.160156	0.929688
2019	8	27	1	34	56	1040								0.000000	0.160156	0.929688
2019	8	27	1	34	56	1080								0.000000	0.160156	0.929688
2019	8	27	1	34	56	1120								0.003906	0.160156	0.929688
2019	8	27	1	34	56	1160								0.003906	0.160156	0.929688
2019	8	27	1	34	56	1200								0.003906	0.160156	0.929688
2019	8	27	1	34	57	0	0	0	0	0.000000	0.000000	0.000000	NF	0.003906	0.160156	0.929688	0.000000	0.000000	0.000000	27.500000	-18.125000	48.125000	55.000000	9624	1014.847412	1025.699951	27.450001	0.125853	-103.081947	sleeping	-1	-1	4.063143
2019	8	27	1	34	57	40								0.000000	0.160156	0.929688
2019	8	27	1	34	57	80								0.000000	0.160156	0.929688
2019	8	27	1	34	57	120								0.003906	0.160156	0.929688
2019	8	27	1	34	57	160								0.003906	0.160156	0.929688
2019	8	27	1	34	57	200								0.003906	0.160156	0.929688
2019	8	27	1	34	57	240								0.000000	0.160156	0.929688
2019	8	27	1	34	57	280								0.003906	0.160156	0.929688
2019	8	27	1	34	57	320								0.003906	0.160156	0.929688
2019	8	27	1	34	57	360								0.003906	0.160156	0.929688
2019	8	27	1	34	57	400								0.003906	0.160156	0.929688
2019	8	27	1	34	57	440								0.003906	0.160156	0.929688
2019	8	27	1	34	57	480								0.000000	0.160156	0.929688
2019	8	27	1	34	57	520								0.000000	0.156250	0.929688
2019	8	27	1	34	57	560								0.003906	0.160156	0.929688
2019	8	27	1	34	57	600								0.000000	0.160156	0.929688
2019	8	27	1	34	57	640								0.000000	0.160156	0.929688
2019	8	27	1	34	57	680								0.000000	0.160156	0.929688
2019	8	27	1	34	57	720								0.000000	0.160156	0.929688
2019	8	27	1	34	57	760								0.003906	0.160156	0.929688
2019	8	27	1	34	57	800								0.003906	0.160156	0.929688
2019	8	27	1	34	57	840								0.000000	0.160156	0.925781
2019	8	27	1	34	57	880								0.000000	0.160156	0.929688
2019	8	27	1	34	57	920								0.000000	0.164063	0.929688
2019	8	27	1	34	57	960								0.000000	0.160156	0.929688
2019	8	27	1	34	57	1000								0.003906	0.160156	0.929688
2019	8	27	1	34	57	1040								0.003906	0.160156	0.929688
2019	8	27	1	34	57	1080								0.000000	0.156250	0.929688
2019	8	27	1	34	57	1120								0.000000	0.160156	0.929688
2019	8	27	1	34	57	1160								0.003906	0.160156	0.929688
2019	8	27	1	34	57	1200								0.003906	0.160156	0.929688
2019	8	27	1	34	58	0	0	0	0	0.000000	0.000000	0.000000	NF	0.003906	0.160156	0.929688	0.000000	0.000000	0.000000	27.500000	-19.375000	50.625000	49.375000	9632	1014.840088	1021.799988	27.469999	0.087206	-70.900879	sleeping	-1	-1	4.090597
2019	8	27	1	34	58	40								0.000000	0.156250	0.929688
2019	8	27	1	34	58	80								0.003906	0.160156	0.929688
2019	8	27	1	34	58	120								0.000000	0.160156	0.929688
2019	8	27	1	34	58	160								0.003906	0.160156	0.929688
2019	8	27	1	34	58	200								0.000000	0.160156	0.929688
2019	8	27	1	34	58	240								0.003906	0.160156	0.929688
2019	8	27	1	34	58	280								0.000000	0.160156	0.929688
2019	8	27	1	34	58	320								0.003906	0.160156	0.929688
2019	8	27	1	34	58	360								0.003906	0.164063	0.929688
2019	8	27	1	34	58	400								0.003906	0.160156	0.929688
2019	8	27	1	34	58	440								0.000000	0.160156	0.929688
2019	8	27	1	34	58	480								0.003906	0.160156	0.929688
2019	8	27	1	34	58	520								0.000000	0.160156	0.929688
2019	8	27	1	34	58	560								0.003906	0.160156	0.929688
2019	8	27	1	34	58	600								0.000000	0.160156	0.929688
2019	8	27	1	34	58	640								0.000000	0.160156	0.929688
2019	8	27	1	34	58	680								0.003906	0.160156	0.929688
2019	8	27	1	34	58	720								0.003906	0.164063	0.929688
2019	8	27	1	34	58	760								0.000000	0.156250	0.929688
2019	8	27	1	34	58	800								0.003906	0.160156	0.929688
2019	8	27	1	34	58	840								0.003906	0.160156	0.929688
2019	8	27	1	34	58	880								0.000000	0.160156	0.929688
2019	8	27	1	34	58	920								0.000000	0.160156	0.929688
2019	8	27	1	34	58	960								0.000000	0.160156	0.929688
2019	8	27	1	34	58	1000								0.000000	0.160156	0.929688
2019	8	27	1	34	58	1040								0.000000	0.160156	0.929688
2019	8	27	1	34	58	1080								0.000000	0.164063	0.929688
2019	8	27	1	34	58	1120								0.000000	0.160156	0.929688
2019	8	27	1	34	58	1160								0.003906	0.160156	0.925781
2019	8	27	1	34	58	1200								0.003906	0.160156	0.929688
2019	8	27	1	34	59	0	0	0	0	0.000000	0.000000	0.000000	NF	0.000000	0.160156	0.929688	0.000000	0.000000	0.000000	27.500000	-18.125000	50.625000	51.875000	9640	1014.851563	1025.300049	27.490000	0.121891	-99.786659	sleeping	-1	-1	4.090597
2019	8	27	1	34	59	40								0.003906	0.160156	0.929688
2019	8	27	1	34	59	80								0.003906	0.160156	0.929688
2019	8	27	1	34	59	120								0.003906	0.160156	0.929688
2019	8	27	1	34	59	160								0.000000	0.160156	0.929688
2019	8	27	1	34	59	200								0.000000	0.160156	0.925781
2019	8	27	1	34	59	240								0.003906	0.160156	0.925781
2019	8	27	1	34	59	280								0.000000	0.160156	0.929688
2019	8	27	1	34	59	320								0.003906	0.160156	0.929688
2019	8	27	1	34	59	360								0.003906	0.160156	0.929688
2019	8	27	1	34	59	400								0.003906	0.160156	0.925781
2019	8	27	1	34	59	440								0.000000	0.164063	0.929688
2019	8	27	1	34	59	480								0.003906	0.160156	0.929688
2019	8	27	1	34	59	520								0.003906	0.160156	0.929688
2019	8	27	1	34	59	560								0.003906	0.160156	0.929688
2019	8	27	1	34	59	600								0.003906	0.160156	0.929688
2019	8	27	1	34	59	640								0.003906	0.160156	0.929688
2019	8	27	1	34	59	680								0.003906	0.160156	0.929688
2019	8	27	1	34	59	720								0.000000	0.160156	0.929688
2019	8	27	1	34	59	760								0.003906	0.160156	0.925781
2019	8	27	1	34	59	800								0.003906	0.160156	0.929688
2019	8	27	1	34	59	840								0.003906	0.160156	0.929688
2019	8	27	1	34	59	880								0.003906	0.160156	0.929688
2019	8	27	1	34	59	920								0.000000	0.160156	0.929688
2019	8	27	1	34	59	960								0.000000	0.160156	0.929688
2019	8	27	1	34	59	1000								0.000000	0.160156	0.929688
2019	8	27	1	34	59	1040								0.000000	0.160156	0.929688
2019	8	27	1	34	59	1080								0.003906	0.160156	0.929688
2019	8	27	1	34	59	1120								0.000000	0.160156	0.929688
2019	8	27	1	34	59	1160								0.000000	0.160156	0.929688
2019	8	27	1	34	59	1200								0.000000	0.160156	0.929688
2019	8	27	1	35	0	0	1	34	58	0.000000	0.000000	0.000000	NF	0.003906	0.160156	0.929688	0.000000	0.000000	0.000000	27.500000	-17.500000	49.375000	46.875000	9640	1014.853516	1026.800049	27.510000	0.136756	-112.141624	sleeping	-1	-1	4.090597
2019	8	27	1	35	0	40								0.003906	0.160156	0.929688
2019	8	27	1	35	0	80								0.003906	0.160156	0.929688
2019	8	27	1	35	0	120								0.003906	0.160156	0.929688
2019	8	27	1	35	0	160								0.003906	0.160156	0.929688
2019	8	27	1	35	0	200								0.000000	0.160156	0.929688
2019	8	27	1	35	0	240								0.003906	0.160156	0.929688
2019	8	27	1	35	0	280								0.003906	0.160156	0.929688
2019	8	27	1	35	0	320								0.003906	0.160156	0.929688
2019	8	27	1	35	0	360								0.003906	0.160156	0.929688
2019	8	27	1	35	0	400								0.000000	0.160156	0.929688
2019	8	27	1	35	0	440								0.003906	0.160156	0.929688
2019	8	27	1	35	0	480								0.003906	0.160156	0.929688
2019	8	27	1	35	0	520								0.003906	0.160156	0.925781
2019	8	27	1	35	0	560								0.003906	0.160156	0.929688
2019	8	27	1	35	0	600								0.000000	0.160156	0.929688
2019	8	27	1	35	0	640								0.003906	0.160156	0.929688
2019	8	27	1	35	0	680								0.003906	0.160156	0.929688
2019	8	27	1	35	0	720								0.000000	0.160156	0.929688
2019	8	27	1	35	0	760								0.003906	0.160156	0.929688
2019	8	27	1	35	0	800								0.003906	0.164063	0.929688
2019	8	27	1	35	0	840								0.003906	0.160156	0.929688
2019	8	27	1	35	0	880								0.000000	0.160156	0.929688
2019	8	27	1	35	0	920								0.000000	0.160156	0.929688
2019	8	27	1	35	0	960								0.000000	0.160156	0.929688
2019	8	27	1	35	0	1000								0.000000	0.160156	0.929688
2019	8	27	1	35	0	1040								0.003906	0.160156	0.929688
2019	8	27	1	35	0	1080								0.000000	0.160156	0.929688
2019	8	27	1	35	0	1120								0.003906	0.160156	0.929688
2019	8	27	1	35	0	1160								0.003906	0.160156	0.929688
2019	8	27	1	35	0	1200								0.003906	0.160156	0.929688
2019	8	27	1	35	1	0	0	0	0	0.000000	0.000000	0.000000	NF	0.000000	0.160156	0.929688	0.000000	0.000000	0.000000	27.500000	-20.000000	48.125000	51.875000	9640	1014.853516	1024.800049	27.540001	0.116936	-95.665085	sleeping	-1	-1	4.049417
2019	8	27	1	35	1	40								0.000000	0.160156	0.929688
2019	8	27	1	35	1	80								0.000000	0.160156	0.925781
2019	8	27	1	35	1	120								0.003906	0.164063	0.929688
2019	8	27	1	35	1	160								0.000000	0.160156	0.925781
2019	8	27	1	35	1	200								0.000000	0.160156	0.929688
2019	8	27	1	35	1	240								0.003906	0.160156	0.929688
2019	8	27	1	35	1	280								0.000000	0.164063	0.929688
2019	8	27	1	35	1	320								0.003906	0.160156	0.929688
2019	8	27	1	35	1	360								0.003906	0.160156	0.929688
2019	8	27	1	35	1	400								0.000000	0.160156	0.929688
2019	8	27	1	35	1	440								0.000000	0.160156	0.925781
2019	8	27	1	35	1	480								0.003906	0.160156	0.929688
2019	8	27	1	35	1	520								0.003906	0.160156	0.929688
2019	8	27	1	35	1	560								0.000000	0.160156	0.925781
2019	8	27	1	35	1	600								0.003906	0.160156	0.929688
2019	8	27	1	35	1	640								0.003906	0.160156	0.929688
2019	8	27	1	35	1	680								0.000000	0.160156	0.929688
2019	8	27	1	35	1	720								0.003906	0.160156	0.929688
2019	8	27	1	35	1	760								0.000000	0.160156	0.933594
2019	8	27	1	35	1	800								0.003906	0.160156	0.929688
2019	8	27	1	35	1	840								0.000000	0.160156	0.929688
2019	8	27	1	35	1	880								0.000000	0.156250	0.929688
2019	8	27	1	35	1	920								0.000000	0.160156	0.929688
2019	8	27	1	35	1	960								0.003906	0.160156	0.929688
2019	8	27	1	35	1	1000								0.003906	0.160156	0.929688
2019	8	27	1	35	1	1040								0.000000	0.160156	0.929688
2019	8	27	1	35	1	1080								0.000000	0.160156	0.929688
2019	8	27	1	35	1	1120								0.000000	0.160156	0.929688
2019	8	27	1	35	1	1160								0.003906	0.160156	0.929688
2019	8	27	1	35	1	1200								0.003906	0.156250	0.929688
2019	8	27	1	35	2	0	0	0	0	0.000000	0.000000	0.000000	NF	0.000000	0.156250	0.929688	0.000000	0.000000	0.000000	27.500000	-16.875000	48.750000	50.625000	9632	1014.826904	1027.300049	27.570000	0.141711	-116.256706	sleeping	-1	-1	4.049417
2019	8	27	1	35	2	40								0.003906	0.160156	0.929688
2019	8	27	1	35	2	80								0.000000	0.160156	0.929688
2019	8	27	1	35	2	120								0.003906	0.156250	0.929688
2019	8	27	1	35	2	160								0.000000	0.160156	0.929688
2019	8	27	1	35	2	200								0.003906	0.160156	0.925781
2019	8	27	1	35	2	240								0.003906	0.160156	0.929688
2019	8	27	1	35	2	280								0.000000	0.160156	0.929688
2019	8	27	1	35	2	320								0.000000	0.164063	0.929688
2019	8	27	1	35	2	360								0.003906	0.160156	0.929688
2019	8	27	1	35	2	400								0.003906	0.160156	0.929688
2019	8	27	1	35	2	440								0.003906	0.160156	0.929688
2019	8	27	1	35	2	480								0.000000	0.160156	0.925781
2019	8	27	1	35	2	520								0.003906	0.160156	0.929688
2019	8	27	1	35	2	560								0.000000	0.160156	0.929688
2019	8	27	1	35	2	600								0.000000	0.160156	0.929688
2019	8	27	1	35	2	640								0.000000	0.160156	0.929688
2019	8	27	1	35	2	680								0.003906	0.160156	0.929688
2019	8	27	1	35	2	720								0.000000	0.160156	0.929688
2019	8	27	1	35	2	760								0.000000	0.160156	0.929688
2019	8	27	1	35	2	800								0.003906	0.160156	0.925781
2019	8	27	1	35	2	840								0.003906	0.160156	0.929688
2019	8	27	1	35	2	880								0.000000	0.160156	0.929688
2019	8	27	1	35	2	920								0.003906	0.160156	0.925781
2019	8	27	1	35	2	960								0.000000	0.160156	0.929688
2019	8	27	1	35	2	1000								0.000000	0.160156	0.925781
2019	8	27	1	35	2	1040								0.003906	0.160156	0.929688
2019	8	27	1	35	2	1080								0.000000	0.160156	0.929688
2019	8	27	1	35	2	1120								0.000000	0.160156	0.929688
2019	8	27	1	35	2	1160								0.003906	0.160156	0.929688
2019	8	27	1	35	2	1200								0.003906	0.160156	0.929688
2019	8	27	1	35	3	0	0	0	0	0.000000	0.000000	0.000000	NF	0.003906	0.160156	0.929688	0.000000	0.000000	0.000000	27.500000	-17.500000	48.125000	50.625000	9640	1014.850830	1024.400024	27.590000	0.112971	-92.366455	sleeping	-1	-1	4.056280
2019	8	27	1	35	3	40								0.003906	0.160156	0.929688
2019	8	27	1	35	3	80								0.000000	0.160156	0.929688
2019	8	27	1	35	3	120								0.000000	0.160156	0.929688
2019	8	27	1	35	3	160								0.000000	0.160156	0.929688
2019	8	27	1	35	3	200								0.000000	0.160156	0.929688
2019	8	27	1	35	3	240								0.000000	0.160156	0.929688
2019	8	27	1	35	3	280								0.003906	0.160156	0.929688
2019	8	27	1	35	3	320								0.000000	0.160156	0.929688
2019	8	27	1	35	3	360								0.003906	0.160156	0.925781
2019	8	27	1	35	3	400								0.003906	0.160156	0.925781
2019	8	27	1	35	3	440								0.003906	0.160156	0.929688
2019	8	27	1	35	3	480								0.003906	0.160156	0.929688
2019	8	27	1	35	3	520								0.003906	0.160156	0.929688
2019	8	27	1	35	3	560								0.000000	0.160156	0.929688
2019	8	27	1	35	3	600								0.003906	0.156250	0.929688
2019	8	27	1	35	3	640								0.003906	0.160156	0.929688
2019	8	27	1	35	3	680								0.003906	0.160156	0.929688
2019	8	27	1	35	3	720								0.003906	0.160156	0.929688
2019	8	27	1	35	3	760								0.003906	0.160156	0.929688
2019	8	27	1	35	3	800								0.000000	0.160156	0.925781
2019	8	27	1	35	3	840								0.003906	0.160156	0.929688
2019	8	27	1	35	3	880								0.000000	0.160156	0.929688
2019	8	27	1	35	3	920								0.000000	0.160156	0.929688
2019	8	27	1	35	3	960								0.003906	0.160156	0.929688
2019	8	27	1	35	3	1000								0.003906	0.160156	0.929688
2019	8	27	1	35	3	1040								0.003906	0.160156	0.929688
2019	8	27	1	35	3	1080								0.003906	0.160156	0.929688
2019	8	27	1	35	3	1120								0.003906	0.160156	0.929688
2019	8	27	1	35	3	1160								0.000000	0.160156	0.929688
2019	8	27	1	35	3	1200								0.000000	0.164063	0.929688
2019	8	27	1	35	4	0	0	0	0	0.000000	0.000000	0.000000	NF	0.000000	0.160156	0.929688	0.000000	0.000000	0.000000	27.500000	-20.000000	45.000000	57.500000	9648	1014.852051	1026.400024	27.600000	0.132791	-108.848198	sleeping	-1	-1	4.070007
2019	8	27	1	35	4	40								0.000000	0.164063	0.929688
2019	8	27	1	35	4	80								0.000000	0.160156	0.929688
2019	8	27	1	35	4	120								0.003906	0.160156	0.929688
2019	8	27	1	35	4	160								0.003906	0.160156	0.929688
2019	8	27	1	35	4	200								0.003906	0.160156	0.929688
2019	8	27	1	35	4	240								0.003906	0.160156	0.929688
2019	8	27	1	35	4	280								0.003906	0.164063	0.929688
2019	8	27	1	35	4	320								0.003906	0.160156	0.929688
2019	8	27	1	35	4	360								0.003906	0.160156	0.929688
2019	8	27	1	35	4	400								0.003906	0.160156	0.925781
2019	8	27	1	35	4	440								0.003906	0.160156	0.929688
2019	8	27	1	35	4	480								0.000000	0.160156	0.925781
2019	8	27	1	35	4	520								0.003906	0.160156	0.929688
2019	8	27	1	35	4	560								0.000000	0.160156	0.929688
2019	8	27	1	35	4	600								0.003906	0.160156	0.929688
2019	8	27	1	35	4	640								0.000000	0.160156	0.925781
2019	8	27	1	35	4	680								0.003906	0.160156	0.929688
2019	8	27	1	35	4	720								0.003906	0.160156	0.929688
2019	8	27	1	35	4	760								0.000000	0.160156	0.929688
2019	8	27	1	35	4	800								0.000000	0.160156	0.929688
2019	8	27	1	35	4	840								0.003906	0.160156	0.929688
2019	8	27	1	35	4	880								0.003906	0.160156	0.929688
2019	8	27	1	35	4	920								0.003906	0.160156	0.929688
2019	8	27	1	35	4	960								0.003906	0.160156	0.929688
2019	8	27	1	35	4	1000								0.003906	0.160156	0.925781
2019	8	27	1	35	4	1040								0.003906	0.160156	0.929688
2019	8	27	1	35	4	1080								0.003906	0.160156	0.929688
2019	8	27	1	35	4	1120								0.000000	0.160156	0.929688
2019	8	27	1	35	4	1160								0.000000	0.164063	0.929688
2019	8	27	1	35	4	1200								0.003906	0.160156	0.929688
2019	8	27	1	35	5	0	0	0	0	0.000000	0.000000	0.000000	NF	0.003906	0.160156	0.929688	0.000000	0.000000	0.000000	27.500000	-19.375000	49.375000	53.125000	9648	1014.805908	1028.400024	27.580000	0.152611	-125.303963	sleeping	-1	-1	4.070007
2019	8	27	1	35	5	40								0.003906	0.160156	0.929688
2019	8	27	1	35	5	80								0.003906	0.164063	0.929688
2019	8	27	1	35	5	120								0.000000	0.160156	0.929688
2019	8	27	1	35	5	160								0.000000	0.160156	0.929688
2019	8	27	1	35	5	200								0.003906	0.160156	0.929688
2019	8	27	1	35	5	240								0.003906	0.160156	0.929688
2019	8	27	1	35	5	280								0.000000	0.160156	0.929688
2019	8	27	1	35	5	320								0.000000	0.160156	0.929688
2019	8	27	1	35	5	360								0.000000	0.160156	0.929688
2019	8	27	1	35	5	400								0.003906	0.156250	0.929688
2019	8	27	1	35	5	440								0.000000	0.160156	0.925781
2019	8	27	1	35	5	480								0.000000	0.160156	0.929688
2019	8	27	1	35	5	520								0.000000	0.160156	0.929688
2019	8	27	1	35	5	560								0.000000	0.160156	0.929688
[truncated: 355,648 more rows]
