# Supplementary material for: Machine learning enables improved runtime and precision for bio-loggers on seabirds
Source: Commun Biol. 2020 Oct 30;3:633. doi: 10.1038/s42003-020-01356-8 (PMC7603325; doi:10.1038/s42003-020-01356-8)
Supplement: Supplementary file 8 — Supplementary Software 1 [file 42003_2020_1356_MOESM8_ESM.zip › CodeAvailability/LowCostTreesExample/README]

docker build -t example .

#NOTE: if using Docker Toolbox on Windows, -v may fail to mount the directory if outside of the Users folder. Worked when used inside {user}/Documents/..., but not from /C/Docker/...
docker run --rm -v $PWD:/app -w /app example
