# Supplementary material for: Machine learning enables improved runtime and precision for bio-loggers on seabirds
Source: Commun Biol. 2020 Oct 30;3:633. doi: 10.1038/s42003-020-01356-8 (PMC7603325; doi:10.1038/s42003-020-01356-8)
Supplement: Supplementary file 8 — Supplementary Software 1 [file 42003_2020_1356_MOESM8_ESM.zip › CodeAvailability/LowCostTreesExample/sample_acc_dataset.csv]

animal_tag	timestamp	window_size_sec	depth_min_threshold_meters	depth_max_threshold_meters	acc_random_rot_added	acc_random_var_added	acc_sim_8_bit	acc_mag_mean	acc_mag_1c	acc_mag_mc	acc_mag_var	acc_mag_energy	acc_mag_kurtosis	acc_mag_crest	acc_mag_RMS	acc_X_mean	acc_X_1c	acc_X_mc	acc_X_var	acc_X_energy	acc_X_kurtosis	acc_X_crest	acc_X_RMS	acc_Y_mean	acc_Y_1c	acc_Y_mc	acc_Y_var	acc_Y_energy	acc_Y_kurtosis	acc_Y_crest	acc_Y_RMS	acc_Z_mean	acc_Z_1c	acc_Z_mc	acc_Z_var	acc_Z_energy	acc_Z_kurtosis	acc_Z_crest	acc_Z_RMS	label
session1	2018-07-03T05:23:24.000Z	1	0	0	1	1	0	0.817286312580109	0	3	0.00035965209826827	0.668302178382874	4.3835883140564	0.031316414475441	0.817497491836548	-0.0513330698013306	0	6	1.13818988956016E-10	0.00263508479110897	6.42237138748169	0.000315901357680559	0.0513330772519112	-0.0572069361805916	0	6	0.000290642317850143	0.00355164892971516	6.46969318389893	0.431428462266922	0.0595957115292549	0.813486337661743	0	3	0.00036979271681048	0.662115156650543	4.44047546386719	0.0315826274454594	0.813704609870911	stationary
session1	2018-07-03T05:23:25.000Z	1	0	0	1	1	0	1.12953615188599	0	6	0.000554403639398515	1.27638411521912	6.46969652175903	0.0314192622900009	1.12977170944214	-0.0705934688448906	0	6	1.74423350762787E-10	0.0049834381788969	6.46969842910767	0.000282061169855297	0.0705934688448906	-0.0704201981425285	0	6	3.46943723750215E-10	0.00495900493115187	6.46969509124756	0.000398766773287207	0.0704202055931091	1.12512457370758	0	6	0.000558649364393204	1.26644134521484	6.46969842910767	0.0316629037261009	1.1253627538681	stationary
session1	2018-07-03T05:23:26.000Z	1	0	0	1	1	0	1.09693658351898	0	8	0.000778167799580842	1.20401704311371	3.23828172683716	0.0312514007091522	1.09727704524994	-0.0695597678422928	0	8	4.9639659049916E-10	0.00483856350183487	3.58205080032349	0.000662156904581934	0.069559782743454	-0.0707639381289482	0	2	0.000189649683306925	0.00518959946930408	23.0415477752686	0.478217095136642	0.0720388740301132	1.09235072135925	0	8	0.00078987586311996	1.19398880004883	3.24999928474426	0.0315023176372051	1.09269797801971	stationary
session1	2018-07-03T05:23:27.000Z	1	0	0	1	1	0	0.97639387845993	2	5	0.000151052125147544	0.953490436077118	21.1142501831055	0.0315366089344025	0.976468324661255	-0.0622509233653545	0	5	2.62021154773251E-10	0.00387518014758825	2.95185446739197	0.000504148309119046	0.0622509457170963	-0.0759650766849518	0	5	0.000726284750271589	0.00646792491897941	2.48245596885681	0.38465678691864	0.0804234072566032	0.971082210540771	2	2	0.000152833177708089	0.943147361278534	23.041540145874	0.0318302772939205	0.971157729625702	stationary
session1	2018-07-03T05:23:28.000Z	1	0	0	1	1	0	0.779537796974182	0	6	0.00025921719498001	0.607928156852722	6.35759353637695	0.0313967727124691	0.779697477817535	-0.0537290908396244	0	4	0.000185144075658172	0.00306455325335264	10.5869369506836	0.44392991065979	0.0553584061563015	-0.0506419502198696	0	2	9.66312727541663E-05	0.00265737390145659	23.0416164398193	0.476987779140472	0.0515497215092182	0.775855183601379	0	6	0.000265724287601188	0.602206110954285	6.46968936920166	0.0316928252577782	0.776019394397736	stationary
session1	2018-07-03T05:23:29.000Z	1	0	0	1	1	0	0.998240888118744	4	6	0.000302094704238698	0.996775209903717	10.487774848938	0.0314928069710732	0.998386323451996	-0.0654909685254097	0	2	0.000159390663611703	0.00444208132103086	23.0416584014893	0.473614126443863	0.0666489377617836	-0.0639926269650459	0	6	2.67107086449059E-10	0.00409505516290665	6.76206398010254	0.000408897758461535	0.0639926195144653	0.993953943252563	4	4	0.000305489491438493	0.988237917423248	10.5869588851929	0.0317494496703148	0.994101583957672	stationary
session1	2018-07-03T05:23:30.000Z	1	0	0	1	1	0	0.925146341323853	0	6	0.000283722067251801	0.856167912483215	10.5918073654175	0.0343120470643044	0.925293445587158	-0.0577901415526867	0	6	3.13058995393689E-10	0.00333969853818417	10.8421020507813	0.000645848806016147	0.0577901266515255	-0.0628513693809509	0	4	0.00026218278799206	0.00420199148356915	10.5869550704956	0.451316267251968	0.0648227706551552	0.92107230424881	0	4	0.000262363580986857	0.84862607717514	10.5869550704956	0.031757764518261	0.921209037303925	stationary
session1	2018-07-03T05:23:31.000Z	1	0	0	1	1	0	1.01425337791443	0	8	0.000163891221745871	1.02886760234833	21.6113014221191	0.0315517671406269	1.01433110237122	-0.0672464743256569	0	2	0.000165148347150534	0.004680628888309	23.0416221618652	0.469794094562531	0.0684151202440262	-0.0723207741975784	0	6	0.000454090040875599	0.00566622195765376	6.46969652175903	0.426789104938507	0.0752743110060692	1.00913918018341	0	2	0.000165155390277505	1.01852083206177	23.0416488647461	0.0318472236394882	1.0092179775238	stationary
session1	2018-07-03T05:23:32.000Z	1	0	0	1	1	0	0.854378223419189	0	6	0.000326384353684261	0.730275630950928	6.37388324737549	0.0341911353170872	0.854561686515808	-0.060396209359169	0	3	0.000318722013616934	0.00395367387682199	6.46969604492188	0.428081333637238	0.062878243625164	-0.0599457062780857	0	6	0.000318760401569307	0.00389949767850339	6.4696946144104	0.431218475103378	0.0624459572136402	0.849774301052094	0	6	0.000318662350764498	0.722422659397125	6.4696946144104	0.0316687673330307	0.84995448589325	stationary
session1	2018-07-03T05:23:33.000Z	1	0	0	1	1	0	1.08958411216736	0	4	0.000361367216100916	1.18754088878632	10.5869522094727	0.0315004289150238	1.08974349498749	-0.0693307146430016	0	4	6.3424314411531E-11	0.00480674672871828	10.5869541168213	0.000207459961529821	0.069330707192421	-0.0695930868387222	0	4	1.2531486959233E-10	0.00484319915995002	10.5869550704956	0.00029045160044916	0.0695930942893028	1.0851457118988	0	4	0.000364133273251355	1.17789089679718	10.5869607925415	0.0317500792443752	1.08530676364899	stationary
session1	2018-07-03T05:23:34.000Z	1	0	0	1	1	0	0.859337627887726	0	4	0.000117947776743677	0.738574147224426	22.6259269714355	0.0315745584666729	0.859403371810913	-0.055167306214571	0	4	1.10070369485626E-10	0.00304343155585229	11.1588230133057	0.000377544231014326	0.055167306214571	-0.0560015738010406	0	2	0.000118721342005301	0.0032501476816833	23.0416488647461	0.478140085935593	0.0570100657641888	0.855667471885681	0	2	0.000118706986540928	0.732280492782593	23.0416412353516	0.0318311527371407	0.855733871459961	stationary
session1	2018-07-03T05:23:35.000Z	1	0	0	1	1	0	1.11373233795166	0	6	0.0005622353637591	1.2409393787384	6.42603445053101	0.0342074260115623	1.11397457122803	-0.0704003646969795	0	6	2.14987559005175E-11	0.00495621049776673	5.66766357421875	0.000141232230816968	0.0704003572463989	-0.0821131318807602	0	5	0.000690076209139079	0.00740503799170256	4.4404764175415	0.408144176006317	0.0860525295138359	1.10817766189575	0	6	0.000541970774065703	1.22857820987701	6.46969509124756	0.0316866301000118	1.10841250419617	stationary
session1	2018-07-03T05:23:36.000Z	1	0	0	1	1	0	0.934179604053497	0	8	0.000263392168562859	0.872944176197052	10.3974685668945	0.0314852744340897	0.934314787387848	-0.0617208629846573	0	2	0.000139510506414808	0.00394339626654983	23.0416564941406	0.470243334770203	0.0627964660525322	-0.0618695206940174	0	2	0.000139510331791826	0.00396176800131798	23.041654586792	0.469235181808472	0.0629425793886185	0.929936349391937	0	4	0.000267431722022593	0.865038812160492	10.5869569778442	0.0317654125392437	0.930074632167816	stationary
session1	2018-07-03T05:23:37.000Z	1	0	0	1	1	0	0.9091717004776	0	7	0.000683719757944345	0.827249467372894	1.97362864017487	0.0338771641254425	0.90953254699707	-0.0565556176006794	0	5	1.1440435404575E-10	0.00319853774271905	5.96283292770386	0.000427493068855256	0.0565556176006794	-0.0616018772125244	0	2	0.000247075076913461	0.00403198413550854	10.5869512557983	0.447138458490372	0.0634979084134102	0.905190110206604	0	7	0.000676610507071018	0.820018827915192	1.96031761169434	0.031353771686554	0.905548930168152	stationary
session1	2018-07-03T05:23:38.000Z	1	0	0	1	1	0	1.01229512691498	0	6	0.000461395102320239	1.02518391609192	6.39817094802856	0.0341992415487766	1.01251363754272	-0.0638997107744217	0	10	7.3710461345744E-11	0.00408317195251584	3.42665100097656	0.000228124074055813	0.0638997033238411	-0.0768086835741997	0	10	0.000678267155308276	0.00655070785433054	3.25	0.394179493188858	0.0809364467859268	1.00703573226929	6	6	0.000447603553766385	1.01455044746399	6.46969270706177	0.0316738709807396	1.00724899768829	stationary
session1	2018-07-03T05:23:39.000Z	1	0	0	1	1	0	0.809079527854919	0	5	0.000104290549643338	0.654709875583649	21.6112670898438	0.0315517894923687	0.809141457080841	-0.0517605729401112	0	5	1.37728647930935E-10	0.00267915707081556	3.26286268234253	0.000290765194222331	0.0517605729401112	-0.0587276443839073	0	3	0.000367818429367617	0.00380204222165048	4.44047546386719	0.415980994701385	0.0616607032716274	0.805063784122467	0	2	0.000105052276921924	0.648228585720062	23.0415439605713	0.0318303219974041	0.805126428604126	stationary
session1	2018-07-03T05:23:40.000Z	1	0	0	1	1	0	1.06273579597473	0	8	0.000370932160876691	1.12976312637329	10.4346628189087	0.0342955887317657	1.06290316581726	-0.0669511780142784	0	6	7.33959074072921E-11	0.00448245787993073	5.23986434936523	0.000283996283542365	0.0669511631131172	-0.0775778964161873	0	6	0.000631304283160716	0.00662438338622451	4.4404764175415	0.412667483091354	0.0813903138041496	1.05750894546509	0	4	0.000345825363183394	1.11865663528442	10.5869541168213	0.0317558720707893	1.05766570568085	stationary
session1	2018-07-03T05:23:41.000Z	1	0	0	1	1	0	1.00174081325531	7	7	0.000299811799777672	1.00377213954926	10.2429533004761	0.0314702466130257	1.00188434123993	-0.0651121065020561	0	2	0.000160276118549518	0.00439345138147473	23.0415782928467	0.477859407663345	0.0662831142544746	-0.0713835209608078	0	6	0.000440737028839067	0.00551871489733458	6.46969366073608	0.426258891820908	0.0742880553007126	0.996777653694153	3	3	0.000307217298541218	0.993860185146332	10.5869426727295	0.0317642092704773	0.996925354003906	stationary
session1	2018-07-03T05:23:42.000Z	1	0	0	1	1	0	1.09360456466675	0	2	0.000191022452781908	1.19615483283997	22.6259155273438	0.0315746031701565	1.09368860721588	-0.0697605311870575	0	2	3.27246389708602E-11	0.00486653111875057	21.3931713104248	0.000239397239056416	0.0697605237364769	-0.0715189501643181	0	2	0.000192271822015755	0.00529953883960843	23.0416507720947	0.476435333490372	0.0727979317307472	1.08894658088684	0	2	0.000192254679859616	1.18598878383636	23.0416469573975	0.0318308174610138	1.08903110027313	stationary
session1	2018-07-03T05:23:43.000Z	1	0	0	1	1	0	1.11790871620178	0	7	0.000992988236248493	1.25067269802094	2.5054657459259	0.0339388959109783	1.11833477020264	-0.0690165832638741	0	7	7.09991843095281E-10	0.00476329168304801	2.5792064666748	0.00048546664766036	0.0690166056156158	-0.0837631225585938	0	5	0.000814760394860059	0.00779843050986528	3.25000071525574	0.395953983068466	0.088308721780777	1.11230361461639	0	7	0.00092904781922698	1.23811137676239	2.48245644569397	0.0314244888722897	1.11270451545715	stationary
session1	2018-07-03T05:23:44.000Z	1	0	0	1	1	0	1.10822355747223	0	8	0.000892308133188635	1.22901606559753	2.46999001502991	0.0311648957431316	1.10860991477966	-0.0695867612957954	0	8	2.64556848650344E-10	0.00484231952577829	6.93222665786743	0.000467248755740002	0.0695867761969566	-0.0746868029236794	0	4	0.000368912849808112	0.00593227427452803	10.5869522094727	0.450399070978165	0.0770212560892105	1.10334205627441	0	8	0.000914097996428609	1.21824145317078	2.48245596885681	0.0314220264554024	1.10373973846436	stationary
session1	2018-07-03T05:23:45.000Z	1	0	0	1	1	0	0.899833977222443	0	6	0.000367012486094609	0.810053586959839	6.42603492736816	0.03420739620924	0.90002977848053	-0.0591427087783813	0	2	0.000128675965243019	0.00362138799391687	23.0416717529297	0.471284955739975	0.0601779706776142	-0.064063549041748	0	6	0.000353969953721389	0.00444394955411553	6.46969652175903	0.42566704750061	0.0666629523038864	0.895348310470581	0	6	0.000353772164089605	0.801988005638123	6.46969890594482	0.0316862016916275	0.895537853240967	stationary
session1	2018-07-03T05:23:46.000Z	1	0	0	1	1	0	0.992108106613159	2	4	0.000157210422912613	0.984428882598877	22.6259288787842	0.0315746031701565	0.992183923721313	-0.0649786293506622	0	2	0.000158237715368159	0.00437412969768047	23.041654586792	0.475711196660995	0.0661372020840645	-0.0624601095914841	0	4	5.75778452693854E-11	0.00390126253478229	10.7594547271729	0.000231652375077829	0.0624600872397423	0.987927854061127	2	2	0.00015822505520191	0.97615373134613	23.0416488647461	0.0318293236196041	0.988004922866821	stationary
session1	2018-07-03T05:23:47.000Z	1	0	0	1	1	0	0.91544508934021	0	6	0.000277802726486698	0.838305950164795	10.5918006896973	0.0343120209872723	0.915590465068817	-0.0575960725545883	0	4	3.91757008777471E-11	0.00331730954349041	12.3734607696533	0.00037187518319115	0.0575960911810398	-0.0626005530357361	0	4	0.000256832427112386	0.00416538817808032	10.5869569778442	0.448429793119431	0.0645398199558258	0.911359965801239	0	4	0.000256771309068426	0.830823302268982	10.5869617462158	0.0317517593502998	0.911495089530945	stationary
session1	2018-07-03T05:23:48.000Z	1	0	0	1	1	0	1.1232123374939	0	8	0.00102366378996521	1.26258909702301	1.96861910820007	0.0338613167405128	1.12364995479584	-0.0703781992197037	0	8	9.02973529282036E-11	0.00495308823883533	2.304044008255	0.000207654054975137	0.0703781768679619	-0.0820591002702713	0	6	0.000687818683218211	0.00739399902522564	4.44047260284424	0.407849967479706	0.0859883651137352	1.11769914627075	0	8	0.00103180762380362	1.25024199485779	1.96031773090363	0.0313647948205471	1.11814224720001	stationary
session1	2018-07-03T05:23:49.000Z	1	0	0	1	1	0	0.843827962875366	0	6	0.000214905827306211	0.712252199649811	10.3974571228027	0.0314852185547352	0.84395033121109	-0.0527187362313271	0	6	1.25469593048599E-10	0.00277926586568356	7.95467472076416	0.000368686742149293	0.0527187436819077	-0.0570318028330803	0	4	0.000218214350752532	0.00346211274154484	10.5869445800781	0.453648954629898	0.0588397197425365	0.840119957923889	0	2	0.000218159184441902	0.70601099729538	10.5869474411011	0.0317449532449245	0.840244591236115	stationary
session1	2018-07-03T05:23:50.000Z	1	0	0	1	1	0	1.08150851726532	0	6	0.000386011583032086	1.17003071308136	10.5092105865479	0.0343037620186806	1.08167958259583	-0.068383514881134	0	4	1.6246247402929E-10	0.00467630801722407	6.47264289855957	0.00029155780794099	0.0683835372328758	-0.0757905468344688	0	4	0.000513807695824653	0.0062374621629715	6.46969747543335	0.433061927556992	0.078977607190609	1.07646334171295	0	4	0.000358450226485729	1.15911662578583	10.586953163147	0.0317680053412914	1.07662284374237	stationary
session1	2018-07-03T05:23:51.000Z	1	0	0	1	1	0	0.923815667629242	0	8	0.000135966358357109	0.853566110134125	21.611270904541	0.0315517336130142	0.92388641834259	-0.0589503236114979	0	8	1.17044429703839E-10	0.00347513845190406	3.26224803924561	0.000227402677410282	0.0589503049850464	-0.067231647670269	0	6	0.000479528243886307	0.00498043978586793	4.4404764175415	0.414917767047882	0.0705722346901894	0.919227540493011	0	2	0.000136967966682278	0.845110833644867	23.0415878295898	0.0318303890526295	0.919299125671387	stationary
session1	2018-07-03T05:23:52.000Z	1	0	0	1	1	0	1.01530432701111	0	6	0.000312512245727703	1.03114283084869	10.4877758026123	0.0314928740262985	1.01545202732086	-0.063648134469986	0	6	1.16385366621952E-10	0.00405108463019133	6.50210762023926	0.00026092428015545	0.063648134469986	-0.0673943087458611	0	2	0.000164867145940661	0.00470026768743992	23.0416431427002	0.468238174915314	0.0685584992170334	1.0109840631485	0	4	0.000316042773192748	1.02239167690277	10.5869560241699	0.0317668356001377	1.01113390922546	stationary
session1	2018-07-03T05:23:53.000Z	1	0	0	1	1	0	0.999031364917755	4	4	2.79227333521703E-06	0.998066186904907	10.5869579315186	0.00302040693350136	0.999032616615295	-0.062870055437088	0	4	1.95400293168113E-10	0.00395264569669962	10.5869493484497	0.000401503726607189	0.0628700703382492	-0.0682060420513153	0	4	0.000308934919303283	0.00494863977655768	10.5869579315186	0.45118772983551	0.0703465715050697	0.99456787109375	0	4	5.03428410070228E-11	0.989165127277374	10.5862712860107	1.28849924294627E-05	0.994567811489105	stationary
session1	2018-07-03T05:23:54.000Z	1	0	0	1	1	0	1.11887407302856	0	6	0.000537485640961677	1.25239503383636	6.39121055603027	0.0314042903482914	1.11910462379456	-0.0702245458960533	0	6	7.99817503893685E-11	0.00493148528039455	4.95449733734131	0.000269750453298911	0.0702245384454727	-0.0753918886184692	0	4	0.000381750403903425	0.0060504162684083	10.5869417190552	0.453871726989746	0.0777844190597534	1.11395120620728	0	6	0.000547554809600115	1.24141299724579	6.46969556808472	0.0316634215414524	1.1141871213913	stationary
session1	2018-07-03T05:23:55.000Z	1	0	0	1	1	0	0.769314408302307	0	4	0.00011212734534638	0.59195202589035	22.6910514831543	0.0344010852277279	0.769384205341339	-0.0483756028115749	0	2	1.43080235159854E-11	0.00234019849449396	14.5483779907227	0.000264097674516961	0.0483755990862846	-0.0529098361730576	0	4	0.000182340285391547	0.00297449855133891	10.586953163147	0.447173655033112	0.0545389652252197	0.765863120555878	0	2	9.5038216386456E-05	0.586637556552887	23.0416641235352	0.0318308100104332	0.765922665596008	stationary
session1	2018-07-03T05:23:56.000Z	1	0	0	1	1	0	0.946657478809357	2	9	0.0001424363872502	0.896296620368958	21.3455791473389	0.0315441824495792	0.946729421615601	-0.062203224748373	0	2	0.000143752302392386	0.00400724215433002	23.0415573120117	0.47366851568222	0.0633027851581573	-0.0686807036399841	0	5	0.000503339222632349	0.00520024308934808	4.4404730796814	0.416070163249969	0.0721127092838287	0.941780686378479	0	2	0.000143744458910078	0.887089371681213	23.0415534973145	0.0318286493420601	0.941854238510132	stationary
session1	2018-07-03T05:23:57.000Z	1	0	0	1	1	0	0.787001729011536	0	8	0.000203421092010103	0.619566857814789	10.434666633606	0.0342956334352493	0.787125706672668	-0.0498843155801296	0	6	8.6978757529721E-11	0.00248844316229224	4.90938901901245	0.000375708128558472	0.0498842969536781	-0.0575407706201077	0	6	0.000346218439517543	0.0036433117929846	4.44047498703003	0.412048727273941	0.0603598542511463	0.783104777336121	0	4	0.000189643993508071	0.613435029983521	10.586953163147	0.0317550227046013	0.783220946788788	stationary
session1	2018-07-03T05:23:58.000Z	1	0	0	1	1	0	0.933389604091644	0	6	0.000558879692107439	0.871752142906189	3.22780752182007	0.0312440656125546	0.933676660060883	-0.0593300722539425	0	8	3.68660629801454E-10	0.00352005660533905	2.54085469245911	0.000391020061215386	0.0593300648033619	-0.0635435506701469	0	2	0.000262931920588017	0.00429019797593355	10.5869493484497	0.447076469659805	0.0654996037483215	0.929189682006836	0	6	0.000571715936530381	0.863942265510559	3.24999952316284	0.0315156877040863	0.929484963417053	stationary
session1	2018-07-03T05:23:59.000Z	1	0	0	1	1	0	0.887761354446411	0	6	0.000363803817890584	0.788469552993774	6.53094577789307	0.0342318974435329	0.887958109378815	-0.0566204041242599	0	6	1.68381975029774E-10	0.00320586911402643	6.47678661346436	0.00034893921110779	0.0566203966736794	-0.0578113235533237	0	2	0.000125319202197716	0.00346245476976037	23.0416450500488	0.475827246904373	0.0588426254689693	0.884007811546326	0	6	0.000345044565619901	0.781800985336304	6.46969890594482	0.0316813066601753	0.88419508934021	stationary
session1	2018-07-03T05:24:00.000Z	1	0	0	1	1	0	0.760138392448425	0	6	2.31825447372103E-06	0.577812433242798	6.46969604492188	0.00301967468112707	0.760139763355255	-0.0501316972076893	0	2	9.32711773202755E-05	0.00260272738523781	23.041654586792	0.473317116498947	0.0510169304907322	-0.0521967858076096	0	4	0.000178763715666719	0.0028961175121367	10.5869588851929	0.448642939329147	0.0538155883550644	0.756514191627502	0	2	1.63913327355658E-12	0.572313487529755	12.6301031112671	5.04246736454661E-06	0.756514012813568	stationary
session1	2018-07-03T05:24:01.000Z	1	0	0	1	1	0	1.06018793582916	0	7	0.00063838652567938	1.12461197376251	4.44340801239014	0.0341279730200768	1.0604772567749	-0.0664286613464355	0	11	7.38446179204821E-11	0.0044127656146884	5.35630512237549	0.000240469191339798	0.0664286538958549	-0.0754555910825729	0	6	0.000489143771119416	0.00616312213242054	6.4696946144104	0.42495533823967	0.0785055533051491	1.05519616603851	0	7	0.000622228777501732	1.11403584480286	4.4404764175415	0.0316078066825867	1.05547893047333	stationary
session1	2018-07-03T05:24:02.000Z	1	0	0	1	1	0	0.783869981765747	0	4	0.000262106535956264	0.614703774452209	6.35759258270264	0.0313967801630497	0.784030497074127	-0.0492553897202015	0	5	1.40752007271594E-10	0.00242609344422817	5.28967666625977	0.000451221305411309	0.0492553897202015	-0.0551726445555687	0	5	0.000268673204118386	0.00330194528214633	6.46969652175903	0.430101692676544	0.0574625544250011	0.780203700065613	0	4	0.000268645555479452	0.608975887298584	6.46969556808472	0.0316646583378315	0.78036904335022	stationary
session1	2018-07-03T05:24:03.000Z	1	0	0	1	1	0	0.91147369146347	0	6	4.24007384935976E-06	0.830788493156433	4.44047451019287	0.00301892543211579	0.911476016044617	-0.0577227026224136	0	6	1.74925615659127E-10	0.00333190942183137	4.44047737121582	0.00030619913013652	0.057722695171833	-0.0671859234571457	0	6	0.000469136430183426	0.00496431672945619	4.44047689437866	0.410795658826828	0.0704579055309296	0.906913578510284	0	6	2.88924439928451E-12	0.82249253988266	4.43814516067505	2.49745517066913E-06	0.906913757324219	stationary
session1	2018-07-03T05:24:04.000Z	1	0	0	1	1	0	0.876804709434509	0	6	0.000233065904467367	0.769010186195374	10.4877777099609	0.0314928516745567	0.876932263374329	-0.0573993623256683	0	2	0.000122973651741631	0.00341274146921933	23.0416603088379	0.474698007106781	0.0584186725318432	-0.0549738854169846	0	6	6.71861177803379E-11	0.0030221282504499	10.1144857406616	0.000268585485173389	0.0549738854169846	0.873126149177551	0	4	0.000235681000049226	0.762575149536133	10.586953163147	0.0317463278770447	0.873255491256714	stationary
session1	2018-07-03T05:24:05.000Z	1	0	0	1	1	0	0.93812894821167	0	5	4.49191747975419E-06	0.880090117454529	4.44047689437866	0.00301895337179303	0.938131213188171	-0.0601489879190922	0	5	5.93634932877229E-11	0.00361789972521365	4.44047498703003	0.00017118664982263	0.0601489804685116	-0.0686337649822235	0	5	0.000496976193971932	0.00518769165500998	4.44047594070435	0.413605868816376	0.0720256343483925	0.933426201343536	0	5	1.20490575850063E-10	0.871284425258636	4.44045257568359	1.57085178216221E-05	0.933426201343536	stationary
session1	2018-07-03T05:24:06.000Z	1	0	0	1	1	0	0.935688316822052	0	7	0.000139154886710458	0.875646650791168	21.3455677032471	0.031544167548418	0.935759961605072	-0.0594688206911087	0	7	3.84595938429655E-10	0.00353654171340168	3.17043948173523	0.000531962141394615	0.0594688281416893	-0.0719693824648857	0	7	0.000585263245739043	0.00574144441634417	3.2499988079071	0.39104750752449	0.0757723227143288	0.930716454982758	0	2	0.000140526608447544	0.866368770599365	23.041524887085	0.0318615064024925	0.930789351463318	stationary
session1	2018-07-03T05:24:07.000Z	1	0	0	1	1	0	0.844148874282837	0	8	0.000212899249163456	0.712791264057159	10.2429628372192	0.0314702019095421	0.844269692897797	-0.0574078522622585	0	2	0.000218165849219076	0.00350510096177459	10.5869541168213	0.45066300034523	0.0592038929462433	-0.0577289722859859	0	4	0.000218124609091319	0.00354203279130161	10.5869541168213	0.448137670755386	0.0595149807631969	0.839961171150208	0	2	0.000218139801290818	0.705744087696075	10.5869560241699	0.031751524657011	0.840085744857788	stationary
session1	2018-07-03T05:24:08.000Z	1	0	0	1	1	0	1.14076578617096	0	5	0.000585939560551196	1.30190944671631	6.39818143844604	0.0341993197798729	1.14101243019104	-0.0721639320254326	0	5	3.35868624579128E-11	0.00520763266831636	6.46823978424072	0.000123016667203046	0.0721639320254326	-0.0856075510382652	0	10	0.000861209293361753	0.00815541576594114	3.25000214576721	0.398248195648193	0.0903073400259018	1.1349014043808	0	5	0.000568564573768526	1.28854656219482	6.46969223022461	0.0316830836236477	1.13514161109924	stationary
session1	2018-07-03T05:24:09.000Z	1	0	0	1	1	0	0.813625931739807	0	6	0.000300058251013979	0.662275493144989	6.42603540420532	0.0342073924839497	0.81380307674408	-0.0512246750295162	0	8	1.01707644042937E-11	0.00262396805919707	4.6140022277832	0.000105232378700748	0.0512246824800968	-0.0591081716120243	0	6	0.000368161621736363	0.00384721159934998	4.44047594070435	0.413612276315689	0.0620258934795856	0.80964583158493	0	6	0.000289367861114442	0.655804216861725	6.46969652175903	0.0316795781254768	0.809817373752594	stationary
session1	2018-07-03T05:24:10.000Z	1	0	0	1	1	0	0.910269498825073	0	5	0.000555949576664716	0.829123914241791	3.26768779754639	0.0340491682291031	0.9105623960495	-0.0563451237976551	0	7	4.41510189519434E-10	0.00317477341741323	3.58732533454895	0.000579304643906653	0.0563451275229454	-0.0624533928930759	0	4	0.000250246812356636	0.00414066249504685	10.5869369506836	0.444178551435471	0.0643479824066162	0.906248569488525	0	5	0.000543586618732661	0.821808397769928	3.2500011920929	0.0315288007259369	0.906536459922791	stationary
session1	2018-07-03T05:24:11.000Z	1	0	0	1	1	0	1.03552889823914	0	4	0.000384824204957113	1.07268905639648	10.7065134048462	0.0370972380042076	1.03570699691772	-0.0681910589337349	0	2	0.000171056992257945	0.00481423689052463	23.0416088104248	0.471533000469208	0.0693847015500069	-0.0754583775997162	0	8	0.000599287159275264	0.00626927986741066	4.44047498703003	0.413408905267715	0.0791787877678871	1.03018987178802	0	4	0.000328177789924666	1.06160581111908	10.5869493484497	0.0317558199167252	1.03034257888794	stationary
session1	2018-07-03T05:24:12.000Z	1	0	0	1	1	0	0.788215100765228	0	6	0.000352865114109591	0.621621906757355	4.44340372085571	0.0341279916465282	0.788430035114288	-0.0489998497068882	0	6	2.60833576959385E-10	0.00240098615176976	4.81776142120361	0.000709897954948246	0.0489998571574688	-0.0560301654040813	0	2	0.000270367570919916	0.00339893158525229	6.46969604492188	0.425422787666321	0.058300357311964	0.784532725811005	0	6	0.000343936757417396	0.615821659564972	4.44047737121582	0.0316056273877621	0.784743070602417	stationary
session1	2018-07-03T05:24:13.000Z	1	0	0	1	1	0	0.964890420436859	2	8	0.000175181252416223	0.931182086467743	21.6053581237793	0.0343679673969746	0.964977741241455	-0.066735565662384	0	1	0.000286213675281033	0.00472839875146747	10.5869464874268	0.4444819688797	0.0687633529305458	-0.0711741223931313	0	7	0.000522617192473263	0.00556747009977698	4.44047594070435	0.409525603055954	0.074615478515625	0.95955353975296	2	2	0.000149261162732728	0.920886158943176	23.0415992736816	0.0318508706986904	0.959628164768219	stationary
session1	2018-07-03T05:24:14.000Z	1	0	0	1	1	0	0.898094713687897	0	4	0.000239607878029346	0.806804478168488	10.1786165237427	0.0314626768231392	0.898222982883453	-0.0595876425504684	0	2	0.000128770057926886	0.0036743045784533	23.0415782928467	0.468231797218323	0.0606160424649715	-0.0654684603214264	0	6	0.000450687948614359	0.0047187777236104	4.44047451019287	0.413146674633026	0.0686933621764183	0.893405973911285	0	4	0.000246776005951688	0.79841148853302	10.5869445800781	0.0317703001201153	0.893538773059845	stationary
session1	2018-07-03T05:24:15.000Z	1	0	0	1	1	0	0.973671793937683	0	5	4.83864050693228E-06	0.948041319847107	4.44047594070435	0.00301890820264816	0.973674118518829	-0.061958409845829	0	5	9.65518152083213E-14	0.00383884133771062	4.44040584564209	6.70401414026855E-06	0.0619583837687969	-0.0720239356160164	0	5	0.000535347789991647	0.00570138264447451	4.44047498703003	0.409481137990952	0.0755074992775917	0.968762516975403	0	5	4.89290101490791E-11	0.938501298427582	4.44047164916992	9.65967046795413E-06	0.968762755393982	stationary
session1	2018-07-03T05:24:16.000Z	1	0	0	1	1	0	1.046555519104	0	6	4.3943487071374E-06	1.09528207778931	6.46969604492188	0.00301965139806271	1.04655730724335	-0.0671771317720413	0	6	9.66468918783825E-11	0.00451276591047645	6.46969556808472	0.000220598973101005	0.0671771243214607	-0.0752123147249222	0	6	0.000486193544929847	0.00612363591790199	6.46969652175903	0.424789309501648	0.0782536640763283	1.04146349430084	0	6	2.74565564728491E-10	1.08464574813843	6.46966457366943	2.39800556300906E-05	1.04146325588226	stationary
session1	2018-07-03T05:24:17.000Z	1	0	0	1	1	0	0.827687382698059	0	8	0.000109142718429212	0.685171067714691	21.611291885376	0.0315517708659172	0.827750623226166	-0.0531768165528774	0	8	2.58116306106615E-10	0.0028277721721679	3.35955882072449	0.00041857743053697	0.0531768016517162	-0.0602500103414059	0	6	0.00038492344901897	0.00399959040805697	4.44047594070435	0.414814621210098	0.0632423162460327	0.823552191257477	0	2	0.000109947788587306	0.678343653678894	23.041597366333	0.0318313352763653	0.823616206645966	stationary
session1	2018-07-03T05:24:18.000Z	1	0	0	1	1	0	1.0094850063324	0	8	0.000306078029097989	1.0193544626236	10.3158979415894	0.0314777418971062	1.00963079929352	-0.0671343952417374	0	2	0.000162821394042112	0.00466333562508225	23.0416088104248	0.467176467180252	0.068288616836071	-0.0681963711977005	0	4	0.000312151765683666	0.00495041348040104	10.5869493484497	0.453743755817413	0.0703591778874397	1.0047093629837	4	4	0.000312096119159833	1.0097404718399	10.5869379043579	0.0317727439105511	1.00485837459564	stationary
session1	2018-07-03T05:24:19.000Z	1	0	0	1	1	0	0.84951239824295	0	6	0.000115158654807601	0.721781849861145	21.9123725891113	0.031559344381094	0.8495774269104	-0.0537445843219757	0	4	7.21491685840014E-11	0.00288847927004099	6.18213176727295	0.000298503873636946	0.0537445731461048	-0.0602430999279022	0	4	0.000318734877509996	0.00393521646037698	6.46969795227051	0.429056316614151	0.0627313032746315	0.845486164093018	0	2	0.000115902163088322	0.714958012104034	23.0416641235352	0.0318308025598526	0.845551908016205	stationary
session1	2018-07-03T05:24:20.000Z	1	0	0	1	1	0	0.986627757549286	0	4	2.72331203632348E-06	0.973437428474426	10.5869598388672	0.00302037829533219	0.98662930727005	-0.0620531663298607	0	4	2.7598189358824E-11	0.00385059439577162	10.586953163147	0.00015287620772142	0.0620531588792801	-0.0675885826349258	0	4	0.000301311549264938	0.00485747260972857	10.5869607925415	0.449748188257217	0.0696955695748329	0.982206642627716	0	4	3.05015279526699E-12	0.964729607105255	10.5845594406128	3.21627499033639E-06	0.982206523418427	stationary
session1	2018-07-03T05:24:21.000Z	1	0	0	1	1	0	0.991748750209808	0	6	5.01986824019696E-06	0.983570098876953	4.44047546386719	0.00301890377886593	0.99175101518631	-0.0660914331674576	0	2	0.000158677183208056	0.00452040927484632	23.0416564941406	0.468407601118088	0.0672339871525764	-0.0704975873231888	0	4	0.000436405069194734	0.00538885965943336	6.46969604492188	0.429130285978317	0.0734088495373726	0.986742615699768	0	2	5.32486658932907E-11	0.973660886287689	22.7656135559082	1.91787348740036E-05	0.986742556095123	stationary
session1	2018-07-03T05:24:22.000Z	1	0	0	1	1	0	0.811809360980988	0	8	0.00019794276158791	0.659224927425385	10.3158941268921	0.0314777307212353	0.811926662921906	-0.0517831519246101	0	4	2.28402338708911E-10	0.0026814944576472	4.93187856674194	0.000639656325802207	0.0517831481993198	-0.0575963109731674	0	4	0.000289599585812539	0.00359534984454513	6.46969795227051	0.427864909172058	0.05996123701334	0.807931959629059	0	4	0.000201852584723383	0.652947843074799	10.5869483947754	0.0317532569169998	0.808051884174347	stationary
session1	2018-07-03T05:24:23.000Z	1	0	0	1	1	0	0.799605786800385	0	2	9.33711078232591E-07	0.639370679855347	23.0416698455811	0.00302113150246441	0.799606561660767	-0.0514847338199615	0	2	1.34595320999686E-11	0.00265067792497575	23.0416622161865	0.000178143382072449	0.0514847338199615	-0.053227324038744	0	2	0.000103305668744724	0.00293232104741037	23.0416660308838	0.469241410493851	0.0541509091854095	0.796107530593872	0	2	2.06251318107809E-11	0.633787512779236	23.0412921905518	1.42627495733905E-05	0.796107709407806	stationary
session1	2018-07-03T05:24:24.000Z	1	0	0	1	1	0	0.960693299770355	0	0	0	0.922931611537933	0	0	0.960693299770355	-0.0603570938110352	0	0	0	0.00364297837950289	0	0	0.0603570900857449	-0.061075683683157	0	0	0	0.00373023771680892	0	0	0.0610756725072861	0.956848204135895	0	0	0	0.915558397769928	0	0	0.95684814453125	stationary
session1	2018-07-03T05:24:25.000Z	1	0	0	1	1	0	0.794452369213104	0	2	0.000100800207292195	0.631251692771912	22.2500610351563	0.0315669663250446	0.794513523578644	-0.0500209704041481	0	2	1.22201262997557E-10	0.00250209728255868	8.50607967376709	0.000384288810892031	0.0500209666788578	-0.0539244972169399	0	2	0.000194389096577652	0.00309446640312672	10.586950302124	0.452865719795227	0.0556279271841049	0.790922105312347	0	2	0.000101404504675884	0.625655055046082	23.0416450500488	0.031829047948122	0.790983617305756	stationary
session1	2018-07-03T05:24:26.000Z	1	0	0	1	1	0	1.0896452665329	0	10	7.21056494512595E-06	1.18733370304108	3.25000047683716	0.003018171293661	1.08964848518372	-0.0692315697669983	0	10	5.41587131044907E-12	0.0047930059954524	3.24999833106995	4.11639994126745E-05	0.0692315399646759	-0.0836926773190498	0	10	0.000797796237748116	0.00777035066857934	3.25000095367432	0.392438262701035	0.0881495922803879	1.08386850357056	0	10	3.08666869841545E-10	1.17477071285248	3.24999237060547	1.98522975551896E-05	1.08386838436127	stationary
session1	2018-07-03T05:24:27.000Z	1	0	0	1	1	0	0.98439633846283	0	10	6.70555846227217E-06	0.969042360782623	2.48245573043823	0.00301744136959314	0.984399497509003	-0.0623508654534817	0	10	3.2305572106317E-10	0.00388762890361249	2.48245644569397	0.000330670998664573	0.0623508542776108	-0.0775634720921516	0	10	0.000741919327992946	0.00672833388671279	2.48245620727539	0.380905985832214	0.0820264220237732	0.978992402553558	0	10	1.03398767412749E-12	0.958426415920258	2.48618221282959	1.18723130526632E-06	0.978992521762848	stationary
session1	2018-07-03T05:24:28.000Z	1	0	0	1	1	0	1.01871418952942	0	6	0.00031170216971077	1.03807818889618	10.3158779144287	0.0314778238534927	1.01886117458344	-0.0650223344564438	0	6	2.61924454347806E-10	0.00422790599986911	3.29512238502502	0.000315910612698644	0.065022349357605	-0.0727315694093704	0	3	0.000455987203167751	0.00572763010859489	6.46969318389893	0.425390779972076	0.0756811052560806	1.01381313800812	0	3	0.000317900616209954	1.02812314033508	10.5869455337524	0.0317712835967541	1.01396405696869	stationary
session1	2018-07-03T05:24:29.000Z	1	0	0	1	1	0	1.05937016010284	0	6	0.000368587236152962	1.12261867523193	10.4346647262573	0.0342956334352493	1.05953705310822	-0.0662944763898849	0	4	1.68167466063629E-10	0.00439495546743274	7.33865118026733	0.000512537139002234	0.0662944614887238	-0.0768977925181389	0	6	0.000627207569777966	0.00651538791134953	4.44047832489014	0.414957195520401	0.0807179510593414	1.05421948432922	0	2	0.000343743013218045	1.11170840263367	10.5869464874268	0.0317671075463295	1.05437588691711	stationary
session1	2018-07-03T05:24:30.000Z	1	0	0	1	1	0	1.04485356807709	0	4	0.000174208616954274	1.09188687801361	21.9124183654785	0.0315593741834164	1.04493391513824	-0.0669061690568924	0	2	1.09454556529442E-10	0.00447643734514713	15.6660146713257	0.000441926706116647	0.0669061839580536	-0.0747116729617119	0	4	0.000482147064758465	0.00604469515383244	6.46969604492188	0.425781279802322	0.0777476355433464	1.03980648517609	0	2	0.000175358043634333	1.08136522769928	23.0416374206543	0.0318505056202412	1.03988707065582	stationary
session1	2018-07-03T05:24:31.000Z	1	0	0	1	1	0	1.130211353302	0	8	7.75751868786756E-06	1.27738416194916	3.25000071525574	0.00301816570572555	1.13021421432495	-0.0707830637693405	0	8	4.23543339289623E-10	0.00501024350523949	3.24999976158142	0.000356092408765107	0.0707830712199211	-0.0854492112994194	0	8	0.000858302519191056	0.00812553241848946	3.25	0.398052126169205	0.090141735970974	1.12438786029816	0	8	3.47224471397567E-10	1.26424896717072	3.24999690055847	2.03031104319962E-05	1.12438821792603	stationary
session1	2018-07-03T05:24:32.000Z	1	0	0	1	1	0	0.788627803325653	0	10	4.75443857794744E-06	0.621938109397888	1.9603179693222	0.00301673519425094	0.788630545139313	-0.0513884350657463	0	2	0.000100220408057794	0.00273698382079601	23.0416145324707	0.478552281856537	0.0523161925375462	-0.0618785098195076	0	10	0.000475916109280661	0.00428583100438118	2.48245596885681	0.382253289222717	0.0654662549495697	0.784165322780609	0	10	8.77422579037557E-11	0.614915370941162	9.38075065612793	2.58054969890509E-05	0.784165382385254	stationary
session1	2018-07-03T05:24:33.000Z	1	0	0	1	1	0	0.978302896022797	4	8	0.000287460803519934	0.957352757453918	10.3158884048462	0.0314777716994286	0.978444039821625	-0.0624547898769379	0	4	1.16478021672251E-10	0.00390060222707689	10.3901052474976	0.000313866621581838	0.0624548010528088	-0.0697271898388863	0	6	0.000420539727201685	0.00526559632271528	6.46969127655029	0.426061898469925	0.0725644305348396	0.973603963851929	4	4	0.000293167046038434	0.948186635971069	10.5869493484497	0.0317659340798855	0.973748743534088	stationary
session1	2018-07-03T05:24:34.000Z	1	0	0	1	1	0	1.03575849533081	0	11	0.000169314967934042	1.07295799255371	20.916467666626	0.0315289199352264	1.03583681583405	-0.0656289458274841	0	11	2.03644101581801E-10	0.00430716015398502	1.95713555812836	0.000282452208921313	0.0656289607286453	-0.0847598016262054	0	11	0.000902730331290513	0.00805084314197302	1.96031761169434	0.365373879671097	0.0897264927625656	1.02977418899536	0	2	0.000172042040503584	1.06059980392456	23.041524887085	0.0318581536412239	1.02985429763794	stationary
session1	2018-07-03T05:24:35.000Z	1	0	0	1	1	0	0.758257508277893	0	8	6.74377179166186E-06	0.574960768222809	3.58606433868408	0.00601252820342779	0.758261680603027	-0.049704872071743	0	2	9.2513240815606E-05	0.00255938689224422	23.0416679382324	0.475375235080719	0.0505903847515583	-0.0637881457805634	0	8	0.000524419418070465	0.00457237241789699	1.59558892250061	0.355731397867203	0.0676193162798882	0.753544449806213	0	8	7.12650702339168E-11	0.567829072475433	1.95950222015381	1.28931460494641E-05	0.753544330596924	stationary
session1	2018-07-03T05:24:48.000Z	1	0	0	1	1	0	1.21551704406738	4	9	0.0244811605662107	1.50098359584808	2.28197526931763	0.243229180574417	1.22514641284943	-0.578855037689209	0	8	0.0586846731603146	0.391410380601883	1.99152743816376	0.661538183689117	0.625627994537354	0.933112800121307	12	12	0.0210214778780937	0.890880286693573	3.72263312339783	0.317812830209732	0.943864524364471	-0.323229551315308	0	13	0.118974529206753	0.218692928552628	3.50232720375061	1.68030858039856	0.467646151781082	walking
session1	2018-07-03T05:24:49.000Z	1	0	0	1	1	0	0.965873956680298	12	14	0.0325461849570274	0.964156746864319	5.89358234405518	0.423917800188065	0.981914818286896	-0.418365746736526	0	12	0.0323878414928913	0.206122219562531	2.52406907081604	0.653143286705017	0.454006850719452	0.573522508144379	0	10	0.0128150070086122	0.341230481863022	2.35329866409302	0.354250848293304	0.584149360656738	-0.595133423805237	0	10	0.0652296394109726	0.416804194450378	4.42787647247314	0.867016673088074	0.645603716373444	walking
session1	2018-07-03T05:24:50.000Z	1	0	0	1	1	0	1.21666312217712	3	14	0.0252505969256163	1.50450992584229	2.11501622200012	0.229247495532036	1.22658467292786	-0.766636490821838	0	14	0.0115531915798783	0.59882253408432	2.30919122695923	0.237239256501198	0.773836255073547	0.48339381814003	0	9	0.0306008029729128	0.263046324253082	3.50378441810608	0.646045088768005	0.512880444526672	-0.777814030647278	0	12	0.0392150022089481	0.642641127109528	2.30383968353271	0.464921206235886	0.801649034023285	walking
session1	2018-07-03T05:24:51.000Z	1	0	0	1	1	0	0.976413011550903	14	12	0.00906085036695004	0.962080836296082	2.39383769035339	0.185314819216728	0.980857193470001	-0.61270797252655	0	5	0.0114114582538605	0.386366128921509	1.82807803153992	0.294090211391449	0.621583580970764	0.498948216438293	0	7	0.0106838019564748	0.259205728769302	2.05729818344116	0.368916064500809	0.509122490882874	-0.52828711271286	0	7	0.0389810167253017	0.316509008407593	2.0336287021637	0.606210231781006	0.562591314315796	walking
session1	2018-07-03T05:24:52.000Z	1	0	0	1	1	0	0.89788281917572	6	9	0.010383814573288	0.816161870956421	3.51611375808716	0.266871392726898	0.903416752815247	-0.720368444919586	0	13	0.00647280365228653	0.525144457817078	5.49595594406128	0.284217208623886	0.724668502807617	0.48933419585228	0	13	0.00894469302147627	0.248034834861755	3.22391295433044	0.413764446973801	0.498030960559845	-0.153512969613075	0	7	0.020225265994668	0.042982492595911	2.17631316184998	1.2651515007019	0.20732219517231	walking
session1	2018-07-03T05:24:53.000Z	1	0	0	1	1	0	1.00758028030396	13	13	0.0154551230370998	1.03005468845367	8.469313621521	0.322222054004669	1.01491606235504	-0.882452547550201	0	7	0.00894701108336449	0.787311792373657	2.32728958129883	0.174415543675423	0.887305915355682	0.424910962581635	0	5	0.0163023341447115	0.196199506521225	3.22970461845398	0.630094587802887	0.442944139242172	-0.024444418027997	0	11	0.0478602610528469	0.0465433895587921	16.9728260040283	2.74719667434692	0.215739175677299	walking
session1	2018-07-03T05:24:54.000Z	1	0	0	1	1	0	0.804403781890869	6	11	0.0447116829454899	0.689988732337952	3.02623534202576	0.490831792354584	0.830655574798584	-0.722797751426697	0	7	0.0384796224534512	0.559376895427704	2.78813433647156	0.490218222141266	0.747915029525757	0.313598275184631	0	12	0.0211994498968124	0.118695363402367	2.77029943466187	0.907027363777161	0.344521939754486	0.0331838019192219	0	10	0.011265785433352	0.0119163189083338	3.01893949508667	2.0735125541687	0.109161891043186	walking
session1	2018-07-03T05:24:55.000Z	1	0	0	1	1	0	1.04894495010376	16	13	0.0183375310152769	1.11788940429688	2.5580472946167	0.227081075310707	1.05730283260345	-0.767846822738647	0	13	0.0126897757872939	0.60177093744278	2.5920627117157	0.259425163269043	0.775738954544067	0.683823347091675	0	13	0.0226989332586527	0.489405244588852	3.83520817756653	0.476849257946014	0.699575066566467	0.0590731613337994	0	14	0.0241914186626673	0.0267134048044682	2.6071195602417	1.81415414810181	0.163442358374596	walking
session1	2018-07-03T05:24:56.000Z	1	0	0	1	1	0	0.896220862865448	8	10	0.0706551894545555	0.871040880680084	5.47906255722046	0.661627650260925	0.933295726776123	-0.705950915813446	0	12	0.0617708079516888	0.557666718959808	4.71344757080078	0.757720589637756	0.746770858764648	0.48632824420929	0	8	0.0245644375681877	0.260097026824951	4.13137340545654	0.664543509483337	0.509997069835663	0.135691404342651	0	14	0.0363175868988037	0.0532770380377769	3.5546772480011	1.72627460956573	0.230818197131157	walking
session1	2018-07-03T05:24:57.000Z	1	0	0	1	1	0	0.882254660129547	6	17	0.00872075837105513	0.786745309829712	2.08695721626282	0.189207836985588	0.886986672878265	-0.7609543800354	0	11	0.0127676092088223	0.591308236122131	2.48914313316345	0.288679182529449	0.768965721130371	0.373492062091827	0	14	0.0107779018580914	0.149843066930771	3.75587248802185	0.653927028179169	0.38709568977356	0.184859603643417	0	9	0.0118967741727829	0.0455939769744873	2.32303380966187	0.915033280849457	0.213527455925941	walking
session1	2018-07-03T05:24:58.000Z	1	0	0	1	1	0	1.00175249576569	9	9	0.0661630779504776	1.06702482700348	2.5968337059021	0.500816226005554	1.03296887874603	-0.778933465480804	0	9	0.0696507766842842	0.673602044582367	4.14016151428223	0.775641560554504	0.820732653141022	0.430248707532883	0	7	0.0694392696022987	0.251775711774826	2.75822043418884	0.910516858100891	0.501772582530975	0.0372166335582733	0	7	0.146106138825417	0.141646981239319	2.95027351379395	1.69209158420563	0.376360177993774	walking
session1	2018-07-03T05:24:59.000Z	1	0	0	1	1	0	0.956084609031677	13	5	0.0687200129032135	0.980068981647491	6.57245111465454	0.686038970947266	0.989984333515167	-0.488559752702713	0	13	0.0886039510369301	0.323750495910645	2.70560264587402	0.980858325958252	0.568990767002106	0.677769780158997	0	8	0.0341185294091702	0.492125600576401	2.25786423683167	0.466826826334	0.701516628265381	-0.273934334516525	0	9	0.0928677320480347	0.164193034172058	8.60223293304443	2.3149082660675	0.405207395553589	walking
session1	2018-07-03T05:25:00.000Z	1	0	0	1	1	0	1.02490758895874	4	4	0.0292338114231825	1.07850015163422	4.77555656433105	0.345213711261749	1.03850865364075	-0.282662630081177	0	7	0.032265767455101	0.110873281955719	2.40756225585938	0.921209871768951	0.332976400852203	0.907518684864044	6	5	0.042735505849123	0.86461615562439	3.98874354362488	0.483199417591095	0.929847359657288	-0.261804074048996	0	4	0.0359054394066334	0.103010579943657	2.83702707290649	1.07530653476715	0.320952624082565	walking
session1	2018-07-03T05:25:01.000Z	1	0	0	1	1	0	1.0800439119339	3	6	0.0474330596625805	1.21203029155731	3.32587432861328	0.389047831296921	1.1009224653244	-0.408506482839584	0	6	0.0382610708475113	0.203608155250549	3.11404418945313	0.878641188144684	0.451229602098465	0.892898201942444	6	7	0.0661114826798439	0.860734045505524	5.15221643447876	0.742705702781677	0.927757561206818	-0.263718098402023	0	6	0.0813968256115913	0.147688195109367	6.73837804794312	1.87708592414856	0.384302228689194	walking
session1	2018-07-03T05:25:02.000Z	1	0	0	1	1	0	1.12179350852966	8	3	0.196720480918884	1.44727277755737	2.85483431816101	0.739406824111938	1.20302653312683	-0.57497638463974	0	7	0.107889987528324	0.434172332286835	4.78908443450928	1.04329836368561	0.658917546272278	0.780492961406708	5	3	0.144312605261803	0.747709274291992	3.37414932250977	0.962804555892944	0.864701867103577	-0.445311099290848	0	7	0.0698844864964485	0.265391081571579	2.8376305103302	0.920556426048279	0.515161216259003	walking
session1	2018-07-03T05:25:03.000Z	1	0	0	1	1	0	1.09590899944305	7	3	0.0539383105933666	1.25279748439789	2.17275333404541	0.374672323465347	1.1192843914032	-0.536418974399567	0	7	0.0550129264593124	0.340557545423508	3.09999132156372	0.800895988941193	0.58357310295105	0.753206193447113	2	4	0.0495662540197372	0.614902913570404	2.69722938537598	0.595991373062134	0.784157454967499	-0.524009585380554	0	5	0.0236989799886942	0.297337085008621	2.12074947357178	0.487384706735611	0.545286238193512	walking
session1	2018-07-03T05:25:04.000Z	1	0	0	1	1	0	0.80973494052887	2	10	0.0185517910867929	0.67348039150238	2.28255987167358	0.304427206516266	0.820658504962921	-0.321123898029327	0	10	0.0284301936626434	0.130413547158241	3.41711163520813	1.02775323390961	0.361128151416779	0.654217481613159	0	8	0.0196712706238031	0.44688493013382	2.14494895935059	0.357481181621552	0.668494522571564	-0.266356587409973	0	8	0.0262875948101282	0.0961818993091583	2.34509563446045	0.935558974742889	0.310132056474686	walking
session1	2018-07-03T05:25:05.000Z	1	0	0	1	1	0	0.932191371917725	9	7	0.055564921349287	0.922323048114777	3.19960784912109	0.488659888505936	0.960376501083374	-0.363328814506531	0	6	0.0645313262939453	0.193957924842834	2.85290455818176	1.20568406581879	0.440406531095505	0.739228308200836	4	8	0.0488599203526974	0.593364357948303	1.8429434299469	0.434634625911713	0.770301461219788	-0.302834212779999	0	13	0.0450961031019688	0.135000839829445	2.46669101715088	1.05730402469635	0.367424607276917	walking
session1	2018-07-03T05:25:06.000Z	1	0	0	1	1	0	0.899391949176788	3	5	0.0303213801234961	0.838014364242554	2.0435585975647	0.326109975576401	0.915431261062622	-0.27813857793808	0	8	0.0228198636323214	0.0992681533098221	1.79853236675262	0.82147490978241	0.315068483352661	0.740883111953735	2	3	0.0270441249012947	0.574870228767395	1.82501578330994	0.377629667520523	0.758201956748962	-0.36495840549469	0	7	0.031959529966116	0.163875833153725	2.74059200286865	0.786882340908051	0.404815793037415	walking
session1	2018-07-03T05:25:07.000Z	1	0	0	1	1	0	0.921713471412659	5	5	0.059081669896841	0.906274080276489	2.36165189743042	0.444559991359711	0.951984286308289	-0.274567008018494	0	7	0.0358588621020317	0.109811536967754	3.84097528457642	1.38751518726349	0.331378251314163	0.790278494358063	5	5	0.0507289655506611	0.673239648342133	1.87691688537598	0.482591837644577	0.820511817932129	-0.317133158445358	0	5	0.0235929768532515	0.123222701251507	4.60372495651245	1.03059303760529	0.351030915975571	walking
session1	2018-07-03T05:25:08.000Z	1	0	0	1	1	0	0.960389852523804	4	4	0.0666524097323418	0.98633474111557	2.45644235610962	0.469396471977234	0.993143856525421	-0.284658998250961	0	6	0.0358482226729393	0.115445047616959	3.59813332557678	1.15091097354889	0.339772045612335	0.798296332359314	6	6	0.0522901974618435	0.687475442886353	3.04894828796387	0.512626945972443	0.82914137840271	-0.392237573862076	0	10	0.0307958573102951	0.183414340019226	2.46686744689941	0.778136551380157	0.428268998861313	walking
session1	2018-07-03T05:25:09.000Z	1	0	0	1	1	0	1.05997037887573	5	5	0.0862085893750191	1.20629727840424	2.81276845932007	0.481671690940857	1.09831559658051	-0.404738157987595	0	5	0.0474801100790501	0.209393903613091	4.9382905960083	1.12431061267853	0.45759579539299	0.853116273880005	5	3	0.0567275434732437	0.782265841960907	4.263671875	0.544703543186188	0.884457945823669	-0.429893046617508	0	3	0.0310725290328264	0.214637637138367	2.02042365074158	0.673765659332275	0.463290005922318	walking
session1	2018-07-03T05:25:10.000Z	1	0	0	1	1	0	1.00315725803375	7	7	0.0750022456049919	1.07832634449005	2.74748277664185	0.482064336538315	1.03842496871948	-0.372350782155991	0	6	0.0541611164808273	0.190639704465866	4.28539228439331	1.26904881000519	0.436623066663742	0.806442856788635	6	7	0.05582594871521	0.703943014144897	2.85581707954407	0.504908204078674	0.83901309967041	-0.390258282423019	0	7	0.0327523872256279	0.183743759989738	3.40030598640442	0.988196551799774	0.428653419017792	walking
session1	2018-07-03T05:25:11.000Z	1	0	0	1	1	0	1.08261287212372	6	4	0.0574431680142879	1.22719585895538	2.6188690662384	0.420700997114182	1.10778868198395	-0.420339316129684	0	3	0.0637798234820366	0.237913817167282	5.88386487960815	1.24833643436432	0.487764090299606	0.860632956027985	6	7	0.046594824641943	0.785420179367065	2.92896723747253	0.492317140102386	0.886239349842072	-0.423296749591827	0	8	0.0257102604955435	0.203861981630325	2.368896484375	0.680033147335052	0.451510787010193	walking
session1	2018-07-03T05:25:12.000Z	1	0	0	1	1	0	1.07055807113647	4	5	0.0616263896226883	1.20525538921356	2.42246007919312	0.396990925073624	1.09784126281738	-0.490442007780075	0	4	0.0325213521718979	0.271753877401352	2.99611520767212	0.676439523696899	0.521300196647644	0.820832312107086	4	3	0.039579875767231	0.711762309074402	3.85052514076233	0.497427940368652	0.843660056591034	-0.444641530513763	0	5	0.0250346306711435	0.221739366650581	2.60912680625916	0.665908455848694	0.47089210152626	walking
session1	2018-07-03T05:25:13.000Z	1	0	0	1	1	0	1.04777801036835	5	5	0.0613431446254253	1.15672826766968	3.08505177497864	0.413120657205582	1.07551300525665	-0.432276695966721	0	5	0.0322172269225121	0.217791676521301	2.41148519515991	0.754150152206421	0.466681569814682	0.855123460292816	7	3	0.0524942874908447	0.781630873680115	2.34354519844055	0.473917156457901	0.884098887443542	-0.372516810894012	0	5	0.0193093400448561	0.157305777072906	6.29132843017578	0.888188421726227	0.396617919206619	walking
session1	2018-07-03T05:25:14.000Z	1	0	0	1	1	0	0.941235780715942	4	4	0.0442860834300518	0.928439378738403	2.10927438735962	0.38405853509903	0.963555574417114	-0.430787444114685	0	6	0.0298259705305099	0.214210733771324	7.22345685958862	0.887593030929565	0.462829053401947	0.734744548797607	2	4	0.035685520619154	0.574107766151428	1.96383047103882	0.425041764974594	0.757699012756348	-0.344476163387299	0	5	0.0223512705415487	0.140121057629585	2.53462815284729	0.785650491714478	0.374327480792999	walking
session1	2018-07-03T05:25:15.000Z	1	0	0	1	1	0	1.06121206283569	6	6	0.0648169815540314	1.18839526176453	2.218829870224	0.384638041257858	1.09013545513153	-0.450533002614975	0	7	0.065379872918129	0.265744626522064	4.95328330993652	1.1401093006134	0.515504240989685	0.821143269538879	5	4	0.0459797978401184	0.718416810035706	2.08656358718872	0.406021505594254	0.847594738006592	-0.431597143411636	0	5	0.0187058337032795	0.204233735799789	3.15046691894531	0.69967782497406	0.4519222676754	walking
session1	2018-07-03T05:25:16.000Z	1	0	0	1	1	0	1.071009516716	3	5	0.0633483305573463	1.20787620544434	2.81951785087585	0.425458550453186	1.09903419017792	-0.43463471531868	0	8	0.0451449304819107	0.232246413826942	3.67097401618958	0.997598886489868	0.481919497251511	0.861955940723419	5	3	0.0486189723014832	0.789642035961151	2.26312756538391	0.429115265607834	0.888618052005768	-0.403135150671005	0	9	0.0244473908096552	0.18598747253418	2.33227825164795	0.640570938587189	0.431262642145157	walking
session1	2018-07-03T05:25:17.000Z	1	0	0	1	1	0	1.09909439086914	3	4	0.0569731183350086	1.26270306110382	1.84969937801361	0.354179680347443	1.1237006187439	-0.420872509479523	0	7	0.0347872115671635	0.210529372096062	2.8723886013031	0.820587337017059	0.458834797143936	0.874419927597046	6	7	0.0613912343978882	0.82354599237442	2.0044538974762	0.450893014669418	0.907494366168976	-0.445192784070969	0	6	0.0316988378763199	0.228627473115921	5.61344289779663	0.923695385456085	0.47815003991127	walking
session1	2018-07-03T05:25:18.000Z	1	0	0	1	1	0	0.88996833562851	3	3	0.0477217547595501	0.837856471538544	2.04544925689697	0.432923853397369	0.915345013141632	-0.379235118627548	0	4	0.0297542419284582	0.172383323311806	1.97709441184998	0.706833958625793	0.415190696716309	0.680441081523895	2	4	0.0341548211872578	0.49578857421875	2.42966413497925	0.456697821617126	0.704122543334961	-0.384933233261108	0	5	0.0224070828408003	0.169684410095215	3.14147329330444	0.780987024307251	0.411927670240402	walking
session1	2018-07-03T05:25:19.000Z	1	0	0	1	1	0	1.05787968635559	3	3	0.0794966146349907	1.19542586803436	2.48676228523254	0.45758843421936	1.0933552980423	-0.416142284870148	0	6	0.0349046103656292	0.206682816147804	2.51615691184998	0.834240734577179	0.454623818397522	0.853331744670868	5	3	0.0796090960502625	0.804599761962891	1.80543923377991	0.459618896245956	0.896994829177856	-0.395921587944031	0	11	0.0285306368023157	0.184143334627151	3.43020868301392	0.806461989879608	0.429119259119034	walking
session1	2018-07-03T05:25:20.000Z	1	0	0	1	1	0	1.0836786031723	5	8	0.0651030763983727	1.23685824871063	2.72048735618591	0.404479593038559	1.11214125156403	-0.440312653779984	0	9	0.0323446579277515	0.224926143884659	3.62743043899536	0.774407744407654	0.474263787269592	0.874954164028168	6	4	0.0613395310938358	0.824430823326111	2.90570831298828	0.517639398574829	0.907981753349304	-0.407756090164185	0	7	0.0221209991723299	0.187501177191734	2.52443408966064	0.623947322368622	0.433014065027237	walking
session1	2018-07-03T05:25:21.000Z	1	0	0	1	1	0	1.05414593219757	3	5	0.0924467071890831	1.1999728679657	1.9241179227829	0.435836046934128	1.0954327583313	-0.452504724264145	0	8	0.0313664004206657	0.234872281551361	2.19073104858398	0.621695458889008	0.484636247158051	0.824364006519318	7	3	0.0935893729329109	0.769421815872192	2.57339072227478	0.566527366638184	0.877166926860809	-0.418890297412872	0	7	0.0210517663508654	0.195678770542145	2.59116864204407	0.68156361579895	0.442355930805206	walking
session1	2018-07-03T05:25:22.000Z	1	0	0	1	1	0	0.84551739692688	2	3	0.0374950580298901	0.750895142555237	4.89405536651611	0.445858418941498	0.866542041301727	-0.327654421329498	0	7	0.0253019724041224	0.131647333502769	2.07426118850708	0.8121178150177	0.362832367420197	0.666285395622253	2	3	0.0473806075751781	0.489421725273132	3.86044454574585	0.628448963165283	0.699586808681488	-0.352145314216614	0	6	0.00606224546208978	0.129826113581657	2.50739192962646	0.402756839990616	0.360313922166824	walking
session1	2018-07-03T05:25:23.000Z	1	0	0	1	1	0	1.24617397785187	3	4	0.186159491539001	1.73166310787201	4.77249431610107	0.718154788017273	1.31592667102814	-0.494037538766861	0	5	0.0939450860023499	0.33426034450531	2.57055187225342	0.967870235443115	0.578152537345886	0.966455221176147	6	6	0.170571014285088	1.09778392314911	9.12899875640869	0.920371413230896	1.04775178432465	-0.485481351613998	0	12	0.0665903016924858	0.299618780612946	2.59452700614929	0.880680203437805	0.547374427318573	walking
session1	2018-07-03T05:25:24.000Z	1	0	0	1	1	0	1.10986125469208	5	3	0.108354710042477	1.33581268787384	1.60071849822998	0.43588063120842	1.15577363967896	-0.412245512008667	0	5	0.0341707803308964	0.20275029540062	2.66527271270752	0.762288987636566	0.450278013944626	0.89027214050293	3	3	0.0978831350803375	0.886552333831787	2.14611649513245	0.543890297412872	0.941569089889526	-0.452414512634277	0	6	0.0435739271342754	0.246509835124016	5.47195053100586	1.09677731990814	0.496497571468353	walking
session1	2018-07-03T05:25:25.000Z	1	0	0	1	1	0	1.03906071186066	5	5	0.0804985836148262	1.15692603588104	3.45032167434692	0.526879370212555	1.0756049156189	-0.347615420818329	0	5	0.0629809126257896	0.181298136711121	2.22425031661987	1.10803616046906	0.425791203975677	0.838777899742126	7	4	0.0811971724033356	0.781497955322266	5.14671230316162	0.686873018741608	0.884023725986481	-0.422872394323349	0	5	0.0159467626363039	0.194129958748817	2.2644362449646	0.529009163379669	0.440601825714111	walking
session1	2018-07-03T05:25:26.000Z	1	0	0	1	1	0	0.868578553199768	5	7	0.0899033024907112	0.840735614299774	2.459388256073	0.564857304096222	0.916916370391846	-0.313932120800018	0	5	0.0396390073001385	0.136606812477112	3.2406222820282	1.16485166549683	0.36960357427597	0.71719878911972	6	7	0.0805636048316956	0.591715037822723	3.06960725784302	0.666952252388	0.76923018693924	-0.317797839641571	0	7	0.0118941767141223	0.11241390556097	2.71169900894165	0.58731609582901	0.335281819105148	walking
session1	2018-07-03T05:25:27.000Z	1	0	0	1	1	0	1.19142758846283	3	4	0.10507021099329	1.52036762237549	2.15588569641113	0.457882642745972	1.23303186893463	-0.53526645898819	0	4	0.0281971301883459	0.313579440116882	2.70368194580078	0.597985565662384	0.559981644153595	0.931111991405487	4	6	0.113969407975674	0.976379990577698	2.63811874389648	0.671980798244476	0.988119423389435	-0.440993994474411	0	7	0.0374294929206371	0.230407997965813	2.27146911621094	0.771300435066223	0.480008333921432	walking
session1	2018-07-03T05:25:28.000Z	1	0	0	1	1	0	0.913540363311768	5	3	0.0847602412104607	0.915925681591034	2.15505146980286	0.55005955696106	0.957040071487427	-0.395792365074158	0	3	0.0366103164851665	0.191797479987144	2.45903778076172	0.863236486911774	0.437946885824203	0.710085988044739	4	3	0.0654782950878143	0.567081272602081	2.65780520439148	0.619951069355011	0.753048002719879	-0.370725780725479	0	3	0.0204264912754297	0.157047003507614	1.73540794849396	0.506828963756561	0.396291553974152	walking
session1	2018-07-03T05:25:29.000Z	1	0	0	1	1	0	1.00636661052704	5	3	0.128730833530426	1.13635516166687	2.99124360084534	0.630225539207458	1.06599962711334	-0.274632215499878	0	7	0.0339369364082813	0.108002327382565	4.40772199630737	1.24054896831512	0.328637063503265	0.878319621086121	3	3	0.107708007097244	0.874844968318939	3.22803640365601	0.686004996299744	0.935331463813782	-0.317218005657196	0	5	0.0550839565694332	0.153507858514786	2.47539591789246	1.12431991100311	0.391800791025162	walking
session1	2018-07-03T05:25:30.000Z	1	0	0	1	1	0	0.916913986206055	4	3	0.0614579357206821	0.899730920791626	2.20807433128357	0.475796788930893	0.948541462421417	-0.325181990861893	0	3	0.0444194264709949	0.148386001586914	2.68909215927124	1.0981513261795	0.385209023952484	0.773025870323181	4	5	0.0465603433549404	0.642266750335693	2.25253224372864	0.459615767002106	0.80141544342041	-0.29712775349617	0	4	0.0216594282537699	0.109077967703342	2.16491842269897	0.853313148021698	0.330269545316696	walking
session1	2018-07-03T05:25:31.000Z	1	0	0	1	1	0	1.11350548267365	5	3	0.118618100881577	1.3537677526474	1.63314664363861	0.43023294210434	1.16351521015167	-0.483710706233978	0	3	0.0491928420960903	0.281201094388962	2.1982901096344	0.749387264251709	0.530283987522125	0.873908281326294	5	5	0.0762939229607582	0.836957931518555	2.2355420589447	0.547121644020081	0.914854049682617	-0.437461465597153	0	5	0.0460791550576687	0.23560856282711	2.16713643074036	0.746406078338623	0.48539525270462	walking
session1	2018-07-03T05:25:32.000Z	1	0	0	1	1	0	1.01618599891663	3	3	0.0809191167354584	1.11031651496887	2.15681624412537	0.496635794639587	1.05371558666229	-0.408591717481613	0	5	0.055866077542305	0.22057868540287	2.12872982025146	0.915057778358459	0.469658046960831	0.823535859584808	6	3	0.0704284831881523	0.745822429656982	1.77623879909515	0.497687220573425	0.863610088825226	-0.347226828336716	0	6	0.0243217945098877	0.143915355205536	2.36728453636169	0.783248424530029	0.379361778497696	walking
session1	2018-07-03T05:25:33.000Z	1	0	0	1	1	0	0.825993418693542	4	6	0.0490459352731705	0.729349374771118	2.00228810310364	0.431721091270447	0.854019522666931	-0.305381745100021	0	7	0.0290669724345207	0.121162340044975	4.35078954696655	1.10512828826904	0.348083823919296	0.672671973705292	4	4	0.0396947301924229	0.490594565868378	2.30404281616211	0.473373711109161	0.700424551963806	-0.304706156253815	0	4	0.0257776658982038	0.117592431604862	2.16593027114868	0.823682606220245	0.342917531728745	walking
session1	2018-07-03T05:25:34.000Z	1	0	0	1	1	0	0.78525710105896	3	6	0.0531484298408031	0.667651295661926	2.14632868766785	0.475254744291306	0.817099332809448	-0.329753637313843	0	7	0.0369633659720421	0.144222319126129	4.45515060424805	1.13405394554138	0.379766136407852	0.624369561672211	2	4	0.0363680310547352	0.424750685691833	2.15406250953674	0.504625499248505	0.651728987693787	-0.29031378030777	0	3	0.0149960620328784	0.098678320646286	2.49947237968445	0.737038135528564	0.314131051301956	walking
session1	2018-07-03T05:25:35.000Z	1	0	0	1	1	0	0.775398313999176	3	7	0.0589539855718613	0.657838463783264	3.05672192573547	0.527516305446625	0.811072409152985	-0.262738198041916	0	7	0.0338833704590797	0.101559400558472	4.36859893798828	1.47857868671417	0.318683862686157	0.649959623813629	2	7	0.0437613278627396	0.46445831656456	2.2320249080658	0.49573677778244	0.681511759757996	-0.266584903001785	0	7	0.0216178297996521	0.0918206200003624	3.28242421150208	1.0322505235672	0.303019165992737	walking
session1	2018-07-03T05:25:36.000Z	1	0	0	1	1	0	0.89042204618454	4	4	0.04743592441082	0.838390111923218	1.67930912971497	0.359668135643005	0.915636479854584	-0.305894047021866	0	3	0.0357686430215836	0.127909064292908	2.76541352272034	1.08608710765839	0.357643753290176	0.752499163150787	4	5	0.0379649922251701	0.602701425552368	2.05454993247986	0.426462858915329	0.776338458061218	-0.299376964569092	0	8	0.0189093332737684	0.107779540121555	3.6065137386322	0.927985489368439	0.328297942876816	walking
session1	2018-07-03T05:25:37.000Z	1	0	0	1	1	0	0.77682363986969	4	5	0.041238222271204	0.643043577671051	1.66343104839325	0.399315118789673	0.801899969577789	-0.299680590629578	0	8	0.014448668807745	0.103679202497005	2.66722440719604	0.632667064666748	0.321992546319962	0.634037971496582	0	5	0.0311448276042938	0.431903153657913	1.76228034496307	0.427406847476959	0.65719336271286	-0.303307741880417	0	5	0.0161100160330534	0.10746119171381	2.99932909011841	0.856518685817719	0.327812731266022	walking
session1	2018-07-03T05:25:38.000Z	1	0	0	1	1	0	0.861651480197906	5	5	0.0645889267325401	0.80444860458374	2.99197101593018	0.509832680225372	0.896910607814789	-0.315061867237091	0	5	0.0318467766046524	0.129836857318878	2.9018087387085	1.012864112854	0.360328823328018	0.706777095794678	6	5	0.0545530766248703	0.55190497636795	2.73050570487976	0.57038015127182	0.742903053760529	-0.322435766458511	0	6	0.019522899761796	0.122706815600395	3.91340589523315	0.965464651584625	0.350295335054398	walking
session1	2018-07-03T05:25:39.000Z	1	0	0	1	1	0	1.21453666687012	5	3	0.0934673622250557	1.56482791900635	1.54055523872375	0.326810151338577	1.25093078613281	-0.424903959035873	0	6	0.0646392330527306	0.242597088217735	2.73229360580444	1.02169346809387	0.492541462182999	0.99581903219223	5	5	0.103046335279942	1.09058034420013	2.98719263076782	0.520635366439819	1.04430854320526	-0.411874204874039	0	3	0.0645937621593475	0.231650397181511	2.74918437004089	0.973714590072632	0.481300741434097	walking
session1	2018-07-03T05:25:40.000Z	1	0	0	1	1	0	0.740855395793915	2	4	0.032893568277359	0.580444633960724	5.02979278564453	0.509848475456238	0.761869192123413	-0.295572102069855	0	7	0.0242922604084015	0.110683418810368	4.38379621505737	1.08578491210938	0.332691162824631	0.598396241664886	2	4	0.0242998749017715	0.38140594959259	3.58746838569641	0.498261660337448	0.617580711841583	-0.279113054275513	0	4	0.010886644013226	0.0883552730083466	3.87285757064819	0.786906003952026	0.297246158123016	walking
session1	2018-07-03T05:25:41.000Z	1	0	0	1	1	0	1.00527667999268	5	5	0.0659715309739113	1.0739141702652	2.16300082206726	0.421903192996979	1.0362982749939	-0.391953587532043	0	3	0.0410465858876705	0.193032339215279	2.93682169914246	0.925251960754395	0.439354449510574	0.837559282779694	8	6	0.0532334186136723	0.752609729766846	2.23082137107849	0.43380418419838	0.867530822753906	-0.331960260868073	0	6	0.0188274141401052	0.128271967172623	3.91433215141296	0.882400095462799	0.358150750398636	walking
session1	2018-07-03T05:25:42.000Z	1	0	0	1	1	0	0.989282250404358	3	3	0.0653189048171043	1.04138565063477	1.56656157970428	0.395865082740784	1.02048301696777	-0.414935290813446	0	5	0.0325122848153114	0.203383028507233	2.05346632003784	0.702325761318207	0.450980067253113	0.778773486614227	6	5	0.0462813228368759	0.650918066501617	2.09468722343445	0.467949479818344	0.806794941425323	-0.395923793315887	0	5	0.0315926633775234	0.187084659934044	4.41850805282593	1.01273000240326	0.432532846927643	walking
session1	2018-07-03T05:25:43.000Z	1	0	0	1	1	0	0.77940309047699	3	5	0.0452764369547367	0.650934517383575	2.71766662597656	0.455793440341949	0.80680513381958	-0.302439272403717	0	9	0.0272793173789978	0.11765768378973	3.17140603065491	1.0463502407074	0.343012660741806	0.63158243894577	3	5	0.0400342717766762	0.43732938170433	2.85500454902649	0.505023717880249	0.661308825016022	-0.288096815347672	0	8	0.0134872188791633	0.0959475114941597	3.90805697441101	0.918759763240814	0.309753954410553	walking
session1	2018-07-03T05:25:44.000Z	1	0	0	1	1	0	1.19364202022552	4	6	0.0822622328996658	1.50375294685364	2.546142578125	0.407898366451263	1.22627604007721	-0.471244037151337	0	4	0.0410915240645409	0.261518865823746	4.5965518951416	0.936556398868561	0.511389136314392	0.96475213766098	6	6	0.0601086318492889	0.988450765609741	2.55213379859924	0.481689035892487	0.994208633899689	-0.466276973485947	0	3	0.0378846377134323	0.25378343462944	2.86604571342468	0.739645421504974	0.503769218921661	walking
session1	2018-07-03T05:25:45.000Z	1	0	0	1	1	0	1.10290098190308	6	6	0.0598939545452595	1.27388858795166	2.47805523872375	0.385696560144424	1.12866675853729	-0.443202674388885	0	5	0.0375395826995373	0.232466623187065	3.15885519981384	0.841317355632782	0.482147932052612	0.886114060878754	6	4	0.0440643317997456	0.827499985694885	2.63562417030334	0.452694207429886	0.909670233726501	-0.436542421579361	0	7	0.0243256334215403	0.213921889662743	2.99122667312622	0.644792199134827	0.462516903877258	walking
session1	2018-07-03T05:25:46.000Z	1	0	0	1	1	0	1.03377521038055	5	5	0.099075973033905	1.16380405426025	2.43109560012817	0.474874883890152	1.07879745960236	-0.388997882604599	0	7	0.0463989824056625	0.195862382650375	3.55803537368774	1.05650675296783	0.442563414573669	0.869983494281769	7	5	0.082546591758728	0.836116015911102	3.18838024139404	0.511266887187958	0.914393782615662	-0.322386860847473	0	9	0.0290544461458921	0.131825596094131	2.33785462379456	0.908010184764862	0.363077938556671	walking
session1	2018-07-03T05:25:47.000Z	1	0	0	1	1	0	0.925000429153442	3	3	0.0608281530439854	0.914020776748657	1.70689189434052	0.416864514350891	0.956044316291809	-0.391786694526672	0	3	0.0208160821348429	0.173480302095413	2.04595541954041	0.624024629592896	0.416509658098221	0.766803443431854	3	5	0.0463124476373196	0.632447361946106	1.62787747383118	0.402798444032669	0.79526561498642	-0.302163511514664	0	4	0.0174900274723768	0.108093187212944	2.39739680290222	0.790875554084778	0.3287752866745	walking
session1	2018-07-03T05:25:48.000Z	1	0	0	1	1	0	0.973899781703949	6	6	0.0782065838575363	1.02355945110321	3.80639696121216	0.500593304634094	1.01171112060547	-0.317108452320099	0	7	0.0416226051747799	0.140515476465225	4.10114717483521	1.17447412014008	0.374853938817978	0.819465696811676	4	5	0.0748410001397133	0.743371486663818	4.4301118850708	0.63036572933197	0.862189948558807	-0.345178633928299	0	5	0.0213791932910681	0.139672324061394	3.71001553535461	0.827678859233856	0.37372761964798	walking
session1	2018-07-03T05:25:49.000Z	1	0	0	1	1	0	1.06242227554321	7	8	0.0851791426539421	1.2105131149292	1.90450918674469	0.459264576435089	1.10023319721222	-0.4222312271595	0	4	0.0473676957190037	0.223752200603485	3.938636302948	1.04153776168823	0.473024517297745	0.858944475650787	8	6	0.0645523145794868	0.799755692481995	1.67169761657715	0.439594298601151	0.894290626049042	-0.382272124290466	0	5	0.0425763688981533	0.187005236744881	3.12916827201843	1.0535329580307	0.432441025972366	walking
session1	2018-07-03T05:25:50.000Z	1	0	0	1	1	0	1.08119082450867	5	5	0.107092618942261	1.27178275585175	1.61116361618042	0.441015064716339	1.1277334690094	-0.391227871179581	0	5	0.0490037947893143	0.200102940201759	3.59699177742004	1.10976624488831	0.44732865691185	0.891283273696899	5	3	0.0828469321131706	0.873919069766998	1.85510778427124	0.457397669553757	0.934836387634277	-0.40456685423851	0	3	0.0355067923665047	0.197760805487633	2.61664605140686	0.747793912887573	0.444703042507172	walking
session1	2018-07-03T05:25:51.000Z	1	0	0	1	1	0	0.912682175636292	7	7	0.0533565171062946	0.884211480617523	2.92498826980591	0.440804153680801	0.940325200557709	-0.326068907976151	0	3	0.0455604791641235	0.15005898475647	3.10759544372559	1.21579146385193	0.387374490499496	0.746367037296295	5	5	0.0410018377006054	0.596425473690033	1.66016161441803	0.402234941720963	0.772285878658295	-0.339770406484604	0	5	0.0232115089893341	0.137726947665215	3.50055694580078	0.850342333316803	0.371115803718567	walking
session1	2018-07-03T05:25:52.000Z	1	0	0	1	1	0	0.800998449325562	3	7	0.0500711798667908	0.689667046070099	1.70100748538971	0.405849993228912	0.830461919307709	-0.297507017850876	0	7	0.0331739746034145	0.120357424020767	3.15541458129883	1.15929818153381	0.346925675868988	0.671233952045441	2	7	0.0329476036131382	0.482184797525406	2.48474884033203	0.47498545050621	0.694395303726196	-0.26575568318367	0	3	0.0171861965209246	0.0871248245239258	2.45148611068726	0.845044016838074	0.295169144868851	walking
session1	2018-07-03T05:25:53.000Z	1	0	0	1	1	0	0.879405498504639	3	5	0.055413082242012	0.826550543308258	2.06072664260864	0.467652171850204	0.909148275852203	-0.359332054853439	0	3	0.0288049206137657	0.156772255897522	1.76936900615692	0.696057438850403	0.395944774150848	0.697778701782227	4	5	0.0444782488048077	0.52959406375885	2.14589285850525	0.486971139907837	0.727732121944427	-0.340290904045105	0	6	0.0254024136811495	0.140184223651886	4.31889247894287	1.01685070991516	0.374411851167679	walking
session1	2018-07-03T05:25:54.000Z	1	0	0	1	1	0	0.828268945217133	4	6	0.0633552595973015	0.746850192546844	2.36990118026733	0.438974857330322	0.864204943180084	-0.301265835762024	0	4	0.0325936526060104	0.122051060199738	3.19303345680237	1.12726426124573	0.349358081817627	0.675949692726135	4	5	0.0591011680662632	0.513645231723785	3.12576270103455	0.593570709228516	0.716690480709076	-0.296412438154221	0	8	0.0242642667144537	0.111153990030289	4.05617666244507	1.09941124916077	0.333397656679153	walking
session1	2018-07-03T05:25:55.000Z	1	0	0	1	1	0	1.06470787525177	6	6	0.0765005052089691	1.20704340934753	1.91893517971039	0.418872654438019	1.09865522384644	-0.411978185176849	0	4	0.0537212938070297	0.221298441290855	3.56819128990173	1.1104291677475	0.470423668622971	0.872075855731964	10	6	0.0560108833014965	0.814287126064301	2.37374234199524	0.468877345323563	0.902378618717194	-0.372632563114166	0	5	0.0339612290263176	0.171457827091217	2.63167476654053	0.794649600982666	0.414074659347534	walking
session1	2018-07-03T05:25:56.000Z	1	0	0	1	1	0	0.875813961029053	5	5	0.0679006054997444	0.832234621047974	1.63098764419556	0.405617088079453	0.912268936634064	-0.324851900339127	0	5	0.0337452627718449	0.137924194335938	2.99885416030884	1.0569212436676	0.371381461620331	0.713831782341003	5	3	0.0451111830770969	0.552862465381622	1.70033657550812	0.455002099275589	0.743547201156616	-0.339861780405045	0	3	0.0270228292793036	0.141447961330414	2.49505090713501	0.755124688148499	0.376095682382584	walking
session1	2018-07-03T05:25:57.000Z	1	0	0	1	1	0	0.907775938510895	5	7	0.0572109557688236	0.878979921340942	3.00599265098572	0.425236612558365	0.937539279460907	-0.29780787229538	0	7	0.0403170883655548	0.127393916249275	3.64674973487854	1.28642499446869	0.356922835111618	0.753346025943756	3	3	0.0514168255031109	0.616890251636505	3.71157741546631	0.584882497787476	0.785423636436462	-0.341032266616821	0	5	0.0191591382026672	0.134695738554001	4.00063800811768	0.746212124824524	0.367009192705154	walking
session1	2018-07-03T05:25:58.000Z	1	0	0	1	1	0	1.05119228363037	8	6	0.0816650688648224	1.18340384960175	2.09680032730103	0.451668173074722	1.08784365653992	-0.363130480051041	0	7	0.0552755147218704	0.184928268194199	3.43672394752502	1.2062805891037	0.430032879114151	0.866852343082428	6	6	0.0590279251337051	0.808099925518036	2.86026620864868	0.542632341384888	0.898943781852722	-0.408023297786713	0	6	0.0248881038278341	0.190375611186028	2.54851269721985	0.595425307750702	0.436320543289185	walking
session1	2018-07-03T05:25:59.000Z	1	0	0	1	1	0	1.03146243095398	5	5	0.105141125619411	1.16485011577606	1.79764032363892	0.451249569654465	1.07928216457367	-0.434435158967972	0	5	0.0497193522751331	0.236464500427246	2.41217923164368	0.849386870861053	0.486276149749756	0.815325856208801	5	5	0.0671729445457458	0.729242265224457	2.54781103134155	0.561252951622009	0.853956818580627	-0.41306945681572	0	3	0.0297050923109055	0.199143290519714	2.33164763450623	0.651455163955688	0.446254730224609	walking
session1	2018-07-03T05:26:00.000Z	1	0	0	1	1	0	0.805047214031219	3	7	0.0453467480838299	0.691633999347687	3.12178421020508	0.452176481485367	0.831645369529724	-0.288997173309326	0	7	0.0318672023713589	0.114111892879009	3.23458337783813	1.20836317539215	0.337804526090622	0.665868997573853	2	5	0.0424039401113987	0.484089404344559	4.00142049789429	0.587021350860596	0.695765316486359	-0.278925538063049	0	6	0.0162846930325031	0.0934327691793442	3.52789783477783	0.979804635047913	0.305667757987976	walking
session1	2018-07-03T05:26:01.000Z	1	0	0	1	1	0	1.00554943084717	6	6	0.0704987347126007	1.07880842685699	3.25489830970764	0.510836899280548	1.03865706920624	-0.38506954908371	0	4	0.042942438274622	0.189503282308578	3.96830773353577	1.04246580600739	0.435319751501083	0.828247845172882	4	5	0.068144403398037	0.751412749290466	6.26399803161621	0.703394174575806	0.866840660572052	-0.331961810588837	0	3	0.0288476254791021	0.13789239525795	2.76611542701721	0.985636353492737	0.371338665485382	walking
session1	2018-07-03T05:26:02.000Z	1	0	0	1	1	0	1.09931623935699	3	5	0.0992554351687431	1.3037816286087	2.06135845184326	0.46708083152771	1.14183259010315	-0.456267595291138	0	3	0.0679543539881706	0.273416250944138	3.96841073036194	1.11628460884094	0.52289217710495	0.885154128074646	3	3	0.062651053071022	0.843643009662628	1.94191586971283	0.476420491933823	0.918500423431396	-0.391290664672852	0	5	0.0350143872201443	0.186722204089165	2.55197024345398	0.850796759128571	0.432113647460938	walking
session1	2018-07-03T05:26:03.000Z	1	0	0	1	1	0	0.859200060367584	3	7	0.0565490759909153	0.792511522769928	1.99701809883118	0.406698763370514	0.890231192111969	-0.309414029121399	0	6	0.0410376451909542	0.135133191943169	3.63738679885864	1.22695422172546	0.367604672908783	0.707772135734558	4	5	0.0419300012290478	0.541194319725037	2.01058030128479	0.459750056266785	0.735659122467041	-0.307259976863861	0	7	0.0226827692240477	0.116184122860432	3.91537666320801	1.07120251655579	0.340857923030853	walking
session1	2018-07-03T05:26:04.000Z	1	0	0	1	1	0	1.14182245731354	5	5	0.089407742023468	1.38959014415741	2.38551735877991	0.464748084545135	1.17880880832672	-0.385726660490036	0	5	0.107103668153286	0.251604586839676	3.88744020462036	1.31500232219696	0.501601994037628	0.918837308883667	7	7	0.0630891472101212	0.904827475547791	1.65173673629761	0.43704217672348	0.951224207878113	-0.438807636499405	0	4	0.0422977916896343	0.233157992362976	3.40633773803711	0.930078506469727	0.48286435008049	walking
session1	2018-07-03T05:26:05.000Z	1	0	0	1	1	0	0.827721536159515	2	5	0.0437949635088444	0.727165997028351	3.30023860931396	0.445709496736526	0.852740287780762	-0.337847173213959	0	5	0.0232738498598337	0.136483579874039	2.88430714607239	0.856286883354187	0.369436830282211	0.666378557682037	2	3	0.0307383984327316	0.473569273948669	2.24473404884338	0.413036733865738	0.688163697719574	-0.314621686935425	0	7	0.0188816748559475	0.117113217711449	5.67317867279053	1.08503472805023	0.342218071222305	walking
session1	2018-07-03T05:26:06.000Z	1	0	0	1	1	0	0.868290305137634	3	5	0.052647590637207	0.804469883441925	1.86895656585693	0.393531560897827	0.896922469139099	-0.361743271350861	0	5	0.0332201234996319	0.162749543786049	3.57073283195496	1.00788855552673	0.403422296047211	0.696543216705322	2	5	0.0390235930681229	0.522634983062744	1.60628533363342	0.417175889015198	0.72293496131897	-0.312512159347534	0	5	0.0223140195012093	0.119085304439068	2.79064345359802	0.874001026153564	0.345087379217148	walking
session1	2018-07-03T05:26:07.000Z	1	0	0	1	1	0	1.04976415634155	5	5	0.0903751775622368	1.18876516819	1.54848277568817	0.432043552398682	1.09030508995056	-0.427642375230789	0	5	0.053892508149147	0.234614834189415	2.98522019386292	0.968913555145264	0.484370559453964	0.816889882087708	9	3	0.070486344397068	0.73497599363327	1.48153817653656	0.441530585289001	0.857307434082031	-0.440143197774887	0	3	0.0265086889266968	0.219174340367317	2.06056714057922	0.604400396347046	0.468160599470139	walking
session1	2018-07-03T05:26:08.000Z	1	0	0	1	1	0	0.797132849693298	3	7	0.0404895097017288	0.674290835857391	3.10623621940613	0.401543647050858	0.821152150630951	-0.30924066901207	0	7	0.0348674952983856	0.12910258769989	3.39098978042603	1.20345079898834	0.359308481216431	0.635360062122345	1	3	0.0425350554287434	0.444516062736511	3.98394775390625	0.609696209430695	0.666720390319824	-0.284148812294006	0	7	0.020762138068676	0.100672170519829	4.77667665481567	1.18527674674988	0.317288786172867	walking
session1	2018-07-03T05:26:09.000Z	1	0	0	1	1	0	0.839851975440979	6	6	0.0386368110775948	0.742442786693573	1.96804940700531	0.376409858465195	0.861651182174683	-0.343216508626938	0	4	0.0231854114681482	0.140055596828461	2.38250041007996	0.703047573566437	0.374240010976791	0.686365604400635	0	8	0.0274258237332106	0.4974265396595	1.79317224025726	0.373155802488327	0.705284714698792	-0.297080457210541	0	7	0.0173997990787029	0.104960612952709	2.65695285797119	0.735191643238068	0.323976248502731	walking
session1	2018-07-03T05:26:10.000Z	1	0	0	1	1	0	1.13396215438843	5	5	0.114026755094528	1.39533603191376	1.6764063835144	0.459197252988815	1.18124341964722	-0.572468101978302	0	5	0.0407059229910374	0.366797417402267	2.22774958610535	0.64172238111496	0.605638027191162	0.865050256252289	5	3	0.0842489004135132	0.829191267490387	4.61651420593262	0.655730605125427	0.910599410533905	-0.384354054927826	0	5	0.0537700764834881	0.199347302317619	5.17642450332642	1.17472589015961	0.446483254432678	walking
session1	2018-07-03T05:26:11.000Z	1	0	0	1	1	0	1.08305776119232	5	7	0.0926192477345467	1.26192843914032	3.10173392295837	0.535717308521271	1.12335586547852	-0.496176868677139	0	7	0.0515073053538799	0.295638501644135	3.35906529426575	0.931733369827271	0.54372650384903	0.87203460931778	7	5	0.078078605234623	0.835399866104126	2.5084502696991	0.51600193977356	0.914002120494843	-0.323926836252213	0	7	0.0270433034747839	0.13089020550251	4.5276837348938	1.11053788661957	0.361787527799606	walking
session1	2018-07-03T05:26:12.000Z	1	0	0	1	1	0	1.17697048187256	5	4	0.0928865298628807	1.47443068027496	1.81687939167023	0.389881610870361	1.21426141262054	-0.480491280555725	0	4	0.0553543716669083	0.284012138843536	3.60706567764282	0.93646115064621	0.532927870750427	0.954200387001038	4	4	0.0899558290839195	0.996856153011322	2.39740180969238	0.574533402919769	0.998426854610443	-0.386902391910553	0	3	0.0456968396902084	0.193562418222427	4.252516746521	1.22468936443329	0.439957290887833	walking
session1	2018-07-03T05:26:13.000Z	1	0	0	1	1	0	1.08250916004181	5	5	0.0828595981001854	1.2513712644577	1.54500126838684	0.350320905447006	1.11864709854126	-0.445245027542114	0	5	0.0738503187894821	0.269139468669891	2.60902881622314	1.00565493106842	0.518786549568176	0.837867259979248	8	3	0.0508281029760838	0.750816702842712	2.00674867630005	0.479169249534607	0.866496801376343	-0.443851709365845	0	3	0.0358442328870296	0.231414794921875	2.22354745864868	0.735106408596039	0.481055915355682	walking
session1	2018-07-03T05:26:14.000Z	1	0	0	1	1	0	0.961312770843506	7	7	0.0950848832726479	1.0154036283493	2.27527022361755	0.502169132232666	1.00767242908478	-0.335442036390305	0	6	0.0430088900029659	0.153809890151024	3.56030225753784	1.23075640201569	0.392186045646667	0.805485665798187	5	5	0.0853776037693024	0.730769574642181	3.26893949508667	0.636638581752777	0.854850590229034	-0.310768216848373	0	5	0.0356740802526474	0.130824014544487	4.004234790802	1.24835610389709	0.361696034669876	walking
session1	2018-07-03T05:26:15.000Z	1	0	0	1	1	0	1.18295466899872	7	6	0.131201356649399	1.52533507347107	2.17867159843445	0.490284025669098	1.23504459857941	-0.441094517707825	0	5	0.100388787686825	0.290937572717667	3.18520426750183	1.23994922637939	0.53938627243042	0.952369153499603	8	7	0.111661165952682	1.01420176029205	3.78367209434509	0.697848379611969	1.00707590579987	-0.413467586040497	0	6	0.0512920953333378	0.220195844769478	6.44175577163696	1.26863121986389	0.469250291585922	walking
session1	2018-07-03T05:26:16.000Z	1	0	0	1	1	0	0.792354881763458	5	5	0.0511377342045307	0.676918566226959	1.4872579574585	0.413277745246887	0.822750627994537	-0.353674024343491	0	5	0.0277078989893198	0.151684865355492	2.43627047538757	0.778001427650452	0.389467418193817	0.603601515293121	2	5	0.032862726598978	0.395882904529572	2.06824135780334	0.520012676715851	0.629192292690277	-0.332887560129166	0	5	0.0193089507520199	0.129350706934929	3.48990607261658	0.909382224082947	0.35965359210968	walking
session1	2018-07-03T05:26:17.000Z	1	0	0	1	1	0	0.969196021556854	7	7	0.0813776254653931	1.01746332645416	3.29500031471252	0.484566569328308	1.00869381427765	-0.342483550310135	0	5	0.0515711195766926	0.166803270578384	3.27643322944641	1.26551747322083	0.408415555953979	0.790671765804291	5	5	0.0676507577300072	0.690106630325317	2.93137335777283	0.584730267524719	0.830726563930511	-0.373406708240509	0	8	0.0220009777694941	0.160553470253944	4.05787563323975	0.890071451663971	0.400691241025925	walking
session1	2018-07-03T05:26:18.000Z	1	0	0	1	1	0	1.17024385929108	5	6	0.101780541241169	1.46718060970306	2.37010765075684	0.479856431484222	1.21127235889435	-0.448337703943253	0	6	0.0631546676158905	0.26163512468338	4.26230764389038	1.10808634757996	0.511502802371979	0.934496641159058	8	4	0.0894115567207336	0.959118723869324	4.30664968490601	0.648125112056732	0.979346096515656	-0.430824518203735	0	4	0.0633509382605553	0.246426627039909	4.21749114990234	1.21097719669342	0.496413767337799	walking
session1	2018-07-03T05:26:19.000Z	1	0	0	1	1	0	0.893714189529419	5	5	0.0567260347306728	0.853182017803192	1.82015359401703	0.410829067230225	0.923678517341614	-0.380421996116638	0	3	0.0573305003345013	0.199758186936378	2.85082364082336	1.0416853427887	0.446943163871765	0.697176992893219	0	4	0.0366271436214447	0.521217823028564	1.82343780994415	0.400102913379669	0.721954166889191	-0.338387489318848	0	3	0.018437409773469	0.132205978035927	2.52043890953064	0.640277922153473	0.363601386547089	walking
session1	2018-07-03T05:26:20.000Z	1	0	0	1	1	0	1.01415276527405	5	7	0.0908118113875389	1.11568510532379	2.56246900558472	0.447359025478363	1.05625998973846	-0.372620224952698	0	6	0.0514550544321537	0.18824265897274	3.33323359489441	1.09832322597504	0.433869391679764	0.826851725578308	7	5	0.0794890448451042	0.759993612766266	2.31069684028625	0.546533465385437	0.871776103973389	-0.374275475740433	0	3	0.0285070408135653	0.167448878288269	3.07608246803284	0.84302806854248	0.409205168485641	walking
session1	2018-07-03T05:26:21.000Z	1	0	0	1	1	0	1.06821727752686	7	5	0.0675179958343506	1.2059051990509	2.33181619644165	0.437905341386795	1.09813714027405	-0.354301422834396	0	7	0.0762332305312157	0.198713362216949	2.36914658546448	1.07633757591248	0.445772767066956	0.871387183666229	7	5	0.0570525042712688	0.814086198806763	1.75194609165192	0.428987294435501	0.902267277240753	-0.397020787000656	0	4	0.0369586981832981	0.193105846643448	2.89450120925903	0.951002538204193	0.439438104629517	walking
session1	2018-07-03T05:26:22.000Z	1	0	0	1	1	0	0.842968285083771	3	5	0.0602641440927982	0.768449187278748	1.74255287647247	0.434473067522049	0.876612365245819	-0.386624425649643	0	3	0.033893208950758	0.182015940546989	2.15242075920105	0.767181873321533	0.426633268594742	0.652455568313599	4	4	0.0391547009348869	0.463286906480789	2.12083721160889	0.442301332950592	0.680651843547821	-0.32413375377655	0	5	0.0188372004777193	0.123146399855614	2.82592439651489	0.857190549373627	0.350922226905823	walking
session1	2018-07-03T05:26:23.000Z	1	0	0	1	1	0	1.05239152908325	3	5	0.0778909176588058	1.18230319023132	2.36712121963501	0.448655098676682	1.08733761310577	-0.397365808486938	0	7	0.0602858923375607	0.215774074196815	2.4292356967926	1.04979956150055	0.464514881372452	0.852711021900177	5	3	0.0682162865996361	0.792603611946106	1.70194149017334	0.434208542108536	0.890282869338989	-0.385213285684586	0	6	0.02660021930933	0.173925459384918	3.50972151756287	0.926984012126923	0.417043715715408	walking
session1	2018-07-03T05:26:24.000Z	1	0	0	1	1	0	0.928160071372986	4	7	0.0620753653347492	0.921073853969574	2.30046153068542	0.472464203834534	0.959725916385651	-0.35883042216301	0	8	0.037459846585989	0.164720728993416	3.13543629646301	0.969096660614014	0.405858010053635	0.746051609516144	4	7	0.0610713250935078	0.615221679210663	3.9253396987915	0.680033028125763	0.784360706806183	-0.338440209627151	0	3	0.0276975836604834	0.141131415963173	2.899334192276	0.975267171859741	0.375674605369568	walking
session1	2018-07-03T05:26:25.000Z	1	0	0	1	1	0	1.00639367103577	3	5	0.0790948420763016	1.08875942230225	2.10170006752014	0.467940926551819	1.04343640804291	-0.407225430011749	0	3	0.0562527365982533	0.219835206866264	2.40273404121399	0.903628826141357	0.468865871429443	0.802387714385986	8	3	0.0580688416957855	0.699572145938873	1.79219281673431	0.468934267759323	0.836404323577881	-0.38167542219162	0	7	0.0246622432023287	0.169351905584335	2.23381376266479	0.723467171192169	0.411523878574371	walking
session1	2018-07-03T05:26:26.000Z	1	0	0	1	1	0	0.978135585784912	7	7	0.0853129327297211	1.03865003585815	2.32211112976074	0.44295746088028	1.01914179325104	-0.359295129776001	0	8	0.052845511585474	0.179824739694595	3.14447116851807	1.09026288986206	0.424057483673096	0.796923995018005	6	5	0.066985510289669	0.699394226074219	4.05070209503174	0.629917085170746	0.836297929286957	-0.34794893860817	0	5	0.0399610809981823	0.15943107008934	3.6954174041748	1.09536671638489	0.399288207292557	walking
session1	2018-07-03T05:26:27.000Z	1	0	0	1	1	0	0.861633896827698	4	4	0.0410272106528282	0.781798779964447	2.26395034790039	0.420548856258392	0.88419383764267	-0.301684081554413	0	7	0.0433496832847595	0.132628977298737	2.26245737075806	0.994185268878937	0.364182621240616	0.699468970298767	0	5	0.0336291082203388	0.521540820598602	1.68514001369476	0.397762477397919	0.722177803516388	-0.322519958019257	0	4	0.0245937313884497	0.127629101276398	5.36192941665649	1.16509127616882	0.357252150774002	walking
session1	2018-07-03T05:26:28.000Z	1	0	0	1	1	0	0.992426633834839	6	6	0.0746370479464531	1.05656206607819	2.22470450401306	0.462553411722183	1.02789199352264	-0.43128576874733	0	5	0.0362042970955372	0.220763564109802	2.84680676460266	0.817541062831879	0.469854831695557	0.762609422206879	4	4	0.0504718311131001	0.630026042461395	3.34178018569946	0.561366498470306	0.793741822242737	-0.415571659803391	0	9	0.0344505310058594	0.205772280693054	2.65971326828003	0.778979361057281	0.453621298074722	walking
session1	2018-07-03T05:26:29.000Z	1	0	0	1	1	0	0.907365798950195	7	5	0.0599195808172226	0.880835473537445	2.53778791427612	0.453507930040359	0.93852835893631	-0.328717589378357	0	7	0.0425599999725819	0.148912817239761	2.18633151054382	1.00994729995728	0.385892242193222	0.725398242473602	5	5	0.0534969680011272	0.577559649944305	2.15117239952087	0.512729108333588	0.759973466396332	-0.36639940738678	0	6	0.020952494814992	0.154362931847572	2.86898970603943	0.77094292640686	0.392890483140945	walking
session1	2018-07-03T05:26:30.000Z	1	0	0	1	1	0	0.981726825237274	6	8	0.0787062719464302	1.03934586048126	1.66781580448151	0.415921330451965	1.01948308944702	-0.401911586523056	0	4	0.0517579056322575	0.211220517754555	3.84188628196716	1.17549157142639	0.459587335586548	0.779071509838104	8	8	0.058525875210762	0.663137257099152	2.03776478767395	0.510812759399414	0.81433242559433	-0.355201154947281	0	6	0.0404379069805145	0.164988234639168	3.12983465194702	1.02384650707245	0.406187444925308	walking
session1	2018-07-03T05:26:31.000Z	1	0	0	1	1	0	0.940207123756409	3	5	0.0789182037115097	0.959751307964325	1.75786781311035	0.428678095340729	0.979668974876404	-0.380556553602219	0	3	0.0547366105020046	0.197370454668999	2.26344704627991	0.960259318351746	0.444263935089111	0.747938394546509	2	5	0.0401727929711342	0.597977817058563	2.21199584007263	0.475635558366776	0.773290276527405	-0.371944546699524	0	3	0.0271458234637976	0.164402738213539	2.42257499694824	0.762063145637512	0.405466079711914	walking
session1	2018-07-03T05:26:32.000Z	1	0	0	1	1	0	0.770163416862488	3	7	0.0629367157816887	0.653570890426636	2.40900802612305	0.490810036659241	0.808437287807465	-0.253042578697205	0	8	0.0240380186587572	0.0871070399880409	3.51473617553711	1.21712827682495	0.295139014720917	0.647038877010345	3	7	0.0539204515516758	0.470422893762589	3.20388984680176	0.630730450153351	0.685873806476593	-0.251118332147598	0	5	0.0343547500669956	0.0960409715771675	3.52168774604797	1.23805749416351	0.309904783964157	walking
session1	2018-07-03T05:26:33.000Z	1	0	0	1	1	0	1.21949911117554	5	4	0.11710362881422	1.59959781169891	2.65945959091187	0.504542887210846	1.26475203037262	-0.431355774402618	0	7	0.0992891266942024	0.281385332345963	2.06781220436096	0.974714934825897	0.530457675457001	0.997263014316559	9	9	0.105198830366135	1.09552478790283	3.46829009056091	0.568001747131348	1.04667317867279	-0.422675788402557	0	8	0.0458676554262638	0.222687840461731	2.56010293960571	0.869112908840179	0.471898138523102	walking
session1	2018-07-03T05:26:34.000Z	1	0	0	1	1	0	0.956471800804138	4	4	0.0636529698967934	0.975945234298706	1.96564960479736	0.407641977071762	0.987899422645569	-0.328296512365341	0	4	0.0208693202584982	0.127813115715981	3.12338948249817	0.871948599815369	0.357509613037109	0.783623039722443	2	6	0.0518064945936203	0.663799285888672	2.79233503341675	0.536750674247742	0.814738810062408	-0.386996567249298	0	3	0.0360065028071404	0.184332594275475	3.98762154579163	1.0993709564209	0.429339706897736	walking
session1	2018-07-03T05:26:35.000Z	1	0	0	1	1	0	0.807345569133759	5	7	0.0546987615525723	0.704317688941956	3.59922194480896	0.482032477855682	0.839236378669739	-0.254328042268753	0	5	0.0237105246633291	0.0874448269605637	2.37775206565857	0.972207129001617	0.29571071267128	0.697365999221802	4	9	0.0476124174892902	0.532027184963226	5.48094606399536	0.605378210544586	0.72940194606781	-0.261863529682159	0	3	0.0169512499123812	0.0848456919193268	3.20828580856323	0.900665879249573	0.291282832622528	walking
session1	2018-07-03T05:26:36.000Z	1	0	0	1	1	0	1.02938187122345	7	5	0.0346859134733677	1.09292531013489	2.90767621994019	0.329367429018021	1.0454306602478	-0.488500565290451	0	9	0.00938419066369534	0.247641682624817	4.85628509521484	0.453264534473419	0.497636079788208	0.770206689834595	2	5	0.0277827307581902	0.619889736175537	4.57893037796021	0.448840230703354	0.787330746650696	-0.430708795785904	0	3	0.0415458418428898	0.225394070148468	2.49201726913452	0.809322595596313	0.474756866693497	walking
session1	2018-07-03T05:26:37.000Z	1	0	0	1	1	0	1.11068165302277	3	7	0.062256183475256	1.29337978363037	3.98763394355774	0.456391245126724	1.13726854324341	-0.300583004951477	0	8	0.0280641373246908	0.11729171872139	3.5609667301178	1.07952463626862	0.342478781938553	0.938004672527313	7	5	0.0466200150549412	0.924608051776886	3.82648801803589	0.464732080698013	0.961565434932709	-0.455612450838089	0	3	0.0457262955605984	0.251480042934418	1.92657589912415	0.748781383037567	0.501477837562561	walking
session1	2018-07-03T05:26:38.000Z	1	0	0	1	1	0	1.13605439662933	7	6	0.0918748006224632	1.37881910800934	2.94873738288879	0.481424331665039	1.17423129081726	-0.378405153751373	0	5	0.0595267862081528	0.200336247682571	2.6319854259491	1.00618231296539	0.447589367628098	0.95190703868866	8	8	0.0697590559720993	0.973095834255219	5.43488025665283	0.597085535526276	0.986456215381622	-0.419898629188538	0	8	0.0302834678441286	0.20538704097271	2.15282440185547	0.697703778743744	0.453196465969086	walking
session1	2018-07-03T05:26:39.000Z	1	0	0	1	1	0	0.774763107299805	3	5	0.0498064160346985	0.648072183132172	1.4883531332016	0.377029538154602	0.805029332637787	-0.305957585573196	0	3	0.0186655055731535	0.111528918147087	2.49472403526306	0.829296231269836	0.333959460258484	0.621810078620911	2	5	0.03344851359725	0.418758273124695	2.27190160751343	0.465407222509384	0.647115349769592	-0.311452835798264	0	3	0.0216479245573282	0.117784887552261	2.55913782119751	0.877481818199158	0.343198031187057	walking
session1	2018-07-03T05:26:40.000Z	1	0	0	1	1	0	0.884516537189484	3	7	0.0570218600332737	0.837110757827759	2.71004748344421	0.435633510351181	0.914937555789948	-0.299393683671951	0	7	0.0497360043227673	0.137383133172989	2.25870609283447	1.08665466308594	0.370652318000793	0.732780754566193	3	5	0.0468234084546566	0.581918239593506	2.61522650718689	0.491403698921204	0.762835681438446	-0.313229143619537	0	6	0.0205173026770353	0.117809101939201	3.73990273475647	0.930439352989197	0.343233317136765	walking
session1	2018-07-03T05:26:41.000Z	1	0	0	1	1	0	1.00839638710022	7	7	0.0843553319573402	1.0978444814682	2.28875541687012	0.484569072723389	1.04778075218201	-0.359797775745392	0	6	0.0495260506868362	0.176999449729919	2.36851263046265	0.956660985946655	0.420713037252426	0.853064596652985	6	5	0.0714984461665154	0.796357810497284	2.77651190757751	0.556948840618134	0.892388820648193	-0.303964525461197	0	4	0.0334299169480801	0.124487161636353	2.12985277175903	0.873362600803375	0.352827370166779	walking
session1	2018-07-03T05:26:42.000Z	1	0	0	1	1	0	0.998334527015686	5	5	0.0822697058320045	1.07565081119537	1.70693933963776	0.420209407806396	1.03713583946228	-0.359671175479889	0	3	0.0423617213964462	0.170030578970909	2.60412669181824	1.03929448127747	0.41234764456749	0.834524929523468	3	5	0.0555076114833355	0.749719142913818	2.12346434593201	0.494895070791245	0.865863263607025	-0.359316855669022	0	3	0.0279089733958244	0.155901193618774	2.5674033164978	0.843565940856934	0.394843250513077	walking
session1	2018-07-03T05:26:43.000Z	1	0	0	1	1	0	0.941308438777924	7	5	0.108546428382397	0.99026620388031	2.76155161857605	0.601510226726532	0.9951211810112	-0.302486300468445	0	8	0.0429341197013855	0.132714703679085	2.99271130561829	1.19503855705261	0.364300280809402	0.795478463172913	6	6	0.0976909771561623	0.726569414138794	4.46733093261719	0.769274711608887	0.85239040851593	-0.3006931245327	0	5	0.0422561168670654	0.130982220172882	4.17854309082031	1.38244569301605	0.361914664506912	walking
session1	2018-07-03T05:26:44.000Z	1	0	0	1	1	0	0.954550921916962	4	6	0.0489356257021427	0.958145618438721	2.57603073120117	0.413429230451584	0.978849112987518	-0.305314600467682	0	5	0.0364571250975132	0.128215834498405	2.06580543518066	0.893552303314209	0.358072400093079	0.79436868429184	4	3	0.0389299802482128	0.668394386768341	2.27458477020264	0.458928912878036	0.817553877830505	-0.35341888666153	0	6	0.0381567254662514	0.161535322666168	2.82440686225891	0.945744097232819	0.401914566755295	walking
session1	2018-07-03T05:26:45.000Z	1	0	0	1	1	0	0.943508923053741	3	5	0.0743640586733818	0.961598575115204	1.94871973991394	0.457992553710938	0.980611324310303	-0.352167427539825	0	4	0.0258407071232796	0.148828983306885	2.72298145294189	0.893208980560303	0.385783582925797	0.770355820655823	4	5	0.0531162954866886	0.644439935684204	2.62881255149841	0.503826260566711	0.802770137786865	-0.371824234724045	0	5	0.0313297398388386	0.168329790234566	2.44898676872253	0.839621722698212	0.410280138254166	walking
session1	2018-07-03T05:26:46.000Z	1	0	0	1	1	0	0.829378426074982	3	5	0.0665742084383965	0.751779735088348	2.0759642124176	0.474460154771805	0.867052316665649	-0.312532544136047	0	7	0.0433468110859394	0.139289543032646	3.09569048881531	1.23757016658783	0.373215138912201	0.676846444606781	2	5	0.0490831546485424	0.5052410364151	1.55739831924438	0.459573328495026	0.710803091526031	-0.287251770496368	0	5	0.0257662087678909	0.107249148190022	3.80250477790833	1.07723665237427	0.327489167451859	walking
session1	2018-07-03T05:26:47.000Z	1	0	0	1	1	0	0.952759981155396	3	3	0.0623393096029758	0.967597365379333	1.759241938591	0.415362566709518	0.983665287494659	-0.356313467025757	0	4	0.0491677112877369	0.174160361289978	2.50551867485046	0.986923336982727	0.417325258255005	0.776312649250031	3	3	0.0501608811318874	0.650815665721893	1.63391470909119	0.434978127479553	0.806731462478638	-0.334472805261612	0	3	0.0320305228233337	0.142621338367462	2.27977538108826	0.779910564422607	0.377652406692505	walking
session1	2018-07-03T05:26:48.000Z	1	0	0	1	1	0	0.780608534812927	3	6	0.0428590290248394	0.65049421787262	2.48073554039001	0.4610695540905	0.806532204151154	-0.327267736196518	0	5	0.0332978516817093	0.139070123434067	3.41585469245911	1.10180592536926	0.372921079397202	0.604158937931061	0	4	0.0294811669737101	0.393310010433197	1.48967862129211	0.405936896800995	0.627144336700439	-0.323069602251053	0	7	0.0143126845359802	0.118114143610001	3.27834296226501	0.753016293048859	0.343677371740341	walking
session1	2018-07-03T05:26:49.000Z	1	0	0	1	1	0	0.891907215118408	3	3	0.0838171020150185	0.875962615013123	2.3349027633667	0.514536738395691	0.935928761959076	-0.317929893732071	0	5	0.0369508154690266	0.136552214622498	3.12589526176453	1.10077798366547	0.369529724121094	0.734208822250366	4	3	0.0518108904361725	0.58880078792572	2.22694110870361	0.487723857164383	0.767333567142487	-0.332182437181473	0	7	0.0419421084225178	0.150609657168388	3.52291774749756	1.19146549701691	0.388084590435028	walking
session1	2018-07-03T05:26:50.000Z	1	0	0	1	1	0	0.91599977016449	5	5	0.0495800264179707	0.88665235042572	1.83165335655212	0.383288353681564	0.941622197628021	-0.346828728914261	0	5	0.0462387837469578	0.164679378271103	2.25159454345703	0.971868932247162	0.405807077884674	0.735206842422485	3	9	0.0410470850765705	0.579934358596802	1.97339236736298	0.482287764549255	0.761534214019775	-0.343103170394897	0	6	0.0253321211785078	0.142038658261299	2.89929723739624	0.902470827102661	0.376880168914795	walking
session1	2018-07-03T05:26:51.000Z	1	0	0	1	1	0	0.940140783786774	3	5	0.0669340416789055	0.94812148809433	1.7330424785614	0.433203488588333	0.973715305328369	-0.40249302983284	0	4	0.0247934740036726	0.185802310705185	3.06702208518982	0.786015093326569	0.431047916412354	0.732401132583618	2	4	0.045680433511734	0.580264508724213	1.62328708171844	0.399683654308319	0.761750936508179	-0.398009389638901	0	5	0.0246282890439034	0.182054609060287	3.39108371734619	0.863117218017578	0.426678568124771	walking
session1	2018-07-03T05:26:52.000Z	1	0	0	1	1	0	1.04646670818329	3	3	0.105776995420456	1.19663858413696	1.86498320102692	0.452736973762512	1.093909740448	-0.399480819702148	0	7	0.0632445737719536	0.220299780368805	2.96020317077637	1.14943814277649	0.469361037015915	0.847189962863922	7	3	0.088024228811264	0.8022341132164	2.0956928730011	0.566257894039154	0.895675241947174	-0.373008728027344	0	8	0.0364262275397778	0.174104705452919	3.91864705085754	1.04750370979309	0.417258560657501	walking
session1	2018-07-03T05:26:53.000Z	1	0	0	1	1	0	0.837044537067413	6	6	0.0487115383148193	0.747406363487244	2.02818584442139	0.428499519824982	0.864526689052582	-0.35588276386261	0	5	0.028805747628212	0.154306069016457	3.70220398902893	0.846470713615417	0.392818123102188	0.664372861385345	2	3	0.0427018217742443	0.482384979724884	2.08224749565125	0.514248669147491	0.694539427757263	-0.299759984016418	0	4	0.0217283349484205	0.110715262591839	2.84249496459961	0.92566704750061	0.332739025354385	walking
session1	2018-07-03T05:26:54.000Z	1	0	0	1	1	0	0.93877512216568	6	4	0.0675641819834709	0.946160197257996	2.04477572441101	0.465578734874725	0.972707688808441	-0.4018195271492	0	4	0.0449700020253658	0.204630151391029	3.01710057258606	1.00047624111176	0.4523606300354	0.72310996055603	4	4	0.0431645847856998	0.564326107501984	1.88357222080231	0.486025899648666	0.751216411590576	-0.395271599292755	0	6	0.021837892010808	0.177203983068466	2.15288209915161	0.578473091125488	0.420956045389175	walking
session1	2018-07-03T05:26:55.000Z	1	0	0	1	1	0	1.07323908805847	5	5	0.0988378822803497	1.24672627449036	3.14345192909241	0.494662553071976	1.11656892299652	-0.431695759296417	0	10	0.0688573196530342	0.252464234828949	3.94045758247375	1.27612912654877	0.502458214759827	0.84484201669693	5	3	0.0689221918582916	0.779923260211945	2.09760570526123	0.482019335031509	0.883132636547089	-0.422022253274918	0	10	0.0377457328140736	0.214338690042496	3.28294587135315	0.918953895568848	0.462967276573181	walking
session1	2018-07-03T05:26:56.000Z	1	0	0	1	1	0	0.942935228347778	4	6	0.048761885613203	0.935938358306885	2.41576075553894	0.434104055166245	0.96743905544281	-0.367382168769836	0	5	0.0429502390325069	0.176201894879341	2.35139894485474	0.961178421974182	0.41976410150528	0.749018728733063	2	5	0.0349751263856888	0.594605267047882	2.33939552307129	0.487299710512161	0.771106541156769	-0.373372435569763	0	8	0.0267960149794817	0.165131151676178	2.50806260108948	0.719536066055298	0.40636333823204	walking
session1	2018-07-03T05:26:57.000Z	1	0	0	1	1	0	0.968363344669342	5	5	0.0840143039822578	1.01838135719299	1.73146915435791	0.431462168693542	1.00914883613586	-0.441703498363495	0	7	0.041192788630724	0.234647065401077	2.87038040161133	0.760787010192871	0.484403818845749	0.711020410060883	2	3	0.0431697778403759	0.5469930768013	1.96998190879822	0.491634041070938	0.739589810371399	-0.44890433549881	0	5	0.0366937853395939	0.23674114048481	2.1167266368866	0.687764644622803	0.486560523509979	walking
session1	2018-07-03T05:26:58.000Z	1	0	0	1	1	0	0.8225998878479	3	5	0.0570892728865147	0.731476545333862	2.81907868385315	0.501956522464752	0.855264008045197	-0.31039372086525	0	7	0.0402342602610588	0.134969174861908	2.67153763771057	1.14657068252563	0.367381513118744	0.667039096355438	2	5	0.0471572168171406	0.490212023258209	2.15784859657288	0.556728601455688	0.700151443481445	-0.29597333073616	0	7	0.0194739960134029	0.106295235455036	3.22498941421509	0.866210460662842	0.326029509305954	walking
session1	2018-07-03T05:26:59.000Z	1	0	0	1	1	0	0.934140384197235	4	5	0.0549416393041611	0.925362348556519	1.9494217634201	0.416276305913925	0.961957573890686	-0.398652791976929	0	5	0.0253422353416681	0.183252602815628	4.3981785774231	0.78500896692276	0.428080141544342	0.721822798252106	4	5	0.0548503436148167	0.573684513568878	2.65148663520813	0.59138548374176	0.757419645786285	-0.358890563249588	0	5	0.0412736758589745	0.16842520236969	5.47291660308838	1.2999541759491	0.4103963971138	walking
session1	2018-07-03T05:27:00.000Z	1	0	0	1	1	0	1.05261552333832	3	3	0.0709977671504021	1.1761577129364	1.87767553329468	0.423214018344879	1.084508061409	-0.465235829353333	0	3	0.0644388720393181	0.278305619955063	2.902747631073	0.976355493068695	0.52754682302475	0.796849310398102	4	3	0.0538216382265091	0.6866375207901	1.71796822547913	0.414539515972137	0.828635931015015	-0.433655828237534	0	5	0.0241219904273748	0.211214527487755	2.50469517707825	0.68715888261795	0.459580808877945	walking
session1	2018-07-03T05:27:01.000Z	1	0	0	1	1	0	0.874320507049561	3	5	0.0522564053535461	0.814602673053741	2.06639671325684	0.396995693445206	0.90255343914032	-0.363439649343491	0	6	0.0389159247279167	0.169447690248489	2.87849688529968	0.964135646820068	0.411640256643295	0.669736325740814	4	3	0.0477368570864201	0.49437415599823	1.7127423286438	0.441460579633713	0.703117430210114	-0.355969339609146	0	7	0.025069335475564	0.150780782103539	4.37151384353638	1.03402614593506	0.388305008411407	walking
session1	2018-07-03T05:27:02.000Z	1	0	0	1	1	0	0.835050582885742	6	4	0.0345198251307011	0.730448484420776	2.73067593574524	0.429571270942688	0.854662775993347	-0.328284919261932	0	6	0.0242848787456751	0.131084471940994	2.49475884437561	0.83582615852356	0.362055897712708	0.664946317672729	2	6	0.0267234146595001	0.467808037996292	2.11392092704773	0.442355692386627	0.683964967727661	-0.328038811683655	0	9	0.0249443128705025	0.131555989384651	2.66779136657715	0.90028715133667	0.362706482410431	walking
session1	2018-07-03T05:27:03.000Z	1	0	0	1	1	0	1.11919689178467	5	5	0.101496994495392	1.35003876686096	1.77343511581421	0.427669852972031	1.16191172599792	-0.504774987697601	0	5	0.0429012924432755	0.295983076095581	2.17885541915894	0.707253277301788	0.544043242931366	0.854469358921051	7	3	0.0678143799304962	0.795219719409943	1.68883979320526	0.425262063741684	0.891750931739807	-0.47597461938858	0	8	0.033629335463047	0.258836001157761	2.51001596450806	0.691038370132446	0.508759260177612	walking
session1	2018-07-03T05:27:04.000Z	1	0	0	1	1	0	0.792473673820496	2	6	0.0429726280272007	0.669267892837524	3.44936656951904	0.498648941516876	0.818087935447693	-0.323894321918488	0	7	0.0320083983242512	0.13563559949398	3.28744792938232	1.01839900016785	0.36828738451004	0.608602046966553	2	5	0.0383954122662544	0.407256036996841	2.73399353027344	0.541262984275818	0.638166129589081	-0.329759985208511	0	6	0.0183693449944258	0.126376211643219	4.38260650634766	0.899307131767273	0.355494320392609	walking
session1	2018-07-03T05:27:05.000Z	1	0	0	1	1	0	1.14522671699524	7	8	0.10827624052763	1.41548955440521	2.15976357460022	0.45450484752655	1.18974351882935	-0.471832811832428	0	10	0.0506099425256252	0.27121165394783	3.4315402507782	0.953009307384491	0.520779848098755	0.902993679046631	10	8	0.0871970728039742	0.899106740951538	3.25298309326172	0.565807461738586	0.948212385177612	-0.449411362409592	0	5	0.0450003296136856	0.245170876383781	3.90366291999817	1.00250041484833	0.495147317647934	walking
session1	2018-07-03T05:27:06.000Z	1	0	0	1	1	0	1.22054612636566	5	3	0.146274641156197	1.63015639781952	1.84369027614594	0.424685388803482	1.27677583694458	-0.50491201877594	0	3	0.057992335408926	0.310608744621277	2.98558020591736	0.927057504653931	0.557322859764099	0.946723401546478	7	5	0.095670573413372	0.988129019737244	1.73197436332703	0.442792057991028	0.994046807289124	-0.532695889472961	0	3	0.0496392883360386	0.331418722867966	2.51461315155029	0.632689833641052	0.575689792633057	walking
session1	2018-07-03T05:27:07.000Z	1	0	0	1	1	0	0.963671624660492	7	7	0.0481552369892597	0.974892258644104	2.74351787567139	0.407763957977295	0.987366318702698	-0.391567319631577	0	5	0.0314529277384281	0.183519750833511	2.92394614219666	0.918304920196533	0.428392052650452	0.752445757389069	3	5	0.0452470332384109	0.609611511230469	2.36606097221375	0.463544934988022	0.78077620267868	-0.399935483932495	0	7	0.022721491754055	0.181761011481285	3.42311716079712	0.775056660175323	0.426334381103516	walking
session1	2018-07-03T05:27:08.000Z	1	0	0	1	1	0	0.825484752655029	4	5	0.057779673486948	0.736893534660339	1.78300309181213	0.437432914972305	0.85842502117157	-0.316719502210617	0	3	0.0221579000353813	0.121582850813866	2.60595893859863	0.807799637317657	0.348687320947647	0.664627313613892	4	3	0.0405856855213642	0.48069167137146	2.30809235572815	0.441745668649673	0.693319320678711	-0.317396610975266	0	7	0.0352899767458439	0.134618952870369	4.31705284118652	1.25708472728729	0.366904556751251	walking
session1	2018-07-03T05:27:09.000Z	1	0	0	1	1	0	1.24598252773285	5	3	0.141936808824539	1.68873155117035	1.45385110378265	0.42237377166748	1.29951202869415	-0.558700919151306	0	7	0.0492199026048183	0.359397888183594	2.48500657081604	0.759178042411804	0.59949803352356	0.964818239212036	3	5	0.107732333242893	1.03429758548737	2.05514049530029	0.518230617046356	1.0170042514801	-0.495392650365829	0	5	0.0516898520290852	0.29503607749939	4.08566522598267	0.959111869335175	0.543172240257263	walking
session1	2018-07-03T05:27:10.000Z	1	0	0	1	1	0	0.852426469326019	2	5	0.0477345734834671	0.772455990314484	3.0922646522522	0.477428585290909	0.878894746303558	-0.335905253887177	0	7	0.0297412574291229	0.141383960843086	3.62296605110168	1.06706702709198	0.376010596752167	0.672553539276123	2	5	0.0418229661881924	0.492478340864182	2.53989934921265	0.532461583614349	0.701767981052399	-0.342674434185028	0	7	0.0220498610287905	0.138593658804893	3.76496267318726	0.855090022087097	0.372281700372696	walking
session1	2018-07-03T05:27:11.000Z	1	0	0	1	1	0	1.03729808330536	5	5	0.0937762781977654	1.16601240634918	2.29466509819031	0.486547470092773	1.07982051372528	-0.427627921104431	0	8	0.0598407126963139	0.24031275510788	4.6637806892395	1.17668509483337	0.490217059850693	0.801690518856049	6	3	0.0656202211976051	0.705703020095825	1.73691594600677	0.460021287202835	0.84006130695343	-0.411736637353897	0	5	0.0525723695755005	0.219996526837349	3.19498538970947	1.09820020198822	0.469037860631943	walking
session1	2018-07-03T05:27:12.000Z	1	0	0	1	1	0	0.89760160446167	3	5	0.0597043037414551	0.863004863262177	2.05589747428894	0.428593099117279	0.928980529308319	-0.369925111532211	0	6	0.0459712632000446	0.180977046489716	3.19275951385498	1.12357819080353	0.425413966178894	0.690189301967621	2	3	0.0413642264902592	0.516070902347565	1.44655609130859	0.422987550497055	0.718380749225616	-0.37846839427948	0	6	0.0236652195453644	0.16595695912838	3.05317854881287	0.614589393138885	0.407378166913986	walking
session1	2018-07-03T05:27:13.000Z	1	0	0	1	1	0	0.927784025669098	5	5	0.0573928542435169	0.915880262851715	3.23395752906799	0.445156931877136	0.957016348838806	-0.396335691213608	0	8	0.0439533740282059	0.199277266860008	3.91124057769775	1.14024841785431	0.446404814720154	0.709756016731262	3	3	0.0426085777580738	0.544657707214355	2.56726956367493	0.517356812953949	0.73800927400589	-0.383263409137726	0	7	0.026098370552063	0.171945229172707	3.71946549415588	0.921075880527496	0.414662778377533	walking
session1	2018-07-03T05:27:14.000Z	1	0	0	1	1	0	1.09504580497742	3	5	0.0940945670008659	1.28945636749268	1.95037722587585	0.468920588493347	1.13554227352142	-0.42457303404808	0	7	0.0610880851745605	0.238906770944595	2.18592691421509	0.979207873344421	0.488780915737152	0.87435394525528	8	3	0.0696583762764931	0.831366777420044	2.33507084846497	0.524635314941406	0.911793172359467	-0.420501887798309	0	5	0.0441258959472179	0.219182685017586	2.63430070877075	0.881210267543793	0.468169510364532	walking
session1	2018-07-03T05:27:15.000Z	1	0	0	1	1	0	1.0837869644165	4	4	0.075932539999485	1.24748957157135	2.33212113380432	0.441215872764587	1.11691069602966	-0.434588313102722	0	3	0.0488192774355412	0.235733553767204	2.07408809661865	0.768873631954193	0.485523998737335	0.854320049285889	6	3	0.0565583892166615	0.784158766269684	2.19252896308899	0.421777129173279	0.885527372360229	-0.443114846944809	0	8	0.032548550516367	0.22759735584259	2.62212562561035	0.635612428188324	0.477071642875671	walking
session1	2018-07-03T05:27:16.000Z	1	0	0	1	1	0	0.800339579582214	2	6	0.0316062457859516	0.670885384082794	2.2541811466217	0.398867905139923	0.81907594203949	-0.327127754688263	0	7	0.0198093689978123	0.126029551029205	3.5689218044281	0.91246235370636	0.355006396770477	0.63891214132309	2	6	0.0257063414901495	0.432886719703674	2.41894030570984	0.453148871660233	0.657941281795502	-0.313903272151947	0	7	0.0139935640618205	0.111969098448753	3.85586428642273	0.814094722270966	0.334617853164673	walking
session1	2018-07-03T05:27:17.000Z	1	0	0	1	1	0	0.89813095331192	3	5	0.0656151473522186	0.869629740715027	1.85387253761292	0.442465782165527	0.932539403438568	-0.388757854700089	0	7	0.0387595482170582	0.188341900706291	2.5391092300415	0.924090206623077	0.433983743190765	0.694406867027283	4	7	0.0516220964491367	0.53175812959671	2.07540512084961	0.543735384941101	0.72921746969223	-0.356053531169891	0	5	0.0237038731575012	0.149529874324799	3.10846734046936	0.883028984069824	0.38669091463089	walking
session1	2018-07-03T05:27:18.000Z	1	0	0	1	1	0	1.00901508331299	6	6	0.0796851888298988	1.09460926055908	1.90933966636658	0.423532038927078	1.04623579978943	-0.419327706098557	0	7	0.0316500850021839	0.206219807267189	3.08945322036743	0.815214335918427	0.454114317893982	0.782074570655823	4	4	0.0706292241811752	0.67944473028183	3.05126953125	0.598947942256927	0.824284374713898	-0.403423011302948	0	5	0.048119280487299	0.208944648504257	5.6439905166626	1.20906615257263	0.457104623317719	walking
session1	2018-07-03T05:27:19.000Z	1	0	0	1	1	0	1.061110496521	6	6	0.0798914730548859	1.2026515007019	2.2390923500061	0.459947645664215	1.09665465354919	-0.463162928819656	0	6	0.0579555332660675	0.270157158374786	3.62490248680115	1.07240772247314	0.519766449928284	0.823214888572693	8	4	0.0591443777084351	0.734461069107056	2.2268500328064	0.449109494686127	0.857007026672363	-0.424413681030273	0	4	0.0186523515731096	0.198033183813095	2.25302386283875	0.538342714309692	0.44500920176506	walking
session1	2018-07-03T05:27:20.000Z	1	0	0	1	1	0	1.04511082172394	7	7	0.0896655693650246	1.17833542823792	2.12861371040344	0.435477823019028	1.08551156520844	-0.402229726314545	0	7	0.0516215264797211	0.21134540438652	2.85217595100403	0.967341363430023	0.459723174571991	0.83301705121994	8	7	0.0580171681940556	0.749614000320435	1.9794237613678	0.437416195869446	0.865802526473999	-0.417925953865051	0	7	0.0444938205182552	0.217376187443733	3.6757481098175	1.10682022571564	0.46623620390892	walking
session1	2018-07-03T05:27:21.000Z	1	0	0	1	1	0	0.994276762008667	4	4	0.0587439686059952	1.04498040676117	2.0041606426239	0.405893117189407	1.02224278450012	-0.406835645437241	0	7	0.0427199713885784	0.206526458263397	2.2382595539093	0.874594986438751	0.454451829195023	0.768554925918579	4	5	0.0559032559394836	0.644343972206116	2.77036666870117	0.567444622516632	0.8027104139328	-0.414324641227722	0	8	0.0233802273869514	0.194109931588173	3.47608208656311	0.824386060237885	0.44057908654213	walking
session1	2018-07-03T05:27:22.000Z	1	0	0	1	1	0	0.801682710647583	3	5	0.0587345696985722	0.699080228805542	2.499018907547	0.512095808982849	0.836110174655914	-0.370182275772095	0	7	0.0200535859912634	0.156286358833313	2.27899980545044	0.644150733947754	0.39533069729805	0.586290597915649	2	3	0.0453158132731915	0.387239843606949	4.37725210189819	0.649154365062714	0.622285962104797	-0.351451843976974	0	7	0.0333705581724644	0.155554115772247	5.94574022293091	1.1477028131485	0.394403487443924	walking
session1	2018-07-03T05:27:23.000Z	1	0	0	1	1	0	1.0515159368515	7	7	0.109614886343479	1.21091639995575	3.62501907348633	0.558235228061676	1.10041642189026	-0.431668639183044	0	7	0.0523231737315655	0.236568093299866	3.25739288330078	1.06855666637421	0.486382663249969	0.833652138710022	5	7	0.0922951996326447	0.783579170703888	2.69202661514282	0.587175607681274	0.885200083255768	-0.398910790681839	0	9	0.0329576320946217	0.190769180655479	5.38893032073975	1.03792691230774	0.436771303415298	walking
session1	2018-07-03T05:27:24.000Z	1	0	0	1	1	0	0.88874876499176	8	6	0.0430760346353054	0.831227719783783	2.36965179443359	0.406804740428925	0.911716878414154	-0.390613704919815	0	6	0.028483534231782	0.17992328107357	4.83758592605591	0.949952602386475	0.424173653125763	0.679783582687378	2	4	0.0393165610730648	0.499849498271942	1.96236872673035	0.459566920995712	0.707000374794006	-0.354097813367844	0	5	0.027155926451087	0.151454910635948	5.58309316635132	1.11335730552673	0.389172077178955	walking
session1	2018-07-03T05:27:25.000Z	1	0	0	1	1	0	1.1062718629837	3	5	0.11364933103323	1.33294081687927	2.02212166786194	0.466992437839508	1.15453052520752	-0.479911923408508	0	5	0.0592900104820728	0.287233859300613	2.46827030181885	0.837028026580811	0.535942018032074	0.838846445083618	9	3	0.0781113728880882	0.778650343418121	2.10266137123108	0.552496552467346	0.882411658763885	-0.484533071517944	0	5	0.0336296036839485	0.26705664396286	2.09727072715759	0.536276161670685	0.516775250434875	walking
session1	2018-07-03T05:27:26.000Z	1	0	0	1	1	0	0.982020735740662	7	7	0.0581933557987213	1.02023041248322	2.7555685043335	0.404681861400604	1.01006460189819	-0.412540197372437	0	7	0.0416622832417488	0.210185244679451	3.15713548660278	1.0157333612442	0.45845964550972	0.754686832427979	5	5	0.056793887168169	0.624074220657349	3.31771492958069	0.589383780956268	0.789983689785004	-0.400265872478485	0	7	0.0268312375992537	0.185970798134804	3.25865292549133	0.856386959552765	0.43124333024025	walking
session1	2018-07-03T05:27:27.000Z	1	0	0	1	1	0	1.11954379081726	5	8	0.093280017375946	1.3429274559021	2.26174211502075	0.443477839231491	1.15884745121002	-0.446961104869843	0	7	0.0600054524838924	0.257379442453384	2.6065936088562	0.954467117786407	0.507325768470764	0.876029431819916	6	4	0.0620544217526913	0.826999664306641	2.27090001106262	0.495798528194427	0.909395217895508	-0.467082053422928	0	5	0.0420650728046894	0.25854817032814	2.75316143035889	0.754750907421112	0.508476316928864	walking
session1	2018-07-03T05:27:28.000Z	1	0	0	1	1	0	1.19457137584686	5	5	0.133423537015915	1.55508756637573	1.95045399665833	0.456768363714218	1.24703145027161	-0.542349219322205	0	7	0.046356737613678	0.338645160198212	2.05634713172913	0.627792000770569	0.581932246685028	0.910247206687927	7	7	0.09101203083992	0.915921151638031	2.39446806907654	0.533070087432861	0.957037687301636	-0.520527720451355	0	3	0.0308040976524353	0.300521016120911	1.94182503223419	0.528846859931946	0.548197984695435	walking
session1	2018-07-03T05:27:29.000Z	1	0	0	1	1	0	1.08342885971069	5	5	0.0831412449479103	1.25363349914551	2.7915198802948	0.480461746454239	1.11965775489807	-0.440968126058578	0	6	0.0525439865887165	0.244895130395889	4.35515975952148	1.04308032989502	0.494868814945221	0.846568822860718	5	5	0.0774893760681152	0.79106879234314	2.18150663375854	0.534017562866211	0.889420509338379	-0.429384082555771	0	5	0.0346864350140095	0.217669695615768	6.29702234268188	1.10596036911011	0.46655085682869	walking
session1	2018-07-03T05:27:30.000Z	1	0	0	1	1	0	0.871018528938293	6	8	0.0493190288543701	0.806019306182861	2.01281094551086	0.402741402387619	0.897785782814026	-0.353758007287979	0	6	0.0217419043183327	0.146016955375671	3.25604557991028	0.832261502742767	0.382121652364731	0.683460533618927	4	6	0.042541678994894	0.507958292961121	3.08032369613647	0.595043838024139	0.712711930274963	-0.347571492195129	0	5	0.0325398184359074	0.152044162154198	4.25089931488037	1.16342210769653	0.38992840051651	walking
session1	2018-07-03T05:27:31.000Z	1	0	0	1	1	0	0.947594463825226	3	3	0.0865074023604393	0.980982184410095	2.23245930671692	0.462386518716812	0.99044543504715	-0.394805133342743	0	5	0.0345402434468269	0.18902975320816	2.83855938911438	0.790783882141113	0.434775531291962	0.729322493076324	3	5	0.0610149316489697	0.590485572814941	2.25472640991211	0.483012109994888	0.768430590629578	-0.416399359703064	0	3	0.0292483996599913	0.201466888189316	2.32045435905457	0.571382999420166	0.448850631713867	walking
session1	2018-07-03T05:27:32.000Z	1	0	0	1	1	0	1.04974055290222	7	7	0.0623246878385544	1.16178667545319	3.50361895561218	0.417382270097733	1.07786214351654	-0.420953869819641	0	7	0.0492662638425827	0.224497735500336	4.12476301193237	1.12822139263153	0.47381192445755	0.821248292922974	5	3	0.0467877686023712	0.719364941120148	2.2156777381897	0.460788071155548	0.848153829574585	-0.43755504488945	0	7	0.0275726318359375	0.217924162745476	3.36794209480286	0.689855456352234	0.466823488473892	walking
session1	2018-07-03T05:27:33.000Z	1	0	0	1	1	0	0.895947396755219	4	4	0.042691845446825	0.843705952167511	2.13695645332336	0.375436812639236	0.918534696102142	-0.373818129301071	0	6	0.0316914133727551	0.170163705945015	2.29066872596741	0.848456799983978	0.412509024143219	0.702321767807007	4	6	0.034365076571703	0.526246428489685	2.50420331954956	0.411187469959259	0.725428462028503	-0.348333448171616	0	5	0.0270413607358932	0.147295892238617	5.38577604293823	1.12623798847198	0.383791476488113	walking
session1	2018-07-03T05:27:34.000Z	1	0	0	1	1	0	1.11849689483643	5	5	0.105114318430424	1.35194492340088	1.74741458892822	0.45968222618103	1.16273164749146	-0.50874924659729	0	5	0.0315253511071205	0.289090156555176	1.74891269207001	0.589876592159271	0.537671029567719	0.84293919801712	3	7	0.0788827314972878	0.786273896694183	2.93712306022644	0.600341439247131	0.886720895767212	-0.486614525318146	0	7	0.0414451248943806	0.276581048965454	3.4406795501709	0.872431874275208	0.525909721851349	walking
session1	2018-07-03T05:27:35.000Z	1	0	0	1	1	0	0.75623083114624	2	5	0.0415825583040714	0.611804306507111	2.8220431804657	0.482315599918365	0.782179176807404	-0.313567191362381	0	4	0.0141439409926534	0.1119025349617	2.5643367767334	0.68446958065033	0.334518373012543	0.593436777591705	2	5	0.0379912219941616	0.388638943433762	2.83712601661682	0.55985426902771	0.623409152030945	-0.298090547323227	0	7	0.0233384501188993	0.111262902617455	4.90369606018066	1.20267403125763	0.333560943603516	walking
session1	2018-07-03T05:27:36.000Z	1	0	0	1	1	0	1.19010508060455	3	6	0.106195338070393	1.5182980298996	2.29504156112671	0.453900247812271	1.23219239711761	-0.507053196430206	0	5	0.0504823140799999	0.3055659532547	3.23479509353638	0.868649065494537	0.552780210971832	0.931711137294769	6	4	0.083213210105896	0.947970569133759	1.95174920558929	0.45692902803421	0.973637819290161	-0.465356945991516	0	5	0.0502131022512913	0.264761626720428	3.90745329856873	1.08314347267151	0.514549911022186	walking
session1	2018-07-03T05:27:37.000Z	1	0	0	1	1	0	0.893383026123047	3	5	0.0521201938390732	0.848168730735779	2.73648500442505	0.487747073173523	0.920960783958435	-0.359980404376984	0	6	0.032868105918169	0.161139264702797	2.24944925308228	0.830891788005829	0.401421546936035	0.700149059295654	2	5	0.0451562367379665	0.533558666706085	1.72203183174133	0.493013918399811	0.730450987815857	-0.366521239280701	0	5	0.01993010006845	0.15347070991993	4.19472503662109	0.714582622051239	0.391753375530243	walking
session1	2018-07-03T05:27:38.000Z	1	0	0	1	1	0	0.798385441303253	2	6	0.0290856882929802	0.665341436862946	2.4926769733429	0.3922960460186	0.815684616565704	-0.348596483469009	0	4	0.0232658814638853	0.143854781985283	2.75410032272339	0.782779812812805	0.379281938076019	0.609274625778198	0	6	0.0225173179060221	0.392832070589066	1.98774325847626	0.425851613283157	0.626763164997101	-0.340118825435638	0	7	0.013514406979084	0.128654628992081	3.15501379966736	0.67210841178894	0.358684569597244	walking
session1	2018-07-03T05:27:39.000Z	1	0	0	1	1	0	0.941213011741638	5	7	0.0867990478873253	0.969208896160126	2.37849569320679	0.52335113286972	0.984484076499939	-0.362944900989532	0	7	0.0493261106312275	0.179081991314888	2.31843113899231	0.96833598613739	0.423180788755417	0.735891878604889	6	5	0.071102000772953	0.609795033931732	5.34362316131592	0.753609538078308	0.780893743038177	-0.373962789773941	0	5	0.0421707071363926	0.180332094430923	6.09636402130127	1.31958472728729	0.424655258655548	walking
session1	2018-07-03T05:27:40.000Z	1	0	0	1	1	0	1.04186201095581	7	7	0.0760681852698326	1.15850222110748	2.58094549179077	0.478508472442627	1.07633745670319	-0.420085221529007	0	5	0.0464825928211212	0.221094906330109	2.27559089660645	0.818452179431915	0.470207303762436	0.818709790706635	7	5	0.0662162974476814	0.733853399753571	2.04762959480286	0.4855597615242	0.856652438640594	-0.407865554094315	0	6	0.0387495160102844	0.203553855419159	2.53228545188904	0.853076219558716	0.451169431209564	walking
session1	2018-07-03T05:27:41.000Z	1	0	0	1	1	0	0.955478966236115	5	6	0.0703111663460732	0.980439007282257	3.15899038314819	0.514426827430725	0.990171194076538	-0.431465327739716	0	5	0.019816005602479	0.205185741186142	2.49205851554871	0.54718691110611	0.452974319458008	0.722714483737946	2	6	0.0638371780514717	0.583599984645844	4.71369218826294	0.648772835731506	0.763937175273895	-0.39970788359642	0	7	0.0332153998315334	0.191653177142143	4.64507675170898	1.05170512199402	0.437782108783722	walking
session1	2018-07-03T05:27:42.000Z	1	0	0	1	1	0	0.821852087974548	6	3	0.0598359256982803	0.732883274555206	2.18923544883728	0.460287094116211	0.856086015701294	-0.353776544332504	0	5	0.0285626854747534	0.152578055858612	2.08209848403931	0.740735948085785	0.390612423419952	0.630547285079956	2	4	0.0544124208390713	0.44982585310936	4.03242111206055	0.699938774108887	0.670690596103668	-0.31968954205513	0	7	0.0294561181217432	0.130479291081429	5.13290643692017	1.22968816757202	0.361219167709351	walking
session1	2018-07-03T05:27:43.000Z	1	0	0	1	1	0	1.2130047082901	3	5	0.1128269135952	1.57969439029694	5.01078319549561	0.596619188785553	1.25685894489288	-0.582596182823181	0	5	0.044001042842865	0.381659269332886	2.15968251228333	0.586786150932312	0.617785751819611	0.864209413528442	4	6	0.121388822793961	0.863391101360321	3.92917990684509	0.742021918296814	0.929188430309296	-0.536531507968903	0	6	0.0487269908189774	0.334643930196762	3.24947929382324	0.889224112033844	0.578484177589417	walking
session1	2018-07-03T05:27:44.000Z	1	0	0	1	1	0	0.936181962490082	5	3	0.0760221034288406	0.94941771030426	2.22448420524597	0.523013234138489	0.974380671977997	-0.421157747507095	0	7	0.0517694465816021	0.227072507143021	2.56862354278564	1.00934219360352	0.476521253585815	0.69673889875412	2	3	0.0458056479692459	0.529418468475342	2.97891044616699	0.614720106124878	0.727611482143402	-0.407767593860626	0	5	0.0277628228068352	0.192926749587059	2.05588150024414	0.624311566352844	0.439234286546707	walking
session1	2018-07-03T05:27:45.000Z	1	0	0	1	1	0	0.962310075759888	3	3	0.0794261172413826	1.0022896528244	2.38842439651489	0.48152419924736	1.00114417076111	-0.366722077131271	0	10	0.0450745075941086	0.177756607532501	4.45197582244873	1.19119322299957	0.421611905097961	0.76989358663559	3	3	0.0713918134570122	0.661272048950195	2.60082006454468	0.543365240097046	0.813186347484589	-0.369171380996704	0	8	0.0280973184853792	0.163260921835899	3.50521755218506	0.857206165790558	0.404055595397949	walking
session1	2018-07-03T05:27:46.000Z	1	0	0	1	1	0	1.13701772689819	4	7	0.0579547248780727	1.34844541549683	2.18362426757813	0.364781022071838	1.16122579574585	-0.514433860778809	0	8	0.0229377467185259	0.286662489175797	2.61831593513489	0.534084260463715	0.535408735275269	0.946934342384338	6	6	0.0369251184165478	0.932132661342621	2.44415044784546	0.373246073722839	0.965470194816589	-0.294366419315338	0	3	0.0447903871536255	0.129650339484215	3.15835332870483	1.28683984279633	0.360069900751114	walking
session1	2018-07-03T05:27:47.000Z	1	0	0	1	1	0	0.809969484806061	5	5	0.0412355102598667	0.695636749267578	1.74563670158386	0.351505666971207	0.834048390388489	-0.379442811012268	0	6	0.0115305343642831	0.155046179890633	1.74341940879822	0.466908037662506	0.393759042024612	0.659640252590179	0	5	0.0330018736422062	0.466807097196579	1.81821596622467	0.422331035137177	0.683232843875885	-0.250318169593811	0	7	0.0115878852084279	0.0737835466861725	3.27305102348328	0.861759603023529	0.271631270647049	walking
session1	2018-07-03T05:27:48.000Z	1	0	0	1	1	0	1.09614300727844	3	5	0.0601932667195797	1.25931489467621	2.2240629196167	0.335780084133148	1.12219202518463	-0.639427959918976	0	6	0.0235510915517807	0.431477189064026	3.00309038162231	0.385967463254929	0.656869232654572	0.843332469463348	7	3	0.0494069196283817	0.758640289306641	1.39008939266205	0.338647931814194	0.870999574661255	-0.210288479924202	0	8	0.0260169729590416	0.0691975578665733	3.29786109924316	1.25591349601746	0.26305428147316	walking
session1	2018-07-03T05:27:49.000Z	1	0	0	1	1	0	0.920242309570313	8	8	0.0330685377120972	0.87859171628952	2.14505743980408	0.369501084089279	0.937332212924957	-0.597658693790436	0	4	0.0164285935461521	0.37296736240387	2.56363439559937	0.375750154256821	0.610710561275482	0.666589379310608	0	6	0.0277590695768595	0.470989942550659	1.91595566272736	0.414149016141891	0.686287045478821	-0.128396093845367	0	6	0.0189049113541842	0.0346342772245407	2.57971668243408	1.40345513820648	0.186102867126465	walking
session1	2018-07-03T05:27:50.000Z	1	0	0	1	1	0	1.13316094875336	5	5	0.0829562768340111	1.36369156837463	2.51740884780884	0.45593449473381	1.16777205467224	-0.706811666488647	0	3	0.0396540686488152	0.53765082359314	2.31665229797363	0.515061378479004	0.733246743679047	0.841246426105499	8	5	0.0544230192899704	0.759941458702087	2.75811457633972	0.515974700450897	0.871746242046356	-0.192743733525276	0	4	0.0301554147154093	0.0660993531346321	6.10197782516479	1.74917912483215	0.257097959518433	walking
session1	2018-07-03T05:27:51.000Z	1	0	0	1	1	0	1.11123311519623	3	3	0.05937634781003	1.29184067249298	2.0146279335022	0.33870455622673	1.13659167289734	-0.670645296573639	0	5	0.0251498017460108	0.473908960819244	2.32971811294556	0.418248385190964	0.688410460948944	0.852413952350616	7	3	0.0462640933692455	0.771023094654083	1.61204397678375	0.36765843629837	0.878079235553741	-0.114823535084724	0	7	0.0351293422281742	0.0469086207449436	4.39536762237549	2.02286696434021	0.216583982110023	walking
session1	2018-07-03T05:27:52.000Z	1	0	0	1	1	0	0.923463642597198	4	4	0.0398859605193138	0.891075670719147	2.27322006225586	0.371104538440704	0.943968057632446	-0.569142758846283	0	5	0.0226582214236259	0.345675468444824	2.31853795051575	0.44299978017807	0.587941706180573	0.700416922569275	0	5	0.0243188049644232	0.513929843902588	2.18837761878967	0.363829433917999	0.716889023780823	-0.0311975385993719	0	5	0.0317677706480026	0.0314703360199928	4.8680362701416	2.28351306915283	0.177398800849915	walking
session1	2018-07-03T05:27:53.000Z	1	0	0	1	1	0	0.859845817089081	3	4	0.044467855244875	0.782023847103119	2.11332583427429	0.388066351413727	0.884321093559265	-0.580954253673553	0	3	0.0221586003899574	0.358780056238174	2.50800538063049	0.424719363451004	0.598982512950897	0.60849541425705	2	4	0.0320246405899525	0.40101021528244	3.05715370178223	0.537842452526093	0.633253693580627	-0.097354419529438	0	7	0.0132870869711041	0.022233484312892	2.18431448936462	1.3099285364151	0.149108961224556	walking
session1	2018-07-03T05:27:54.000Z	1	0	0	1	1	0	0.795208215713501	3	7	0.06137315928936	0.691274285316467	1.92831993103027	0.462762743234634	0.831429064273834	-0.500214099884033	0	5	0.0331056416034698	0.281995594501495	2.40465617179871	0.584230899810791	0.531032562255859	0.590027213096619	2	5	0.046134740114212	0.392421424388885	2.98737192153931	0.707029044628143	0.626435518264771	-0.0548390373587608	0	7	0.0144268944859505	0.0168571416288614	4.77213573455811	1.97778761386871	0.129835054278374	walking
session1	2018-07-03T05:27:55.000Z	1	0	0	1	1	0	1.01365566253662	6	6	0.0829685106873512	1.10714733600616	2.83156394958496	0.525776624679565	1.052210688591	-0.604607343673706	0	6	0.0334177799522877	0.397631198167801	3.64262318611145	0.586744070053101	0.630580067634583	0.778739094734192	8	8	0.0622672624886036	0.666211068630219	2.41224431991577	0.570220828056335	0.816217541694641	-0.0891538336873055	0	4	0.0368299260735512	0.0433051399886608	3.77485918998718	2.11554932594299	0.208098873496056	walking
session1	2018-07-03T05:27:56.000Z	1	0	0	1	1	0	1.1588386297226	3	5	0.104032725095749	1.44277882575989	1.55799663066864	0.399125665426254	1.20115733146667	-0.692508459091187	0	5	0.0327665917575359	0.511023879051208	2.32855296134949	0.476321876049042	0.714859366416931	0.87046754360199	5	5	0.0792623460292816	0.833805561065674	1.44488859176636	0.445008248090744	0.913129568099976	-0.242075979709625	0	6	0.0409878790378571	0.0979491397738457	2.62183284759521	1.3169686794281	0.312968283891678	walking
session1	2018-07-03T05:27:57.000Z	1	0	0	1	1	0	1.00928354263306	4	4	0.0671977028250694	1.08316314220428	1.99423480033875	0.395382434129715	1.04075121879578	-0.487997710704803	0	8	0.02342220954597	0.260627150535583	5.88772583007813	0.79085648059845	0.51051652431488	0.762506186962128	5	4	0.0710311383008957	0.649605512619019	2.87213516235352	0.621559321880341	0.80598109960556	-0.345736533403397	0	5	0.0556217730045319	0.172930642962456	2.41793203353882	1.0492262840271	0.415849298238754	walking
session1	2018-07-03T05:27:58.000Z	1	0	0	1	1	0	0.985357284545898	5	5	0.0742834731936455	1.04224073886871	1.71793103218079	0.411488562822342	1.02090191841125	-0.38662651181221	0	6	0.0351796671748161	0.183252528309822	2.60542726516724	0.803453266620636	0.428080052137375	0.764925301074982	6	3	0.0591206550598145	0.641866743564606	1.55587112903595	0.460456103086472	0.801165878772736	-0.43105074763298	0	5	0.0326218232512474	0.217121750116348	3.53373670578003	0.941562235355377	0.465963244438171	walking
session1	2018-07-03T05:27:59.000Z	1	0	0	1	1	0	1.03896570205688	3	4	0.0587353371083736	1.13583564758301	2.16962575912476	0.401357352733612	1.0657559633255	-0.404643297195435	0	5	0.0374678745865822	0.199705347418785	1.64315605163574	0.636270523071289	0.446884036064148	0.78155118227005	4	5	0.0721250921487808	0.680062234401703	2.51027655601501	0.604588508605957	0.824658870697021	-0.464954286813736	0	8	0.0415474884212017	0.256068140268326	3.6684844493866	0.986357748508453	0.50603175163269	walking
session1	2018-07-03T05:28:00.000Z	1	0	0	1	1	0	0.954309940338135	3	3	0.0783655866980553	0.985938489437103	1.91243422031403	0.464408606290817	0.992944359779358	-0.41951197385788	0	7	0.0344172939658165	0.209030911326408	2.68276643753052	0.773041009902954	0.457198977470398	0.681041121482849	3	4	0.0694117844104767	0.530452370643616	2.46973991394043	0.601665556430817	0.728321611881256	-0.471345603466034	0	6	0.0253005716949701	0.246455207467079	3.0361008644104	0.59766286611557	0.496442556381226	walking
session1	2018-07-03T05:28:01.000Z	1	0	0	1	1	0	1.15991318225861	4	4	0.103586196899414	1.44484162330627	2.17320036888123	0.472957879304886	1.20201563835144	-0.481835216283798	0	5	0.058432225137949	0.288260072469711	1.80422103404999	0.677007079124451	0.536898553371429	0.834104776382446	3	5	0.0996594205498695	0.791403710842133	2.83405041694641	0.648377597332001	0.88960874080658	-0.557274162769318	0	7	0.0568989962339401	0.365177541971207	2.62137651443481	0.8398796916008	0.604299187660217	walking
session1	2018-07-03T05:28:02.000Z	1	0	0	1	1	0	0.790512800216675	3	3	0.0668693482875824	0.689104676246643	2.05978798866272	0.520100235939026	0.83012330532074	-0.303422272205353	0	6	0.0232924520969391	0.114425823092461	2.3408682346344	0.83195036649704	0.338268876075745	0.620094239711761	4	3	0.0643355175852776	0.446278929710388	2.50434827804565	0.647060036659241	0.668041110038757	-0.325164973735809	0	8	0.0236121919006109	0.128399968147278	2.72002530097961	0.853766798973083	0.35832941532135	walking
session1	2018-07-03T05:28:03.000Z	1	0	0	1	1	0	1.10681927204132	6	4	0.106019496917725	1.32682704925537	2.47811031341553	0.503402292728424	1.15187978744507	-0.436662554740906	0	8	0.062701441347599	0.250867545604706	3.76026773452759	1.01405048370361	0.500866770744324	0.86782693862915	8	6	0.11067383736372	0.859370708465576	3.9444100856781	0.728517472743988	0.927022516727448	-0.420906037092209	0	3	0.0410698167979717	0.21658892929554	2.7476372718811	0.801450073719025	0.465391159057617	walking
session1	2018-07-03T05:28:04.000Z	1	0	0	1	1	0	1.00852560997009	5	5	0.115830965340137	1.12832164764404	1.80011737346649	0.507975339889526	1.06222486495972	-0.419650048017502	0	5	0.0614733211696148	0.235120549798012	3.25329494476318	1.07565867900848	0.484892308712006	0.762325465679169	7	3	0.0774310082197189	0.65547376871109	1.95244657993317	0.607774019241333	0.809613347053528	-0.45114403963089	0	3	0.0356212519109249	0.237727358937263	2.33746123313904	0.626056373119354	0.487572938203812	walking
session1	2018-07-03T05:28:05.000Z	1	0	0	1	1	0	0.83225005865097	5	8	0.0499412417411804	0.740583658218384	2.69060778617859	0.461367219686508	0.860571682453156	-0.298270225524902	0	7	0.0436986833810806	0.130915850400925	5.92615461349487	1.50929129123688	0.361822962760925	0.644701898097992	3	3	0.0431232191622257	0.457038849592209	2.98620009422302	0.562130391597748	0.67604649066925	-0.361737340688705	0	7	0.0226823706179857	0.152628988027573	4.09000253677368	0.916995346546173	0.390677601099014	walking
session1	2018-07-03T05:28:06.000Z	1	0	0	1	1	0	1.13489806652069	5	5	0.127495095133781	1.41038882732391	1.76395642757416	0.458955883979797	1.18759787082672	-0.435359925031662	0	7	0.0632729753851891	0.250280290842056	3.86403775215149	1.2003812789917	0.500280201435089	0.889332890510559	7	3	0.092817448079586	0.880017518997192	2.91615009307861	0.598295152187347	0.938092470169067	-0.437653183937073	0	5	0.0922401770949364	0.280090868473053	3.55591177940369	1.32550597190857	0.529236137866974	walking
session1	2018-07-03T05:28:07.000Z	1	0	0	1	1	0	1.19868922233582	3	7	0.104949943721294	1.5376079082489	1.84125661849976	0.457088232040405	1.24000322818756	-0.471303015947342	0	3	0.066253624856472	0.285729944705963	2.50621390342712	0.81581437587738	0.534537136554718	0.916029214859009	5	5	0.110317073762417	0.945013821125031	2.11964654922485	0.562108218669891	0.972118198871613	-0.495471268892288	0	8	0.0639295056462288	0.306864112615585	3.80393028259277	1.04944682121277	0.553953170776367	walking
session1	2018-07-03T05:28:08.000Z	1	0	0	1	1	0	1.15118849277496	6	5	0.0979586318135262	1.41927552223206	2.11582493782043	0.474652796983719	1.19133353233337	-0.536698520183563	0	5	0.0385216735303402	0.325026214122772	2.48394823074341	0.586363911628723	0.570110678672791	0.823621809482574	4	5	0.0724745318293571	0.747928559780121	3.12331962585449	0.599963188171387	0.864828646183014	-0.545865952968597	0	5	0.0503656417131424	0.34632071852684	2.81428647041321	0.820562362670898	0.588490188121796	walking
session1	2018-07-03T05:28:09.000Z	1	0	0	1	1	0	1.06596803665161	5	5	0.0949223265051842	1.22741365432739	2.10756707191467	0.462013214826584	1.10788702964783	-0.440943568944931	0	7	0.0550017803907394	0.247232958674431	4.99996185302734	1.17378604412079	0.497225254774094	0.801180124282837	5	5	0.0865116789937019	0.724940657615662	2.70379447937012	0.646978259086609	0.851434469223022	-0.461448073387146	0	6	0.0440682470798492	0.25523978471756	3.32301449775696	0.894092321395874	0.505212604999542	walking
session1	2018-07-03T05:28:10.000Z	1	0	0	1	1	0	1.21026837825775	4	4	0.0908768773078918	1.5519917011261	2.23719525337219	0.424024105072021	1.24578964710236	-0.557575523853302	0	6	0.0370877794921398	0.346494764089584	4.04329299926758	0.823478162288666	0.588638067245483	0.907379388809204	6	4	0.0824981182813644	0.902535259723663	2.00858211517334	0.466810345649719	0.950018584728241	-0.483924061059952	0	5	0.0716449767351151	0.302961736917496	3.61725544929504	1.14910173416138	0.550419628620148	walking
session1	2018-07-03T05:28:11.000Z	1	0	0	1	1	0	0.823465406894684	4	5	0.0575998611748219	0.733391344547272	2.12495613098145	0.464953005313873	0.856382727622986	-0.360338658094406	0	6	0.046856414526701	0.174826070666313	3.84960699081421	1.16818296909332	0.418122082948685	0.610793709754944	2	3	0.0442139953374863	0.415514379739761	1.72073781490326	0.553581833839417	0.644604027271271	-0.340983986854553	0	6	0.0278966575860977	0.143050864338875	2.60148048400879	0.748332738876343	0.378220647573471	walking
session1	2018-07-03T05:28:12.000Z	1	0	0	1	1	0	0.829931259155273	2	3	0.0378826670348644	0.725153148174286	3.52821636199951	0.420322626829147	0.851559221744537	-0.374894112348557	0	7	0.018822917714715	0.158615604043007	2.98724126815796	0.717808723449707	0.39826574921608	0.626482546329498	2	3	0.0330727286636829	0.42423015832901	2.82014298439026	0.564508736133575	0.651329517364502	-0.35107409954071	0	6	0.0198483541607857	0.142307430505753	3.15830898284912	0.8305703997612	0.377236574888229	walking
session1	2018-07-03T05:28:13.000Z	1	0	0	1	1	0	0.901196300983429	3	7	0.0718440338969231	0.881125211715698	2.44294428825378	0.501499116420746	0.938682675361633	-0.392447471618652	0	7	0.0344841815531254	0.187119826674461	2.17251515388489	0.761405050754547	0.43257349729538	0.667762160301208	2	7	0.0690549537539482	0.5121990442276	4.72432518005371	0.767860651016235	0.715680837631226	-0.370460271835327	0	7	0.0464223623275757	0.181806236505508	5.82468843460083	1.29819488525391	0.426387429237366	walking
session1	2018-07-03T05:28:14.000Z	1	0	0	1	1	0	0.814729690551758	4	3	0.0356658436357975	0.698023557662964	2.32408714294434	0.392988175153732	0.835478067398071	-0.287559598684311	0	5	0.0463600195944309	0.127196103334427	2.8422577381134	1.05458128452301	0.356645613908768	0.626475155353546	2	5	0.0299387071281672	0.421212285757065	2.09416174888611	0.49935919046402	0.649008691310883	-0.349888294935226	0	8	0.0283262729644775	0.149615064263344	2.90444254875183	0.848493695259094	0.386801064014435	walking
session1	2018-07-03T05:28:15.000Z	1	0	0	1	1	0	1.10225117206573	6	6	0.0832794085144997	1.29490602016449	1.91518950462341	0.430877059698105	1.13793933391571	-0.459853768348694	0	7	0.0395002216100693	0.249385759234428	3.13792276382446	0.852433323860168	0.499385386705399	0.842835307121277	4	6	0.0749503895640373	0.782323896884918	2.23521137237549	0.519719243049622	0.884490728378296	-0.489201992750168	0	7	0.0248726680874825	0.263196378946304	2.65966606140137	0.630270063877106	0.513026654720306	walking
session1	2018-07-03T05:28:16.000Z	1	0	0	1	1	0	0.801453232765198	5	5	0.0476894862949848	0.688109278678894	1.91295373439789	0.440092265605927	0.829523503780365	-0.325765788555145	0	7	0.0360968075692654	0.14077627658844	2.16976237297058	0.951054692268372	0.375201642513275	0.606946170330048	2	7	0.0378156267106533	0.404686748981476	2.08652591705322	0.522762417793274	0.636149942874908	-0.342791378498077	0	6	0.0261879097670317	0.142646282911301	1.95391404628754	0.750056028366089	0.37768542766571	walking
session1	2018-07-03T05:28:17.000Z	1	0	0	1	1	0	1.19538903236389	3	5	0.0751667618751526	1.50111484527588	2.3357846736908	0.41720449924469	1.22519993782043	-0.531277477741241	0	7	0.0475959628820419	0.327948004007339	4.07232618331909	0.820897698402405	0.572667419910431	0.873797833919525	8	6	0.0680439099669456	0.828844606876373	1.72750961780548	0.433468490839005	0.910409033298492	-0.546659886837006	0	5	0.0473804585635662	0.344322234392166	1.66118729114532	0.613102495670319	0.586789786815643	walking
session1	2018-07-03T05:28:18.000Z	1	0	0	1	1	0	1.07536733150482	3	5	0.0888597145676613	1.24172019958496	2.15014815330505	0.437961280345917	1.11432504653931	-0.476571321487427	0	8	0.0572833754122257	0.282112300395966	2.7670476436615	0.898780643939972	0.531142473220825	0.781833112239838	3	3	0.0594098828732967	0.66829651594162	1.90050828456879	0.456652730703354	0.817494034767151	-0.498705446720123	0	5	0.0443794578313828	0.291311413049698	2.94002842903137	0.702147662639618	0.539732694625854	walking
session1	2018-07-03T05:28:19.000Z	1	0	0	1	1	0	0.780094683170319	3	3	0.0463258773088455	0.653020560741425	2.3708667755127	0.467117369174957	0.808096885681152	-0.322999268770218	0	8	0.0263377819210291	0.129612803459167	3.75490069389343	1.05673217773438	0.360017776489258	0.588121473789215	4	5	0.0468870438635349	0.390898436307907	2.64691066741943	0.569186985492706	0.625218689441681	-0.323516756296158	0	10	0.0290065463632345	0.132509410381317	5.35181570053101	1.18987381458282	0.36401841044426	walking
session1	2018-07-03T05:28:20.000Z	1	0	0	1	1	0	1.09586763381958	8	6	0.122731149196625	1.31874752044678	2.41219687461853	0.540061056613922	1.14836728572845	-0.417680561542511	0	7	0.0565412975847721	0.228736788034439	3.53203582763672	1.04787635803223	0.478264361619949	0.851695418357849	8	4	0.104537151753902	0.82574063539505	2.55127501487732	0.628589391708374	0.908702731132507	-0.455314785242081	0	7	0.059331763535738	0.264270037412643	3.55695676803589	1.04835438728333	0.514072000980377	walking
session1	2018-07-03T05:28:21.000Z	1	0	0	1	1	0	0.996115863323212	3	3	0.0686141923069954	1.05811643600464	2.01530361175537	0.438291698694229	1.02864789962769	-0.4405277967453	0	4	0.0304514151066542	0.223298087716103	2.35145378112793	0.657778918743134	0.472544282674789	0.751795411109924	6	5	0.0600688010454178	0.622862219810486	1.83545029163361	0.506008565425873	0.789216220378876	-0.417972177267075	0	6	0.038807675242424	0.211956143379211	2.16924977302551	0.73860090970993	0.460386961698532	walking
session1	2018-07-03T05:28:22.000Z	1	0	0	1	1	0	1.04913210868835	7	7	0.0792920663952827	1.17679858207703	2.68684887886047	0.43527227640152	1.0848034620285	-0.411065876483917	0	5	0.0360064953565598	0.203541338443756	2.89193797111511	0.832070350646973	0.451155573129654	0.801563739776611	4	6	0.0647404193878174	0.70465499162674	3.59367704391479	0.618545711040497	0.839437305927277	-0.469876199960709	0	7	0.0498107932507992	0.268602043390274	3.81615400314331	1.00159025192261	0.518268287181854	walking
session1	2018-07-03T05:28:23.000Z	1	0	0	1	1	0	1.10791683197021	3	5	0.107672981917858	1.33084607124329	2.05378317832947	0.504389703273773	1.15362298488617	-0.456432640552521	0	7	0.054262924939394	0.26042315363884	1.891277551651	0.77276998758316	0.510316729545593	0.849114537239075	4	6	0.0883745551109314	0.805835008621216	1.9124698638916	0.553752601146698	0.897683143615723	-0.464175820350647	0	6	0.0511754415929317	0.264587610960007	2.82772135734558	0.899952709674835	0.514380812644958	walking
session1	2018-07-03T05:28:24.000Z	1	0	0	1	1	0	1.20792663097382	3	4	0.0736899599432945	1.52982938289642	2.08257699012756	0.385591804981232	1.23686265945435	-0.525993585586548	0	4	0.0338476859033108	0.309163063764572	2.88219404220581	0.66824734210968	0.556024312973022	0.910975635051727	6	8	0.0786227583885193	0.90535432100296	2.65390157699585	0.576958179473877	0.951501071453094	-0.530178725719452	0	5	0.0356482155621052	0.315311849117279	2.70102572441101	0.651619255542755	0.561526358127594	walking
session1	2018-07-03T05:28:25.000Z	1	0	0	1	1	0	0.758472084999084	2	4	0.0374392159283161	0.611221492290497	5.2115592956543	0.556773722171783	0.781806528568268	-0.379227072000504	0	5	0.0148899918422103	0.158107563853264	1.88594329357147	0.511581420898438	0.397627413272858	0.541645407676697	2	7	0.0383339785039425	0.330180317163467	5.40020990371704	0.74922502040863	0.574613213539124	-0.339114278554916	0	7	0.00826576072722673	0.122933618724346	3.5439772605896	0.578989326953888	0.350618898868561	walking
session1	2018-07-03T05:28:26.000Z	1	0	0	1	1	0	0.96466726064682	3	3	0.080071747303009	1.00745189189911	3.52823710441589	0.568569839000702	1.00371897220612	-0.453674554824829	0	8	0.0271979495882988	0.231930658221245	3.071857213974	0.710198938846588	0.481591790914536	0.691969931125641	4	3	0.0790402516722679	0.554700791835785	3.03785443305969	0.626097679138184	0.744782388210297	-0.441033959388733	0	5	0.0274057891219854	0.22082057595253	3.59661674499512	0.727811098098755	0.469915509223938	walking
session1	2018-07-03T05:28:27.000Z	1	0	0	1	1	0	1.18199980258942	4	4	0.165206268429756	1.55572175979614	2.38250350952148	0.605811238288879	1.24728572368622	-0.541975498199463	0	5	0.0470551364123821	0.338910341262817	1.89116394519806	0.575653374195099	0.58216005563736	0.857593178749084	4	8	0.149995431303978	0.879461348056793	2.23881149291992	0.681806623935699	0.937795996665955	-0.541209280490875	0	8	0.0462939701974392	0.337349593639374	3.3096776008606	0.771498322486877	0.580818057060242	walking
session1	2018-07-03T05:28:28.000Z	1	0	0	1	1	0	1.20521938800812	5	3	0.101357214152813	1.54985642433167	3.03959798812866	0.536997258663177	1.24493229389191	-0.499260604381561	0	5	0.0739748105406761	0.320276945829391	1.97264397144318	0.765205919742584	0.565930187702179	0.879445254802704	3	5	0.116128571331501	0.884907007217407	2.17146849632263	0.656560897827148	0.940694987773895	-0.554357945919037	0	8	0.0389161184430122	0.344672203063965	2.86011219024658	0.619485318660736	0.58708792924881	walking
session1	2018-07-03T05:28:29.000Z	1	0	0	1	1	0	1.09692692756653	4	4	0.119190134108067	1.31767129898071	2.74387073516846	0.524154305458069	1.14789867401123	-0.479186415672302	0	7	0.0439778752624989	0.271838307380676	2.4293839931488	0.737591087818146	0.521381139755249	0.766246497631073	3	4	0.112739592790604	0.695363521575928	5.16241121292114	0.875323712825775	0.833884596824646	-0.545777082443237	0	5	0.0547883771359921	0.350469470024109	4.03341722488403	0.998143017292023	0.592004597187042	walking
session1	2018-07-03T05:28:30.000Z	1	0	0	1	1	0	0.831399381160736	5	3	0.0771810337901115	0.765318632125854	2.7791736125946	0.582326769828796	0.874824941158295	-0.354480236768723	0	6	0.0233986079692841	0.148118868470192	2.24215054512024	0.765570938587189	0.384862154722214	0.606212735176086	3	5	0.087638758122921	0.45162707567215	2.74999737739563	0.755900800228119	0.672032058238983	-0.383501291275024	0	7	0.0192702803760767	0.165572717785835	4.58483457565308	0.724790096282959	0.406906276941299	walking
session1	2018-07-03T05:28:31.000Z	1	0	0	1	1	0	0.925318658351898	8	4	0.134080126881599	0.984931409358978	3.30978965759277	0.718984723091125	0.992437124252319	-0.402525067329407	0	8	0.0454033575952053	0.205613613128662	2.54194664955139	0.930504143238068	0.453446358442307	0.669300436973572	4	6	0.1432975679636	0.585528790950775	3.72405433654785	0.889514565467834	0.765198528766632	-0.403876215219498	0	5	0.0319509580731392	0.193788915872574	2.5291633605957	0.835104525089264	0.44021463394165	walking
session1	2018-07-03T05:28:32.000Z	1	0	0	1	1	0	1.01744866371155	5	4	0.0895086005330086	1.12112998962402	2.13683366775513	0.507070243358612	1.05883431434631	-0.444966167211533	0	7	0.0311658475548029	0.227914109826088	2.06714415550232	0.647908568382263	0.477403521537781	0.758676052093506	4	8	0.0920283868908882	0.663936674594879	2.78375625610352	0.681201815605164	0.814823091030121	-0.428427189588547	0	4	0.0476345904171467	0.229279160499573	3.41276812553406	0.96403980255127	0.478831022977829	walking
session1	2018-07-03T05:28:33.000Z	1	0	0	1	1	0	1.17354106903076	3	3	0.128775253891945	1.50082325935364	2.24286317825317	0.547675132751465	1.22508096694946	-0.514581322669983	0	6	0.053250003606081	0.3159139752388	2.55595397949219	0.797924339771271	0.56206226348877	0.882261633872986	5	6	0.11917120218277	0.892789781093597	2.26832985877991	0.632473468780518	0.944875538349152	-0.499859929084778	0	8	0.04402020201087	0.292119383811951	3.01107883453369	0.763286352157593	0.540480673313141	walking
session1	2018-07-03T05:28:34.000Z	1	0	0	1	1	0	1.11070597171783	4	4	0.122935719788074	1.35168552398682	2.27338719367981	0.573094248771667	1.16262006759644	-0.500766098499298	0	7	0.0433510355651379	0.292383700609207	2.38265085220337	0.659531950950623	0.54072517156601	0.823273479938507	4	6	0.122047804296017	0.794945001602173	2.85391545295715	0.793643474578857	0.891596853733063	-0.481182962656021	0	9	0.0341874584555626	0.264356970787048	2.36776304244995	0.693683624267578	0.514156579971313	walking
session1	2018-07-03T05:28:35.000Z	1	0	0	1	1	0	0.861236333847046	3	7	0.104678057134151	0.842219173908234	3.58402681350708	0.684913992881775	0.917725026607513	-0.313105791807175	0	7	0.0412654131650925	0.137650042772293	2.6228175163269	1.11158180236816	0.371012181043625	0.68296867609024	4	5	0.0754447653889656	0.538873136043549	4.26479578018188	0.747336089611053	0.734079778194427	-0.337578803300858	0	5	0.0538921467959881	0.165695875883102	2.97399187088013	1.14210081100464	0.407057583332062	walking
session1	2018-07-03T05:28:36.000Z	1	0	0	1	1	0	0.856281518936157	4	5	0.0757837668061256	0.80597060918808	1.7714170217514	0.492556601762772	0.897758662700653	-0.309382706880569	0	8	0.0415911935269833	0.13564521074295	3.1537868976593	1.14192616939545	0.368300437927246	0.692187964916229	4	9	0.0572653859853745	0.534098982810974	2.54378414154053	0.575400233268738	0.730820775032043	-0.328318476676941	0	4	0.0296181198209524	0.136226415634155	2.67214941978455	0.86499285697937	0.369088619947433	walking
session1	2018-07-03T05:28:37.000Z	1	0	0	1	1	0	0.874288082122803	3	5	0.0847427472472191	0.845732808113098	1.7731693983078	0.501318037509918	0.919637322425842	-0.356685668230057	0	3	0.034331388771534	0.160182803869247	2.18421125411987	0.773634254932404	0.400228440761566	0.687423527240753	2	5	0.0596343837678432	0.529800057411194	2.86359286308289	0.617131233215332	0.727873682975769	-0.361630827188492	0	3	0.0260136667639017	0.155749961733818	1.9806079864502	0.717667043209076	0.394651710987091	walking
session1	2018-07-03T05:28:38.000Z	1	0	0	1	1	0	0.845942735671997	3	7	0.0796094760298729	0.792044401168823	2.24162769317627	0.491528868675232	0.889968752861023	-0.288571357727051	0	9	0.0422130823135376	0.123797960579395	3.42385959625244	1.34758687019348	0.351849347352982	0.692992269992828	3	7	0.0584755800664425	0.536374688148499	2.16693544387817	0.574090480804443	0.732376039028168	-0.327369570732117	0	6	0.0257299784570932	0.131871610879898	3.86968374252319	0.849845767021179	0.363141298294067	walking
session1	2018-07-03T05:28:39.000Z	1	0	0	1	1	0	1.22025787830353	5	7	0.127259820699692	1.61119890213013	2.78437852859497	0.563395917415619	1.26933014392853	-0.50525575876236	0	7	0.0622163079679012	0.315010994672775	6.9649133682251	1.04666411876678	0.561258375644684	0.940316796302795	8	6	0.110955365002155	0.990712821483612	2.79626774787903	0.661047756671906	0.995345592498779	-0.501391410827637	0	5	0.0563347935676575	0.305474817752838	1.81379473209381	0.733069956302643	0.552697777748108	walking
session1	2018-07-03T05:28:40.000Z	1	0	0	1	1	0	1.02133142948151	3	3	0.108371533453465	1.14715480804443	2.08596181869507	0.501728117465973	1.07105314731598	-0.436355292797089	0	5	0.0329938121140003	0.222079902887344	2.24189162254333	0.755160510540009	0.471253544092178	0.771414935588837	3	4	0.0818503126502037	0.673657357692719	2.05365061759949	0.546835958957672	0.82076632976532	-0.45660001039505	0	5	0.0447228588163853	0.251417517662048	2.76393818855286	0.709742724895477	0.501415491104126	walking
session1	2018-07-03T05:28:41.000Z	1	0	0	1	1	0	0.772230982780457	5	5	0.0481832064688206	0.642596483230591	4.51303243637085	0.583830118179321	0.80162113904953	-0.300224959850311	0	7	0.0176729429513216	0.107101038098335	3.30163359642029	0.893205106258392	0.327262938022614	0.594612956047058	1	5	0.0597846768796444	0.410957753658295	5.20474052429199	0.819759249687195	0.641059875488281	-0.337411224842072	0	8	0.0111368102952838	0.124537698924541	2.59274506568909	0.600468575954437	0.352898985147476	walking
session1	2018-07-03T05:28:42.000Z	1	0	0	1	1	0	1.18428647518158	3	6	0.140804946422577	1.53770768642426	2.0807044506073	0.510067105293274	1.24004340171814	-0.451592981815338	0	6	0.0496933050453663	0.251641839742661	3.94974136352539	1.10385680198669	0.501639127731323	0.92346602678299	4	4	0.109327130019665	0.957743763923645	2.85206866264343	0.674400210380554	0.978643834590912	-0.520289063453674	0	7	0.0600221119821072	0.328321903944016	3.83637881278992	1.02824199199677	0.572993814945221	walking
session1	2018-07-03T05:28:43.000Z	1	0	0	1	1	0	1.0411159992218	5	3	0.0758432000875473	1.15673172473907	3.02604055404663	0.516128957271576	1.07551467418671	-0.38734844326973	0	5	0.0609846897423267	0.208584114909172	2.90382242202759	0.963341295719147	0.45671010017395	0.801611840724945	5	3	0.0704033151268959	0.710168540477753	2.78235292434692	0.563836574554443	0.842714965343475	-0.450343787670135	0	8	0.0366347841918468	0.237978979945183	3.24850845336914	0.849442481994629	0.4878309071064	walking
session1	2018-07-03T05:28:44.000Z	1	0	0	1	1	0	0.925988137722015	5	4	0.0705600157380104	0.925191640853882	2.1335654258728	0.469503343105316	0.961868822574615	-0.449943095445633	0	9	0.0312564186751842	0.232454925775528	2.85593700408936	0.743072390556335	0.482135802507401	0.655346512794495	2	6	0.0505274869501591	0.47798553109169	3.27787780761719	0.642662525177002	0.691365003585815	-0.426826447248459	0	5	0.0339274331927299	0.214751169085503	3.72992420196533	0.968713939189911	0.463412523269653	walking
session1	2018-07-03T05:28:45.000Z	1	0	0	1	1	0	1.0273175239563	5	5	0.114016868174076	1.16483700275421	3.19828367233276	0.544085264205933	1.07927620410919	-0.411195188760757	0	5	0.0365847237408161	0.204202845692635	2.30925869941711	0.826099276542664	0.451888084411621	0.807934820652008	3	5	0.109998114407063	0.758356928825378	3.24957966804504	0.695751786231995	0.870836913585663	-0.421052366495132	0	7	0.0260338131338358	0.202277570962906	5.7783727645874	0.83026510477066	0.449752777814865	walking
session1	2018-07-03T05:28:46.000Z	1	0	0	1	1	0	0.969691872596741	8	6	0.0542738847434521	0.992404878139496	2.4856071472168	0.46159428358078	0.996195197105408	-0.437835276126862	0	8	0.0317368023097515	0.222167074680328	3.29760265350342	0.752441823482513	0.471346020698547	0.730292499065399	6	6	0.0519362725317478	0.583185911178589	1.91791415214539	0.46431627869606	0.763666093349457	-0.403016328811646	0	5	0.0256560202687979	0.187051922082901	3.38625049591064	0.754167318344116	0.43249499797821	walking
session1	2018-07-03T05:28:47.000Z	1	0	0	1	1	0	0.884425938129425	3	5	0.0825720205903053	0.861478507518768	2.67286562919617	0.517844021320343	0.928158640861511	-0.390871047973633	0	3	0.0407673008739948	0.19191674888134	4.44869184494019	1.0616147518158	0.438083052635193	0.658006429672241	3	3	0.0629166439175606	0.493372350931168	2.87480330467224	0.624638855457306	0.702404677867889	-0.390329122543335	0	3	0.0248255673795938	0.176189363002777	2.96584820747375	0.647592604160309	0.419749170541763	walking
session1	2018-07-03T05:28:48.000Z	1	0	0	1	1	0	1.02067542076111	4	4	0.0831868201494217	1.12163746356964	3.23175430297852	0.528371870517731	1.05907392501831	-0.439021617174149	0	7	0.0293050482869148	0.220872834324837	3.35620164871216	0.801783502101898	0.469971090555191	0.738335728645325	3	5	0.100383020937443	0.641507506370544	3.82621598243713	0.770179152488708	0.800941646099091	-0.489594101905823	0	7	0.0203696954995394	0.259257346391678	2.65818190574646	0.53606903553009	0.509173214435577	walking
session1	2018-07-03T05:28:49.000Z	1	0	0	1	1	0	0.943342924118042	5	3	0.0882509872317314	0.974616706371307	2.15580224990845	0.473015546798706	0.987226784229279	-0.421088188886642	0	6	0.0412324257194996	0.216898396611214	3.18286442756653	1.01101541519165	0.465723514556885	0.675827860832214	4	5	0.104846328496933	0.557395577430725	2.8340847492218	0.826675891876221	0.746589303016663	-0.422097206115723	0	5	0.0230798181146383	0.20032274723053	3.22653937339783	0.726704478263855	0.447574287652969	walking
session1	2018-07-03T05:28:50.000Z	1	0	0	1	1	0	0.996502816677094	4	4	0.0811241641640663	1.07089734077454	3.07883810997009	0.497159093618393	1.03484165668488	-0.419172704219818	0	6	0.0251220744103193	0.199822947382927	2.11503839492798	0.618115782737732	0.44701561331749	0.749195039272308	4	4	0.0823360905051231	0.640335857868195	2.97729539871216	0.642088055610657	0.800209879875183	-0.456757247447968	0	8	0.0230325739830732	0.230738461017609	3.30590462684631	0.696319878101349	0.480352431535721	walking
session1	2018-07-03T05:28:51.000Z	1	0	0	1	1	0	0.976269960403442	3	3	0.114560775458813	1.06308138370514	2.31175971031189	0.555543482303619	1.03105843067169	-0.433929949998856	0	9	0.0317673198878765	0.21879181265831	2.88367891311646	0.769004046916962	0.467751860618591	0.710302591323853	3	5	0.120921589434147	0.620614469051361	2.50028109550476	0.724347472190857	0.787790894508362	-0.445959120988846	0	6	0.0258286371827126	0.223675057291985	2.11573076248169	0.507089972496033	0.472942978143692	walking
session1	2018-07-03T05:28:52.000Z	1	0	0	1	1	0	0.813493430614471	3	4	0.0601318180561066	0.719498038291931	3.4181387424469	0.589520454406738	0.848232328891754	-0.355374038219452	0	5	0.0217233952134848	0.147145166993141	2.61943006515503	0.76576554775238	0.383595049381256	0.575916767120361	2	6	0.0614848434925079	0.390705674886703	3.2588677406311	0.728281676769257	0.625064551830292	-0.401492983102798	0	5	0.0213027466088533	0.181647285819054	4.72311019897461	0.8083615899086	0.426200985908508	walking
session1	2018-07-03T05:28:53.000Z	1	0	0	1	1	0	0.808082580566406	4	3	0.0869896039366722	0.736507713794708	2.50529193878174	0.578489243984222	0.858200252056122	-0.347960472106934	0	7	0.0264414753764868	0.146460309624672	1.99072301387787	0.673351645469666	0.382701337337494	0.593350887298584	4	4	0.0914544090628624	0.439861476421356	2.88773417472839	0.771219611167908	0.663220524787903	-0.362163096666336	0	6	0.0198162589222193	0.150185748934746	2.35660314559937	0.665962696075439	0.387538075447083	walking
session1	2018-07-03T05:28:54.000Z	1	0	0	1	1	0	0.931282877922058	4	5	0.104449413716793	0.967559218406677	1.82010161876678	0.517633318901062	0.983645856380463	-0.393905192613602	0	9	0.0379773080348969	0.191619455814362	1.96341812610626	0.666319727897644	0.437743604183197	0.694959878921509	4	5	0.0954014956951141	0.574554681777954	2.24616265296936	0.72642308473587	0.757993876934052	-0.39598223567009	0	7	0.0464407913386822	0.201385021209717	3.88714194297791	1.16573762893677	0.448759436607361	walking
session1	2018-07-03T05:28:55.000Z	1	0	0	1	1	0	0.918456792831421	6	4	0.0614780001342297	0.902581810951233	2.30875730514526	0.492485225200653	0.950043082237244	-0.402251005172729	0	4	0.0256985425949097	0.186476439237595	2.62431669235229	0.759458839893341	0.431829184293747	0.673998594284058	4	8	0.0701785236597061	0.521645426750183	3.76146936416626	0.792807459831238	0.72225022315979	-0.399264931678772	0	5	0.0365076176822186	0.194459855556488	6.11804103851318	1.1803742647171	0.440976023674011	walking
session1	2018-07-03T05:28:56.000Z	1	0	0	1	1	0	0.886835694313049	3	4	0.0722487792372704	0.855836153030396	2.68621063232422	0.527211666107178	0.925114154815674	-0.420353323221207	0	6	0.0362237244844437	0.211471706628799	2.81950330734253	0.782196402549744	0.459860533475876	0.618587970733643	2	3	0.0548139475286007	0.435272604227066	3.62576150894165	0.760167241096497	0.659751951694489	-0.426942378282547	0	6	0.0279293805360794	0.209091946482658	2.78959178924561	0.669803440570831	0.457265734672546	walking
session1	2018-07-03T05:28:57.000Z	1	0	0	1	1	0	0.94251424074173	5	3	0.0594013370573521	0.945358216762543	3.1182267665863	0.50083315372467	0.972295343875885	-0.421489983797073	0	10	0.0232456792145967	0.19996964931488	3.54379725456238	0.765326380729675	0.447179675102234	0.702446699142456	3	3	0.073323018848896	0.56382155418396	2.86297059059143	0.620867371559143	0.750880539417267	-0.393451541662216	0	9	0.027878150343895	0.181567132472992	3.45707488059998	0.872918128967285	0.426106959581375	walking
session1	2018-07-03T05:28:58.000Z	1	0	0	1	1	0	1.16985774040222	5	5	0.120714493095875	1.48445332050323	2.67801141738892	0.49657878279686	1.21838140487671	-0.423390209674835	0	7	0.0729094445705414	0.249252393841743	2.47467136383057	1.0254647731781	0.499251842498779	0.905750453472137	8	8	0.091316320002079	0.908047318458557	2.76137113571167	0.580441296100616	0.952915191650391	-0.528738617897034	0	9	0.0495721809566021	0.327153712511063	4.05734872817993	0.833242118358612	0.571973502635956	walking
session1	2018-07-03T05:28:59.000Z	1	0	0	1	1	0	1.18808853626251	3	7	0.0982185304164886	1.50584423542023	2.11753869056702	0.419356405735016	1.22712850570679	-0.381952822208405	0	5	0.0613700933754444	0.204803258180618	1.83964455127716	0.881586194038391	0.452551931142807	0.924004375934601	7	7	0.10168432444334	0.951400816440582	2.74195790290833	0.664087057113647	0.975397765636444	-0.558753490447998	0	6	0.0389947183430195	0.349640399217606	3.43656253814697	0.73368376493454	0.591304004192352	walking
session1	2018-07-03T05:29:00.000Z	1	0	0	1	1	0	1.16060411930084	4	3	0.118190802633762	1.46046483516693	2.60168647766113	0.529046177864075	1.20849692821503	-0.430373102426529	0	7	0.0399341359734535	0.223557829856873	3.34470462799072	0.938193440437317	0.472819030284882	0.874903321266174	7	6	0.127549558877945	0.887903213500977	4.99257516860962	0.821904897689819	0.942286133766174	-0.560258567333221	0	5	0.0365773178637028	0.349003881216049	3.97750926017761	0.821103274822235	0.590765476226807	walking
session1	2018-07-03T05:29:01.000Z	1	0	0	1	1	0	0.920855641365051	7	5	0.0655464380979538	0.910899937152863	2.69716858863831	0.451955705881119	0.954410791397095	-0.273770242929459	0	7	0.0179663356393576	0.0921978205442429	3.11818528175354	0.91176176071167	0.303640931844711	0.736787796020508	4	5	0.0597267858684063	0.600194036960602	4.30566596984863	0.637866675853729	0.774721920490265	-0.416729629039764	0	8	0.0467128269374371	0.218507945537567	7.38876008987427	1.32212996482849	0.467448323965073	walking
session1	2018-07-03T05:29:02.000Z	1	0	0	1	1	0	0.995406627655029	8	8	0.0872237682342529	1.07456922531128	2.11651134490967	0.469866991043091	1.0366142988205	-0.350563585758209	0	5	0.0318939723074436	0.153513118624687	2.63172602653503	0.886107802391052	0.391807496547699	0.78492933511734	8	6	0.0670881196856499	0.680518627166748	2.01319789886475	0.530381321907043	0.824935555458069	-0.449528932571411	0	5	0.0400636084377766	0.240537315607071	3.72110295295715	0.902200937271118	0.490446031093597	walking
session1	2018-07-03T05:29:03.000Z	1	0	0	1	1	0	1.26095175743103	3	5	0.0976979061961174	1.68378901481628	1.64209938049316	0.34182807803154	1.29760897159576	-0.356830239295959	0	4	0.0509809292852879	0.176269546151161	1.55645346641541	0.792006373405457	0.419844657182693	1.02015960216522	7	7	0.111014075577259	1.14729928970337	2.83358287811279	0.521157383918762	1.07112061977386	-0.521142423152924	0	4	0.0923236683011055	0.360220223665237	3.80823874473572	1.04890477657318	0.600183486938477	walking
session1	2018-07-03T05:29:04.000Z	1	0	0	1	1	0	0.941855370998383	5	5	0.0711273327469826	0.955373823642731	2.04493546485901	0.44747132062912	0.977432250976563	-0.366106331348419	0	7	0.0441816300153732	0.176448151469231	3.0272524356842	1.0182511806488	0.420057326555252	0.710509121417999	2	3	0.0476422198116779	0.550559759140015	1.87879526615143	0.497106820344925	0.741997122764587	-0.446334272623062	0	4	0.0303661972284317	0.228365913033485	2.49571633338928	0.649051427841187	0.477876454591751	walking
session1	2018-07-03T05:29:05.000Z	1	0	0	1	1	0	1.17159974575043	3	3	0.130216464400291	1.49765360355377	2.10849022865295	0.496758580207825	1.22378659248352	-0.454778790473938	0	6	0.0868790447711945	0.290227621793747	2.84417963027954	1.11331474781036	0.538727760314941	0.89409863948822	6	6	0.0994321033358574	0.894867420196533	2.08881974220276	0.589694559574127	0.945974349975586	-0.4952053129673	0	5	0.0701357200741768	0.312558680772781	3.07331871986389	0.880087792873383	0.559069454669952	walking
session1	2018-07-03T05:29:06.000Z	1	0	0	1	1	0	1.1584997177124	3	4	0.0874571800231934	1.42608034610748	1.96036529541016	0.408755302429199	1.19418609142303	-0.455033391714096	0	6	0.074475109577179	0.278551608324051	2.75420022010803	1.04839813709259	0.527779877185822	0.890298306941986	8	6	0.0624270923435688	0.852561056613922	1.59162735939026	0.371747732162476	0.923342347145081	-0.504185914993286	0	7	0.0424628965556622	0.294967859983444	2.63874983787537	0.774801909923553	0.54310941696167	walking
session1	2018-07-03T05:29:07.000Z	1	0	0	1	1	0	0.798210382461548	4	6	0.069915272295475	0.704258501529694	2.00887322425842	0.53393292427063	0.839201092720032	-0.344100832939148	0	4	0.0270869117230177	0.144408792257309	2.37062335014343	0.745273232460022	0.380011558532715	0.599511921405792	2	3	0.0452386029064655	0.402843624353409	1.92783176898956	0.608378291130066	0.634699642658234	-0.365296721458435	0	6	0.0245461519807577	0.157005995512009	2.07521486282349	0.715063691139221	0.396239817142487	walking
session1	2018-07-03T05:29:08.000Z	1	0	0	1	1	0	0.869397222995758	4	4	0.0520688407123089	0.805837154388428	2.60718441009521	0.40583062171936	0.897684335708618	-0.306803286075592	0	5	0.0320879630744457	0.124932706356049	4.6168007850647	1.16462171077728	0.353458195924759	0.675947427749634	4	3	0.0435831658542156	0.49874484539032	2.562903881073	0.536431133747101	0.706218719482422	-0.401030391454697	0	6	0.0222232863306999	0.182159692049026	3.09740734100342	0.679410636425018	0.426801711320877	walking
session1	2018-07-03T05:29:09.000Z	1	0	0	1	1	0	0.848241865634918	3	5	0.0509174764156342	0.768394768238068	1.82302021980286	0.412381738424301	0.876581311225891	-0.326403051614761	0	5	0.0267356634140015	0.132205158472061	1.92909967899323	0.729661822319031	0.36360028386116	0.650857090950012	2	5	0.0352614931762218	0.457465976476669	1.64715611934662	0.466884583234787	0.676362335681915	-0.385746508836746	0	5	0.031170129776001	0.178723722696304	2.51673531532288	0.81651508808136	0.422757297754288	walking
session1	2018-07-03T05:29:10.000Z	1	0	0	1	1	0	1.05107975006104	3	3	0.0739470049738884	1.17575824260712	1.68644416332245	0.395185619592667	1.08432388305664	-0.405471831560135	0	8	0.0408498123288155	0.203623160719872	2.02452230453491	0.699996113777161	0.451246231794357	0.814624190330505	3	7	0.0891686975955963	0.74921441078186	2.26684212684631	0.544285774230957	0.865571737289429	-0.400802701711655	0	4	0.0648727044463158	0.222920671105385	3.4227831363678	1.1250319480896	0.47214475274086	walking
session1	2018-07-03T05:29:11.000Z	1	0	0	1	1	0	1.00502753257751	6	6	0.05907142162323	1.06678891181946	2.15052628517151	0.443562209606171	1.03285479545593	-0.434146851301193	0	5	0.0442459546029568	0.230959624052048	2.4645037651062	0.830316603183746	0.480582594871521	0.742708504199982	4	5	0.0429497472941875	0.592847645282745	2.12476992607117	0.469907343387604	0.769966006278992	-0.473584055900574	0	4	0.0194789655506611	0.24298170208931	1.78170585632324	0.475401908159256	0.492931753396988	walking
session1	2018-07-03T05:29:12.000Z	1	0	0	1	1	0	1.01686549186707	3	3	0.0947809144854546	1.12500548362732	1.92561328411102	0.496527999639511	1.06066274642944	-0.400470435619354	0	6	0.0281442459672689	0.187395051121712	2.92849159240723	0.838242828845978	0.432891488075256	0.745960533618927	4	6	0.0985219478607178	0.651038289070129	2.29766798019409	0.651938319206238	0.806869447231293	-0.490169137716293	0	7	0.0482356958091259	0.286572009325027	3.09672999382019	0.923578262329102	0.535324215888977	walking
session1	2018-07-03T05:29:13.000Z	1	0	0	1	1	0	0.939491331577301	4	4	0.0842384323477745	0.963512778282166	2.52688527107239	0.558852851390839	0.981586873531342	-0.391193807125092	0	9	0.0320947654545307	0.183843553066254	2.24931883811951	0.792111456394196	0.428769826889038	0.710309684276581	4	6	0.0866908356547356	0.587763071060181	3.69405508041382	0.738211512565613	0.766657054424286	-0.398084729909897	0	10	0.0348278172314167	0.191906198859215	3.19867038726807	0.909366011619568	0.438070982694626	walking
session1	2018-07-03T05:29:14.000Z	1	0	0	1	1	0	0.996147453784943	3	3	0.0951365754008293	1.08364069461823	1.81016194820404	0.508988797664642	1.04098069667816	-0.45879065990448	0	3	0.0331660322844982	0.242328345775604	1.98384761810303	0.69494503736496	0.492268562316895	0.750137865543365	3	7	0.0629356205463409	0.623124957084656	1.99247562885284	0.546422183513641	0.789382636547089	-0.432746738195419	0	5	0.0322059318423271	0.218187481164932	2.05896258354187	0.732454061508179	0.46710541844368	walking
session1	2018-07-03T05:29:15.000Z	1	0	0	1	1	0	0.993999183177948	3	5	0.0752639546990395	1.06028807163239	2.57857966423035	0.478069990873337	1.02970290184021	-0.398323506116867	0	6	0.0384495295584202	0.19557324051857	3.32829689979553	0.993326365947723	0.442236632108688	0.770338296890259	3	5	0.0658687055110931	0.656655251979828	1.62814927101135	0.495531529188156	0.810342669487	-0.424890220165253	0	5	0.0286746341735125	0.208059430122375	3.13680195808411	0.666679799556732	0.456135332584381	walking
session1	2018-07-03T05:29:16.000Z	1	0	0	1	1	0	1.19794547557831	7	6	0.115080751478672	1.54555130004883	1.82539439201355	0.441438883543015	1.24320209026337	-0.511449992656708	0	6	0.051013994961977	0.310554534196854	2.71854734420776	0.80370819568634	0.557274222373962	0.923136472702026	8	6	0.100124388933182	0.94830048084259	1.69371104240417	0.533680140972137	0.973807215690613	-0.482990950345993	0	5	0.0556416213512421	0.286696225404739	3.03387689590454	0.914873063564301	0.53544020652771	walking
session1	2018-07-03T05:29:17.000Z	1	0	0	1	1	0	1.07432818412781	4	6	0.112265408039093	1.26195561885834	2.12688827514648	0.538176476955414	1.12336802482605	-0.464069932699203	0	5	0.0695616006851196	0.282140076160431	3.0350353717804	1.07659161090851	0.531168580055237	0.81731903553009	6	4	0.099266491830349	0.763306200504303	2.54277443885803	0.685224831104279	0.873673975467682	-0.429048091173172	0	4	0.0337781943380833	0.216509267687798	2.03241372108459	0.574497103691101	0.46530556678772	walking
session1	2018-07-03T05:29:18.000Z	1	0	0	1	1	0	1.00976383686066	4	6	0.108582846820354	1.12386298179626	1.66854536533356	0.481002897024155	1.06012403964996	-0.374214172363281	0	4	0.0590368174016476	0.196711614727974	2.56432223320007	1.0312591791153	0.443521827459335	0.815123319625854	6	4	0.0669501349329948	0.728698253631592	2.00074791908264	0.498800247907639	0.853638231754303	-0.380013197660446	0	4	0.05629488453269	0.198453068733215	2.50759601593018	1.03844857215881	0.445480704307556	walking
session1	2018-07-03T05:29:19.000Z	1	0	0	1	1	0	0.810499668121338	5	3	0.0794344618916512	0.733166873455048	3.01290512084961	0.597160935401917	0.856251657009125	-0.25837117433548	0	10	0.0360164158046246	0.101331405341625	3.60552477836609	1.36116778850555	0.318325936794281	0.669116973876953	3	3	0.0681246817111969	0.513117134571075	3.12031841278076	0.677273809909821	0.71632194519043	-0.316381514072418	0	7	0.019396947696805	0.118718355894089	3.39106631278992	0.791772127151489	0.344555288553238	walking
session1	2018-07-03T05:29:20.000Z	1	0	0	1	1	0	0.848567962646484	6	8	0.0723246708512306	0.789499223232269	2.3751974105835	0.477884232997894	0.888537704944611	-0.316665560007095	0	6	0.0503917224705219	0.148653134703636	2.98282432556152	1.20243620872498	0.385555624961853	0.66215968132019	6	6	0.0627076625823975	0.498654812574387	3.37268495559692	0.685518443584442	0.706154942512512	-0.351627230644226	0	8	0.019322382286191	0.142191186547279	4.02345705032349	0.8265141248703	0.377082467079163	walking
session1	2018-07-03T05:29:21.000Z	1	0	0	1	1	0	0.958033084869385	3	5	0.0881884470582008	1.00248837471008	1.72096145153046	0.458375364542007	1.0012434720993	-0.435857951641083	0	7	0.0282049458473921	0.217048928141594	2.30301809310913	0.645100235939026	0.465885102748871	0.748792052268982	3	5	0.0818960145115852	0.639309704303741	2.85429716110229	0.703488528728485	0.799568474292755	-0.346766471862793	0	8	0.0269611831754446	0.146129712462425	3.22232484817505	0.935307919979095	0.38226917386055	walking
session1	2018-07-03T05:29:22.000Z	1	0	0	1	1	0	1.05615246295929	4	8	0.0714013800024986	1.1840033531189	2.04608821868896	0.409742087125778	1.08811914920807	-0.432968586683273	0	7	0.0486296713352203	0.234146296977997	2.8553466796875	0.938595056533813	0.483886659145355	0.837333917617798	5	4	0.064694918692112	0.763235032558441	2.12609052658081	0.519621431827545	0.8736332654953	-0.385653108358383	0	7	0.0394728481769562	0.186622321605682	3.4081563949585	1.05064296722412	0.431998044252396	walking
session1	2018-07-03T05:29:23.000Z	1	0	0	1	1	0	0.902603626251221	3	5	0.0658746585249901	0.877933442592621	1.75337386131287	0.411471962928772	0.936981022357941	-0.372925072908401	0	7	0.0223255902528763	0.160505697131157	2.95026230812073	0.721127271652222	0.400631636381149	0.706197023391724	4	3	0.0568772591650486	0.553316414356232	1.88755178451538	0.499250680208206	0.743852436542511	-0.357215464115143	0	5	0.0380294919013977	0.164111211895943	5.56156778335571	1.34640204906464	0.405106425285339	walking
session1	2018-07-03T05:29:24.000Z	1	0	0	1	1	0	1.04555058479309	6	6	0.0977839753031731	1.18704831600189	1.79838383197784	0.471597671508789	1.0895174741745	-0.416439175605774	0	6	0.0692652389407158	0.239916205406189	3.73853850364685	1.30228757858276	0.489812403917313	0.795935034751892	10	4	0.0775576755404472	0.707967817783356	2.41559553146362	0.606333315372467	0.841408252716064	-0.436812490224838	0	8	0.0503739304840565	0.239164158701897	4.14917039871216	1.11562395095825	0.48904412984848	walking
session1	2018-07-03T05:29:25.000Z	1	0	0	1	1	0	1.16051399707794	4	4	0.0975517854094505	1.44044232368469	1.58000421524048	0.406416922807693	1.20018434524536	-0.459185749292374	0	3	0.0700689181685448	0.278117775917053	3.0689697265625	1.05510914325714	0.527368724346161	0.882665038108826	5	6	0.085499107837677	0.861176669597626	1.75400030612946	0.522288143634796	0.927996039390564	-0.522526562213898	0	6	0.0292853191494942	0.301147848367691	1.88879954814911	0.545211851596832	0.548769414424896	walking
session1	2018-07-03T05:29:26.000Z	1	0	0	1	1	0	1.02858209609985	7	7	0.0936487838625908	1.14788401126862	2.10102295875549	0.463152974843979	1.07139348983765	-0.398945033550262	0	8	0.0532530844211578	0.210280194878578	3.27712321281433	1.01906764507294	0.458563178777695	0.788850545883179	6	5	0.0794239863753319	0.698532342910767	2.96480321884155	0.673622965812683	0.835782468318939	-0.441097408533096	0	5	0.0463590770959854	0.23907159268856	3.67721700668335	1.01102077960968	0.488949477672577	walking
session1	2018-07-03T05:29:27.000Z	1	0	0	1	1	0	1.17254030704498	5	8	0.0868866369128227	1.45826172828674	2.06176686286926	0.422163307666779	1.20758509635925	-0.457734227180481	0	6	0.0506541728973389	0.258148580789566	3.21196913719177	0.902245998382568	0.50808322429657	0.897517323493958	8	6	0.0724694058299065	0.875107645988464	1.84503030776978	0.417648613452911	0.935471892356873	-0.524856388568878	0	6	0.051595076918602	0.325005501508713	4.93061113357544	1.05237102508545	0.570092558860779	walking
session1	2018-07-03T05:29:28.000Z	1	0	0	1	1	0	1.01077544689178	3	3	0.103091806173325	1.1206351518631	1.74852442741394	0.465219140052795	1.0586005449295	-0.455125838518143	0	7	0.0415866933763027	0.247062802314758	2.68297457695007	0.811073064804077	0.497054129838943	0.721462547779083	4	3	0.0611764453351498	0.579237818717957	1.91625213623047	0.530100226402283	0.761076748371124	-0.499277532100677	0	5	0.0469340719282627	0.294334709644318	2.55873131752014	0.807727813720703	0.542526245117188	walking
session1	2018-07-03T05:29:29.000Z	1	0	0	1	1	0	1.02149868011475	5	7	0.0721419304609299	1.11271572113037	3.17897725105286	0.503048241138458	1.05485343933105	-0.385991752147675	0	7	0.0301618184894323	0.177944958209991	3.01162481307983	0.876950204372406	0.421835213899612	0.786112368106842	7	5	0.0728107392787933	0.687870860099792	2.1149525642395	0.531152188777924	0.829379796981812	-0.463060289621353	0	6	0.033828116953373	0.246899858117104	4.69792604446411	0.897705912590027	0.496890187263489	walking
session1	2018-07-03T05:29:30.000Z	1	0	0	1	1	0	0.903378844261169	3	5	0.0639464184641838	0.877481698989868	2.22633600234985	0.471293926239014	0.936739921569824	-0.392318993806839	0	5	0.0207072105258703	0.173793107271194	2.17137575149536	0.679071545600891	0.416885018348694	0.711891174316406	4	3	0.0752488002181053	0.579027652740479	3.22603893280029	0.696670711040497	0.76093864440918	-0.296997874975204	0	8	0.0379721187055111	0.124660976231098	4.14271593093872	1.34828245639801	0.353073626756668	walking
session1	2018-07-03T05:29:31.000Z	1	0	0	1	1	0	1.1169182062149	5	5	0.12328040599823	1.36585557460785	3.17398166656494	0.549953997135162	1.16869819164276	-0.492532044649124	0	8	0.046329889446497	0.287064462900162	3.54134798049927	0.867785632610321	0.53578394651413	0.92937970161438	3	5	0.102468580007553	0.962116777896881	2.8264787197113	0.578287065029144	0.980875492095947	-0.293687462806702	0	5	0.0316894613206387	0.116674214601517	2.09496521949768	0.929452002048492	0.34157606959343	walking
session1	2018-07-03T05:29:32.000Z	1	0	0	1	1	0	1.01828610897064	6	6	0.0804168432950974	1.11410677433014	3.08336710929871	0.478372782468796	1.05551254749298	-0.463616251945496	0	9	0.0167582537978888	0.231028020381927	2.44366717338562	0.510382831096649	0.48065373301506	0.795346319675446	4	6	0.087866485118866	0.716927886009216	3.97685837745667	0.673416435718536	0.846715927124023	-0.371919095516205	0	10	0.0289866458624601	0.166151031851768	4.4007248878479	1.04916334152222	0.407616287469864	walking
session1	2018-07-03T05:29:33.000Z	1	0	0	1	1	0	0.938710570335388	4	6	0.0817736461758614	0.959680259227753	2.24182820320129	0.550408244132996	0.97963273525238	-0.348155170679092	0	8	0.0214956402778625	0.141847848892212	2.0987012386322	0.714089334011078	0.376626938581467	0.744322896003723	4	4	0.0696243196725845	0.620855927467346	1.94254851341248	0.530146062374115	0.787944138050079	-0.401484996080399	0	5	0.0372774451971054	0.196976542472839	3.72218370437622	1.01717579364777	0.443820387125015	walking
session1	2018-07-03T05:29:34.000Z	1	0	0	1	1	0	1.02266275882721	5	5	0.0553426034748554	1.09896838665009	2.45353841781616	0.428270041942596	1.04831695556641	-0.386227458715439	0	5	0.0441599749028683	0.191565185785294	2.31622648239136	0.805922985076904	0.437681615352631	0.803195774555206	5	5	0.054086297750473	0.697046458721161	1.81070113182068	0.459489434957504	0.834893107414246	-0.421862721443176	0	6	0.0337381511926651	0.210356771945953	2.60024189949036	0.836292743682861	0.458646684885025	walking
session1	2018-07-03T05:29:35.000Z	1	0	0	1	1	0	1.08305764198303	4	6	0.0898150429129601	1.25923633575439	2.77032613754272	0.507283926010132	1.1221569776535	-0.396345525979996	0	7	0.0434348285198212	0.198787271976471	2.13358211517334	0.865884065628052	0.445855677127838	0.822925508022308	3	6	0.0749780982732773	0.74918532371521	2.62992668151855	0.562536239624023	0.865554928779602	-0.525133609771729	0	5	0.0369776077568531	0.311263769865036	3.82984733581543	0.822936534881592	0.557910203933716	walking
session1	2018-07-03T05:29:36.000Z	1	0	0	1	1	0	0.812214255332947	5	5	0.063578374683857	0.720727384090424	2.85205054283142	0.575655460357666	0.848956644535065	-0.318071961402893	0	7	0.0318073891103268	0.131704851984978	2.24915552139282	0.872541308403015	0.362911641597748	0.631135821342468	4	5	0.0683123543858528	0.46391236782074	4.46185970306396	0.811522006988525	0.68111115694046	-0.318874835968018	0	8	0.0244051497429609	0.125110119581223	3.79212784767151	1.0387099981308	0.353709101676941	walking
session1	2018-07-03T05:29:37.000Z	1	0	0	1	1	0	0.897217988967896	4	4	0.0503277778625488	0.853314638137817	2.35679483413696	0.461791187524796	0.923750340938568	-0.396456897258759	0	4	0.0256039369851351	0.181757837533951	3.71579670906067	0.832580506801605	0.426330655813217	0.674263060092926	2	4	0.0526031889021397	0.50512969493866	1.88307523727417	0.536513566970825	0.710724771022797	-0.376710176467896	0	5	0.0255380515009165	0.166427090764046	3.19610691070557	0.881087064743042	0.407954752445221	walking
session1	2018-07-03T05:29:38.000Z	1	0	0	1	1	0	1.10659468173981	3	3	0.123540841042995	1.34315121173859	2.4294319152832	0.505403399467468	1.15894401073456	-0.497800678014755	0	3	0.0736556351184845	0.318515002727509	2.50045871734619	0.924877107143402	0.564371347427368	0.79450935125351	3	5	0.085545040667057	0.71336829662323	2.20736026763916	0.611539840698242	0.844611346721649	-0.527377009391785	0	5	0.0345219783484936	0.311267673969269	2.42989706993103	0.557567417621613	0.557913661003113	walking
session1	2018-07-03T05:29:39.000Z	1	0	0	1	1	0	0.83160787820816	8	4	0.0601988136768341	0.749362409114838	1.99805414676666	0.517554581165314	0.865657210350037	-0.33126112818718	0	7	0.042814027518034	0.150835394859314	2.54454112052917	1.02585732936859	0.388375341892242	0.630790054798126	5	4	0.0561000369489193	0.451752096414566	1.98504590988159	0.586522579193115	0.672125041484833	-0.356622517108917	0	5	0.020411778241396	0.146774932742119	2.0221381187439	0.620193481445313	0.383112162351608	walking
session1	2018-07-03T05:29:40.000Z	1	0	0	1	1	0	1.07165825366974	7	7	0.105771414935589	1.24999165534973	2.2695038318634	0.493984788656235	1.11803030967712	-0.395142018795013	0	6	0.0608813501894474	0.214583337306976	3.10519504547119	1.1606171131134	0.463231414556503	0.841360986232758	5	5	0.0811091288924217	0.785752952098846	3.13328194618225	0.642789781093597	0.886427044868469	-0.464158654212952	0	9	0.0356376059353352	0.249655365943909	2.465975522995	0.666606426239014	0.499655246734619	walking
session1	2018-07-03T05:29:41.000Z	1	0	0	1	1	0	0.99965363740921	7	7	0.0639461278915405	1.06069588661194	1.95052862167358	0.411962687969208	1.02990090847015	-0.34411609172821	0	5	0.0707858949899673	0.186370313167572	2.28261232376099	1.11871349811554	0.43170627951622	0.772226691246033	7	9	0.0556592158973217	0.649767220020294	1.84452068805695	0.521097958087921	0.806081414222717	-0.442253082990646	0	6	0.0301775131374598	0.224558234214783	2.45810961723328	0.70304262638092	0.473875761032104	walking
session1	2018-07-03T05:29:42.000Z	1	0	0	1	1	0	1.09555530548096	5	5	0.115092985332012	1.31073045730591	2.23468542098999	0.510661542415619	1.14487135410309	-0.466411888599396	0	5	0.046157892793417	0.261851638555527	2.49029874801636	0.747293293476105	0.511714398860931	0.841369867324829	5	7	0.0990510955452919	0.802992403507233	5.53793668746948	0.77253133058548	0.896098434925079	-0.459197729825974	0	9	0.0364832654595375	0.245886459946632	4.75740385055542	0.826997935771942	0.495869398117065	walking
session1	2018-07-03T05:29:43.000Z	1	0	0	1	1	0	1.01342499256134	7	7	0.0755056068301201	1.09951555728912	2.25960421562195	0.440481811761856	1.04857790470123	-0.399963229894638	0	5	0.0462864600121975	0.204405590891838	2.55912232398987	0.976145207881927	0.452112376689911	0.802227318286896	7	5	0.0717126354575157	0.712412893772125	3.04702758789063	0.606687247753143	0.844045579433441	-0.396529644727707	0	8	0.0265223383903503	0.182697162032127	4.73643922805786	0.879206597805023	0.427430897951126	walking
session1	2018-07-03T05:29:44.000Z	1	0	0	1	1	0	0.879717409610748	4	6	0.0479328185319901	0.819918155670166	1.94702959060669	0.382649153470993	0.905493319034576	-0.381631046533585	0	8	0.0267186239361763	0.171292126178741	3.67183303833008	0.905858337879181	0.413874536752701	0.683668196201324	4	8	0.0436581075191498	0.509313821792603	2.22019743919373	0.525255680084229	0.713662266731262	-0.339133828878403	0	7	0.0253127980977297	0.139312073588371	2.81800675392151	0.935320436954498	0.37324532866478	walking
session1	2018-07-03T05:29:45.000Z	1	0	0	1	1	0	0.916959822177887	3	3	0.0647820234298706	0.903005838394165	1.78512287139893	0.424974799156189	0.950266182422638	-0.394054532051086	0	6	0.0305326040834188	0.184590220451355	2.22167181968689	0.745397865772247	0.429639637470245	0.71676903963089	4	5	0.0591988079249859	0.570588707923889	1.74164247512817	0.534611165523529	0.755373239517212	-0.346297860145569	0	6	0.0290674120187759	0.147826954722404	2.39234256744385	0.748925507068634	0.384482711553574	walking
session1	2018-07-03T05:29:46.000Z	1	0	0	1	1	0	0.79657119512558	2	6	0.0352874100208282	0.668401539325714	4.78627967834473	0.486876636743546	0.817558288574219	-0.326605230569839	0	4	0.0269082561135292	0.132502883672714	3.55632853507996	1.04526746273041	0.364009469747543	0.62305074930191	2	3	0.026621526107192	0.413749039173126	3.46400833129883	0.509606301784515	0.643233299255371	-0.333471685647964	0	5	0.0114024467766285	0.122149735689163	3.01125121116638	0.625196993350983	0.349499255418777	walking
session1	2018-07-03T05:29:47.000Z	1	0	0	1	1	0	1.07787430286407	7	7	0.0901524648070335	1.24836003780365	1.79304909706116	0.423520743846893	1.1173003911972	-0.391515821218491	0	8	0.0485377721488476	0.199880853295326	2.38630104064941	0.909154295921326	0.447080373764038	0.868891894817352	9	5	0.0748602524399757	0.826838672161102	2.70235228538513	0.524771094322205	0.909306704998016	-0.43345382809639	0	5	0.0351647473871708	0.221640303730965	3.1837637424469	0.933342099189758	0.470786899328232	walking
session1	2018-07-03T05:29:48.000Z	1	0	0	1	1	0	1.09930121898651	3	4	0.0660795941948891	1.27189946174622	1.75237190723419	0.378581792116165	1.12778520584106	-0.388051569461823	0	5	0.0716703310608864	0.219387575984001	2.12918567657471	1.01052463054657	0.468388289213181	0.870135903358459	7	5	0.0579300560057163	0.81274938583374	1.75834631919861	0.452165424823761	0.901526153087616	-0.447622269392014	0	6	0.041038203984499	0.239762350916862	2.65996766090393	0.832490026950836	0.489655345678329	walking
session1	2018-07-03T05:29:49.000Z	1	0	0	1	1	0	0.869027733802795	3	6	0.0531596653163433	0.806242287158966	1.77957022190094	0.426955282688141	0.897909939289093	-0.351957827806473	0	5	0.0293975248932838	0.152095913887024	2.19843912124634	0.795366406440735	0.389994770288467	0.658912599086761	2	4	0.0380649901926517	0.470708250999451	1.92146837711334	0.491361975669861	0.686081826686859	-0.400849521160126	0	7	0.0237061604857445	0.183438286185265	2.68009305000305	0.724614083766937	0.428296953439713	walking
session1	2018-07-03T05:29:50.000Z	1	0	0	1	1	0	0.797311305999756	3	7	0.0584590472280979	0.691826045513153	2.11976170539856	0.454358488321304	0.831760823726654	-0.287259638309479	0	7	0.0243910420686007	0.105933487415314	2.60222220420837	1.03766596317291	0.325474262237549	0.632021307945251	2	3	0.0495080500841141	0.446978569030762	1.7028489112854	0.505487442016602	0.668564558029175	-0.345985919237137	0	6	0.0200079921633005	0.138913929462433	3.13659930229187	0.83933687210083	0.372711598873138	walking
session1	2018-07-03T05:29:51.000Z	1	0	0	1	1	0	1.14861881732941	5	4	0.0906939432024956	1.40639126300812	2.19233274459839	0.4515740275383	1.18591368198395	-0.449295163154602	0	4	0.0358181968331337	0.23625160753727	2.01331186294556	0.728508651256561	0.486057192087173	0.910467743873596	8	7	0.0805253013968468	0.906255662441254	2.10603046417236	0.51355642080307	0.951974630355835	-0.459784656763077	0	5	0.0546689033508301	0.2638840675354	2.66500425338745	0.820207715034485	0.513696491718292	walking
session1	2018-07-03T05:29:52.000Z	1	0	0	1	1	0	0.959050953388214	3	5	0.0849654302000999	1.00134551525116	2.0493860244751	0.507994055747986	1.00067257881165	-0.364118486642838	0	5	0.0447983257472515	0.175588697195053	2.814453125	0.967434227466583	0.419033050537109	0.786804974079132	2	5	0.0552609823644161	0.672112643718719	3.2595226764679	0.573539197444916	0.819824755191803	-0.35812571644783	0	3	0.0264479648321867	0.153644055128098	2.71348834037781	0.880661010742188	0.391974568367004	walking
session1	2018-07-03T05:29:53.000Z	1	0	0	1	1	0	0.882627308368683	3	7	0.0738434121012688	0.849920630455017	2.47846603393555	0.488884836435318	0.921911418437958	-0.251353561878204	0	6	0.0295138657093048	0.0915119200944901	3.15501761436462	1.23612534999847	0.302509367465973	0.739561319351196	4	7	0.0541142039000988	0.598900616168976	2.04060363769531	0.447021573781967	0.773886680603027	-0.366034001111984	0	5	0.0265908893197775	0.159508138895035	3.01608490943909	0.866562783718109	0.399384707212448	walking
session1	2018-07-03T05:29:54.000Z	1	0	0	1	1	0	1.08801341056824	3	4	0.069238543510437	1.25024175643921	1.83833789825439	0.386037737131119	1.11814212799072	-0.392307728528976	0	5	0.0570360422134399	0.208659991621971	2.86135053634644	0.960882186889648	0.456793159246445	0.848004460334778	7	7	0.0512781925499439	0.768338441848755	1.55325663089752	0.38348326086998	0.876549184322357	-0.482911288738251	0	6	0.0417085625231266	0.273243516683578	2.50952672958374	0.71568238735199	0.522727012634277	walking
session1	2018-07-03T05:29:55.000Z	1	0	0	1	1	0	0.89401376247406	2	6	0.0613945536315441	0.858199536800385	3.23337244987488	0.504650354385376	0.926390588283539	-0.370642006397247	0	7	0.0236999969929457	0.160127505660057	2.9142906665802	0.775859653949738	0.400159358978271	0.693383932113647	2	5	0.0480463393032551	0.526905834674835	3.85145115852356	0.549910426139832	0.725882768630981	-0.382975727319717	0	5	0.0255165621638298	0.171166300773621	3.70734286308289	0.892702341079712	0.413722485303879	walking
session1	2018-07-03T05:29:56.000Z	1	0	0	1	1	0	1.1017804145813	5	7	0.111304640769958	1.32077252864838	1.86421477794647	0.452249586582184	1.14924871921539	-0.435613542795181	0	7	0.0550077520310879	0.242566630244255	2.61835336685181	0.955629169940948	0.49251052737236	0.845289051532745	6	5	0.0932564735412598	0.804039835929871	3.38355016708374	0.675801217556	0.896682679653168	-0.463639408349991	0	5	0.0616712979972363	0.274165958166122	4.56005811691284	1.16842198371887	0.523608565330505	walking
session1	2018-07-03T05:29:57.000Z	1	0	0	1	1	0	0.841992795467377	6	4	0.0495159514248371	0.756487429141998	2.03461742401123	0.441415876150131	0.86976283788681	-0.339883893728256	0	4	0.0302975717931986	0.144606754183769	2.41500043869019	0.879839181900024	0.380271941423416	0.637606263160706	2	6	0.0446437336504459	0.449399769306183	2.60606551170349	0.5787593126297	0.670372843742371	-0.371083617210388	0	5	0.0258102808147669	0.16248095035553	3.61386919021606	0.961900651454926	0.403089255094528	walking
session1	2018-07-03T05:29:58.000Z	1	0	0	1	1	0	0.797971665859222	5	4	0.0520419962704182	0.686719059944153	1.94957518577576	0.449829250574112	0.828685164451599	-0.330150693655014	0	4	0.0304839927703142	0.138264089822769	2.40445828437805	0.8874751329422	0.371838808059692	0.596580982208252	2	4	0.0354078970849514	0.389900594949722	2.07892084121704	0.567369639873505	0.62442022562027	-0.369041204452515	0	5	0.0232947822660208	0.158554434776306	3.0308403968811	0.705334544181824	0.398188948631287	walking
session1	2018-07-03T05:29:59.000Z	1	0	0	1	1	0	1.05738699436188	3	7	0.0794078260660172	1.19429898262024	2.31913304328918	0.439131796360016	1.09283983707428	-0.417931824922562	0	8	0.0432530641555786	0.216189980506897	3.0190634727478	0.915241777896881	0.464962333440781	0.805998742580414	5	5	0.0802849009633064	0.726707756519318	2.38602662086487	0.539017260074615	0.852471530437469	-0.467036545276642	0	7	0.0346645452082157	0.251401126384735	3.60798835754395	0.848623156547546	0.501399159431458	walking
session1	2018-07-03T05:30:00.000Z	1	0	0	1	1	0	1.02595293521881	6	6	0.0875434502959251	1.13662111759186	2.01194167137146	0.506187260150909	1.06612432003021	-0.410970419645309	0	7	0.0361260436475277	0.203577741980553	2.12492251396179	0.791735351085663	0.451195895671844	0.794795632362366	4	8	0.0677305832505226	0.696721255779266	2.51954674720764	0.539820373058319	0.83469831943512	-0.441096216440201	0	9	0.0434960573911667	0.236322060227394	2.89339923858643	0.937716543674469	0.48612967133522	walking
session1	2018-07-03T05:30:01.000Z	1	0	0	1	1	0	0.931726098060608	4	6	0.0617833435535431	0.927425444126129	3.07030701637268	0.483060568571091	0.963029325008392	-0.380229651927948	0	5	0.0313570015132427	0.174677312374115	2.20015954971313	0.75224506855011	0.41794416308403	0.712717413902283	4	5	0.0515499711036682	0.557454228401184	2.91264152526855	0.573506355285645	0.74662858247757	-0.406010270118713	0	8	0.0317184142768383	0.195294052362442	2.41072106361389	0.773474991321564	0.441920876502991	walking
session1	2018-07-03T05:30:02.000Z	1	0	0	1	1	0	0.962583363056183	3	4	0.0491948239505291	0.973794162273407	2.40778756141663	0.42402046918869	0.986810088157654	-0.404246687889099	0	6	0.0214584041386843	0.184015408158302	3.15951418876648	0.673972070217133	0.428970158100128	0.714803218841553	3	3	0.0463104136288166	0.555401623249054	1.87966287136078	0.429809629917145	0.745252728462219	-0.462665438652039	0	5	0.0211642775684595	0.234376981854439	3.68106651306152	0.73612368106842	0.484124958515167	walking
session1	2018-07-03T05:30:03.000Z	1	0	0	1	1	0	1.08282876014709	5	5	0.117482252418995	1.28530085086823	3.26567482948303	0.589486420154572	1.13371109962463	-0.449243813753128	0	7	0.0450318418443203	0.245050624012947	2.26365566253662	0.809167861938477	0.495025873184204	0.825988233089447	4	5	0.122809737920761	0.800153970718384	3.0186927318573	0.633188605308533	0.894513249397278	-0.442434906959534	0	8	0.0461955852806568	0.24009644985199	2.94493293762207	0.883838772773743	0.489996373653412	walking
session1	2018-07-03T05:30:04.000Z	1	0	0	1	1	0	1.01307153701782	5	5	0.136868044734001	1.1577068567276	3.70793390274048	0.717109858989716	1.07596790790558	-0.445687860250473	0	9	0.022253006696701	0.220000609755516	2.69516396522522	0.564783871173859	0.469042211771011	0.756023585796356	4	3	0.154149487614632	0.719555377960205	3.22894287109375	0.859323501586914	0.848266124725342	-0.425504952669144	0	9	0.0386421643197536	0.218150943517685	2.61812138557434	0.874906957149506	0.467066317796707	walking
session1	2018-07-03T05:30:05.000Z	1	0	0	1	1	0	0.880735337734222	5	4	0.100894026458263	0.872553050518036	1.6704078912735	0.495810300111771	0.934105455875397	-0.372165590524673	0	7	0.0446690060198307	0.181389510631561	2.75621128082275	0.984703242778778	0.425898462533951	0.665028393268585	5	3	0.086805559694767	0.525596082210541	2.49697875976563	0.725710690021515	0.724980056285858	-0.373160243034363	0	9	0.0274155139923096	0.165567457675934	3.19770979881287	0.832390069961548	0.406899809837341	walking
session1	2018-07-03T05:30:06.000Z	1	0	0	1	1	0	0.877859055995941	5	4	0.0599765665829182	0.828214347362518	3.78809976577759	0.582338929176331	0.910062849521637	-0.378984153270721	0	5	0.0298430845141411	0.172278359532356	2.35174012184143	0.772266626358032	0.41506427526474	0.653611660003662	5	4	0.0573463588953018	0.482260584831238	3.91956281661987	0.70835953950882	0.694449841976166	-0.392195820808411	0	7	0.0206851866096258	0.173675283789635	2.82039093971252	0.767991960048676	0.416743665933609	walking
session1	2018-07-03T05:30:07.000Z	1	0	0	1	1	0	0.80152440071106	4	3	0.0501514934003353	0.690586805343628	2.05016493797302	0.45065113902092	0.831015527248383	-0.351694822311401	0	6	0.0238717403262854	0.146606117486954	2.02584981918335	0.742087841033936	0.382891774177551	0.590424776077271	2	7	0.0498273707926273	0.396435737609863	2.24709367752075	0.608046054840088	0.629631459712982	-0.358616292476654	0	10	0.0197283569723368	0.147544875741005	2.31199717521667	0.664337158203125	0.384115695953369	walking
session1	2018-07-03T05:30:08.000Z	1	0	0	1	1	0	1.19393873214722	4	4	0.0888561680912971	1.51079142093658	2.63635277748108	0.440464347600937	1.22914254665375	-0.475979000329971	0	5	0.0376445017755032	0.262694746255875	2.29029393196106	0.718000054359436	0.51253753900528	0.881821811199188	6	6	0.0819829404354095	0.856313228607178	2.01157808303833	0.473683744668961	0.925371944904327	-0.588386595249176	0	6	0.0474839992821217	0.39178329706192	3.38050103187561	0.821609497070313	0.625925958156586	walking
session1	2018-07-03T05:30:09.000Z	1	0	0	1	1	0	0.823719203472137	4	3	0.0526866316795349	0.729092419147491	2.13638854026794	0.453195989131927	0.853869080543518	-0.379290610551834	0	6	0.017383236438036	0.160549253225327	2.07322311401367	0.519319951534271	0.400685966014862	0.618644118309021	4	3	0.0528034865856171	0.43341189622879	2.85260725021362	0.632049322128296	0.658340275287628	-0.341785788536072	0	10	0.0190767664462328	0.135131180286407	5.19544506072998	0.848906993865967	0.367601931095123	walking
session1	2018-07-03T05:30:10.000Z	1	0	0	1	1	0	1.17830336093903	4	4	0.10564136505127	1.48981487751007	2.35743260383606	0.496047019958496	1.22057974338531	-0.590185046195984	0	4	0.0349879190325737	0.381906807422638	2.27150654792786	0.542475998401642	0.617986083030701	0.821312308311462	3	4	0.0952114760875702	0.765956878662109	5.09100580215454	0.765468120574951	0.875189602375031	-0.553723633289337	0	7	0.0368140824139118	0.341951280832291	2.24386429786682	0.572657346725464	0.584766030311584	walking
session1	2018-07-03T05:30:11.000Z	1	0	0	1	1	0	0.804706513881683	3	3	0.0625207349658012	0.707572400569916	2.8896050453186	0.550113081932068	0.841173231601715	-0.314189255237579	0	5	0.0279152896255255	0.125513598322868	1.93502366542816	0.78827577829361	0.354278981685638	0.606602072715759	4	5	0.0702004507184029	0.435358464717865	4.74647855758667	0.84017288684845	0.659816980361938	-0.351064264774323	0	6	0.0244315788149834	0.146700456738472	4.17084884643555	0.981442928314209	0.38301494717598	walking
session1	2018-07-03T05:30:12.000Z	1	0	0	1	1	0	0.965830087661743	4	4	0.0828902274370193	1.01240229606628	2.668781042099	0.52797931432724	1.00618207454681	-0.429284781217575	0	6	0.0194285493344069	0.202936843037605	2.34913301467896	0.527985692024231	0.450485110282898	0.713267207145691	4	6	0.0857954919338226	0.591113567352295	4.53899908065796	0.811232507228851	0.768839120864868	-0.438885509967804	0	6	0.0268035102635622	0.218351826071739	3.5345470905304	0.835231900215149	0.467281311750412	walking
session1	2018-07-03T05:30:13.000Z	1	0	0	1	1	0	0.851909339427948	5	3	0.0509631037712097	0.77467405796051	1.98166966438293	0.439935714006424	0.880155682563782	-0.365839779376984	0	6	0.0222668927162886	0.155214905738831	2.15130710601807	0.623509645462036	0.393973231315613	0.632681727409363	2	7	0.047227393835783	0.445624500513077	1.90124297142029	0.52294921875	0.667551100254059	-0.396495968103409	0	3	0.0173182766884565	0.173834547400475	2.76890587806702	0.640722215175629	0.416934698820114	walking
session1	2018-07-03T05:30:14.000Z	1	0	0	1	1	0	0.956714451313019	4	4	0.0594880171120167	0.972410917282104	2.68331623077393	0.483342528343201	0.986108958721161	-0.41908586025238	0	7	0.0272593647241592	0.201801910996437	2.79000306129456	0.767251193523407	0.449223667383194	0.705210208892822	3	4	0.0649484694004059	0.559672117233276	3.06277823448181	0.621338784694672	0.748112380504608	-0.440078616142273	0	5	0.0179871991276741	0.210936963558197	2.12611413002014	0.544616758823395	0.459278732538223	walking
session1	2018-07-03T05:30:15.000Z	1	0	0	1	1	0	0.881222486495972	4	3	0.0622791089117527	0.836341023445129	2.05060052871704	0.461579233407974	0.914516806602478	-0.377923309803009	0	8	0.0244179163128138	0.166267260909081	2.82280397415161	0.820088803768158	0.407758831977844	0.631910562515259	4	4	0.0719492211937904	0.468382149934769	2.10229778289795	0.612633049488068	0.684384524822235	-0.429598152637482	0	5	0.0178509522229433	0.201691538095474	3.27961134910583	0.685264766216278	0.449100822210312	walking
session1	2018-07-03T05:30:16.000Z	1	0	0	1	1	0	1.02089822292328	4	4	0.0728005096316338	1.11212182044983	3.23989963531494	0.522865474224091	1.05457186698914	-0.452366262674332	0	5	0.0331619493663311	0.236470624804497	2.92747521400452	0.782941341400146	0.486282467842102	0.751618027687073	4	8	0.0668033957481384	0.629061043262482	2.03066396713257	0.479997307062149	0.793133676052094	-0.472941279411316	0	8	0.0238712932914495	0.246589943766594	4.90257453918457	0.704969763755798	0.496578246355057	walking
session1	2018-07-03T05:30:17.000Z	1	0	0	1	1	0	1.07718241214752	3	5	0.0970805063843727	1.25351881980896	2.17888832092285	0.474227041006088	1.11960649490356	-0.45453280210495	0	6	0.0360118821263313	0.241171479225159	3.10312581062317	0.794354379177094	0.49109211564064	0.797772467136383	3	7	0.122309498488903	0.753857970237732	2.63683295249939	0.748489916324615	0.868249952793121	-0.468368381261826	0	8	0.0407506488263607	0.258489578962326	3.05626082420349	0.900276243686676	0.508418679237366	walking
session1	2018-07-03T05:30:18.000Z	1	0	0	1	1	0	1.00061249732971	4	4	0.0723597183823586	1.07069087028503	3.41845154762268	0.550542116165161	1.03474187850952	-0.48244696855545	0	5	0.0436245910823345	0.274634718894958	2.95326972007751	0.878996193408966	0.524056017398834	0.682978510856628	2	7	0.0649595707654953	0.528820931911469	4.01379203796387	0.62636536359787	0.727200746536255	-0.498376399278641	0	5	0.0196416843682528	0.26723513007164	2.89954996109009	0.568121790885925	0.51694792509079	walking
session1	2018-07-03T05:30:19.000Z	1	0	0	1	1	0	0.974075019359589	3	3	0.0857673063874245	1.03115820884705	3.80616021156311	0.618124842643738	1.01545965671539	-0.448075145483017	0	9	0.0330593101680279	0.23250837624073	2.11209559440613	0.641700685024261	0.482191234827042	0.713488340377808	3	5	0.0807280912995338	0.586564362049103	2.20101284980774	0.61361175775528	0.765874922275543	-0.430059164762497	0	8	0.0282651633024216	0.212085425853729	4.48526096343994	0.813679039478302	0.460527330636978	walking
session1	2018-07-03T05:30:20.000Z	1	0	0	1	1	0	1.03553807735443	4	4	0.0785873904824257	1.14778292179108	3.6329038143158	0.525315701961517	1.07134628295898	-0.480433344841003	0	7	0.0181734077632427	0.248262673616409	2.09513092041016	0.44690528512001	0.498259633779526	0.740362226963043	4	8	0.0864402130246162	0.631118714809418	2.50483131408691	0.682212889194489	0.794429779052734	-0.485954403877258	0	7	0.0335936136543751	0.26840153336525	3.29011130332947	0.801492750644684	0.518074810504913	walking
session1	2018-07-03T05:30:21.000Z	1	0	0	1	1	0	0.909564614295959	5	3	0.0723174288868904	0.8967325091362	2.77048349380493	0.561192274093628	0.946959614753723	-0.395762145519257	0	6	0.0258243661373854	0.18141907453537	2.29262351989746	0.746165215969086	0.425933182239532	0.671568393707275	3	5	0.0721305683255196	0.520249545574188	2.11936044692993	0.59998083114624	0.721283257007599	-0.415175348520279	0	4	0.0236388575285673	0.195063933730125	4.08896589279175	0.719123959541321	0.441660434007645	walking
session1	2018-07-03T05:30:22.000Z	1	0	0	1	1	0	1.0720077753067	4	4	0.0733593106269836	1.21962547302246	2.90960669517517	0.505212247371674	1.10436654090881	-0.497939556837082	0	9	0.0362738482654095	0.282766789197922	3.10554718971252	0.733936488628387	0.531758189201355	0.768680214881897	3	6	0.0761301070451736	0.663954019546509	2.91202402114868	0.562265276908875	0.814833760261536	-0.498737037181854	0	7	0.0251730885356665	0.272904753684998	2.31808829307556	0.541129767894745	0.522402882575989	walking
session1	2018-07-03T05:30:23.000Z	1	0	0	1	1	0	0.812595903873444	4	3	0.0506934113800526	0.70897763967514	2.750812292099	0.506336390972137	0.842008113861084	-0.368760526180267	0	8	0.0207144040614367	0.155870154500008	3.33894348144531	0.77550595998764	0.394803941249847	0.589557588100433	2	5	0.0494076050817966	0.395009458065033	2.18743824958801	0.610523283481598	0.628497779369354	-0.369753062725067	0	5	0.0222714934498072	0.158097997307777	2.51486611366272	0.647040843963623	0.397615402936935	walking
session1	2018-07-03T05:30:24.000Z	1	0	0	1	1	0	1.18212115764618	4	4	0.0952725484967232	1.48887181282043	2.61853289604187	0.457640796899796	1.22019338607788	-0.560851991176605	0	7	0.0495449863374233	0.362118184566498	2.46462559700012	0.726290941238403	0.601762592792511	0.83323335647583	6	6	0.0951012447476387	0.785575330257416	2.1905620098114	0.525664508342743	0.886326849460602	-0.549972236156464	0	8	0.0403218977153301	0.341178387403488	2.63343048095703	0.67970609664917	0.584104776382446	walking
session1	2018-07-03T05:30:25.000Z	1	0	0	1	1	0	0.912849187850952	3	3	0.0684250891208649	0.898981928825378	2.5022132396698	0.496353179216385	0.94814658164978	-0.419803708791733	0	8	0.0289186667650938	0.203997060656548	2.95596075057983	0.831494390964508	0.451660335063934	0.648226499557495	4	7	0.0736973732709885	0.490947037935257	3.21544289588928	0.732229232788086	0.700676143169403	-0.426431357860565	0	6	0.0231188330799341	0.204037800431252	2.35145139694214	0.568157553672791	0.451705425977707	walking
session1	2018-07-03T05:30:26.000Z	1	0	0	1	1	0	0.825010478496552	2	4	0.0509006567299366	0.729506850242615	5.31553936004639	0.57938426733017	0.854111731052399	-0.381581902503967	0	8	0.0211821626871824	0.165939673781395	2.42472100257874	0.665809452533722	0.407356947660446	0.582095980644226	2	4	0.0448893457651138	0.381929516792297	4.04457187652588	0.697192013263702	0.618004441261292	-0.397904276847839	0	5	0.0242812316864729	0.181637763977051	2.96253275871277	0.767365872859955	0.426189810037613	walking
session1	2018-07-03T05:30:27.000Z	1	0	0	1	1	0	0.915956497192383	6	5	0.0690527930855751	0.905267119407654	2.22615265846252	0.479488849639893	0.951455235481262	-0.431850045919418	0	7	0.0290816184133291	0.214412868022919	2.2520968914032	0.681624829769135	0.463047385215759	0.653877317905426	4	6	0.0742819532752037	0.498866319656372	3.34260654449463	0.724931001663208	0.706304669380188	-0.407323271036148	0	5	0.0271621625870466	0.191987946629524	3.97605991363525	0.918327629566193	0.438164293766022	walking
session1	2018-07-03T05:30:28.000Z	1	0	0	1	1	0	1.13625705242157	3	7	0.0764723941683769	1.36449372768402	2.45413446426392	0.46401572227478	1.16811549663544	-0.539539515972137	0	7	0.0166165698319674	0.307054758071899	3.13144183158875	0.492788225412369	0.554125189781189	0.820021152496338	3	5	0.0977650359272957	0.766289055347443	2.12837290763855	0.62387228012085	0.875379383563995	-0.514239370822906	0	6	0.0278206169605255	0.291149944067001	2.89007115364075	0.69831907749176	0.539583146572113	walking
session1	2018-07-03T05:30:29.000Z	1	0	0	1	1	0	0.993815004825592	4	4	0.052347507327795	1.03792190551758	3.91240906715393	0.502718865871429	1.01878452301025	-0.484635084867477	0	6	0.0220950003713369	0.25608241558075	2.69709300994873	0.518742442131042	0.506045877933502	0.681210160255432	2	6	0.0491701029241085	0.511250555515289	5.13948535919189	0.682641088962555	0.715017855167389	-0.499960124492645	0	4	0.021488094702363	0.27058869600296	1.99638056755066	0.504422664642334	0.52018141746521	walking
session1	2018-07-03T05:30:30.000Z	1	0	0	1	1	0	0.99616152048111	3	3	0.0829854384064674	1.07200384140015	2.32776069641113	0.462794780731201	1.03537619113922	-0.439916968345642	0	8	0.0235411804169416	0.216126456856728	2.60663461685181	0.693991243839264	0.464894026517868	0.722373247146606	3	5	0.0945720747113228	0.61261248588562	2.73229002952576	0.654437601566315	0.782695651054382	-0.458717495203018	0	5	0.0342118255794048	0.243264973163605	3.55302166938782	0.913780927658081	0.493218988180161	walking
session1	2018-07-03T05:30:31.000Z	1	0	0	1	1	0	0.880391836166382	4	4	0.0602508075535297	0.83293092250824	2.69653797149658	0.47677156329155	0.912650465965271	-0.375825524330139	0	5	0.0256773587316275	0.165895119309425	2.17653965950012	0.743098437786102	0.407302260398865	0.648781359195709	4	8	0.0496063269674778	0.468539327383041	2.59380102157593	0.557917594909668	0.684499323368073	-0.41673669219017	0	6	0.0258614048361778	0.198496416211128	2.26834011077881	0.679840326309204	0.445529371500015	walking
session1	2018-07-03T05:30:32.000Z	1	0	0	1	1	0	1.13713490962982	3	3	0.106779165565968	1.39558374881744	3.4109034538269	0.56399267911911	1.18134832382202	-0.478710860013962	0	8	0.0493844412267208	0.276573210954666	2.08990097045898	0.732724368572235	0.525902271270752	0.843808114528656	3	5	0.104748941957951	0.812571108341217	2.99875473976135	0.693261206150055	0.901427268981934	-0.506691992282867	0	8	0.0517737679183483	0.30643954873085	2.24175620079041	0.75620025396347	0.553569793701172	walking
session1	2018-07-03T05:30:33.000Z	1	0	0	1	1	0	1.05259370803833	4	4	0.0637786164879799	1.16918098926544	1.83008027076721	0.399491041898727	1.08128678798676	-0.479621380567551	0	7	0.0311371106654406	0.259928345680237	2.72703742980957	0.606672465801239	0.509831666946411	0.742798566818237	2	4	0.0558091290295124	0.605326592922211	3.04959416389465	0.532211482524872	0.778027355670929	-0.527998685836792	0	7	0.0261911749839783	0.303926199674606	2.70169019699097	0.620709598064423	0.551295042037964	walking
session1	2018-07-03T05:30:34.000Z	1	0	0	1	1	0	1.01998698711395	3	3	0.0931650027632713	1.12981200218201	2.07135486602783	0.495817840099335	1.06292617321014	-0.438121885061264	0	7	0.0456600300967693	0.235784441232681	1.97319066524506	0.735631227493286	0.485576391220093	0.763299107551575	4	3	0.0833742693066597	0.662664711475372	2.05436849594116	0.553190290927887	0.814042210578918	-0.446633785963058	0	8	0.0332094840705395	0.231362894177437	2.69332718849182	0.741809129714966	0.481001973152161	walking
session1	2018-07-03T05:30:35.000Z	1	0	0	1	1	0	0.933410167694092	4	6	0.0647691860795021	0.933433175086975	2.43810272216797	0.525638937950134	0.966143429279327	-0.432119905948639	0	6	0.0407200083136559	0.225818887352943	3.33247828483582	0.841891050338745	0.475204050540924	0.682416141033173	4	6	0.0648567751049995	0.527954280376434	1.99427235126495	0.5951287150383	0.726604640483856	-0.397902369499207	0	4	0.0222225785255432	0.17966003715992	2.23820424079895	0.618962347507477	0.423863232135773	walking
session1	2018-07-03T05:30:36.000Z	1	0	0	1	1	0	0.997994244098663	3	3	0.0946535170078278	1.08685970306396	3.26036643981934	0.549883902072906	1.04252564907074	-0.419965982437134	0	6	0.0440158881247044	0.218626722693443	2.00466227531433	0.728808999061584	0.467575371265411	0.743152022361755	3	5	0.0895619317889214	0.638254225254059	2.20112442970276	0.661757290363312	0.798908174037933	-0.450565993785858	0	4	0.0280928965657949	0.229978904128075	3.75486469268799	0.711368441581726	0.479561150074005	walking
session1	2018-07-03T05:30:37.000Z	1	0	0	1	1	0	0.784183323383331	2	4	0.0460262708365917	0.659128665924072	2.31233954429626	0.483826994895935	0.811867415904999	-0.319316953420639	0	5	0.0283270310610533	0.12915726006031	2.70634651184082	0.922445178031921	0.359384566545486	0.589267015457153	2	6	0.0406520217657089	0.386261641979218	2.40024900436401	0.573019742965698	0.621499538421631	-0.346989989280701	0	7	0.0242789294570684	0.143709823489189	2.79722428321838	0.87467360496521	0.379090785980225	walking
session1	2018-07-03T05:30:38.000Z	1	0	0	1	1	0	1.04534411430359	5	5	0.0916260406374931	1.18070483207703	2.54335856437683	0.504756808280945	1.08660244941711	-0.407243281602859	0	6	0.0474601872265339	0.211408868432045	2.61181378364563	0.942652463912964	0.459792196750641	0.785704016685486	6	4	0.0866698324680328	0.700533807277679	2.79668807983398	0.639670193195343	0.83697897195816	-0.475680857896805	0	5	0.0442604720592499	0.268762350082397	3.12240982055664	0.909559547901154	0.518422961235046	walking
session1	2018-07-03T05:30:39.000Z	1	0	0	1	1	0	1.15904891490936	4	6	0.110674776136875	1.44964253902435	3.08553099632263	0.517398655414581	1.20401096343994	-0.450743764638901	0	3	0.0361882112920284	0.237910628318787	1.89018487930298	0.593258619308472	0.487760841846466	0.87059760093689	6	6	0.103227488696575	0.857038557529449	2.21624493598938	0.544273257255554	0.925763785839081	-0.558373510837555	0	8	0.0446999967098236	0.354692965745926	3.40451502799988	0.796944379806519	0.595561027526855	walking
session1	2018-07-03T05:30:40.000Z	1	0	0	1	1	0	1.13193488121033	3	3	0.116834253072739	1.39343762397766	3.05408811569214	0.575306296348572	1.18043959140778	-0.486233949661255	0	5	0.0375033132731915	0.272426635026932	2.68141508102417	0.739336609840393	0.521945059299469	0.826356947422028	3	5	0.110201515257359	0.788659334182739	2.09895253181458	0.630343198776245	0.888064920902252	-0.543797552585602	0	8	0.0381624810397625	0.33235177397728	3.25702214241028	0.669260442256927	0.576499581336975	walking
session1	2018-07-03T05:30:41.000Z	1	0	0	1	1	0	1.14267551898956	4	4	0.112361818552017	1.41357457637787	3.38986206054688	0.521194517612457	1.18893837928772	-0.446181058883667	0	7	0.0321626700460911	0.229953721165657	2.12943506240845	0.691704511642456	0.479534894227982	0.841488122940063	3	4	0.124677158892155	0.827792525291443	4.35571718215942	0.767865061759949	0.909831047058105	-0.548364222049713	0	5	0.0574218221008778	0.355828255414963	3.46716833114624	0.933457732200623	0.596513390541077	walking
session1	2018-07-03T05:30:42.000Z	1	0	0	1	1	0	0.812362194061279	4	3	0.0607173107564449	0.718220829963684	2.72090244293213	0.518817722797394	0.847479104995728	-0.332683175802231	0	7	0.0215208306908607	0.131338074803352	2.69937610626221	0.794520556926727	0.362405955791473	0.591752290725708	4	4	0.0599878430366516	0.407759100198746	2.75264048576355	0.698966801166534	0.638560175895691	-0.39009827375412	0	6	0.028069855645299	0.17912369966507	3.44177675247192	0.867094814777374	0.423230081796646	walking
session1	2018-07-03T05:30:43.000Z	1	0	0	1	1	0	1.10533475875854	6	8	0.0912928953766823	1.30940616130829	2.34124374389648	0.500891864299774	1.1442928314209	-0.47120475769043	0	6	0.0462330132722855	0.266417622566223	3.11602973937988	0.850773334503174	0.516156613826752	0.824472606182098	8	6	0.0760909616947174	0.752802491188049	2.18370914459229	0.543784081935883	0.867641925811768	-0.493627190589905	0	6	0.048456434160471	0.290186047554016	2.82570290565491	0.886156499385834	0.538689196109772	walking
session1	2018-07-03T05:30:44.000Z	1	0	0	1	1	0	0.873758018016815	5	5	0.0584646314382553	0.819579064846039	1.84796106815338	0.431329756975174	0.905306041240692	-0.341050326824188	0	4	0.0433933176100254	0.157972916960716	2.62958192825317	1.07794809341431	0.397458076477051	0.652369856834412	0	5	0.051599308848381	0.475121855735779	1.42474257946014	0.459798961877823	0.689290821552277	-0.407164931297302	0	5	0.0215637385845184	0.186484396457672	3.94978499412537	0.743255317211151	0.431838393211365	walking
session1	2018-07-03T05:30:45.000Z	1	0	0	1	1	0	0.830965280532837	3	6	0.0444416739046574	0.733167469501495	2.44566965103149	0.429760873317719	0.856252014636993	-0.339243501424789	0	5	0.0331557616591454	0.146915659308434	2.88394856452942	0.999266088008881	0.383295774459839	0.617702424526215	1	5	0.0386764593422413	0.418685764074326	2.31880164146423	0.510393738746643	0.647059321403503	-0.374434381723404	0	7	0.0285051167011261	0.167566075921059	4.24316310882568	0.999112904071808	0.409348368644714	walking
session1	2018-07-03T05:30:46.000Z	1	0	0	1	1	0	1.08902776241302	3	5	0.0931671634316444	1.27542161941528	1.79248690605164	0.445161312818527	1.12934565544128	-0.417323380708694	0	8	0.0462037771940231	0.218514487147331	2.5223560333252	0.870685458183289	0.467455327510834	0.833446264266968	7	5	0.0746329873800278	0.766280233860016	2.06584525108337	0.53968220949173	0.875374317169189	-0.477541655302048	0	7	0.0651884004473686	0.290626883506775	4.55418157577515	1.19879078865051	0.53909820318222	walking
session1	2018-07-03T05:30:47.000Z	1	0	0	1	1	0	0.990415036678314	5	5	0.0610362589359283	1.0395165681839	2.07839703559875	0.424352437257767	1.01956689357758	-0.361144840717316	0	7	0.0387808345258236	0.167655259370804	1.87832295894623	0.731943249702454	0.409457266330719	0.763790369033813	4	5	0.0617128051817417	0.642619788646698	2.54230570793152	0.59328705072403	0.801635682582855	-0.438013106584549	0	8	0.0389438010752201	0.229241564869881	5.31381130218506	1.06376910209656	0.478791773319244	walking
session1	2018-07-03T05:30:48.000Z	1	0	0	1	1	0	1.07825350761414	3	3	0.0979502499103546	1.25666284561157	2.18206667900085	0.459326863288879	1.12100970745087	-0.503369927406311	0	3	0.0425432734191418	0.294222712516785	2.45634198188782	0.739825665950775	0.542423009872437	0.758116602897644	5	4	0.0553527176380157	0.627879500389099	1.77382695674896	0.499684870243073	0.792388498783112	-0.537701368331909	0	5	0.0473310053348541	0.334560573101044	2.47199010848999	0.70306521654129	0.578412115573883	walking
session1	2018-07-03T05:30:49.000Z	1	0	0	1	1	0	0.908462703227997	7	7	0.0473596006631851	0.870769739151001	2.85995936393738	0.435421586036682	0.933150410652161	-0.363973259925842	0	7	0.0318032428622246	0.163007646799088	2.4319634437561	0.835343420505524	0.403742045164108	0.68411111831665	5	3	0.0482623688876629	0.514339625835419	1.93110811710358	0.463709861040115	0.717174768447876	-0.408015012741089	0	5	0.0280688386410475	0.193422362208366	4.47894811630249	0.978694498538971	0.439798086881638	walking
session1	2018-07-03T05:30:50.000Z	1	0	0	1	1	0	0.983529210090637	8	8	0.0711472257971764	1.03563106060028	2.2251238822937	0.471981018781662	1.01765954494476	-0.41991114616394	0	8	0.0433594435453415	0.217950478196144	3.2326340675354	0.976266443729401	0.466851651668549	0.725033700466156	4	4	0.0539632774889469	0.577478647232056	1.80653154850006	0.52205502986908	0.759920179843903	-0.455748051404953	0	6	0.0338495746254921	0.240201890468597	3.49289178848267	0.879282653331757	0.490103960037231	walking
session1	2018-07-03T05:30:51.000Z	1	0	0	1	1	0	0.960807979106903	3	5	0.0557965748012066	0.97671639919281	2.20026898384094	0.406299948692322	0.988289654254913	-0.392280280590057	0	4	0.0422378890216351	0.19443216919899	2.81840252876282	0.932150840759277	0.440944641828537	0.718457400798798	3	5	0.047486063092947	0.56176769733429	1.77252221107483	0.472907513380051	0.749511659145355	-0.439250856637955	0	6	0.0287242811173201	0.220516636967659	2.29623961448669	0.62367844581604	0.469591975212097	walking
session1	2018-07-03T05:30:52.000Z	1	0	0	1	1	0	1.09628438949585	4	4	0.0709568038582802	1.26995754241943	1.9640645980835	0.409638285636902	1.12692391872406	-0.465275257825851	0	6	0.0554223507642746	0.269686579704285	2.64591717720032	0.835707247257233	0.51931357383728	0.819015681743622	6	6	0.0610395260155201	0.729384541511536	1.64285147190094	0.419963002204895	0.854040145874023	-0.495756298303604	0	7	0.0261585582047701	0.270886480808258	2.14605641365051	0.555747270584106	0.520467579364777	walking
session1	2018-07-03T05:30:53.000Z	1	0	0	1	1	0	0.812443375587463	3	7	0.0483299233019352	0.706461250782013	2.61199021339417	0.470488160848618	0.84051251411438	-0.341624110937119	0	8	0.034616407006979	0.149938821792603	2.95593595504761	0.998000860214233	0.387219339609146	0.600189864635468	0	3	0.0395794399082661	0.398224323987961	1.93964910507202	0.493958353996277	0.631050169467926	-0.370452761650085	0	7	0.0219405498355627	0.158298164606094	2.51563096046448	0.721085250377655	0.397867023944855	walking
session1	2018-07-03T05:30:54.000Z	1	0	0	1	1	0	1.20783317089081	5	7	0.0715262442827225	1.52752590179443	2.4122302532196	0.390455275774002	1.2359311580658	-0.451786637306213	0	5	0.0798780396580696	0.280794113874435	2.57733774185181	1.02747285366058	0.529900074005127	0.939233958721161	11	7	0.0616474561393261	0.941341876983643	1.79116189479828	0.410377383232117	0.970227718353271	-0.512886703014374	0	8	0.0441011637449265	0.305389851331711	4.68166494369507	0.995941817760468	0.552620887756348	walking
session1	2018-07-03T05:30:55.000Z	1	0	0	1	1	0	1.05354928970337	5	5	0.0949522256851196	1.20112001895905	2.16537523269653	0.439450532197952	1.09595620632172	-0.493796318769455	0	5	0.0498666651546955	0.291706800460815	2.5627703666687	0.747363448143005	0.540098905563354	0.769208669662476	2	6	0.0684405416250229	0.657385051250458	6.54963874816895	0.732509434223175	0.810792863368988	-0.461713820695877	0	5	0.0404674746096134	0.252028346061707	3.18647170066833	0.855812907218933	0.502024233341217	walking
session1	2018-07-03T05:30:56.000Z	1	0	0	1	1	0	0.800368905067444	3	3	0.0441893227398396	0.683011949062347	2.21993064880371	0.446941286325455	0.826445341110229	-0.328545659780502	0	7	0.0272457990795374	0.13409823179245	2.30689930915833	0.865268051624298	0.366194248199463	0.598734259605408	3	5	0.040964163839817	0.397808343172073	2.17089200019836	0.54294228553772	0.630720496177673	-0.364911764860153	0	6	0.0186926145106554	0.151105523109436	3.15994191169739	0.750568509101868	0.38872292637825	walking
session1	2018-07-03T05:30:57.000Z	1	0	0	1	1	0	1.19923782348633	4	6	0.0831354930996895	1.5179808139801	2.14193034172058	0.422719448804855	1.2320636510849	-0.530951321125031	0	4	0.0453244745731354	0.325420767068863	4.07442665100098	0.831386804580688	0.570456624031067	0.88768744468689	6	10	0.0925448313355446	0.876832127571106	2.18320226669312	0.581626355648041	0.936393141746521	-0.521755039691925	0	6	0.0453121513128281	0.315728068351746	4.49177932739258	0.979652106761932	0.561896860599518	walking
session1	2018-07-03T05:30:58.000Z	1	0	0	1	1	0	0.99639618396759	3	3	0.0837090387940407	1.07316565513611	2.07858037948608	0.423221528530121	1.03593707084656	-0.439715653657913	0	3	0.0405100770294666	0.232239499688148	2.20935416221619	0.749414443969727	0.481912344694138	0.726289212703705	5	5	0.0599502064287663	0.585048317909241	1.91505253314972	0.471914917230606	0.764884531497955	-0.477839291095734	0	3	0.0286952778697014	0.255877792835236	2.36552739143372	0.656637609004974	0.505843639373779	walking
session1	2018-07-03T05:30:59.000Z	1	0	0	1	1	0	0.781115293502808	3	6	0.0339776463806629	0.642759799957275	2.52271509170532	0.42995411157608	0.801723003387451	-0.318225175142288	0	5	0.0192782673984766	0.119774378836155	2.35323166847229	0.741623520851135	0.346084356307983	0.581949830055237	1	6	0.0397482477128506	0.376823991537094	4.32324266433716	0.70355361700058	0.613859891891479	-0.357150375843048	0	5	0.0193803086876869	0.146161511540413	5.63336658477783	0.863041400909424	0.382310748100281	walking
session1	2018-07-03T05:31:00.000Z	1	0	0	1	1	0	1.17001497745514	3	7	0.110930562019348	1.47542810440063	1.96490979194641	0.460010886192322	1.21467196941376	-0.462423294782639	0	7	0.0598896481096745	0.271329402923584	2.61814999580383	0.86324155330658	0.520892918109894	0.889624238014221	7	3	0.0803522691130638	0.868569254875183	2.38512349128723	0.520859360694885	0.931970655918121	-0.530966520309448	0	7	0.0558378212153912	0.335529744625092	2.30803823471069	0.775376260280609	0.579249322414398	walking
session1	2018-07-03T05:31:01.000Z	1	0	0	1	1	0	0.876760184764862	8	3	0.033525574952364	0.800893306732178	2.13761329650879	0.37674868106842	0.894926428794861	-0.361742317676544	0	5	0.0255729202181101	0.155407443642616	1.89091897010803	0.6890589594841	0.394217520952225	0.661176204681396	0	7	0.0380691364407539	0.473700344562531	1.50607562065125	0.425961554050446	0.688258945941925	-0.381448864936829	0	8	0.0273772533982992	0.171785414218903	3.09992647171021	0.91548627614975	0.414470046758652	walking
session1	2018-07-03T05:31:02.000Z	1	0	0	1	1	0	0.812425136566162	2	4	0.0389847494661808	0.697460114955902	3.07584190368652	0.481337994337082	0.835140764713287	-0.368768602609634	0	9	0.018117893487215	0.153383433818817	2.44769787788391	0.616371750831604	0.391641974449158	0.579596340656281	2	4	0.030922194942832	0.365617215633392	3.68882060050964	0.566953897476196	0.604662895202637	-0.397843956947327	0	7	0.0210203919559717	0.178459361195564	3.17513537406921	0.76148933172226	0.422444492578506	walking
session1	2018-07-03T05:31:03.000Z	1	0	0	1	1	0	0.99480813741684	5	5	0.0778494402766228	1.06437838077545	2.70028305053711	0.495478540658951	1.03168714046478	-0.410863697528839	0	7	0.03525011241436	0.202649116516113	2.26344108581543	0.79229599237442	0.450165659189224	0.751975119113922	6	3	0.0666781738400459	0.629477620124817	2.48144340515137	0.56660920381546	0.793396234512329	-0.450420528650284	0	9	0.0305970143526793	0.232251778244972	3.37665915489197	0.739372909069061	0.481925070285797	walking
session1	2018-07-03T05:31:04.000Z	1	0	0	1	1	0	0.949229896068573	6	6	0.0581387616693974	0.956850945949554	2.66563200950623	0.461739480495453	0.978187561035156	-0.388747036457062	0	7	0.0177545454353094	0.168168559670448	2.15712094306946	0.575182259082794	0.410083591938019	0.728957056999207	4	4	0.0520465672016144	0.581342995166779	2.36777067184448	0.538219213485718	0.762458503246307	-0.424347579479218	0	6	0.0284046530723572	0.207339286804199	3.64804840087891	0.848993301391602	0.455345243215561	walking
session1	2018-07-03T05:31:05.000Z	1	0	0	1	1	0	1.10963773727417	3	3	0.13395793735981	1.35989534854889	2.27982544898987	0.501220285892487	1.16614556312561	-0.463157683610916	0	5	0.031429897993803	0.244687765836716	1.72083175182343	0.535845398902893	0.494659245014191	0.837495565414429	3	3	0.101100862026215	0.798455417156219	2.23415732383728	0.557924449443817	0.893563330173492	-0.519054651260376	0	5	0.0493066161870956	0.316752076148987	2.41706371307373	0.716473937034607	0.562807321548462	walking
session1	2018-07-03T05:31:06.000Z	1	0	0	1	1	0	1.05054545402527	5	7	0.0656458958983421	1.16666615009308	2.65648603439331	0.451322674751282	1.08012318611145	-0.434995502233505	0	7	0.0511264838278294	0.238302528858185	2.73623943328857	0.954478621482849	0.488162398338318	0.801780223846436	3	5	0.0652060881257057	0.705449461936951	3.0414571762085	0.555000782012939	0.839910387992859	-0.443816483020782	0	7	0.0270220041275024	0.222914159297943	2.47195720672607	0.695314943790436	0.472137868404388	walking
session1	2018-07-03T05:31:07.000Z	1	0	0	1	1	0	1.09280478954315	7	7	0.118519373238087	1.30800104141235	2.11777949333191	0.499717622995377	1.14367878437042	-0.416740596294403	0	7	0.075362391769886	0.246020585298538	2.43767523765564	1.10593044757843	0.496004611253738	0.847016215324402	8	5	0.102444447577	0.815782904624939	4.03988313674927	0.753071308135986	0.903207004070282	-0.460379362106323	0	9	0.0356753058731556	0.24619747698307	4.05341768264771	0.894839823246002	0.496182918548584	walking
session1	2018-07-03T05:31:08.000Z	1	0	0	1	1	0	0.839129567146301	6	4	0.0550907738506794	0.757025539875031	2.23764419555664	0.479444712400436	0.87007212638855	-0.333577513694763	0	6	0.0289551243185997	0.139070838689804	2.42239046096802	0.787097334861755	0.372922033071518	0.649967133998871	2	7	0.0461975485086441	0.466806918382645	2.87396001815796	0.585374712944031	0.683232724666595	-0.36226898431778	0	8	0.020738622173667	0.151147857308388	2.55499172210693	0.755140125751495	0.388777375221252	walking
session1	2018-07-03T05:31:09.000Z	1	0	0	1	1	0	1.09259879589081	6	6	0.0712182074785233	1.26214182376862	2.90255069732666	0.453670024871826	1.12345087528229	-0.429950535297394	0	8	0.0329935066401958	0.21653126180172	3.72943472862244	0.860482335090637	0.465329200029373	0.841276884078979	3	6	0.0706215500831604	0.775543391704559	2.68534660339355	0.541304588317871	0.880649387836456	-0.491742044687271	0	7	0.0294343456625938	0.270067244768143	5.5425181388855	0.860358059406281	0.519679963588715	walking
session1	2018-07-03T05:31:10.000Z	1	0	0	1	1	0	1.04485702514648	7	7	0.0849703028798103	1.17329776287079	1.66062092781067	0.417296320199966	1.08318865299225	-0.42263075709343	0	7	0.0600225776433945	0.236238494515419	2.86440443992615	0.992695927619934	0.486043721437454	0.801662504673004	8	7	0.0722870901226997	0.712058007717133	2.84745001792908	0.608128070831299	0.843835294246674	-0.428404688835144	0	5	0.0431986786425114	0.225001290440559	2.87909412384033	0.9421067237854	0.474343001842499	walking
session1	2018-07-03T05:31:11.000Z	1	0	0	1	1	0	0.860778033733368	6	6	0.0479356832802296	0.786957085132599	2.2221155166626	0.41219088435173	0.887106001377106	-0.346196353435516	0	6	0.0368308462202549	0.155209541320801	3.09893441200256	1.01561379432678	0.393966436386108	0.653091192245483	2	7	0.0407184474170208	0.465617775917053	2.16203451156616	0.510789573192596	0.682361900806427	-0.381036251783371	0	4	0.0218137074261904	0.166129842400551	3.43826460838318	0.802214503288269	0.407590299844742	walking
session1	2018-07-03T05:31:12.000Z	1	0	0	1	1	0	0.870423674583435	3	5	0.0429785512387753	0.798896610736847	2.04804444313049	0.414659947156906	0.893810153007507	-0.351505130529404	0	6	0.0263145416975021	0.148817807435989	2.24247694015503	0.766757071018219	0.385769098997116	0.656798541545868	2	7	0.0411373004317284	0.470876157283783	2.12810206413269	0.506061136722565	0.686204195022583	-0.408220529556274	0	6	0.0130820237100124	0.179202705621719	2.90968155860901	0.554295420646667	0.423323392868042	walking
session1	2018-07-03T05:31:13.000Z	1	0	0	1	1	0	1.09815394878387	3	5	0.0977686420083046	1.299800157547	1.76245558261871	0.441421717405319	1.14008784294128	-0.411991775035858	0	8	0.0592278949916363	0.226595997810364	3.24040842056274	1.09143447875977	0.476020991802216	0.850413918495178	7	5	0.0814089700579643	0.801356256008148	1.72110748291016	0.500202834606171	0.895185053348541	-0.476090401411057	0	7	0.0470683537423611	0.271847814321518	2.63400149345398	0.8058722615242	0.5213902592659	walking
session1	2018-07-03T05:31:14.000Z	1	0	0	1	1	0	1.20375287532806	7	7	0.0968402549624443	1.54198777675629	1.73363411426544	0.382296502590179	1.24176800251007	-0.399945914745331	0	5	0.119973681867123	0.275131434202194	2.24291706085205	1.08498430252075	0.524529755115509	0.932742893695831	11	11	0.085351824760437	0.951947152614594	2.07410168647766	0.507570207118988	0.975677788257599	-0.518966615200043	0	6	0.0474820844829082	0.314909100532532	3.19166851043701	0.893043756484985	0.561167597770691	walking
session1	2018-07-03T05:31:15.000Z	1	0	0	1	1	0	1.06567072868347	6	6	0.0816401466727257	1.21402859687805	2.03738260269165	0.410743713378906	1.10182964801788	-0.412622064352036	0	3	0.0265663508325815	0.195760682225227	1.99684262275696	0.635002911090851	0.442448496818542	0.820459008216858	5	6	0.0637055039405823	0.734310328960419	3.02450847625732	0.570391535758972	0.85691910982132	-0.500084638595581	0	5	0.0352844148874283	0.283957660198212	3.34993076324463	0.801025450229645	0.532876789569855	walking
session1	2018-07-03T05:31:16.000Z	1	0	0	1	1	0	0.797629594802856	3	7	0.0580213814973831	0.691913366317749	2.25643944740295	0.467009693384171	0.831813275814056	-0.265186190605164	0	9	0.028712086379528	0.0978873148560524	2.42382788658142	0.994780421257019	0.312869489192963	0.634759485721588	2	7	0.0496965982019901	0.450628399848938	2.35027098655701	0.626437067985535	0.6712886095047	-0.344585537910461	0	7	0.0256860312074423	0.143397763371468	4.25053215026855	1.04361283779144	0.378678977489471	walking
session1	2018-07-03T05:31:17.000Z	1	0	0	1	1	0	0.935577988624573	6	6	0.0697031691670418	0.942220866680145	2.11566281318665	0.476009696722031	0.970680594444275	-0.358814388513565	0	4	0.0512494556605816	0.177947252988815	4.42539834976196	1.20229530334473	0.421837955713272	0.717449545860291	6	6	0.0651755034923553	0.57730233669281	2.89528369903564	0.59601104259491	0.759804129600525	-0.399658709764481	0	4	0.0283794049173594	0.186971366405487	2.67958688735962	0.78531152009964	0.432401865720749	walking
session1	2018-07-03T05:31:18.000Z	1	0	0	1	1	0	1.10558891296387	6	6	0.100076176226139	1.31840014457703	1.90380823612213	0.457571446895599	1.1482161283493	-0.448038220405579	0	3	0.0782366394996643	0.275845408439636	2.88820004463196	1.01673746109009	0.525209844112396	0.849107444286346	9	4	0.0717753246426582	0.789887666702271	2.16907572746277	0.523086905479431	0.888756275177002	-0.464803427457809	0	5	0.0381507873535156	0.252667039632797	2.33982634544373	0.639523148536682	0.502659976482391	walking
session1	2018-07-03T05:31:19.000Z	1	0	0	1	1	0	0.777819573879242	3	7	0.077472060918808	0.679376602172852	2.70781207084656	0.580677926540375	0.824243068695068	-0.238229274749756	0	10	0.0269357915967703	0.0826115682721138	3.84982490539551	1.34820795059204	0.287422269582748	0.652726233005524	3	7	0.0687626078724861	0.492063641548157	4.40719652175903	0.770250380039215	0.701472461223602	-0.279018878936768	0	5	0.0279686097055674	0.104701392352581	4.24829626083374	1.18521463871002	0.32357594370842	walking
session1	2018-07-03T05:31:20.000Z	1	0	0	1	1	0	0.87603497505188	4	6	0.070564940571785	0.835179507732391	1.82886362075806	0.476952224969864	0.913881540298462	-0.242000803351402	0	5	0.0335047543048859	0.0907289683818817	2.67915511131287	1.27175581455231	0.30121248960495	0.74787449836731	4	8	0.0579414069652557	0.614940106868744	3.02537775039673	0.588570535182953	0.784181177616119	-0.321781873703003	0	4	0.0270489435642958	0.129510596394539	2.95258092880249	0.979765832424164	0.359875798225403	walking
session1	2018-07-03T05:31:21.000Z	1	0	0	1	1	0	1.0370842218399	5	3	0.122746877372265	1.19338023662567	1.61988723278046	0.473574936389923	1.09241938591003	-0.330410361289978	0	3	0.035025279968977	0.142795264720917	2.15935969352722	0.897448241710663	0.377882599830627	0.895463466644287	3	5	0.0930178165435791	0.891151666641235	2.09496331214905	0.535650610923767	0.94400829076767	-0.365101248025894	0	3	0.0272232666611671	0.159433245658875	1.55309128761292	0.592572033405304	0.399290919303894	walking
session1	2018-07-03T05:31:22.000Z	1	0	0	1	1	0	0.733930587768555	3	5	0.059322077780962	0.595603287220001	2.75163173675537	0.551723539829254	0.771753370761871	-0.193037569522858	0	9	0.0249264109879732	0.0611928552389145	3.04894948005676	1.34505021572113	0.247371897101402	0.650464773178101	3	3	0.0481644086539745	0.469342201948166	2.83713436126709	0.599680721759796	0.685085535049438	-0.229762673377991	0	5	0.0127888927236199	0.0650682225823402	4.29906368255615	0.917638301849365	0.255084723234177	walking
session1	2018-07-03T05:31:23.000Z	1	0	0	1	1	0	1.01837146282196	6	4	0.0961913242936134	1.12942385673523	2.93712687492371	0.547345876693726	1.06274354457855	-0.28837513923645	0	8	0.0354190282523632	0.117162488400936	2.36912631988525	1.0028589963913	0.342290073633194	0.886931598186493	6	6	0.0785610750317574	0.862066268920898	4.40273952484131	0.614264130592346	0.928475260734558	-0.346017152070999	0	4	0.0317367725074291	0.150195211172104	2.78879261016846	0.898640334606171	0.387550264596939	walking
session1	2018-07-03T05:31:24.000Z	1	0	0	1	1	0	1.08054339885712	6	5	0.124211378395557	1.2868173122406	3.30473780632019	0.610905408859253	1.13437974452972	-0.330241322517395	0	3	0.0629772916436195	0.169517531991005	2.26602530479431	1.16420257091522	0.411725074052811	0.934118270874023	5	6	0.0947423055768013	0.963529527187347	5.52358150482178	0.674988627433777	0.981595396995544	-0.333495527505875	0	7	0.0443237088620663	0.153770014643669	2.58786606788635	1.11596882343292	0.392135202884674	walking
session1	2018-07-03T05:31:25.000Z	1	0	0	1	1	0	1.00772976875305	5	5	0.122013509273529	1.13265264034271	2.90970349311829	0.59222400188446	1.06426155567169	-0.226693332195282	0	7	0.043280303478241	0.0929389670491219	3.33202266693115	1.54433715343475	0.304858922958374	0.905669391155243	5	7	0.100266702473164	0.916493058204651	3.85790920257568	0.631230711936951	0.95733642578125	-0.304055035114288	0	7	0.0320533104240894	0.123220652341843	2.73204469680786	0.853397786617279	0.351027995347977	walking
session1	2018-07-03T05:31:26.000Z	1	0	0	1	1	0	0.947258770465851	4	4	0.0818565115332603	0.975881636142731	3.30620670318604	0.554788410663605	0.98786723613739	-0.212085530161858	0	6	0.0583683811128139	0.10101392865181	1.95858371257782	1.21790885925293	0.317826896905899	0.824062943458557	4	4	0.078876331448555	0.754801154136658	4.78183555603027	0.621621966362	0.868792951107025	-0.320402920246124	0	4	0.0181337222456932	0.120066396892071	2.67309045791626	0.77222728729248	0.346505969762802	walking
session1	2018-07-03T05:31:27.000Z	1	0	0	1	1	0	0.884300172328949	4	6	0.0755204632878304	0.854486644268036	2.51646399497986	0.520816922187805	0.924384474754333	-0.241764664649963	0	3	0.023864671587944	0.0813602358102798	2.26365351676941	0.941516876220703	0.285237163305283	0.771513760089874	3	6	0.0576367266476154	0.650564908981323	3.78201055526733	0.594715178012848	0.806576013565063	-0.316709458827972	0	5	0.0231839213520288	0.122561477124691	2.60929393768311	0.781159996986389	0.350087821483612	walking
session1	2018-07-03T05:31:28.000Z	1	0	0	1	1	0	1.00666737556458	5	5	0.0974199399352074	1.10690259933472	2.48619174957275	0.499450296163559	1.0520943403244	-0.309829860925674	0	6	0.037582453340292	0.132073745131493	4.0708532333374	1.14345788955688	0.363419502973557	0.858489394187927	6	5	0.0906259343028069	0.824004769325256	3.55235147476196	0.565160989761353	0.907747089862823	-0.336220473051071	0	3	0.0393540151417255	0.150824025273323	2.66935539245605	0.978208541870117	0.388360679149628	walking
session1	2018-07-03T05:31:29.000Z	1	0	0	1	1	0	0.927972316741943	3	5	0.0926702097058296	0.950096070766449	1.82661533355713	0.509190559387207	0.97472870349884	-0.277289927005768	0	6	0.0449450202286243	0.120036914944649	2.50235438346863	1.25581049919128	0.346463441848755	0.778076708316803	3	5	0.0852138698101044	0.687208712100983	2.22680830955505	0.558712542057037	0.828980505466461	-0.334478467702866	0	6	0.0322651453316212	0.142850384116173	1.57599830627441	0.699012875556946	0.37795552611351	walking
session1	2018-07-03T05:31:30.000Z	1	0	0	1	1	0	0.720698595046997	4	6	0.0455975532531738	0.563180208206177	4.29666042327881	0.602758467197418	0.750453352928162	-0.236197128891945	0	7	0.0282434523105621	0.082902804017067	2.94635796546936	1.12713086605072	0.287928462028503	0.604355871677399	2	5	0.0386753566563129	0.402374237775803	7.25247859954834	0.707411587238312	0.634329736232758	-0.248952388763428	0	4	0.016589405015111	0.0779031068086624	3.77101588249207	1.07738947868347	0.279111266136169	walking
session1	2018-07-03T05:31:31.000Z	1	0	0	1	1	0	1.02521896362305	5	3	0.0979274287819862	1.14508438110352	2.09074878692627	0.483172297477722	1.07008612155914	-0.274569928646088	0	5	0.0402512513101101	0.114029824733734	2.34799003601074	1.1497575044632	0.337683022022247	0.890691041946411	4	7	0.0752749294042587	0.865594327449799	3.03422570228577	0.530456364154816	0.930373191833496	-0.361603289842606	0	3	0.0361491963267326	0.165460154414177	2.10983467102051	0.813327848911285	0.406767934560776	walking
session1	2018-07-03T05:31:32.000Z	1	0	0	1	1	0	1.09480512142181	4	6	0.115273207426071	1.30926036834717	1.91924858093262	0.473283410072327	1.14422917366028	-0.324074774980545	0	6	0.0508719086647034	0.153861463069916	1.68620669841766	0.885683059692383	0.392251789569855	0.930354177951813	4	6	0.0892159268260002	0.951206147670746	2.49952483177185	0.505763828754425	0.97529798746109	-0.413369953632355	0	6	0.0347063988447189	0.204192787408829	2.38134694099426	0.707427024841309	0.45187696814537	walking
session1	2018-07-03T05:31:33.000Z	1	0	0	1	1	0	0.766859650611877	2	6	0.0588568635284901	0.64457631111145	3.32780623435974	0.590938687324524	0.80285507440567	-0.222074240446091	0	6	0.0253826025873423	0.0736842527985573	3.60517287254333	1.36813879013062	0.2714484333992	0.658703565597534	2	5	0.052363146096468	0.484159022569656	5.11219215393066	0.65035206079483	0.69581538438797	-0.259385794401169	0	7	0.0202624816447496	0.0867329761385918	2.39272403717041	0.898860216140747	0.294504642486572	walking
session1	2018-07-03T05:31:34.000Z	1	0	0	1	1	0	1.1251608133316	5	5	0.128093376755714	1.38895630836487	2.85466599464417	0.576068997383118	1.17853987216949	-0.396684527397156	0	5	0.0525354035198689	0.2077926248312	4.543860912323	1.22706758975983	0.455842763185501	0.943176984786987	5	5	0.111335784196854	0.99646520614624	4.11254215240479	0.66680246591568	0.998231053352356	-0.377419471740723	0	5	0.0440132953226566	0.18469825387001	2.13375854492188	0.820141434669495	0.429765343666077	walking
session1	2018-07-03T05:31:35.000Z	1	0	0	1	1	0	0.921088814735413	5	5	0.104416348040104	0.9486443400383	1.77052795886993	0.506418228149414	0.973983764648438	-0.278870016336441	0	4	0.0495271943509579	0.125314593315125	1.81664609909058	1.02146506309509	0.353998005390167	0.773617565631866	3	5	0.0912838876247406	0.686116635799408	2.43160223960876	0.571213841438293	0.828321576118469	-0.341153591871262	0	3	0.0216951128095388	0.137213110923767	1.85123753547668	0.686635613441467	0.370422869920731	walking
session1	2018-07-03T05:31:36.000Z	1	0	0	1	1	0	1.07404828071594	8	8	0.118840016424656	1.26766622066498	5.29644727706909	0.682914853096008	1.12590682506561	-0.381478846073151	0	5	0.0619638077914715	0.205011412501335	3.01312637329102	1.16039371490479	0.452781856060028	0.900634169578552	7	7	0.100683487951756	0.907798230648041	7.11751794815063	0.783055901527405	0.952784478664398	-0.355417340993881	0	7	0.0297240521758795	0.154856532812119	2.90914463996887	0.848997294902802	0.393518149852753	walking
session1	2018-07-03T05:31:37.000Z	1	0	0	1	1	0	0.894550621509552	5	5	0.0726362243294716	0.869951605796814	2.21178770065308	0.488201677799225	0.932711958885193	-0.271926999092102	0	6	0.0333597399294376	0.10596963763237	2.93395161628723	1.20694303512573	0.325529783964157	0.746577739715576	6	7	0.070366196334362	0.624929904937744	3.21950531005859	0.598634660243988	0.790525078773499	-0.338361620903015	0	9	0.0255871638655663	0.139052227139473	2.72749614715576	0.826721727848053	0.372897058725357	walking
session1	2018-07-03T05:31:38.000Z	1	0	0	1	1	0	0.891721189022064	4	6	0.0841962993144989	0.875994861125946	1.87583863735199	0.496390283107758	0.935945987701416	-0.3049156665802	0	6	0.0493245683610439	0.140325158834457	2.25126147270203	0.981316983699799	0.374599993228912	0.726801514625549	4	5	0.0592793375253677	0.585148632526398	2.30741882324219	0.522117376327515	0.764950096607208	-0.347562938928604	0	4	0.0309595782309771	0.150521159172058	2.2865834236145	0.807065665721893	0.387970566749573	walking
session1	2018-07-03T05:31:39.000Z	1	0	0	1	1	0	0.839242577552795	3	4	0.0662201419472694	0.76789915561676	2.25672650337219	0.533047318458557	0.876298546791077	-0.284754186868668	0	8	0.0325818657875061	0.112363554537296	3.02980089187622	1.09326708316803	0.335206747055054	0.693621873855591	3	4	0.0589044503867626	0.537659525871277	2.62043023109436	0.617541193962097	0.733252704143524	-0.319045662879944	0	5	0.0167561769485474	0.117876082658768	1.98759961128235	0.6592698097229	0.343330860137939	walking
session1	2018-07-03T05:31:40.000Z	1	0	0	1	1	0	1.15651619434357	3	5	0.159657210111618	1.49080073833466	1.84949612617493	0.510998845100403	1.22098350524902	-0.371550679206848	0	5	0.0699871703982353	0.205237582325935	2.7395453453064	1.14170920848846	0.453031539916992	0.949979960918427	5	5	0.142958760261536	1.03970229625702	2.52696466445923	0.611094892024994	1.01965796947479	-0.445240795612335	0	9	0.0496057532727718	0.245860829949379	2.7364068031311	0.889087080955505	0.495843559503555	walking
session1	2018-07-03T05:31:41.000Z	1	0	0	1	1	0	0.924481511116028	6	4	0.0705707669258118	0.922413647174835	2.06854510307312	0.472998172044754	0.960423707962036	-0.286086678504944	0	6	0.0489299297332764	0.128818318247795	2.69249081611633	1.19461405277252	0.3589126765728	0.758915781974792	6	4	0.05983592197299	0.633395850658417	2.34706449508667	0.538898289203644	0.795861721038818	-0.363689959049225	0	5	0.0290930364280939	0.16019968688488	1.88314092159271	0.717590987682343	0.400249540805817	walking
session1	2018-07-03T05:31:42.000Z	1	0	0	1	1	0	0.813984453678131	5	6	0.0876995027065277	0.746762216091156	1.63934469223022	0.553048431873322	0.864154040813446	-0.322746813297272	0	5	0.051803395152092	0.153896763920784	2.31702661514282	1.06737554073334	0.39229679107666	0.627784669399261	2	6	0.0605845339596272	0.452274739742279	2.07712483406067	0.622552573680878	0.672513723373413	-0.335171729326248	0	4	0.0294275972992182	0.140590608119965	2.37009954452515	0.904354929924011	0.374954134225845	walking
session1	2018-07-03T05:31:43.000Z	1	0	0	1	1	0	0.999323666095734	7	7	0.102068305015564	1.09663343429565	1.63672351837158	0.466607481241226	1.04720270633698	-0.356498956680298	0	6	0.0804175287485123	0.204292297363281	3.48598051071167	1.33877241611481	0.451987057924271	0.774160981178284	8	7	0.0998942255973816	0.695223689079285	2.1900634765625	0.610116422176361	0.833800733089447	-0.408283740282059	0	5	0.031689178198576	0.197117283940315	3.88596725463867	0.939603805541992	0.443978935480118	walking
session1	2018-07-03T05:31:44.000Z	1	0	0	1	1	0	0.910538852214813	6	7	0.0562042705714703	0.883037269115448	1.80939197540283	0.421246856451035	0.939700603485107	-0.312086939811707	0	3	0.0564828366041183	0.15162181854248	2.68249344825745	1.17927765846252	0.389386475086212	0.712339639663696	4	7	0.0458905547857285	0.551482737064362	2.1024124622345	0.542547225952148	0.74261885881424	-0.392684102058411	0	6	0.026803957298398	0.179932609200478	2.44187188148499	0.765656888484955	0.424184650182724	walking
session1	2018-07-03T05:31:45.000Z	1	0	0	1	1	0	1.06914258003235	3	3	0.12506215274334	1.26312565803528	2.21750664710999	0.519348740577698	1.12388861179352	-0.442509949207306	0	6	0.0386387221515179	0.232908234000206	1.95366907119751	0.617224931716919	0.482605665922165	0.770798325538635	3	3	0.103611320257187	0.693596959114075	1.99638903141022	0.600164592266083	0.83282470703125	-0.532162427902222	0	5	0.0556495040655136	0.336620360612869	3.94513773918152	0.971519768238068	0.580189943313599	walking
session1	2018-07-03T05:31:46.000Z	1	0	0	1	1	0	0.889629125595093	3	3	0.0605486519634724	0.849566876888275	1.97316157817841	0.431306123733521	0.921719551086426	-0.326291650533676	0	5	0.0324869714677334	0.137653738260269	2.81296539306641	0.948610782623291	0.371017158031464	0.684144496917725	6	5	0.0683279857039452	0.533648610115051	2.03688907623291	0.566804707050323	0.73051255941391	-0.391434550285339	0	9	0.0260869916528463	0.178264573216438	4.49913787841797	0.979982912540436	0.42221388220787	walking
session1	2018-07-03T05:31:47.000Z	1	0	0	1	1	0	1.02481162548065	4	4	0.0696684941649437	1.11712038516998	1.80021786689758	0.421467125415802	1.05693912506104	-0.413251489400864	0	8	0.0457347221672535	0.214682161808014	2.99438285827637	0.950047433376312	0.463338077068329	0.772616446018219	4	8	0.074455551803112	0.668413698673248	1.88722622394562	0.538908779621124	0.817565739154816	-0.451838582754135	0	5	0.0311109479516745	0.234024569392204	2.57215118408203	0.784846663475037	0.483760863542557	walking
session1	2018-07-03T05:31:48.000Z	1	0	0	1	1	0	0.882953464984894	5	3	0.0577031262218952	0.835001707077026	1.51392376422882	0.399862855672836	0.913784265518188	-0.3033407330513	0	6	0.0420233048498631	0.132357984781265	2.15294122695923	1.00270819664001	0.363810360431671	0.68776273727417	1	7	0.0743718966841698	0.544414639472961	1.81818318367004	0.53397399187088	0.737844586372375	-0.367270320653915	0	6	0.0243140961974859	0.158229023218155	2.24582052230835	0.663603723049164	0.397780120372772	walking
session1	2018-07-03T05:31:49.000Z	1	0	0	1	1	0	0.979223489761353	5	5	0.0662311986088753	1.02246046066284	2.92680406570435	0.521262347698212	1.01116788387299	-0.411347419023514	0	7	0.0470647066831589	0.214388832449913	2.58556818962097	0.863868594169617	0.46302142739296	0.721969604492188	2	5	0.057778362184763	0.576707363128662	2.7942156791687	0.568488001823425	0.759412527084351	-0.461261987686157	0	11	0.0193767622113228	0.231364324688911	2.96287155151367	0.554825007915497	0.48100346326828	walking
session1	2018-07-03T05:31:50.000Z	1	0	0	1	1	0	0.97582083940506	3	3	0.0596338994801044	1.00947487354279	2.15821743011475	0.437528133392334	1.00472629070282	-0.36349755525589	0	8	0.0445950478315353	0.1749417334795	2.33167243003845	0.873174071311951	0.418260365724564	0.754767000675201	6	7	0.0506740398705006	0.618320345878601	2.12881517410278	0.501775920391083	0.786333501338959	-0.437607496976852	0	7	0.0257424172013998	0.216213002800941	2.18244910240173	0.659443914890289	0.464987099170685	walking
session1	2018-07-03T05:31:51.000Z	1	0	0	1	1	0	0.911785960197449	5	3	0.0647997558116913	0.89356142282486	2.71169400215149	0.515750050544739	0.945283770561218	-0.353998988866806	0	4	0.0382986962795258	0.16208204627037	2.05991816520691	0.757770240306854	0.402594149112701	0.67213898897171	2	5	0.0527326054871082	0.502394199371338	3.5194308757782	0.623754382133484	0.708797693252563	-0.448214530944824	0	6	0.0293634627014399	0.229085221886635	2.35150909423828	0.581811964511871	0.478628486394882	walking
session1	2018-07-03T05:31:52.000Z	1	0	0	1	1	0	0.79769891500473	2	4	0.042478259652853	0.67710280418396	3.33504009246826	0.471075296401978	0.822862565517426	-0.327719300985336	0	6	0.0193104688078165	0.125938028097153	1.82290005683899	0.679255545139313	0.354877471923828	0.589376032352448	2	4	0.038798913359642	0.384611010551453	2.04573607444763	0.551884651184082	0.620170176029205	-0.367135286331177	0	7	0.0330890007317066	0.166553750634193	3.7935962677002	1.03513765335083	0.408109962940216	walking
session1	2018-07-03T05:31:53.000Z	1	0	0	1	1	0	0.900785624980927	3	3	0.0697496086359024	0.878373861312866	1.64386165142059	0.422425866127014	0.93721604347229	-0.356608778238297	0	5	0.0340704955160618	0.159877449274063	2.6252658367157	0.847050189971924	0.399846792221069	0.675081193447113	6	7	0.0672415643930435	0.520286619663239	1.94093084335327	0.582245230674744	0.721308946609497	-0.404089212417603	0	7	0.0363770090043545	0.198210030794144	2.9222629070282	0.953805983066559	0.445207864046097	walking
session1	2018-07-03T05:31:54.000Z	1	0	0	1	1	0	1.14886486530304	3	3	0.0788362771272659	1.39557361602783	2.196040391922	0.423648446798325	1.1813440322876	-0.47893488407135	0	6	0.0647367238998413	0.2915258705616	2.71407103538513	0.917304396629333	0.539931356906891	0.854047179222107	7	7	0.0799106657505035	0.806110858917236	1.50922787189484	0.469434559345245	0.897836744785309	-0.495828449726105	0	5	0.0542614944279194	0.297936886548996	3.31316781044006	0.91827005147934	0.545835971832275	walking
session1	2018-07-03T05:31:55.000Z	1	0	0	1	1	0	0.990516304969788	5	5	0.062001284211874	1.04064404964447	2.69330620765686	0.466263234615326	1.02011966705322	-0.443489491939545	0	7	0.0592622794210911	0.253574669361115	2.71005344390869	0.958741068840027	0.503561973571777	0.714538931846619	4	4	0.0414482317864895	0.550356090068817	2.93901801109314	0.525195002555847	0.741859912872314	-0.469945788383484	0	8	0.0165249947458506	0.236713051795959	2.14348149299622	0.470160752534866	0.486531645059586	walking
session1	2018-07-03T05:31:56.000Z	1	0	0	1	1	0	1.15597224235535	3	5	0.0956187546253204	1.42806625366211	2.36472630500793	0.462749034166336	1.19501721858978	-0.458474040031433	0	6	0.0602801851928234	0.268067330121994	2.31864857673645	0.846806406974792	0.517752170562744	0.876204907894135	5	5	0.0794042721390724	0.843963146209717	2.12581586837769	0.515352189540863	0.918674647808075	-0.525749444961548	0	7	0.0412743389606476	0.316035747528076	2.10009860992432	0.581906974315643	0.562170565128326	walking
session1	2018-07-03T05:31:57.000Z	1	0	0	1	1	0	1.13434338569641	5	5	0.0838095843791962	1.36719226837158	2.88512325286865	0.500359952449799	1.16926991939545	-0.446342766284943	0	6	0.0747732296586037	0.271004170179367	3.01798319816589	1.114466547966	0.520580589771271	0.858437776565552	8	5	0.0723741129040718	0.806394577026367	2.39556097984314	0.561289846897125	0.897994756698608	-0.498902231454849	0	8	0.0425935946404934	0.289793372154236	3.22916269302368	0.815180659294128	0.538324594497681	walking
session1	2018-07-03T05:31:58.000Z	1	0	0	1	1	0	1.13768923282623	5	5	0.0907700881361961	1.38147616386414	2.72868084907532	0.528921604156494	1.17536211013794	-0.572044968605042	0	4	0.0316765420138836	0.357645064592361	1.65525722503662	0.437497138977051	0.59803432226181	0.807346940040588	4	3	0.0648138076066971	0.714030504226685	3.29290556907654	0.619031548500061	0.845003247261047	-0.523686647415161	0	5	0.0370345674455166	0.309800922870636	3.21106600761414	0.800965130329132	0.556597650051117	walking
session1	2018-07-03T05:31:59.000Z	1	0	0	1	1	0	1.06284368038177	3	3	0.0958878621459007	1.22168874740601	2.45486521720886	0.482672542333603	1.10530030727386	-0.478349596261978	0	7	0.0488122887909412	0.275678157806396	2.57493090629578	0.856544554233551	0.525050640106201	0.804498374462128	5	3	0.0839449390769005	0.727804660797119	1.81351673603058	0.566048324108124	0.853114664554596	-0.437562078237534	0	8	0.0278596729040146	0.218205854296684	3.80062484741211	0.748667657375336	0.467125087976456	walking
session1	2018-07-03T05:32:00.000Z	1	0	0	1	1	0	1.01949942111969	6	6	0.0869270041584969	1.12282907962799	3.05303049087524	0.537435591220856	1.05963635444641	-0.396697729825974	0	3	0.0469419658184052	0.202433302998543	2.76411843299866	1.04121589660645	0.449925899505615	0.783149123191833	8	4	0.0701092854142189	0.680627286434174	2.42920303344727	0.573951601982117	0.825001358985901	-0.449931532144547	0	5	0.038885235786438	0.239768236875534	3.30588698387146	0.771363258361816	0.489661335945129	walking
session1	2018-07-03T05:32:01.000Z	1	0	0	1	1	0	0.90565550327301	5	5	0.119535185396671	0.934965670108795	3.65262365341187	0.654528975486755	0.966936230659485	-0.334095269441605	0	4	0.0576801598072052	0.166992604732513	2.18031167984009	0.961873412132263	0.408647298812866	0.681066811084747	1	5	0.14243920147419	0.600593566894531	5.60088443756104	0.915459632873535	0.774979710578918	-0.348401218652725	0	6	0.0479125380516052	0.167379438877106	4.52599382400513	1.09451079368591	0.409120321273804	walking
session1	2018-07-03T05:32:02.000Z	1	0	0	1	1	0	1.14811778068542	4	4	0.141927197575569	1.4544243812561	2.34501647949219	0.634304285049438	1.20599520206451	-0.511375844478607	0	7	0.0718250945210457	0.330457270145416	2.19433879852295	0.898765206336975	0.574854135513306	0.815169751644135	3	4	0.13274472951889	0.79193639755249	3.20466494560242	0.745326697826385	0.889908075332642	-0.540152192115784	0	6	0.0419441349804401	0.332030713558197	2.88370013237	0.76420271396637	0.57622104883194	walking
session1	2018-07-03T05:32:03.000Z	1	0	0	1	1	0	1.17869830131531	3	3	0.139781191945076	1.52351939678192	2.0319516658783	0.527151703834534	1.23430931568146	-0.476984173059464	0	8	0.0986275598406792	0.322196304798126	2.45189762115479	0.985393345355988	0.567623376846313	0.849909842014313	6	6	0.141289576888084	0.857984840869904	2.30316781997681	0.642564415931702	0.926274716854095	-0.532836019992828	0	6	0.0619001872837543	0.343338549137115	3.10359239578247	0.954558968544006	0.585950970649719	walking
session1	2018-07-03T05:32:04.000Z	1	0	0	1	1	0	1.08919751644135	5	7	0.125689402222633	1.30701291561127	2.08730506896973	0.51928299665451	1.1432466506958	-0.432235598564148	0	7	0.0627017840743065	0.247021332383156	2.76800417900085	1.0363358259201	0.497012406587601	0.835673570632935	8	5	0.0879784524440765	0.782809734344482	2.21852588653564	0.575847566127777	0.884765326976776	-0.479396939277649	0	7	0.049333930015564	0.277182042598724	2.75105595588684	0.915382385253906	0.526480793952942	walking
session1	2018-07-03T05:32:05.000Z	1	0	0	1	1	0	1.15093326568604	3	6	0.0867764875292778	1.40795350074768	2.08583092689514	0.446191012859344	1.18657219409943	-0.463329821825027	0	5	0.0582142770290375	0.27056023478508	1.96485126018524	0.695879936218262	0.520154058933258	0.87461394071579	3	3	0.0819181576371193	0.843591392040253	2.21908402442932	0.506941616535187	0.918472290039063	-0.506370604038239	0	6	0.0389486812055111	0.293801993131638	3.63295197486877	0.859052240848541	0.542035043239594	walking
session1	2018-07-03T05:32:06.000Z	1	0	0	1	1	0	1.03072357177734	6	6	0.0859923735260963	1.14494335651398	2.92832469940186	0.572589755058289	1.07002031803131	-0.421740025281906	0	5	0.0457013845443726	0.221738010644913	2.96439218521118	0.917918801307678	0.470890671014786	0.77083694934845	5	4	0.060011375695467	0.651800394058228	3.83047771453857	0.66085010766983	0.807341575622559	-0.483036816120148	0	7	0.0396672636270523	0.271405100822449	2.82656097412109	0.767798960208893	0.520965576171875	walking
session1	2018-07-03T05:32:07.000Z	1	0	0	1	1	0	0.981182098388672	7	7	0.0791554972529411	1.03870737552643	2.1546266078949	0.473498821258545	1.01916992664337	-0.358102709054947	0	7	0.0524081327021122	0.178549364209175	2.82656764984131	1.1495418548584	0.42255100607872	0.774243533611298	7	5	0.0711164474487305	0.667724668979645	1.87805783748627	0.550067186355591	0.817144215106964	-0.408753931522369	0	8	0.0264098849147558	0.192433267831802	5.13089513778687	0.894908130168915	0.43867215514183	walking
session1	2018-07-03T05:32:08.000Z	1	0	0	1	1	0	0.898640990257263	4	6	0.068569578230381	0.873382270336151	3.76409482955933	0.571263194084167	0.93454921245575	-0.374963790178299	0	6	0.0257937405258417	0.165359854698181	2.98573136329651	0.804769694805145	0.406644642353058	0.697335422039032	4	7	0.0765147134661674	0.559730887413025	4.32930612564087	0.763481736183167	0.748151659965515	-0.35792937874794	0	6	0.0210188049823046	0.148291528224945	2.01096796989441	0.634339570999146	0.385086387395859	walking
session1	2018-07-03T05:32:09.000Z	1	0	0	1	1	0	0.967377901077271	3	3	0.0948163270950317	1.02684354782104	2.16894960403442	0.473439484834671	1.01333284378052	-0.371868163347244	0	5	0.035659808665514	0.172519356012344	2.6452214717865	0.897862076759338	0.415354490280151	0.729905009269714	3	5	0.0723307877779007	0.602198839187622	2.01658630371094	0.516320943832397	0.776014745235443	-0.469110101461411	0	3	0.0333969444036484	0.252125382423401	2.22882008552551	0.578214287757874	0.502120912075043	walking
session1	2018-07-03T05:32:10.000Z	1	0	0	1	1	0	0.794410765171051	4	5	0.0438578464090824	0.673192143440247	3.1607620716095	0.529033899307251	0.820482850074768	-0.323683440685272	0	8	0.0242509823292494	0.12805187702179	3.37257075309753	0.974296391010284	0.357843369245529	0.601688027381897	4	5	0.042745653539896	0.403064370155334	3.19373559951782	0.637524724006653	0.634873509407043	-0.353948414325714	0	5	0.0174962021410465	0.142075836658478	3.30417203903198	0.71994024515152	0.376929491758347	walking
session1	2018-07-03T05:32:11.000Z	1	0	0	1	1	0	1.05097949504852	5	5	0.11542359739542	1.21536457538605	2.42823958396912	0.550522029399872	1.10243570804596	-0.399550884962082	0	9	0.0273591130971909	0.185905635356903	1.86314165592194	0.61155241727829	0.431167751550674	0.806433796882629	4	5	0.102319598197937	0.748562157154083	2.4521050453186	0.609184980392456	0.865194857120514	-0.474914997816086	0	7	0.057658851146698	0.280896633863449	2.30628776550293	0.875476002693176	0.529996812343597	walking
session1	2018-07-03T05:32:12.000Z	1	0	0	1	1	0	0.919080376625061	4	6	0.0870104804635048	0.928238928318024	3.5326521396637	0.553166747093201	0.963451564311981	-0.277017265558243	0	6	0.0363479107618332	0.111632540822029	2.15009546279907	1.09129178524017	0.334114551544189	0.760733425617218	4	10	0.0808465257287025	0.656327903270721	5.97237920761108	0.766400218009949	0.810140669345856	-0.360302150249481	0	6	0.0317300818860531	0.160278499126434	4.84922885894775	1.1911541223526	0.400347977876663	walking
session1	2018-07-03T05:32:13.000Z	1	0	0	1	1	0	0.948287963867188	3	5	0.0724570155143738	0.968808770179749	2.02822160720825	0.466362625360489	0.984280824661255	-0.375490427017212	0	5	0.0260639544576406	0.166014447808266	2.30056428909302	0.779634892940521	0.407448709011078	0.743056058883667	4	5	0.0493002347648144	0.599460482597351	2.6297824382782	0.488447308540344	0.774248361587524	-0.423655420541763	0	7	0.0248435642570257	0.203333780169487	2.07483649253845	0.626486957073212	0.450925469398499	walking
session1	2018-07-03T05:32:14.000Z	1	0	0	1	1	0	0.966469049453735	7	7	0.0933801904320717	1.02370762825012	2.17124390602112	0.52574759721756	1.01178443431854	-0.355628848075867	0	7	0.0490511208772659	0.173561006784439	1.9465891122818	0.88873952627182	0.416606545448303	0.742692351341248	6	4	0.0884975120425224	0.636549532413483	3.1682608127594	0.730277299880981	0.797840535640717	-0.423203498125076	0	6	0.0359332822263241	0.213597148656845	3.3649480342865	0.929754376411438	0.462165713310242	walking
session1	2018-07-03T05:32:15.000Z	1	0	0	1	1	0	1.14284145832062	6	6	0.108327470719814	1.410080909729	1.92710542678833	0.479615718126297	1.18746829032898	-0.472383916378021	0	6	0.0423672087490559	0.263819098472595	2.63822269439697	0.813865780830383	0.513633251190186	0.854754567146301	6	6	0.10267312079668	0.829171597957611	2.91779613494873	0.685573518276215	0.910588622093201	-0.513542532920837	0	7	0.0555875599384308	0.317089945077896	4.88997030258179	0.988955318927765	0.563107371330261	walking
session1	2018-07-03T05:32:16.000Z	1	0	0	1	1	0	0.997086346149445	3	3	0.0912319421768188	1.08176374435425	1.55823171138763	0.410747051239014	1.04007875919342	-0.425670385360718	0	5	0.0384665466845036	0.21812316775322	2.33309507369995	0.769402801990509	0.467036575078964	0.73810887336731	3	3	0.0895997062325478	0.630820453166962	1.95872557163239	0.56706976890564	0.794242084026337	-0.460417866706848	0	7	0.0217037107795477	0.23282016813755	1.93014538288116	0.496673136949539	0.482514411211014	walking
session1	2018-07-03T05:32:17.000Z	1	0	0	1	1	0	0.932809054851532	6	6	0.056110605597496	0.923998951911926	2.15204405784607	0.437775403261185	0.961248636245728	-0.387765377759933	0	3	0.0305388402193785	0.179679274559021	2.21108245849609	0.720873355865479	0.42388591170311	0.69769012928009	3	8	0.0719818845391273	0.555874109268188	2.65040612220764	0.65062141418457	0.74556964635849	-0.410890489816666	0	7	0.0204319432377815	0.188445687294006	4.54360866546631	0.838176429271698	0.434103310108185	walking
session1	2018-07-03T05:32:18.000Z	1	0	0	1	1	0	0.84963071346283	5	5	0.0786207467317581	0.797348201274872	2.85995030403137	0.566315650939941	0.892943561077118	-0.347062408924103	0	8	0.0323228500783443	0.151482224464417	3.32822513580322	1.06633770465851	0.389207184314728	0.655796647071838	4	5	0.0667968168854713	0.494194269180298	3.15518999099731	0.70358943939209	0.702989518642426	-0.360044330358505	0	7	0.0229582488536835	0.151671841740608	3.38890647888184	0.78252911567688	0.389450699090958	walking
session1	2018-07-03T05:32:19.000Z	1	0	0	1	1	0	1.2311110496521	4	6	0.0890878513455391	1.60115885734558	2.48912262916565	0.431800603866577	1.26536905765533	-0.524635195732117	0	6	0.0621336586773396	0.334890455007553	2.04007196426392	0.714747309684753	0.578697204589844	0.931902825832367	8	6	0.0758890211582184	0.941296219825745	3.05439400672913	0.580843389034271	0.97020423412323	-0.534686684608459	0	8	0.0407107584178448	0.324972242116928	3.4484658241272	0.799258887767792	0.570063352584839	walking
session1	2018-07-03T05:32:20.000Z	1	0	0	1	1	0	1.04042994976044	5	5	0.0885409936308861	1.16749370098114	1.80463635921478	0.449791640043259	1.08050620555878	-0.480875372886658	0	5	0.0335444323718548	0.263443827629089	2.56226372718811	0.634590923786163	0.513267815113068	0.748770773410797	2	5	0.0623948760330677	0.620556831359863	2.57570815086365	0.53168660402298	0.78775429725647	-0.497151404619217	0	7	0.0378475822508335	0.283493161201477	3.96487760543823	0.84424889087677	0.532440781593323	walking
session1	2018-07-03T05:32:21.000Z	1	0	0	1	1	0	1.02616620063782	3	3	0.0702564641833305	1.12046384811401	2.44934177398682	0.438916683197021	1.0585196018219	-0.422967553138733	0	8	0.0404847748577595	0.217766851186752	2.63081002235413	0.869384825229645	0.46665495634079	0.783093869686127	3	3	0.0767339169979095	0.686900794506073	2.74586868286133	0.528382956981659	0.828794777393341	-0.435717433691025	0	6	0.0270274821668863	0.215795993804932	5.62314748764038	0.953516900539398	0.464538484811783	walking
session1	2018-07-03T05:32:22.000Z	1	0	0	1	1	0	1.02261352539063	8	8	0.07284265011549	1.11566758155823	2.16712141036987	0.438210248947144	1.0562516450882	-0.439847826957703	0	8	0.043469812721014	0.235197126865387	3.81877994537354	1.04588806629181	0.484971255064011	0.765479028224945	4	4	0.0548586249351501	0.638622462749481	2.10816621780396	0.514029264450073	0.79913854598999	-0.456449151039124	0	5	0.0348978973925114	0.241847842931747	4.25820922851563	0.969469010829926	0.491780281066895	walking
session1	2018-07-03T05:32:23.000Z	1	0	0	1	1	0	0.870726108551025	7	5	0.0583923049271107	0.814220786094666	2.25213861465454	0.489530354738235	0.902341842651367	-0.324019432067871	0	6	0.0294170994311571	0.133229002356529	3.2833092212677	1.00593876838684	0.365005493164063	0.658810019493103	5	7	0.0533470921218395	0.485243886709213	1.87364876270294	0.527356505393982	0.696594476699829	-0.414114147424698	0	5	0.0252679977566004	0.195747807621956	3.52967214584351	0.772859871387482	0.442433953285217	walking
session1	2018-07-03T05:32:24.000Z	1	0	0	1	1	0	1.00642728805542	6	6	0.0608826912939548	1.07134342193604	2.42928838729858	0.467529624700546	1.03505718708038	-0.404402136802673	0	9	0.0310144498944283	0.19331493973732	2.67973828315735	0.762818217277527	0.439675956964493	0.768249332904816	4	8	0.0634537264704704	0.651122748851776	2.01866149902344	0.495261400938034	0.806921780109406	-0.442375689744949	0	5	0.0325099192559719	0.226905703544617	3.4456160068512	0.90605640411377	0.47634619474411	walking
session1	2018-07-03T05:32:25.000Z	1	0	0	1	1	0	0.965452969074249	7	7	0.0968032851815224	1.02503073215485	2.36231923103333	0.527650415897369	1.01243805885315	-0.339448362588882	0	8	0.043684471398592	0.157162293791771	4.29345798492432	1.25592458248138	0.396436989307404	0.759128570556641	6	5	0.083794541656971	0.656718969345093	3.0597460269928	0.688266098499298	0.810382008552551	-0.425950974225998	0	7	0.0309533625841141	0.21114943921566	2.87819051742554	0.672155857086182	0.459509998559952	walking
session1	2018-07-03T05:32:26.000Z	1	0	0	1	1	0	0.979322254657745	7	7	0.065364308655262	1.02182185649872	2.03999948501587	0.441536277532578	1.01085209846497	-0.369490593671799	0	3	0.0648405849933624	0.198770180344582	2.87473607063293	1.06669354438782	0.44583648443222	0.753267526626587	5	7	0.0557748526334763	0.62095582485199	1.99718701839447	0.489056825637817	0.788007497787476	-0.414527803659439	0	6	0.0315233506262302	0.20209576189518	3.35383486747742	0.931461930274963	0.449550628662109	walking
session1	2018-07-03T05:32:27.000Z	1	0	0	1	1	0	0.768161952495575	2	6	0.0339441150426865	0.622658967971802	2.46198272705078	0.39211431145668	0.789087414741516	-0.311322033405304	0	3	0.0124064870178699	0.108831614255905	2.39129304885864	0.609111785888672	0.329896360635757	0.57437527179718	2	4	0.0285793747752905	0.357343077659607	3.00900101661682	0.544419169425964	0.597781777381897	-0.374004632234573	0	5	0.0172967258840799	0.156484320759773	4.98771142959595	0.893756628036499	0.395580977201462	walking
session1	2018-07-03T05:32:28.000Z	1	0	0	1	1	0	0.838113069534302	5	7	0.0513702481985092	0.751748859882355	2.06009602546692	0.435949355363846	0.867034494876862	-0.310367941856384	0	7	0.0290729124099016	0.124238260090351	3.46801590919495	1.05370616912842	0.352474480867386	0.637043476104736	2	6	0.0435674972832203	0.447649270296097	2.159095287323	0.548758447170258	0.669065952301025	-0.396586686372757	0	6	0.0235211048275232	0.179861292243004	3.73015117645264	0.875538468360901	0.424100577831268	walking
session1	2018-07-03T05:32:29.000Z	1	0	0	1	1	0	1.09836971759796	7	7	0.0760182961821556	1.27939319610596	2.45302700996399	0.456136584281921	1.13110268115997	-0.444962382316589	0	7	0.0365494750440121	0.233078956604004	3.63763785362244	0.829054892063141	0.482782512903214	0.830748617649078	8	6	0.0728088021278381	0.760039806365967	3.2929151058197	0.611860871315002	0.871802628040314	-0.501010715961456	0	5	0.0367320589721203	0.286274462938309	3.49408507347107	0.817762136459351	0.535046219825745	walking
session1	2018-07-03T05:32:30.000Z	1	0	0	1	1	0	1.13988626003265	4	4	0.0847469493746758	1.38069796562195	1.87663638591766	0.413690686225891	1.17503106594086	-0.505049049854279	0	5	0.0640431270003319	0.316555947065353	2.66162109375	0.790211737155914	0.562633037567139	0.850996732711792	3	6	0.0723666176199913	0.793667316436768	1.99254894256592	0.499247848987579	0.890880107879639	-0.495869368314743	0	5	0.0256126914173365	0.270474642515182	2.0825047492981	0.570834040641785	0.520071744918823	walking
session1	2018-07-03T05:32:31.000Z	1	0	0	1	1	0	1.11117887496948	5	5	0.102621488273144	1.33323454856873	2.5800724029541	0.522572636604309	1.15465772151947	-0.443715512752533	0	8	0.0398508347570896	0.235140204429626	2.25466728210449	0.804567217826843	0.484912574291229	0.842016756534576	4	5	0.0931527316570282	0.798419117927551	3.4456090927124	0.632983148097992	0.893543004989624	-0.507417738437653	0	7	0.0439613275229931	0.299675583839417	2.50864386558533	0.77500981092453	0.547426342964172	walking
session1	2018-07-03T05:32:32.000Z	1	0	0	1	1	0	0.886386156082153	4	6	0.039941493421793	0.824024260044098	1.849928855896	0.365565091371536	0.907757818698883	-0.361263930797577	0	6	0.0239631962031126	0.153516322374344	3.43075156211853	0.886196434497833	0.391811579465866	0.686180710792542	4	8	0.0356379747390747	0.505056440830231	2.02900433540344	0.416642189025879	0.710673213005066	-0.376897156238556	0	7	0.0243752244859934	0.165451675653458	3.07877779006958	0.853635251522064	0.40675750374794	walking
session1	2018-07-03T05:32:33.000Z	1	0	0	1	1	0	0.972873747348785	3	3	0.0839951038360596	1.02711856365204	2.25285243988037	0.47099557518959	1.01346862316132	-0.453556716442108	0	5	0.0254209171980619	0.230117797851563	2.12469720840454	0.631484925746918	0.479705959558487	0.708769619464874	3	3	0.0636376067996025	0.563446342945099	2.89527535438538	0.566862940788269	0.750630617141724	-0.452596426010132	0	7	0.0299072414636612	0.233554482460022	3.26585841178894	0.829539835453033	0.483274757862091	walking
session1	2018-07-03T05:32:34.000Z	1	0	0	1	1	0	1.00837743282318	5	5	0.0728401690721512	1.08675134181976	3.58949995040894	0.496224373579025	1.0424736738205	-0.408130526542664	0	7	0.0353969596326351	0.200551569461823	3.14437198638916	0.822492480278015	0.447829842567444	0.765780508518219	3	5	0.0763276144862175	0.659694135189056	2.43045616149902	0.580201208591461	0.812215566635132	-0.442716300487518	0	9	0.0317792519927025	0.226505801081657	6.1241135597229	1.06956470012665	0.475926250219345	walking
session1	2018-07-03T05:32:35.000Z	1	0	0	1	1	0	0.878951549530029	4	6	0.0644174888730049	0.834396839141846	2.47025203704834	0.501977384090424	0.913453221321106	-0.367678880691528	0	5	0.032104879617691	0.166008427739143	3.14783716201782	0.850802361965179	0.407441318035126	0.667553842067719	4	6	0.0600088499486446	0.503236711025238	5.28443813323975	0.717733919620514	0.70939177274704	-0.366401791572571	0	5	0.0321886502206326	0.16515140235424	4.19950532913208	0.988509178161621	0.406388252973557	walking
session1	2018-07-03T05:32:36.000Z	1	0	0	1	1	0	0.928322076797485	3	5	0.0617437995970249	0.921055853366852	1.99045014381409	0.43571799993515	0.959716558456421	-0.367334485054016	0	6	0.03598278388381	0.169478088617325	2.95328545570374	0.958022594451904	0.411677151918411	0.714138746261597	3	7	0.0574974566698074	0.565191566944122	1.65646588802338	0.452168762683868	0.751792252063751	-0.407632678747177	0	4	0.0210643261671066	0.186386182904243	3.38020920753479	0.661186754703522	0.431724667549133	walking
session1	2018-07-03T05:32:37.000Z	1	0	0	1	1	0	1.03279912471771	5	5	0.0573534779250622	1.12173366546631	5.41383457183838	0.554868042469025	1.05911934375763	-0.449995130300522	0	7	0.0328628905117512	0.234043881297112	2.67258524894714	0.739315807819366	0.483780831098557	0.765078485012054	2	5	0.0577049367129803	0.640741884708405	3.72988080978394	0.616898059844971	0.800463557243347	-0.472412288188934	0	7	0.0247648898512125	0.246947705745697	2.87611126899719	0.651217579841614	0.496938318014145	walking
session1	2018-07-03T05:32:38.000Z	1	0	0	1	1	0	0.985957384109497	3	3	0.0807340368628502	1.04961657524109	2.12926912307739	0.463749468326569	1.02450799942017	-0.425794184207916	0	10	0.0433955378830433	0.222960382699966	2.27235293388367	0.846788644790649	0.472186803817749	0.741868495941162	6	5	0.0698289200663567	0.617404639720917	2.91465759277344	0.628351032733917	0.785750985145569	-0.4228575527668	0	7	0.0317114554345608	0.2092514783144	2.95843935012817	0.873544752597809	0.457440137863159	walking
session1	2018-07-03T05:32:39.000Z	1	0	0	1	1	0	0.998943150043488	5	5	0.0533686578273773	1.04912149906158	2.63803315162659	0.43234384059906	1.02426636219025	-0.384379953145981	0	5	0.0509086064994335	0.196620255708694	2.60452365875244	0.976869821548462	0.443418830633163	0.760981500148773	4	5	0.0459632724523544	0.623217642307281	2.02330327033997	0.467989802360535	0.789441347122192	-0.446802586317062	0	8	0.0308863762766123	0.229283466935158	2.75031733512878	0.710212349891663	0.47883552312851	walking
session1	2018-07-03T05:32:40.000Z	1	0	0	1	1	0	0.87531054019928	3	6	0.0512100756168365	0.81533020734787	2.41356015205383	0.427295118570328	0.902956366539001	-0.393692195415497	0	7	0.0221994072198868	0.176304951310158	2.77192044258118	0.677423059940338	0.419886827468872	0.626862585544586	2	7	0.0442943535745144	0.435479313135147	4.51621866226196	0.642598569393158	0.659908592700958	-0.4150350689888	0	5	0.0325957387685776	0.203546032309532	6.07614707946777	1.07006180286407	0.451160758733749	walking
session1	2018-07-03T05:32:41.000Z	1	0	0	1	1	0	1.00789844989777	5	5	0.0886733829975128	1.10098552703857	3.06164288520813	0.531283557415009	1.04927861690521	-0.409395039081573	0	5	0.0322530381381512	0.19856721162796	2.91538453102112	0.813873469829559	0.445608824491501	0.77953439950943	3	5	0.090347446501255	0.694407224655151	2.99863576889038	0.706414520740509	0.833311021327972	-0.429283499717712	0	7	0.0247153490781784	0.208011075854301	5.43021726608276	0.875990748405457	0.456082314252853	walking
session1	2018-07-03T05:32:42.000Z	1	0	0	1	1	0	1.06773626804352	6	6	0.0849192216992378	1.22158312797546	2.41301822662354	0.482078909873962	1.10525250434875	-0.466068774461746	0	8	0.0389719679951668	0.254633188247681	3.20929884910583	0.865304529666901	0.504611909389496	0.808890700340271	6	4	0.0649174526333809	0.716624915599823	2.63324046134949	0.54693078994751	0.846536993980408	-0.460233867168427	0	6	0.0401143543422222	0.25032502412796	3.46965408325195	0.871625661849976	0.500324904918671	walking
session1	2018-07-03T05:32:43.000Z	1	0	0	1	1	0	0.904977440834045	5	5	0.0645281821489334	0.880930781364441	2.08099865913391	0.408516108989716	0.938579142093658	-0.392842322587967	0	5	0.0305758733302355	0.18367800116539	2.98624730110168	0.83817058801651	0.428576707839966	0.653176426887512	0	5	0.040073961019516	0.465110391378403	1.70628225803375	0.442171037197113	0.681990027427673	-0.446510910987854	0	3	0.0341357849538326	0.232142403721809	2.946209192276	0.634828507900238	0.481811583042145	walking
session1	2018-07-03T05:32:44.000Z	1	0	0	1	1	0	1.01886129379272	5	5	0.0844563618302345	1.11915624141693	3.56105518341064	0.563379228115082	1.05790185928345	-0.430601209402084	0	7	0.0449590533971786	0.228578090667725	3.5867600440979	0.951850235462189	0.478098422288895	0.770749509334564	3	3	0.0974290445446968	0.687586843967438	2.78170561790466	0.630290269851685	0.829208552837372	-0.424407720565796	0	7	0.0238224808126688	0.20299144089222	2.37700843811035	0.536489367485046	0.450545728206635	walking
session1	2018-07-03T05:32:45.000Z	1	0	0	1	1	0	1.13998508453369	4	4	0.115701615810394	1.41063976287842	2.49896025657654	0.506112217903137	1.18770360946655	-0.461259722709656	0	7	0.0766045972704887	0.286300987005234	1.98900854587555	0.850359857082367	0.535071015357971	0.850221276283264	6	8	0.115044720470905	0.833319067955017	4.72560405731201	0.805490911006927	0.91286313533783	-0.498745828866959	0	8	0.0440335273742676	0.291019678115845	3.4061484336853	0.843398630619049	0.539462387561798	walking
session1	2018-07-03T05:32:46.000Z	1	0	0	1	1	0	1.10769128799438	3	5	0.0821187868714333	1.3058135509491	2.23504900932312	0.469938486814499	1.14272201061249	-0.385425388813019	0	5	0.0897164717316628	0.234680563211441	2.69732880592346	1.04168891906738	0.484438389539719	0.840475618839264	5	5	0.0637450143694878	0.767594397068024	1.89536607265472	0.496324777603149	0.876124620437622	-0.498400568962097	0	8	0.0574329309165478	0.303538739681244	3.1486120223999	0.974392175674438	0.550943493843079	walking
session1	2018-07-03T05:32:47.000Z	1	0	0	1	1	0	1.13832950592041	6	6	0.118622429668903	1.4096714258194	3.59560561180115	0.571161329746246	1.187295794487	-0.466918289661407	0	7	0.0537173338234425	0.269581407308578	2.76631665229797	0.9294074177742	0.519212305545807	0.847706615924835	7	6	0.115091860294342	0.829094529151917	8.00114154815674	0.856495141983032	0.91054630279541	-0.507440209388733	0	5	0.0557290948927402	0.310995548963547	5.61100673675537	1.14178049564362	0.557669758796692	walking
session1	2018-07-03T05:32:48.000Z	1	0	0	1	1	0	0.979030966758728	5	5	0.0872154906392097	1.04222846031189	2.07125282287598	0.4757459461689	1.02089595794678	-0.389583200216293	0	7	0.0519799180328846	0.201675772666931	2.11396288871765	0.882737576961517	0.449083268642426	0.743353724479675	4	6	0.0882538035511971	0.637298703193665	3.64047598838806	0.722970724105835	0.798309922218323	-0.406518638134003	0	6	0.0395798347890377	0.203254088759422	4.77552652359009	1.08485221862793	0.450837105512619	walking
session1	2018-07-03T05:32:49.000Z	1	0	0	1	1	0	0.949346780776978	6	7	0.0510569624602795	0.950273811817169	1.97157025337219	0.398684501647949	0.974819898605347	-0.389039814472198	0	5	0.0328641198575497	0.182901561260223	3.67716360092163	0.857594132423401	0.427669912576675	0.713424861431122	4	4	0.0534915290772915	0.560326993465424	2.89211487770081	0.604877054691315	0.748549938201904	-0.419211983680725	0	7	0.032611109316349	0.207045376300812	4.96990346908569	1.05414474010468	0.455022394657135	walking
session1	2018-07-03T05:32:50.000Z	1	0	0	1	1	0	0.873264491558075	3	3	0.0612684786319733	0.821408629417419	1.75343132019043	0.417846024036407	0.906315982341766	-0.356018215417862	0	5	0.036693200469017	0.161974385380745	2.05000948905945	0.825557291507721	0.402460426092148	0.642617642879486	0	3	0.0365914031863213	0.448085218667984	1.57178831100464	0.410169452428818	0.669391691684723	-0.429033249616623	0	5	0.0284161809831858	0.211349010467529	1.98706161975861	0.539346992969513	0.459727108478546	walking
session1	2018-07-03T05:32:51.000Z	1	0	0	1	1	0	1.04180109500885	5	5	0.0919903591275215	1.17366015911102	3.30422759056091	0.519363582134247	1.08335602283478	-0.42160975933075	0	8	0.0444419533014297	0.220419064164162	3.84162926673889	1.03771412372589	0.469488084316254	0.777890801429749	3	3	0.0782270804047585	0.680212020874023	2.27997875213623	0.503458380699158	0.824749648571014	-0.478543847799301	0	7	0.045859333127737	0.273029208183289	3.22062206268311	0.93235045671463	0.52252197265625	walking
session1	2018-07-03T05:32:52.000Z	1	0	0	1	1	0	0.879120469093323	6	8	0.0714589282870293	0.841453731060028	2.22622776031494	0.488560140132904	0.91730785369873	-0.3395756483078	0	7	0.0375786051154137	0.151387125253677	2.5091290473938	0.982960760593414	0.389084994792938	0.683200657367706	4	6	0.0553972572088242	0.519944429397583	2.56238746643066	0.572851479053497	0.721071720123291	-0.379353642463684	0	7	0.0273050647228956	0.170122057199478	2.83141088485718	0.862561583518982	0.412458539009094	walking
session1	2018-07-03T05:32:53.000Z	1	0	0	1	1	0	1.10530817508698	6	6	0.090014286339283	1.3081202507019	2.50875067710876	0.465638995170593	1.14373087882996	-0.453754544258118	0	3	0.0402357466518879	0.244519621133804	1.68467628955841	0.646605253219604	0.494489252567291	0.830510795116425	6	3	0.0675258561968803	0.754572808742523	3.33349084854126	0.600902616977692	0.868661522865295	-0.528599977493286	0	6	0.0308433771133423	0.309027582406998	3.09135770797729	0.636084854602814	0.555902481079102	walking
session1	2018-07-03T05:32:54.000Z	1	0	0	1	1	0	0.78467458486557	5	7	0.0423134826123714	0.656335055828094	2.34285688400269	0.445911258459091	0.810145080089569	-0.299410551786423	0	7	0.0277036894112825	0.116242229938507	2.779057264328	0.967270731925964	0.340943157672882	0.598602056503296	2	4	0.0357728339731693	0.3926662504673	4.33832502365112	0.64988100528717	0.626630902290344	-0.363838464021683	0	5	0.0156751815229654	0.147426590323448	3.83569288253784	0.668426215648651	0.383961707353592	walking
session1	2018-07-03T05:32:55.000Z	1	0	0	1	1	0	1.06802546977997	5	5	0.0837664380669594	1.22109353542328	2.1608510017395	0.428262203931808	1.10503101348877	-0.414748460054398	0	7	0.0612644962966442	0.230830132961273	2.21054697036743	0.931304574012756	0.480447858572006	0.819973468780518	6	5	0.0699355080723763	0.739494264125824	2.39291906356812	0.520499110221863	0.859938502311707	-0.462010025978088	0	6	0.0388707965612411	0.250769227743149	3.65410375595093	0.893406808376312	0.500768661499023	walking
session1	2018-07-03T05:32:56.000Z	1	0	0	1	1	0	0.899971187114716	6	5	0.0540699474513531	0.861855387687683	2.03908348083496	0.417135119438171	0.928361654281616	-0.381435096263885	0	5	0.0330741815268993	0.177243918180466	2.53339052200317	0.833730816841125	0.421003460884094	0.661741018295288	4	6	0.0508369840681553	0.486704707145691	3.40204215049744	0.620850682258606	0.697642266750336	-0.409212201833725	0	5	0.0317210480570793	0.197906821966171	3.38433575630188	0.847210824489594	0.444867193698883	walking
session1	2018-07-03T05:32:57.000Z	1	0	0	1	1	0	0.912769675254822	4	2	0.0413210429251194	0.872817158699036	4.42320251464844	0.434823244810104	0.934246838092804	-0.422066003084183	0	5	0.0239229779690504	0.201105803251266	3.07042646408081	0.630962431430817	0.448448210954666	0.676107227802277	4	3	0.046068087220192	0.501346111297607	4.62376546859741	0.663712978363037	0.708057999610901	-0.390028595924377	0	2	0.0190027877688408	0.170364946126938	3.3347704410553	0.685449123382568	0.412752896547318	walking
session1	2018-07-03T05:32:58.000Z	1	0	0	1	1	0	0.968698680400848	4	4	0.160684749484062	1.0926342010498	3.1821608543396	0.677832901477814	1.04529142379761	-0.403419673442841	0	8	0.0447356514632702	0.205693677067757	3.90868401527405	1.00468420982361	0.453534662723541	0.718453764915466	4	4	0.146354213356972	0.65667587518692	3.83452177047729	0.855686008930206	0.810355424880981	-0.452919602394104	0	8	0.0261757615953684	0.230264812707901	4.20380353927612	0.697636783123016	0.479859173297882	walking
session1	2018-07-03T05:32:59.000Z	1	0	0	1	1	0	0.8253413438797	4	4	0.127857282757759	0.803931593894958	2.07638072967529	0.632777571678162	0.89662230014801	-0.368146449327469	0	5	0.0399730168282986	0.173905909061432	3.53530931472778	0.959435641765594	0.417020261287689	0.581149041652679	4	4	0.107681624591351	0.441108554601669	2.60594892501831	0.801295101642609	0.664160013198853	-0.38975989818573	0	6	0.0385459959506989	0.188916966319084	2.50594186782837	0.734776377677917	0.434645801782608	walking
session1	2018-07-03T05:33:00.000Z	1	0	0	1	1	0	0.870810627937317	4	4	0.132370337843895	0.885387063026428	2.65985655784607	0.674582004547119	0.940950095653534	-0.418615341186523	0	6	0.0341304801404476	0.208004057407379	2.33471727371216	0.758857190608978	0.456074625253677	0.597171008586884	4	4	0.129522442817688	0.480954825878143	4.43658351898193	1.02421855926514	0.693509042263031	-0.405685693025589	0	6	0.0331741645932198	0.196428030729294	2.45923972129822	0.831843495368958	0.443202018737793	walking
session1	2018-07-03T05:33:01.000Z	1	0	0	1	1	0	0.961696028709412	4	4	0.164230763912201	1.08252084255219	4.96625709533691	0.855131268501282	1.04044258594513	-0.412053257226944	0	6	0.0577900558710098	0.225266367197037	2.52453851699829	1.03424441814423	0.474622339010239	0.706584453582764	4	4	0.163137763738632	0.655873954296112	5.60822772979736	1.07486915588379	0.809860467910767	-0.412581592798233	0	4	0.0324550196528435	0.201380372047424	2.15246939659119	0.713425695896149	0.448754251003265	walking
session1	2018-07-03T05:33:02.000Z	1	0	0	1	1	0	1.10581243038177	3	3	0.178228810429573	1.39392054080963	4.90961647033691	0.709991157054901	1.18064415454865	-0.421722710132599	0	4	0.0377320758998394	0.214072823524475	2.4288432598114	0.835208058357239	0.462680041790009	0.837762236595154	4	3	0.178143441677094	0.872863233089447	5.25364685058594	0.859409034252167	0.934271514415741	-0.509864628314972	0	7	0.0489817373454571	0.306984513998032	7.42434501647949	1.04987502098083	0.554061830043793	walking
session1	2018-07-03T05:33:03.000Z	1	0	0	1	1	0	1.10821294784546	4	4	0.24083586037159	1.45933866500854	2.59658479690552	0.722305297851563	1.20803093910217	-0.478347927331924	0	6	0.0348034873604774	0.26222813129425	2.44253396987915	0.6999192237854	0.512082159519196	0.794864654541016	3	4	0.250872403383255	0.872647404670715	2.51758313179016	0.877744436264038	0.934156000614166	-0.524481117725372	0	5	0.0514402836561203	0.324463158845901	4.86231565475464	0.809215784072876	0.569616675376892	walking
session1	2018-07-03T05:33:04.000Z	1	0	0	1	1	0	1.21562564373016	4	6	0.2281603962183	1.69677996635437	2.9703905582428	0.656629741191864	1.30260503292084	-0.423838496208191	0	5	0.123491257429123	0.298190742731094	2.19477343559265	1.11750912666321	0.546068429946899	0.901545464992523	6	6	0.227690160274506	1.03136670589447	3.0784375667572	0.914948523044586	1.0155622959137	-0.553670287132263	0	9	0.0631996169686317	0.367222368717194	2.17221736907959	0.771515727043152	0.605988740921021	walking
session1	2018-07-03T05:33:05.000Z	1	0	0	1	1	0	1.01211452484131	5	5	0.0928128063678741	1.11347627639771	2.01095485687256	0.440494656562805	1.05521380901337	-0.407806217670441	0	3	0.0296401437371969	0.194760456681252	2.41809034347534	0.796469628810883	0.441316723823547	0.755787193775177	3	4	0.0772235468029976	0.645348906517029	2.22158575057983	0.551474094390869	0.803336083889008	-0.489891976118088	0	5	0.0347632057964802	0.273366838693619	2.34537482261658	0.672268509864807	0.522844970226288	walking
session1	2018-07-03T05:33:06.000Z	1	0	0	1	1	0	0.773438334465027	2	5	0.0677517652511597	0.663248538970947	4.0402250289917	0.584059357643127	0.814400732517242	-0.326389670372009	0	7	0.0201310627162457	0.125856041908264	4.61292362213135	0.985043823719025	0.354761958122253	0.556920945644379	2	5	0.072320394217968	0.37958836555481	3.25200033187866	0.749431014060974	0.616107404232025	-0.36581888794899	0	3	0.02497966773808	0.1578039675951	3.54742646217346	0.826291680335999	0.397245466709137	walking
session1	2018-07-03T05:33:07.000Z	1	0	0	1	1	0	1.20522129535675	8	6	0.357809066772461	1.79605519771576	6.73989915847778	0.946446299552917	1.34016978740692	-0.470324367284775	0	8	0.0731876417994499	0.291465103626251	3.14841437339783	1.14710700511932	0.539875090122223	0.882078230381012	4	8	0.459048181772232	1.21874821186066	6.37060213088989	1.3229945898056	1.10396933555603	-0.474047392606735	0	8	0.0636676326394081	0.285841822624207	10.5250768661499	1.23505759239197	0.534641742706299	walking
session1	2018-07-03T05:33:08.000Z	1	0	0	1	1	0	1.11940610408783	5	6	0.11250028014183	1.3610702753067	1.7624237537384	0.463722765445709	1.16664922237396	-0.448461890220642	0	6	0.0541711747646332	0.253122419118881	2.25925207138062	0.827293217182159	0.503112733364105	0.848262071609497	4	6	0.106633715331554	0.82191675901413	2.76257753372192	0.685321152210236	0.9065962433815	-0.476843923330307	0	6	0.0610947795212269	0.286031126976013	4.95958852767944	1.17273700237274	0.534818768501282	walking
session1	2018-07-03T05:33:09.000Z	1	0	0	1	1	0	1.22352933883667	7	6	0.119623266160488	1.61186254024506	2.52997612953186	0.527337789535522	1.26959145069122	-0.50016850233078	0	5	0.0790569186210632	0.32606315612793	4.00651836395264	1.16608870029449	0.571019411087036	0.911573469638824	6	6	0.101959526538849	0.92884749174118	2.40806889533997	0.611567795276642	0.963767349720001	-0.559511423110962	0	6	0.0457279570400715	0.356951832771301	2.58355021476746	0.740262746810913	0.597454488277435	walking
session1	2018-07-03T05:33:10.000Z	1	0	0	1	1	0	0.912722706794739	5	5	0.0676987767219543	0.898053526878357	2.11612033843994	0.47211092710495	0.947656869888306	-0.373324513435364	0	6	0.0346591733396053	0.172644019126892	2.71306467056274	0.896907091140747	0.415504544973373	0.690166234970093	3	3	0.0517546720802784	0.526013851165771	1.95023655891418	0.514025926589966	0.725268125534058	-0.419315248727798	0	5	0.0245524197816849	0.199395596981049	2.65917539596558	0.649238705635071	0.446537345647812	walking
session1	2018-07-03T05:33:11.000Z	1	0	0	1	1	0	0.774069547653198	3	5	0.0397793464362621	0.637371897697449	5.66841793060303	0.549265682697296	0.798355758190155	-0.297550559043884	0	7	0.0231861118227243	0.110794998705387	3.65962743759155	1.08510196208954	0.332858830690384	0.572484076023102	2	3	0.0431453622877598	0.369157612323761	3.92671394348145	0.683075606822968	0.607583403587341	-0.375979274511337	0	5	0.0167281050235033	0.15741939842701	3.35656952857971	0.721515834331512	0.396761149168015	walking
session1	2018-07-03T05:33:12.000Z	1	0	0	1	1	0	0.95707368850708	3	5	0.0756685212254524	0.988632142543793	2.52279281616211	0.448777407407761	0.994299829006195	-0.358874499797821	0	6	0.0268143191933632	0.154532626271248	2.86241865158081	0.688902735710144	0.393106371164322	0.735053658485413	4	3	0.0670318379998207	0.604654431343079	2.9292950630188	0.584088563919067	0.777595281600952	-0.459125608205795	0	9	0.0194256883114576	0.229444965720177	2.84202146530151	0.564931392669678	0.479004144668579	walking
session1	2018-07-03T05:33:13.000Z	1	0	0	1	1	0	1.07150566577911	4	4	0.18774588406086	1.32836031913757	3.01295876502991	0.671033918857574	1.15254509449005	-0.463782072067261	0	5	0.032566525042057	0.246357724070549	3.07123804092407	0.756862819194794	0.496344357728958	0.779913246631622	4	4	0.17934213578701	0.780433595180511	3.38430619239807	0.808368802070618	0.883421540260315	-0.507955610752106	0	6	0.0453648567199707	0.301569223403931	4.42071437835693	0.803732395172119	0.549153208732605	walking
session1	2018-07-03T05:33:14.000Z	1	0	0	1	1	0	1.11161983013153	4	4	0.200072601437569	1.42776834964752	1.94787836074829	0.592473387718201	1.1948926448822	-0.524689137935638	0	6	0.0386414043605328	0.312394499778748	2.52610611915588	0.721030294895172	0.558922648429871	0.749468564987183	4	4	0.204748690128326	0.758262157440186	2.64170908927917	0.879496574401855	0.870782494544983	-0.558486878871918	0	6	0.0470880754292011	0.357112050056458	2.56358218193054	0.675366818904877	0.597588539123535	walking
session1	2018-07-03T05:33:15.000Z	1	0	0	1	1	0	1.18016541004181	4	6	0.2143784314394	1.59859395027161	2.56186580657959	0.60587352514267	1.26435518264771	-0.474723964929581	0	8	0.079724095761776	0.301898002624512	1.92266476154327	0.870757043361664	0.549452483654022	0.877169549465179	6	4	0.194428995251656	0.956078410148621	3.35145425796509	0.791144549846649	0.977792620658875	-0.535069644451141	0	6	0.0565812028944492	0.340617418289185	3.42373967170715	0.759087920188904	0.583624362945557	walking
session1	2018-07-03T05:33:16.000Z	1	0	0	1	1	0	0.944437026977539	4	5	0.0663366839289665	0.955644607543945	2.22811841964722	0.458997040987015	0.977570772171021	-0.354111522436142	0	6	0.0469150841236115	0.170433521270752	1.95485770702362	0.826416075229645	0.412835955619812	0.724687576293945	2	5	0.0655738711357117	0.588122963905334	2.64515042304993	0.628598630428314	0.766891777515411	-0.397917598485947	0	6	0.0403643660247326	0.197088241577148	3.13159871101379	1.02590775489807	0.443946212530136	walking
session1	2018-07-03T05:33:17.000Z	1	0	0	1	1	0	0.916973471641541	6	6	0.0603532083332539	0.898779273033142	2.01549577713013	0.468462228775024	0.948039710521698	-0.393802732229233	0	7	0.0293587222695351	0.183264911174774	2.29576563835144	0.694167137145996	0.428094506263733	0.655744612216949	3	6	0.0400697588920593	0.468468010425568	2.57876181602478	0.517016351222992	0.684447228908539	-0.45747235417366	0	5	0.0393391288816929	0.247046425938606	3.54753112792969	0.949182569980621	0.497037649154663	walking
session1	2018-07-03T05:33:18.000Z	1	0	0	1	1	0	0.878359138965607	5	5	0.071980319917202	0.840615928173065	2.85115623474121	0.516049027442932	0.916851103305817	-0.358148813247681	0	7	0.0273452382534742	0.154521986842155	2.62547993659973	0.874395489692688	0.393092840909958	0.664470732212067	5	5	0.070496991276741	0.509198427200317	2.51080536842346	0.642069280147552	0.713581383228302	-0.391728639602661	0	9	0.0244209989905357	0.176895469427109	4.36449956893921	0.816767990589142	0.420589417219162	walking
session1	2018-07-03T05:33:19.000Z	1	0	0	1	1	0	0.871079385280609	4	6	0.0567311942577362	0.813241362571716	2.05427360534668	0.446618765592575	0.901798963546753	-0.375508397817612	0	8	0.0154049731791019	0.155795320868492	2.1985764503479	0.605748474597931	0.394709169864655	0.654933094978333	4	4	0.0544855706393719	0.481243580579758	2.69654726982117	0.615183532238007	0.693717241287231	-0.375778883695602	0	5	0.0364506579935551	0.176202446222305	3.94069528579712	1.08777248859406	0.419764757156372	walking
session1	2018-07-03T05:33:20.000Z	1	0	0	1	1	0	0.945380628108978	5	5	0.0628229528665543	0.954054892063141	1.68339550495148	0.425203680992126	0.976757347583771	-0.366745501756668	0	6	0.0353888832032681	0.168475538492203	2.3835015296936	0.827805042266846	0.410457730293274	0.725798428058624	5	5	0.0736760869622231	0.597512423992157	1.96683847904205	0.544976711273193	0.772989273071289	-0.381123840808868	0	3	0.0445953644812107	0.188066884875298	3.09777855873108	0.908636093139648	0.433666795492172	walking
session1	2018-07-03T05:33:21.000Z	1	0	0	1	1	0	1.09153521060944	5	5	0.0724967047572136	1.26104581356049	1.95198261737823	0.414745539426804	1.12296295166016	-0.450956255197525	0	7	0.042395893484354	0.244061589241028	2.13187623023987	0.733580350875854	0.494025886058807	0.827740609645844	5	3	0.0619924180209637	0.744667291641235	1.79073369503021	0.453165650367737	0.862941086292267	-0.503556489944458	0	8	0.0195289272814989	0.272316962480545	2.2600576877594	0.484720766544342	0.52183997631073	walking
session1	2018-07-03T05:33:22.000Z	1	0	0	1	1	0	1.14058554172516	5	7	0.0923343598842621	1.38957631587982	2.07103490829468	0.411186128854752	1.17880296707153	-0.458257138729095	0	8	0.0569347776472569	0.264656990766525	2.59174275398254	0.919408082962036	0.514448225498199	0.860804677009583	6	5	0.0741196870803833	0.812139868736267	2.18565058708191	0.486152023077011	0.901188015937805	-0.517642021179199	0	5	0.0466940402984619	0.312779575586319	4.17641162872314	0.981515944004059	0.559266984462738	walking
session1	2018-07-03T05:33:23.000Z	1	0	0	1	1	0	0.928661644458771	4	6	0.0449207611382008	0.905536472797394	2.16026639938354	0.415966540575027	0.951596796512604	-0.360159069299698	0	5	0.0381834134459496	0.166370585560799	2.03737115859985	0.763600885868073	0.407885491847992	0.693462073802948	2	8	0.0431080460548401	0.522273480892181	3.99020791053772	0.661505699157715	0.722684919834137	-0.439779818058014	0	6	0.0244649369269609	0.216892570257187	3.9571475982666	0.785611748695374	0.465717256069183	walking
session1	2018-07-03T05:33:24.000Z	1	0	0	1	1	0	1.00670337677002	5	5	0.0848509594798088	1.09490871429443	2.32455706596375	0.494446992874146	1.04637885093689	-0.432999342679977	0	6	0.0325978025794029	0.218782275915146	2.58292388916016	0.741070806980133	0.467741668224335	0.734265089035034	3	3	0.0614773295819759	0.598163306713104	2.23285436630249	0.526055812835693	0.773410201072693	-0.482794761657715	0	8	0.0467419326305389	0.277963131666183	3.26686644554138	0.895948350429535	0.527222096920013	walking
session1	2018-07-03T05:33:25.000Z	1	0	0	1	1	0	1.00031757354736	5	5	0.0648568347096443	1.06289792060852	2.692143201828	0.473564475774765	1.0309693813324	-0.403896749019623	0	7	0.0394317135214806	0.200986996293068	2.31912541389465	0.828577756881714	0.448315739631653	0.742578029632568	5	5	0.057430524379015	0.6065554022789	2.86766672134399	0.55998295545578	0.778816640377045	-0.47357651591301	0	7	0.0323757193982601	0.255355417728424	3.14653468132019	0.799546182155609	0.505327045917511	walking
session1	2018-07-03T05:33:26.000Z	1	0	0	1	1	0	1.06914079189301	7	5	0.0869510769844055	1.22653484344482	2.55964732170105	0.474226504564285	1.1074903011322	-0.430338710546494	0	8	0.0607126541435719	0.243475496768951	2.76849675178528	1.00643742084503	0.493432372808456	0.800764560699463	6	5	0.0723052993416786	0.710636913776398	1.99372172355652	0.513508141040802	0.842992842197418	-0.484606176614761	0	6	0.039145290851593	0.272422641515732	2.60373950004578	0.777890264987946	0.521941244602203	walking
session1	2018-07-03T05:33:27.000Z	1	0	0	1	1	0	1.16520023345947	3	5	0.073058120906353	1.42782771587372	2.50864863395691	0.43621364235878	1.19491744041443	-0.486854463815689	0	5	0.0400172807276249	0.275443941354752	3.0546281337738	0.818710446357727	0.524827539920807	0.857552766799927	8	4	0.0686319246888161	0.801283240318298	2.09432744979858	0.480269283056259	0.895144283771515	-0.55573582649231	0	6	0.0440188609063625	0.351100474596024	2.51627397537231	0.735336899757385	0.592537343502045	walking
session1	2018-07-03T05:33:28.000Z	1	0	0	1	1	0	1.10824704170227	4	5	0.103104114532471	1.32719147205353	2.27012658119202	0.449859619140625	1.1520379781723	-0.474530786275864	0	6	0.0486147403717041	0.271849602460861	2.40546321868896	0.797263920307159	0.521391987800598	0.80633819103241	5	3	0.0670081898570061	0.714509189128876	2.18779182434082	0.530937969684601	0.845286428928375	-0.542880117893219	0	6	0.0480352677404881	0.340832710266113	3.09468150138855	0.711425840854645	0.583808779716492	walking
session1	2018-07-03T05:33:29.000Z	1	0	0	1	1	0	0.954042494297028	5	3	0.0499413870275021	0.958140850067139	3.14190292358398	0.454019337892532	0.978846669197083	-0.355762481689453	0	7	0.0335029624402523	0.158729746937752	3.14848327636719	0.961695075035095	0.398409008979797	0.710015475749969	5	3	0.0545577257871628	0.556497395038605	2.33869671821594	0.513743996620178	0.74598753452301	-0.458448827266693	0	7	0.0341023318469524	0.242913514375687	5.19868659973145	0.902201116085052	0.492862582206726	walking
session1	2018-07-03T05:33:30.000Z	1	0	0	1	1	0	0.935057044029236	4	6	0.0621334761381149	0.93397980928421	2.65458536148071	0.445555090904236	0.966426312923431	-0.354271054267883	0	4	0.0313922725617886	0.155644565820694	2.3549063205719	0.866075932979584	0.394518136978149	0.721551179885864	4	6	0.0601755119860172	0.578404605388641	4.88751983642578	0.670783579349518	0.760529160499573	-0.419252634048462	0	8	0.025164321064949	0.199930533766747	4.76607131958008	0.887050330638885	0.447135925292969	walking
session1	2018-07-03T05:33:31.000Z	1	0	0	1	1	0	1.007120013237	3	3	0.0645348355174065	1.07624423503876	2.15726470947266	0.432513833045959	1.0374219417572	-0.441766142845154	0	7	0.0250960644334555	0.219249501824379	3.10848212242126	0.747702717781067	0.468240857124329	0.728556394577026	6	5	0.0540932975709438	0.58272397518158	1.98077797889709	0.498568952083588	0.763363599777222	-0.489949077367783	0	6	0.0356463491916656	0.274270623922348	4.05063676834106	0.910847008228302	0.523708522319794	walking
session1	2018-07-03T05:33:32.000Z	1	0	0	1	1	0	0.985834062099457	5	5	0.0510821007192135	1.02090740203857	3.06509828567505	0.445888131856918	1.01039958000183	-0.393398135900497	0	7	0.034200269728899	0.187594354152679	2.6661593914032	0.760826826095581	0.433121651411057	0.732582688331604	3	3	0.0446757636964321	0.57956600189209	1.93798220157623	0.432497709989548	0.761292338371277	-0.477528959512711	0	7	0.0267847534269094	0.253747254610062	4.20088529586792	0.801121413707733	0.503733336925507	walking
session1	2018-07-03T05:33:33.000Z	1	0	0	1	1	0	1.1313681602478	3	5	0.0847789347171783	1.36138164997101	2.35853600502014	0.433084517717361	1.16678261756897	-0.458746552467346	0	6	0.054723534733057	0.262983083724976	2.86587071418762	0.944678723812103	0.51281875371933	0.832053542137146	4	5	0.0838745161890984	0.772832632064819	4.91608047485352	0.709187090396881	0.879109025001526	-0.524417281150818	0	5	0.0526587106287479	0.325565874576569	3.89590334892273	0.907307863235474	0.570583820343018	walking
session1	2018-07-03T05:33:34.000Z	1	0	0	1	1	0	0.880764305591583	4	6	0.051207672804594	0.824904918670654	1.85717260837555	0.434177547693253	0.908242762088776	-0.346198469400406	0	6	0.0282988827675581	0.147020295262337	1.91262924671173	0.725131094455719	0.383432269096375	0.656935513019562	2	6	0.0488644503057003	0.478474110364914	2.71398305892944	0.599890530109406	0.691718220710754	-0.415829479694366	0	3	0.027600483968854	0.199410617351532	4.33816909790039	0.928755581378937	0.446554154157639	walking
session1	2018-07-03T05:33:35.000Z	1	0	0	1	1	0	0.77202570438385	4	4	0.0349582768976688	0.629583656787872	2.49616575241089	0.433579742908478	0.793463051319122	-0.317232310771942	0	5	0.019270172342658	0.119135685265064	2.5520167350769	0.802609145641327	0.345160365104675	0.570133030414581	2	5	0.028607502579689	0.352514833211899	3.00322341918945	0.54798811674118	0.593729615211487	-0.38085612654686	0	6	0.0134184202179313	0.157933071255684	2.3740508556366	0.566222071647644	0.397407948970795	walking
session1	2018-07-03T05:33:36.000Z	1	0	0	1	1	0	0.892328500747681	5	7	0.091960035264492	0.884531915187836	5.51057100296021	0.70644223690033	0.940495550632477	-0.362415820360184	0	8	0.0433153547346592	0.172927990555763	2.07642579078674	0.863793909549713	0.415846109390259	0.660257160663605	4	6	0.0940347537398338	0.526212930679321	9.40727615356445	0.989674270153046	0.725405335426331	-0.368483811616898	0	7	0.0516780018806458	0.185391202569008	7.91490125656128	1.42179012298584	0.430570781230927	walking
session1	2018-07-03T05:33:37.000Z	1	0	0	1	1	0	0.881816864013672	6	4	0.0434987656772137	0.819360196590424	2.34318017959595	0.421855688095093	0.905185163021088	-0.315526604652405	0	5	0.0592427104711533	0.156430020928383	2.16416382789612	1.18922400474548	0.395512342453003	0.668578803539276	0	5	0.0342830866575241	0.479909360408783	1.90209376811981	0.45077845454216	0.692754924297333	-0.403778374195099	0	8	0.0208163019269705	0.183020651340485	3.87774205207825	0.797989964485168	0.427809119224548	walking
session1	2018-07-03T05:33:38.000Z	1	0	0	1	1	0	1.1190699338913	5	3	0.123401664197445	1.37078309059143	2.0133650302887	0.507393062114716	1.17080450057983	-0.50943511724472	0	3	0.0436822213232517	0.301459014415741	2.2349808216095	0.647953450679779	0.549052834510803	0.804578483104706	3	5	0.0869717374444008	0.730839252471924	3.60749340057373	0.699477314949036	0.854891359806061	-0.536277651786804	0	5	0.0530113279819489	0.338484615087509	3.49973893165588	0.911622107028961	0.581794321537018	walking
session1	2018-07-03T05:33:39.000Z	1	0	0	1	1	0	1.03975260257721	5	5	0.0845139101147652	1.16221880912781	3.10227656364441	0.528048992156982	1.07806253433228	-0.431602597236633	0	6	0.0373896434903145	0.222174853086472	2.20030856132507	0.72589111328125	0.471354275941849	0.79223906993866	5	5	0.0933943465352058	0.717301428318024	3.04409909248352	0.641391515731812	0.846936523914337	-0.438972622156143	0	7	0.0312974378466606	0.222742557525635	4.42643880844116	0.931607961654663	0.471956104040146	walking
session1	2018-07-03T05:33:40.000Z	1	0	0	1	1	0	1.12134039402008	3	6	0.0724963620305061	1.32700085639954	1.97451221942902	0.397568762302399	1.15195524692535	-0.495421379804611	0	4	0.0342597290873528	0.27833166718483	3.71889185905457	0.847122490406036	0.527571499347687	0.816100299358368	6	6	0.0714720785617828	0.734633028507233	1.76129162311554	0.476459562778473	0.85710734128952	-0.516275227069855	0	5	0.0494751147925854	0.314036190509796	3.265873670578	0.925535619258881	0.560389339923859	walking
session1	2018-07-03T05:33:41.000Z	1	0	0	1	1	0	1.06894373893738	3	5	0.0766534134745598	1.21622788906097	2.24506735801697	0.461063325405121	1.10282719135284	-0.41782546043396	0	6	0.0367755442857742	0.209882661700249	2.40197086334229	0.715520322322845	0.458129525184631	0.816365122795105	5	5	0.0793756768107414	0.742652833461761	1.52974677085876	0.489090204238892	0.861773073673248	-0.447480112314224	0	5	0.0660979002714157	0.263692498207092	2.85909581184387	0.881059944629669	0.51350998878479	walking
session1	2018-07-03T05:33:42.000Z	1	0	0	1	1	0	1.1179621219635	5	5	0.0749021917581558	1.32174563407898	2.1876060962677	0.414715468883514	1.1496719121933	-0.496944516897202	0	7	0.0359755419194698	0.281490325927734	2.52374196052551	0.701660096645355	0.530556619167328	0.821931898593903	5	5	0.0682222694158554	0.741065502166748	2.18112635612488	0.514980673789978	0.860851585865021	-0.526070415973663	0	7	0.0233745668083429	0.299189656972885	2.56571650505066	0.475730806589127	0.54698234796524	walking
session1	2018-07-03T05:33:43.000Z	1	0	0	1	1	0	0.839299380779266	4	3	0.0512252561748028	0.753599882125854	1.91858077049255	0.418004870414734	0.868101298809052	-0.347298622131348	0	8	0.0240976214408875	0.143750011920929	2.79488396644592	0.852559924125671	0.37914377450943	0.622389078140259	2	6	0.0499502718448639	0.435320258140564	2.82275438308716	0.65307492017746	0.659788012504578	-0.385678440332413	0	7	0.0268558692187071	0.174529507756233	3.45584869384766	0.896908164024353	0.417767286300659	walking
session1	2018-07-03T05:33:44.000Z	1	0	0	1	1	0	1.10340142250061	5	7	0.0784705057740211	1.29282653331757	2.71339106559753	0.49353289604187	1.13702535629272	-0.405557036399841	0	7	0.0689703524112701	0.230687975883484	1.89105629920959	0.811389625072479	0.480299890041351	0.834946274757385	3	7	0.0850280821323395	0.77876228094101	4.82377099990845	0.700326442718506	0.882475078105927	-0.491018146276474	0	8	0.0440389849245548	0.283376187086105	6.16312646865845	1.04398190975189	0.532330870628357	walking
session1	2018-07-03T05:33:45.000Z	1	0	0	1	1	0	1.14466524124146	6	5	0.0976515635848045	1.40400385856628	1.94139504432678	0.450710475444794	1.18490672111511	-0.541574656963348	0	3	0.0531546361744404	0.344331443309784	2.21573209762573	0.679930508136749	0.586797595024109	0.790652394294739	4	6	0.0623434744775295	0.684980928897858	4.24796342849731	0.607871294021606	0.827635765075684	-0.572522222995758	0	7	0.048864308744669	0.37469145655632	2.62259984016418	0.708784341812134	0.612120449542999	walking
session1	2018-07-03T05:33:46.000Z	1	0	0	1	1	0	0.857699155807495	5	3	0.0481648184359074	0.781886160373688	2.54720425605774	0.452523440122604	0.884243249893188	-0.350466072559357	0	5	0.0153403012081981	0.137553185224533	1.99967002868652	0.609852373600006	0.370881646871567	0.631379544734955	5	5	0.0514630228281021	0.44804459810257	2.00293946266174	0.547293186187744	0.669361352920532	-0.411668062210083	0	6	0.0279351379722357	0.196288362145424	6.39091539382935	1.08209562301636	0.443044424057007	walking
session1	2018-07-03T05:33:47.000Z	1	0	0	1	1	0	1.10919070243835	6	8	0.0860335454344749	1.31289577484131	2.59226822853088	0.441769391298294	1.14581668376923	-0.470978081226349	0	8	0.038604162633419	0.258880436420441	3.11049389839172	0.869053304195404	0.508802950382233	0.821902930736542	4	6	0.0701286122202873	0.742847919464111	2.43027257919312	0.551128149032593	0.861886262893677	-0.512661695480347	0	5	0.0503599680960178	0.311167508363724	3.03190135955811	0.91960072517395	0.557823896408081	walking
session1	2018-07-03T05:33:48.000Z	1	0	0	1	1	0	0.949465692043304	5	5	0.0554921589791775	0.954757750034332	2.38862109184265	0.480668604373932	0.97711706161499	-0.373877108097076	0	6	0.029955105856061	0.168540999293327	2.50280261039734	0.837126910686493	0.410537451505661	0.725853800773621	3	5	0.0675196647644043	0.591682612895966	1.74665427207947	0.518572390079498	0.769209086894989	-0.399122387170792	0	3	0.036703497171402	0.194534048438072	2.75826573371887	0.852635502815247	0.441060155630112	walking
session1	2018-07-03T05:33:49.000Z	1	0	0	1	1	0	0.938104927539825	5	5	0.0504776872694492	0.928499579429626	2.64425301551819	0.431413143873215	0.963586807250977	-0.396469563245773	0	5	0.0334989838302135	0.189347147941589	2.53706574440002	0.860418021678925	0.435140371322632	0.688401341438293	4	5	0.0413015447556973	0.51354593038559	2.23552489280701	0.473381578922272	0.716621160507202	-0.454415619373322	0	7	0.0199094153940678	0.225606665015221	2.43453884124756	0.587724685668945	0.474980711936951	walking
session1	2018-07-03T05:33:50.000Z	1	0	0	1	1	0	0.932740807533264	7	5	0.0858589932322502	0.952429890632629	2.39705395698547	0.550494790077209	0.975925147533417	-0.375938266515732	0	10	0.0339028649032116	0.173876345157623	2.59302067756653	0.849955558776855	0.41698482632637	0.690420746803284	6	5	0.0796682760119438	0.553162217140198	2.35096907615662	0.590714395046234	0.743748784065247	-0.437864452600479	0	7	0.0350688211619854	0.225391253829002	2.86349368095398	0.875587224960327	0.474753886461258	walking
session1	2018-07-03T05:33:51.000Z	1	0	0	1	1	0	0.995239019393921	6	6	0.0533990859985352	1.04176378250122	2.14606833457947	0.416023939847946	1.02066826820374	-0.382317662239075	0	7	0.0565493293106556	0.200454220175743	1.96592700481415	0.87149316072464	0.447721153497696	0.750524699687958	4	5	0.0480874143540859	0.609451413154602	2.54462361335754	0.536724448204041	0.780673682689667	-0.452896893024445	0	8	0.0278568919748068	0.231858238577843	2.87087273597717	0.759485960006714	0.481516599655151	walking
session1	2018-07-03T05:33:52.000Z	1	0	0	1	1	0	0.840928018093109	6	6	0.0464011393487453	0.751705169677734	2.49725008010864	0.448553919792175	0.867009341716766	-0.372907042503357	0	7	0.0226831492036581	0.160835459828377	2.85098242759705	0.739737570285797	0.401042968034744	0.60192483663559	2	7	0.0430057793855667	0.403599053621292	6.00200748443604	0.717626571655273	0.635294437408447	-0.402254372835159	0	7	0.0265229661017656	0.187270656228065	5.39730072021484	0.993771612644196	0.432747811079025	walking
session1	2018-07-03T05:33:53.000Z	1	0	0	1	1	0	0.904133975505829	5	7	0.0774517878890038	0.89181250333786	3.09435439109802	0.546278893947601	0.944358229637146	-0.356413125991821	0	7	0.0395101346075535	0.164960041642189	2.86345624923706	1.04844391345978	0.406152725219727	0.679816663265228	4	3	0.0768341571092606	0.535911500453949	5.8555850982666	0.819535672664642	0.73205977678299	-0.396752953529358	0	8	0.0349249355494976	0.190940856933594	6.60562133789063	1.11108326911926	0.436967790126801	walking
session1	2018-07-03T05:33:54.000Z	1	0	0	1	1	0	1.17709112167358	5	4	0.0878724381327629	1.46990096569061	2.45917010307312	0.445882380008698	1.21239471435547	-0.502119779586792	0	7	0.0273462180048227	0.278376668691635	3.32762837409973	0.68394273519516	0.527614116668701	0.875311076641083	8	4	0.0926938727498055	0.855155408382416	3.16923880577087	0.619212031364441	0.924746155738831	-0.540860950946808	0	6	0.0456649325788021	0.33636885881424	3.12343120574951	0.799235999584198	0.579973161220551	walking
session1	2018-07-03T05:33:55.000Z	1	0	0	1	1	0	0.962249279022217	5	5	0.0490663386881351	0.973026990890503	2.25177812576294	0.421637207269669	0.986421287059784	-0.402438998222351	0	5	0.0360490791499615	0.196564272046089	2.72793102264404	0.848767876625061	0.443355709314346	0.720231533050537	4	4	0.0423706360161304	0.559409141540527	2.15125942230225	0.49662446975708	0.747936606407166	-0.444809198379517	0	5	0.0199983417987823	0.217053607106209	2.67906737327576	0.603105306625366	0.465890109539032	walking
session1	2018-07-03T05:33:56.000Z	1	0	0	1	1	0	1.07321643829346	5	7	0.0668337419629097	1.21595418453217	2.63840103149414	0.402592420578003	1.10270309448242	-0.423186212778091	0	8	0.0446071177721024	0.221909448504448	2.73150515556335	0.88067352771759	0.471072643995285	0.80443400144577	6	3	0.044925969094038	0.690242826938629	2.72647500038147	0.499447494745255	0.830808520317078	-0.516062676906586	0	7	0.0390427075326443	0.303801685571671	2.53711295127869	0.693131625652313	0.551182091236115	walking
session1	2018-07-03T05:33:57.000Z	1	0	0	1	1	0	0.963609457015991	4	5	0.049761351197958	0.976314306259155	2.81287264823914	0.406990170478821	0.98808616399765	-0.358234763145447	0	3	0.0232783015817404	0.150679305195808	1.98219609260559	0.673341393470764	0.388174325227737	0.756570518016815	4	7	0.0450820028781891	0.615677773952484	2.27806997299194	0.517998218536377	0.784651398658752	-0.424209624528885	0	8	0.0312535651028156	0.209957271814346	2.87178921699524	0.764781832695007	0.458210945129395	walking
session1	2018-07-03T05:33:58.000Z	1	0	0	1	1	0	1.11253118515015	3	3	0.0782158449292183	1.31281280517578	2.62038540840149	0.47334012389183	1.1457804441452	-0.522529482841492	0	5	0.0444873534142971	0.315744817256927	2.06148648262024	0.639987766742706	0.561911761760712	0.787667691707611	4	3	0.0433437190949917	0.662030339241028	2.53846836090088	0.477274775505066	0.813652455806732	-0.547013521194458	0	7	0.0373061746358871	0.335037767887115	2.49663972854614	0.621695876121521	0.578824460506439	walking
session1	2018-07-03T05:33:59.000Z	1	0	0	1	1	0	0.802615106105804	5	7	0.0565921254456043	0.698519587516785	2.26738882064819	0.474348664283752	0.835774838924408	-0.313800781965256	0	7	0.0244979988783598	0.121989004313946	2.37682580947876	0.877516329288483	0.349269241094589	0.612931847572327	4	5	0.055293545126915	0.42876723408699	3.79485654830933	0.698821187019348	0.654803216457367	-0.347316980361938	0	6	0.0282649416476488	0.147763416171074	6.52753162384033	1.20136320590973	0.384400069713593	walking
session1	2018-07-03T05:34:00.000Z	1	0	0	1	1	0	0.866494297981262	6	6	0.0435433648526669	0.792614042758942	2.63455510139465	0.474731236696243	0.890288770198822	-0.366098940372467	0	6	0.0237654615193605	0.156843274831772	2.81177234649658	0.744592666625977	0.396034449338913	0.662375271320343	2	6	0.0373200066387653	0.474568217992783	1.9264063835144	0.465062379837036	0.688889145851135	-0.369596213102341	0	5	0.02562634088099	0.16120257973671	2.92227268218994	0.872463583946228	0.401500403881073	walking
session1	2018-07-03T05:34:01.000Z	1	0	0	1	1	0	1.09104752540588	5	5	0.0961213186383247	1.28266155719757	2.0871696472168	0.439392685890198	1.13254654407501	-0.48705717921257	0	3	0.0526775829493999	0.287795215845108	2.24759674072266	0.820455253124237	0.536465466022491	0.790322363376617	5	3	0.052009928971529	0.674539029598236	2.05069088935852	0.495982855558395	0.821303248405457	-0.529739439487457	0	5	0.0413577258586884	0.32032722234726	2.46966981887817	0.604470491409302	0.565974593162537	walking
session1	2018-07-03T05:34:02.000Z	1	0	0	1	1	0	0.844002842903137	3	7	0.0441469848155975	0.754721820354462	3.03284335136414	0.405140399932861	0.868747293949127	-0.333094239234924	0	7	0.0266935247927904	0.136577576398849	2.656982421875	0.913850009441376	0.369564026594162	0.639850258827209	3	3	0.0477471649646759	0.455245703458786	4.59522771835327	0.627370953559875	0.674718976020813	-0.378900766372681	0	5	0.0201382171362638	0.16289846599102	4.90843200683594	0.838276386260986	0.403606832027435	walking
session1	2018-07-03T05:34:03.000Z	1	0	0	1	1	0	0.91021192073822	6	8	0.0525238364934921	0.878908693790436	1.9557888507843	0.396830856800079	0.937501311302185	-0.337423741817474	0	7	0.0255357529968023	0.138369143009186	2.24644780158997	0.77182799577713	0.371980041265488	0.707738161087036	4	6	0.0397711545228958	0.539073705673218	2.06774806976318	0.428183257579803	0.734216392040253	-0.415252178907394	0	8	0.0302410777658224	0.201465800404549	3.2842800617218	0.892700612545013	0.448849409818649	walking
session1	2018-07-03T05:34:04.000Z	1	0	0	1	1	0	0.836223125457764	7	5	0.0425976626574993	0.740162909030914	1.60154592990875	0.361260205507278	0.860327184200287	-0.355982422828674	0	5	0.0141462795436382	0.140303924679756	3.07925224304199	0.688174724578857	0.374571651220322	0.636888861656189	2	5	0.0423290133476257	0.446263402700424	2.33129668235779	0.53274530172348	0.668029487133026	-0.372785598039627	0	6	0.0152359465137124	0.153595671057701	3.26737761497498	0.72008353471756	0.391912847757339	walking
session1	2018-07-03T05:34:05.000Z	1	0	0	1	1	0	0.800089061260223	4	3	0.0335608124732971	0.672360837459564	3.32110786437988	0.440341860055923	0.819976091384888	-0.318996608257294	0	7	0.0238458514213562	0.124650858342648	2.5977771282196	0.830865204334259	0.3530592918396	0.602775573730469	2	5	0.0360999368131161	0.39799439907074	3.15283703804016	0.505773603916168	0.630867958068848	-0.362738609313965	0	5	0.0188920013606548	0.149715587496758	5.13736629486084	0.967434883117676	0.386930972337723	walking
session1	2018-07-03T05:34:06.000Z	1	0	0	1	1	0	0.90994256734848	4	5	0.0428832285106182	0.869163155555725	2.03642439842224	0.389609336853027	0.932289183139801	-0.408931165933609	0	8	0.0259722266346216	0.192157998681068	2.57030582427979	0.722338199615479	0.438358306884766	0.679209291934967	2	7	0.0426699072122574	0.502288341522217	1.88849997520447	0.485980659723282	0.70872300863266	-0.389696925878525	0	5	0.023805508390069	0.174716994166374	2.42323660850525	0.758347749710083	0.417991608381271	walking
session1	2018-07-03T05:34:07.000Z	1	0	0	1	1	0	0.898253202438354	4	5	0.057085957378149	0.861661374568939	2.55510997772217	0.471790194511414	0.928257167339325	-0.388255685567856	0	4	0.026716336607933	0.176390126347542	4.62197971343994	0.914221346378326	0.419988244771957	0.695849180221558	4	3	0.0500532798469067	0.53225702047348	2.44615292549133	0.568956315517426	0.729559481143951	-0.348979592323303	0	5	0.032528530806303	0.153014168143272	2.84868955612183	0.846689522266388	0.391170263290405	walking
session1	2018-07-03T05:34:08.000Z	1	0	0	1	1	0	1.01646959781647	7	7	0.0624648369848728	1.09317696094513	2.70254874229431	0.445152968168259	1.04555106163025	-0.420825511217117	0	3	0.0325512029230595	0.208343237638474	3.42291665077209	0.890707492828369	0.456446319818497	0.769425809383392	5	5	0.0520118921995163	0.641947507858276	2.76572179794312	0.548045873641968	0.801216244697571	-0.471415281295776	0	7	0.021514268592	0.242886140942574	2.65781903266907	0.549887895584106	0.492834806442261	walking
session1	2018-07-03T05:34:09.000Z	1	0	0	1	1	0	0.804319381713867	3	7	0.0475274585187435	0.692555665969849	2.60260891914368	0.466237276792526	0.832199275493622	-0.307537525892258	0	7	0.0202210620045662	0.113991543650627	2.88798189163208	0.850831508636475	0.337626338005066	0.632111191749573	2	5	0.0340369455516338	0.432240039110184	2.21930456161499	0.474758207798004	0.657449662685394	-0.352603793144226	0	7	0.0229111667722464	0.146324187517166	2.24559426307678	0.751208782196045	0.382523447275162	walking
session1	2018-07-03T05:34:10.000Z	1	0	0	1	1	0	0.988182425498962	6	6	0.0643442869186401	1.03827500343323	2.59094882011414	0.44712433218956	1.01895785331726	-0.401173144578934	0	4	0.0203612241894007	0.180486604571342	2.27685284614563	0.668322622776031	0.42483714222908	0.76743346452713	4	5	0.0504883527755737	0.637423098087311	2.63451361656189	0.54269939661026	0.798387825489044	-0.439304441213608	0	6	0.028517572209239	0.220365270972252	2.73026585578918	0.732802867889404	0.469430804252625	walking
session1	2018-07-03T05:34:11.000Z	1	0	0	1	1	0	1.07100653648376	6	6	0.0666569471359253	1.21104538440704	2.80608940124512	0.400619357824326	1.10047507286072	-0.424960941076279	0	7	0.0393553264439106	0.218372911214828	3.54325294494629	1.00057733058929	0.467303872108459	0.83158802986145	5	5	0.0687699168920517	0.757557809352875	2.51168656349182	0.577266335487366	0.870377957820892	-0.462662786245346	0	5	0.0219352766871452	0.235114723443985	3.53734874725342	0.667164504528046	0.484886288642883	walking
session1	2018-07-03T05:34:12.000Z	1	0	0	1	1	0	1.06744229793549	5	7	0.104948036372662	1.24018251895905	2.51494359970093	0.521415591239929	1.11363482475281	-0.453938633203506	0	7	0.055564034730196	0.259401708841324	3.76607465744019	1.05542528629303	0.509314954280853	0.823336005210876	6	5	0.0912206172943115	0.76545387506485	2.42957997322083	0.614555060863495	0.874902188777924	-0.430954337120056	0	3	0.0308391209691763	0.215327173471451	2.65676736831665	0.730282008647919	0.464033603668213	walking
session1	2018-07-03T05:34:13.000Z	1	0	0	1	1	0	1.10325503349304	6	6	0.126858100295067	1.33895552158356	2.98416233062744	0.565711081027985	1.15713250637054	-0.39528951048851	0	6	0.0551367960870266	0.209185063838959	2.34000492095947	0.98654305934906	0.457367539405823	0.885656297206879	8	8	0.116900719702244	0.89661169052124	5.71536874771118	0.770189166069031	0.946895837783813	-0.434527039527893	0	4	0.0461927466094494	0.233158767223358	3.94094371795654	1.07175481319427	0.482865154743195	walking
session1	2018-07-03T05:34:14.000Z	1	0	0	1	1	0	1.04890060424805	4	4	0.0621837787330151	1.15988910198212	1.89211440086365	0.388573288917542	1.07698142528534	-0.419453352689743	0	6	0.0381231680512428	0.212539374828339	2.86040282249451	0.897442758083344	0.461019933223724	0.808255136013031	7	3	0.0488838888704777	0.700205028057098	1.79910159111023	0.408954262733459	0.836782574653625	-0.476430624723434	0	6	0.0209985822439194	0.247144788503647	2.43904066085815	0.555752575397491	0.49713659286499	walking
session1	2018-07-03T05:34:15.000Z	1	0	0	1	1	0	0.986334562301636	7	7	0.0675789788365364	1.03773140907288	2.03904676437378	0.422192186117172	1.01869106292725	-0.369803935289383	0	9	0.0385290719568729	0.173742860555649	2.15464687347412	0.831718027591705	0.416824728250504	0.785590946674347	6	5	0.0478677451610565	0.663106203079224	2.68059086799622	0.499429732561111	0.814313352108002	-0.410717457532883	0	9	0.0335347503423691	0.200882166624069	2.87930345535278	0.907784879207611	0.448198795318604	walking
session1	2018-07-03T05:34:16.000Z	1	0	0	1	1	0	1.17161726951599	6	4	0.0768575966358185	1.4464704990387	2.00373840332031	0.388618290424347	1.20269298553467	-0.421681374311447	0	5	0.0466613061726093	0.22261007130146	2.56279063224792	0.780879020690918	0.471815705299377	0.929663836956024	8	6	0.0618332587182522	0.923635005950928	2.07208323478699	0.4638412296772	0.961059331893921	-0.51722639799118	0	8	0.0340651981532574	0.300225645303726	2.17993855476379	0.607264757156372	0.547928512096405	walking
session1	2018-07-03T05:34:17.000Z	1	0	0	1	1	0	1.01146137714386	6	6	0.0662559345364571	1.08666002750397	2.12390899658203	0.440939664840698	1.04242992401123	-0.403572112321854	0	3	0.0271228607743979	0.188908398151398	2.17538380622864	0.67952036857605	0.434635937213898	0.774503886699677	5	6	0.0472044907510281	0.645172655582428	2.27505278587341	0.492661684751511	0.803226411342621	-0.471228033304214	0	5	0.0317949764430523	0.252579033374786	3.05714654922485	0.724013686180115	0.502572417259216	walking
session1	2018-07-03T05:34:18.000Z	1	0	0	1	1	0	0.866816699504852	3	5	0.0466275401413441	0.796133637428284	2.34658646583557	0.403735101222992	0.892263233661652	-0.339576840400696	0	7	0.0330118425190449	0.147003874182701	2.49884057044983	0.959433853626251	0.383410841226578	0.652174293994904	2	3	0.0371922589838505	0.461035817861557	1.93632137775421	0.454872786998749	0.678996205329895	-0.408623397350311	0	5	0.0220009852200747	0.188094019889832	3.48560857772827	0.795577526092529	0.433698087930679	walking
session1	2018-07-03T05:34:19.000Z	1	0	0	1	1	0	1.01285350322723	6	6	0.067666657269001	1.09083223342896	2.51525211334229	0.453542143106461	1.04442918300629	-0.41105255484581	0	6	0.0371359027922153	0.204614579677582	2.79491448402405	0.898686110973358	0.452343434095383	0.773995995521545	6	4	0.0590405613183975	0.655748963356018	3.0279061794281	0.582553267478943	0.809783279895782	-0.447461396455765	0	5	0.0315073281526566	0.230468764901161	3.4671688079834	0.84719443321228	0.480071634054184	walking
session1	2018-07-03T05:34:20.000Z	1	0	0	1	1	0	0.990899801254272	6	6	0.0544203855097294	1.0341260433197	2.77793669700623	0.427668839693069	1.0169198513031	-0.430846214294434	0	4	0.042228102684021	0.226167395710945	3.37055969238281	0.884849190711975	0.47557058930397	0.72985166311264	4	4	0.0472121797502041	0.578007161617279	3.12777042388916	0.553588569164276	0.760267794132233	-0.465502887964249	0	6	0.0138108283281326	0.229951322078705	2.27214217185974	0.412419229745865	0.479532390832901	walking
session1	2018-07-03T05:34:21.000Z	1	0	0	1	1	0	0.955218434333801	3	5	0.0508396029472351	0.961248159408569	2.84663772583008	0.44575959444046	0.980432629585266	-0.384642899036407	0	6	0.0275538042187691	0.174401819705963	2.2404203414917	0.745311617851257	0.417614430189133	0.718669652938843	4	7	0.0477484352886677	0.562324523925781	2.42916202545166	0.494184106588364	0.749882996082306	-0.44297781586647	0	7	0.0294713601469994	0.224521905183792	3.3737370967865	0.854948878288269	0.473837435245514	walking
session1	2018-07-03T05:34:22.000Z	1	0	0	1	1	0	1.11725950241089	6	6	0.0728819146752357	1.31823551654816	2.36700630187988	0.434968411922455	1.14814436435699	-0.443536579608917	0	6	0.0382393449544907	0.233434483408928	2.11497282981873	0.725996196269989	0.483150571584702	0.854247450828552	8	4	0.0544176585972309	0.78197979927063	2.38600420951843	0.434310227632523	0.884296238422394	-0.521659135818481	0	8	0.0319718569517136	0.30282124876976	3.1237998008728	0.69760525226593	0.550291955471039	walking
session1	2018-07-03T05:34:23.000Z	1	0	0	1	1	0	1.20517611503601	7	5	0.0983764305710793	1.54689061641693	1.88638210296631	0.420841753482819	1.24374055862427	-0.519850969314575	0	5	0.0409743748605251	0.309580445289612	2.23716378211975	0.668803751468658	0.556399524211884	0.876364648342133	5	5	0.0747108459472656	0.839737474918365	5.55703544616699	0.683284521102905	0.916371881961823	-0.588384747505188	0	5	0.0535168685019016	0.397572696208954	5.4645676612854	0.936542987823486	0.630533635616302	walking
session1	2018-07-03T05:34:24.000Z	1	0	0	1	1	0	0.923568725585938	5	7	0.0441293977200985	0.895343482494354	2.7613308429718	0.369996160268784	0.946225941181183	-0.348356932401657	0	5	0.0228081494569778	0.143248379230499	2.75866174697876	0.799359142780304	0.378481686115265	0.692300975322723	3	3	0.0456958562135696	0.523148715496063	2.39364123344421	0.505844593048096	0.723290205001831	-0.457678765058517	0	6	0.0202881041914225	0.228946417570114	5.63870334625244	0.836075961589813	0.478483468294144	walking
session1	2018-07-03T05:34:25.000Z	1	0	0	1	1	0	0.931811571121216	6	8	0.039110254496336	0.905818581581116	2.39919114112854	0.383470118045807	0.95174503326416	-0.386549562215805	0	8	0.0217205006629229	0.170272216200829	4.07377862930298	0.772904753684998	0.412640541791916	0.702241897583008	4	6	0.0356573276221752	0.527374625205994	2.32699179649353	0.477497547864914	0.72620564699173	-0.428490906953812	0	5	0.0255907624959946	0.208171620965004	3.87695097923279	0.831251621246338	0.456258296966553	walking
session1	2018-07-03T05:34:26.000Z	1	0	0	1	1	0	0.858485639095306	3	5	0.0525406114757061	0.787436425685883	2.0782299041748	0.416472256183624	0.887376129627228	-0.36784964799881	0	3	0.0241178572177887	0.158466473221779	2.25411200523376	0.665345013141632	0.398078471422195	0.615680754184723	0	5	0.0312146674841642	0.409028768539429	1.59037721157074	0.407667696475983	0.639553546905518	-0.442677110433578	0	3	0.0249771680682898	0.219941094517708	2.24343800544739	0.511361241340637	0.46897879242897	walking
session1	2018-07-03T05:34:27.000Z	1	0	0	1	1	0	1.01810431480408	6	8	0.0450439751148224	1.07977855205536	3.03614592552185	0.414589375257492	1.03912389278412	-0.409056484699249	0	5	0.0290854070335627	0.195249170064926	2.62364029884338	0.774856925010681	0.441870093345642	0.761909425258636	5	3	0.0464693941175938	0.625116407871246	2.88344240188599	0.515721380710602	0.790643036365509	-0.488909989595413	0	5	0.0212291777133942	0.259413003921509	1.92760574817657	0.469735860824585	0.509326040744781	walking
session1	2018-07-03T05:34:28.000Z	1	0	0	1	1	0	0.823469400405884	4	5	0.0462178476154804	0.722471296787262	1.99507963657379	0.420464217662811	0.849983096122742	-0.322710901498795	0	5	0.018951429054141	0.122335739433765	3.20675134658813	0.826220154762268	0.34976527094841	0.632237136363983	0	5	0.0384346693754196	0.436621099710464	1.91930770874023	0.475343197584152	0.660773098468781	-0.37416797876358	0	7	0.0244924277067184	0.163514390587807	3.62407994270325	0.901123762130737	0.404369115829468	walking
session1	2018-07-03T05:34:29.000Z	1	0	0	1	1	0	1.16692745685577	3	6	0.0700880885124207	1.42900431156158	2.5579195022583	0.392995685338974	1.19540965557098	-0.48389258980751	0	5	0.0476507246494293	0.27989673614502	2.30712914466858	0.75992476940155	0.529052674770355	0.854014873504639	5	3	0.0637152642011642	0.790507972240448	2.08693075180054	0.491688907146454	0.889105141162872	-0.560649335384369	0	10	0.0461167953908443	0.358599811792374	4.59480810165405	0.915301442146301	0.598832011222839	walking
session1	2018-07-03T05:34:30.000Z	1	0	0	1	1	0	0.899302840232849	4	4	0.0373986922204494	0.84464818239212	3.27699089050293	0.433271676301956	0.9190474152565	-0.394625395536423	0	7	0.0209387838840485	0.175830483436584	3.0692024230957	0.70908910036087	0.419321447610855	0.650630176067352	1	6	0.0308647807687521	0.452949911355972	2.14882349967957	0.4765844643116	0.673015534877777	-0.439139187335968	0	7	0.0239839311689138	0.215867802500725	3.83852028846741	0.832517445087433	0.464615762233734	walking
session1	2018-07-03T05:34:31.000Z	1	0	0	1	1	0	0.933336973190308	5	7	0.0477642305195332	0.916971445083618	2.18525576591492	0.409470319747925	0.957586288452148	-0.395121455192566	0	7	0.0326498970389366	0.187464863061905	2.39901399612427	0.753914296627045	0.432972133159637	0.698355793952942	4	5	0.0375729873776436	0.523770868778229	1.95254838466644	0.444939225912094	0.723720133304596	-0.426687926054001	0	6	0.0246594306081533	0.205735698342323	3.37621974945068	0.793143033981323	0.453580975532532	walking
session1	2018-07-03T05:34:32.000Z	1	0	0	1	1	0	0.882118761539459	4	6	0.0438066683709621	0.820188224315643	2.38690114021301	0.413787811994553	0.905642449855804	-0.359872221946716	0	6	0.026637265458703	0.155079811811447	3.05122756958008	0.831014454364777	0.393801748752594	0.669616997241974	2	4	0.0365955531597137	0.48351863026619	2.13110041618347	0.470727235078812	0.69535505771637	-0.396156698465347	0	4	0.0256765838712454	0.181589663028717	3.80845856666565	0.900936186313629	0.426133394241333	walking
session1	2018-07-03T05:34:33.000Z	1	0	0	1	1	0	0.921363234519958	3	4	0.0421572886407375	0.889381229877472	2.70867395401001	0.417046248912811	0.943070113658905	-0.390938639640808	0	5	0.0258939489722252	0.177691236138344	2.89920234680176	0.846453309059143	0.421534389257431	0.67118775844574	2	6	0.040036927908659	0.488928347826004	2.23683023452759	0.51049941778183	0.699234127998352	-0.457800775766373	0	8	0.0137290582060814	0.222761452198029	2.58637690544128	0.444110214710236	0.471976101398468	walking
session1	2018-07-03T05:34:34.000Z	1	0	0	1	1	0	0.962982714176178	3	3	0.0586165674030781	0.983607769012451	2.33896255493164	0.436617970466614	0.991770029067993	-0.396346658468246	0	8	0.0350592508912086	0.190747529268265	2.24034476280212	0.768904745578766	0.436746537685394	0.698529899120331	6	5	0.0527047961950302	0.538540661334991	1.75632965564728	0.450985163450241	0.733853280544281	-0.476101607084274	0	7	0.0287987273186445	0.254319548606873	3.09343552589417	0.666035413742065	0.504301071166992	walking
session1	2018-07-03T05:34:35.000Z	1	0	0	1	1	0	0.989401996135712	4	4	0.0467429608106613	1.02378940582275	3.10823202133179	0.445072442293167	1.0118248462677	-0.399636149406433	0	5	0.0331719294190407	0.191554084420204	2.8041672706604	0.826208233833313	0.437668919563293	0.742166757583618	6	5	0.0431164763867855	0.592203378677368	1.86653280258179	0.432265251874924	0.769547522068024	-0.463248133659363	0	8	0.0264929067343473	0.240031942725182	2.5248658657074	0.619919061660767	0.489930540323257	walking
session1	2018-07-03T05:34:36.000Z	1	0	0	1	1	0	1.11579144001007	3	3	0.0726133584976196	1.31469941139221	2.04452252388	0.387972921133041	1.14660346508026	-0.504593253135681	0	5	0.0258361492305994	0.2794169485569	2.5043773651123	0.533937692642212	0.52859902381897	0.783918023109436	3	5	0.0606994293630123	0.672798931598663	2.24197387695313	0.509050965309143	0.820243239402771	-0.569739460945129	0	9	0.0394587107002735	0.362483382225037	3.36769604682922	0.768799126148224	0.602065920829773	walking
session1	2018-07-03T05:34:37.000Z	1	0	0	1	1	0	0.757910490036011	2	3	0.033780712634325	0.606857597827911	4.18202781677246	0.534802615642548	0.779010653495789	-0.313389748334885	0	4	0.0159439742565155	0.113519385457039	2.32604503631592	0.679987370967865	0.336926370859146	0.5643630027771	0	3	0.0324550084769726	0.349662393331528	1.98821675777435	0.503039419651031	0.591322600841522	-0.360636621713638	0	10	0.0141844777390361	0.143675893545151	6.35796308517456	0.731472492218018	0.379046022891998	walking
session1	2018-07-03T05:34:38.000Z	1	0	0	1	1	0	0.816870868206024	4	4	0.0360695980489254	0.701904892921448	2.37231540679932	0.420751452445984	0.83779764175415	-0.348730117082596	0	8	0.0141537236049771	0.135200217366219	2.12627840042114	0.55470472574234	0.367695808410645	0.609471201896667	2	4	0.034701269119978	0.404768377542496	2.36677360534668	0.519295513629913	0.636214077472687	-0.378974199295044	0	7	0.0190780516713858	0.161936357617378	3.52792692184448	0.830719232559204	0.402413159608841	walking
session1	2018-07-03T05:34:39.000Z	1	0	0	1	1	0	1.18114459514618	3	5	0.0730770975351334	1.465256690979	2.41628503799438	0.442363828420639	1.21047782897949	-0.496836692094803	0	6	0.037818368524313	0.283152371644974	2.78136205673218	0.758756458759308	0.532120645046234	0.86341780424118	7	3	0.0593486614525318	0.802464962005615	1.58126485347748	0.405274450778961	0.895804107189178	-0.594894409179688	0	6	0.0268121715635061	0.379638969898224	4.79804801940918	0.59866338968277	0.616148471832275	walking
session1	2018-07-03T05:34:40.000Z	1	0	0	1	1	0	0.86848908662796	3	3	0.0341387316584587	0.787046670913696	4.19655179977417	0.441053926944733	0.88715648651123	-0.361597210168839	0	7	0.0223909076303244	0.152247816324234	2.55442762374878	0.82022100687027	0.390189468860626	0.634492814540863	3	3	0.0380804054439068	0.439138323068619	3.37184357643127	0.524920642375946	0.662675142288208	-0.422552525997162	0	8	0.0178228486329317	0.195660606026649	3.68893361091614	0.660212993621826	0.442335397005081	walking
session1	2018-07-03T05:34:41.000Z	1	0	0	1	1	0	0.963569045066833	3	3	0.0663404762744904	0.992152154445648	3.05363082885742	0.495479106903076	0.996068358421326	-0.378951370716095	0	7	0.0297536198049784	0.172167643904686	2.51001024246216	0.807087004184723	0.414930880069733	0.726884126663208	4	3	0.0483385287225246	0.574765622615814	2.03386616706848	0.479664653539658	0.758132994174957	-0.460738092660904	0	8	0.0343116857111454	0.245218813419342	2.67532134056091	0.734844386577606	0.495195746421814	walking
session1	2018-07-03T05:34:42.000Z	1	0	0	1	1	0	0.993235170841217	4	4	0.0494295358657837	1.03396844863892	2.60976910591125	0.405371695756912	1.01684236526489	-0.353865027427673	0	5	0.0434222407639027	0.16690582036972	1.96407723426819	0.830575346946716	0.408541083335876	0.740357875823975	4	5	0.0401785336434841	0.586701154708862	2.53588938713074	0.443008869886398	0.765964210033417	-0.497651934623718	0	6	0.0340667515993118	0.2803615629673	3.66810441017151	0.817115068435669	0.529491782188416	walking
session1	2018-07-03T05:34:43.000Z	1	0	0	1	1	0	1.0034042596817	4	4	0.0633417442440987	1.06762850284576	3.35555839538574	0.508825123310089	1.03326106071472	-0.407046228647232	0	7	0.0277536828070879	0.192330107092857	3.71737670898438	0.802171051502228	0.438554555177689	0.738919377326965	3	6	0.0484803169965744	0.592542827129364	2.14883065223694	0.503707528114319	0.769768059253693	-0.504046261310577	0	7	0.0298883393406868	0.282755553722382	3.29240155220032	0.670290172100067	0.53174763917923	walking
session1	2018-07-03T05:34:44.000Z	1	0	0	1	1	0	1.01947724819183	5	7	0.0808312818408012	1.11693167686462	2.51519823074341	0.483580112457275	1.05684983730316	-0.410212785005569	0	7	0.0417361371219158	0.208341270685196	2.55161333084106	0.922015428543091	0.456444174051285	0.761513531208038	6	3	0.0693021640181541	0.646432936191559	2.97578883171082	0.607374966144562	0.804010510444641	-0.472584903240204	0	6	0.0404384918510914	0.262157440185547	3.41954374313354	0.893301963806152	0.512013137340546	walking
session1	2018-07-03T05:34:45.000Z	1	0	0	1	1	0	0.964524865150452	4	6	0.048189390450716	0.976569533348083	2.23500418663025	0.370522856712341	0.988215327262878	-0.407194435596466	0	6	0.0347829423844814	0.199198916554451	3.64310812950134	0.911186814308167	0.446317046880722	0.709959030151367	2	6	0.0374698005616665	0.540012836456299	2.04669165611267	0.476932436227798	0.734855651855469	-0.461900562047958	0	8	0.0250059496611357	0.237357884645462	2.68229937553406	0.604069530963898	0.487193882465363	walking
session1	2018-07-03T05:34:46.000Z	1	0	0	1	1	0	1.00750315189362	5	5	0.0582494549453259	1.07098186016083	2.84270668029785	0.4277223944664	1.03488254547119	-0.416673123836517	0	5	0.0476922690868378	0.219401031732559	3.09444069862366	0.960106253623962	0.468402624130249	0.731006860733032	4	5	0.0451465100049973	0.577711462974548	3.37799191474915	0.550886929035187	0.760073304176331	-0.509941160678864	0	8	0.0144054153934121	0.273869127035141	3.41217184066772	0.493911117315292	0.523325085639954	walking
session1	2018-07-03T05:34:47.000Z	1	0	0	1	1	0	0.99322098493576	3	3	0.055975928902626	1.04022490978241	2.54619312286377	0.437212526798248	1.01991415023804	-0.380741029977798	0	8	0.0235866885632277	0.167606964707375	2.85458183288574	0.780447781085968	0.409398287534714	0.743725538253784	4	6	0.0483846217393875	0.599576890468597	2.26356220245361	0.451924949884415	0.774323523044586	-0.484975457191467	0	7	0.0394166260957718	0.273041158914566	3.94923377037048	0.912527918815613	0.522533416748047	walking
session1	2018-07-03T05:34:48.000Z	1	0	0	1	1	0	1.03344357013702	7	7	0.0593894831836224	1.12501966953278	2.64847278594971	0.409095942974091	1.06066942214966	-0.391516089439392	0	5	0.044880673289299	0.19637031853199	2.91228675842285	1.05426943302155	0.443136900663376	0.780697166919708	5	5	0.0448128543794155	0.65250837802887	2.32715845108032	0.503584325313568	0.807779908180237	-0.492674946784973	0	10	0.0348046571016312	0.276140928268433	2.29502105712891	0.659280836582184	0.525491118431091	walking
session1	2018-07-03T05:34:49.000Z	1	0	0	1	1	0	1.01374018192291	3	3	0.0615277774631977	1.08673524856567	1.98283791542053	0.395087718963623	1.04246592521667	-0.453979998826981	0	3	0.030167518183589	0.235058650374413	1.99331343173981	0.606412172317505	0.484828472137451	0.708302557468414	2	3	0.0499027818441391	0.549599051475525	6.82377052307129	0.696075320243835	0.741349458694458	-0.513941049575806	0	6	0.0395234078168869	0.302077800035477	5.43325757980347	0.872444331645966	0.549616038799286	walking
session1	2018-07-03T05:34:50.000Z	1	0	0	1	1	0	0.901064097881317	3	5	0.0601574890315533	0.869667589664459	2.67344808578491	0.447021663188934	0.932559669017792	-0.37074863910675	0	7	0.0345049239695072	0.170579254627228	2.36281681060791	0.885329604148865	0.41301241517067	0.667575538158417	4	7	0.058434396982193	0.501754283905029	4.57530164718628	0.713416516780853	0.70834618806839	-0.406728476285934	0	7	0.0332354195415974	0.197334095835686	4.50522470474243	1.01561319828033	0.444223016500473	walking
session1	2018-07-03T05:34:51.000Z	1	0	0	1	1	0	1.21897840499878	7	7	0.0872467160224915	1.56966507434845	2.68723273277283	0.392470896244049	1.25286281108856	-0.519633114337921	0	6	0.052160307765007	0.320092469453812	5.8252067565918	0.980770647525787	0.565767168998718	0.883047103881836	6	6	0.0805793702602386	0.857128202915192	2.63820481300354	0.592926561832428	0.925812184810638	-0.590777158737183	0	7	0.0452362783253193	0.392444372177124	2.66963315010071	0.716054618358612	0.626453816890717	walking
session1	2018-07-03T05:34:52.000Z	1	0	0	1	1	0	0.77652895450592	3	5	0.0359027348458767	0.637463808059692	2.65840816497803	0.426374852657318	0.798413336277008	-0.336654365062714	0	5	0.0336693413555622	0.145658746361732	3.24726438522339	1.04857993125916	0.381652653217316	0.552160561084747	0	4	0.026670889928937	0.330485343933105	2.80758857727051	0.563756883144379	0.574878573417664	-0.38644614815712	0	7	0.0124782063066959	0.161319732666016	2.15476155281067	0.438502073287964	0.401646286249161	walking
session1	2018-07-03T05:34:53.000Z	1	0	0	1	1	0	0.941036939620972	7	3	0.0651119723916054	0.948058068752289	3.78339195251465	0.507416307926178	0.973682761192322	-0.385606616735458	0	8	0.0293750148266554	0.176892459392548	2.50085949897766	0.801438331604004	0.420585840940475	0.698038578033447	3	5	0.0640954375267029	0.548789501190186	3.20219969749451	0.619580268859863	0.740803301334381	-0.447663694620132	0	5	0.0228888168931007	0.222376018762589	3.86238479614258	0.714139819145203	0.471567630767822	walking
session1	2018-07-03T05:34:54.000Z	1	0	0	1	1	0	0.974070191383362	8	6	0.0490364730358124	0.995887815952301	2.53298926353455	0.40860453248024	0.997941792011261	-0.369377791881561	0	7	0.026592655107379	0.161968901753426	2.37309741973877	0.663680791854858	0.402453601360321	0.746734380722046	6	6	0.0462081171572208	0.601972162723541	2.2741904258728	0.460891336202621	0.775868654251099	-0.446479618549347	0	8	0.033961109817028	0.231946691870689	5.6709132194519	1.04858088493347	0.48160845041275	walking
session1	2018-07-03T05:34:55.000Z	1	0	0	1	1	0	1.05551254749298	3	3	0.066339336335659	1.17779231071472	2.0057098865509	0.394568204879761	1.08526134490967	-0.486481368541718	0	7	0.0361519493162632	0.271370053291321	2.54978179931641	0.654035270214081	0.520931899547577	0.718976259231567	2	5	0.0468790270388126	0.56193083524704	2.5677273273468	0.534059107303619	0.74962043762207	-0.554831027984619	0	5	0.0381812043488026	0.344491451978683	2.79427886009216	0.700395584106445	0.586933970451355	walking
session1	2018-07-03T05:34:56.000Z	1	0	0	1	1	0	0.952686369419098	5	7	0.088064432144165	0.992152988910675	4.50172281265259	0.571302950382233	0.996068775653839	-0.385224312543869	0	5	0.0356564857065678	0.182628005743027	2.19640254974365	0.773768305778503	0.427349984645844	0.699731588363647	3	3	0.107176788151264	0.592513918876648	6.40538835525513	0.895122230052948	0.769749283790588	-0.429991126060486	0	6	0.0334569998085499	0.217011094093323	5.03636312484741	1.02776670455933	0.465844482183456	walking
session1	2018-07-03T05:34:57.000Z	1	0	0	1	1	0	0.832411646842957	6	4	0.042925875633955	0.734118103981018	2.34886932373047	0.463488459587097	0.856806933879852	-0.380910634994507	0	6	0.0173699092119932	0.161768093705177	1.79518616199493	0.511162340641022	0.402204036712646	0.605829179286957	2	6	0.05260344222188	0.417528331279755	2.71788263320923	0.719196975231171	0.646164298057556	-0.372122049331665	0	6	0.0170279238373041	0.154821619391441	3.44245576858521	0.78394877910614	0.393473774194717	walking
session1	2018-07-03T05:34:58.000Z	1	0	0	1	1	0	1.06582951545715	3	3	0.0885395929217339	1.22099077701569	2.13218188285828	0.439252346754074	1.10498452186584	-0.452752530574799	0	3	0.0363516323268414	0.239882379770279	2.27900719642639	0.720726788043976	0.489777892827988	0.772664487361908	5	5	0.0812233611941338	0.674984812736511	2.22428560256958	0.542034864425659	0.821574568748474	-0.530128836631775	0	3	0.0261322353035212	0.306123495101929	2.09598064422607	0.517903506755829	0.553284287452698	walking
session1	2018-07-03T05:34:59.000Z	1	0	0	1	1	0	1.08322358131409	6	4	0.0738612934947014	1.24427998065948	2.76095485687256	0.489704370498657	1.11547303199768	-0.451262652873993	0	5	0.0258949790149927	0.228497207164764	2.34545588493347	0.593871653079987	0.478013813495636	0.78509658575058	3	6	0.0993583798408508	0.711760640144348	3.13404488563538	0.719994425773621	0.843659102916718	-0.525983870029449	0	7	0.0285033565014601	0.304022222757339	5.13817024230957	0.710188329219818	0.551382124423981	walking
session1	2018-07-03T05:35:00.000Z	1	0	0	1	1	0	0.963635206222534	6	5	0.0732970610260963	0.998957812786102	3.13313865661621	0.509989976882935	0.999478757381439	-0.407772302627563	0	10	0.0225531477481127	0.187929332256317	3.0331597328186	0.707915484905243	0.433508157730103	0.694749653339386	4	4	0.0756358876824379	0.555287837982178	3.25558471679688	0.653742492198944	0.745176374912262	-0.468327164649963	0	7	0.03792754560709	0.255740731954575	4.02660274505615	0.963013172149658	0.505708158016205	walking
session1	2018-07-03T05:35:01.000Z	1	0	0	1	1	0	1.03804445266724	5	5	0.0549565106630325	1.13029432296753	2.8257269859314	0.383470952510834	1.06315302848816	-0.39359724521637	0	5	0.0406833253800869	0.193974778056145	1.93048250675201	0.722534477710724	0.440425664186478	0.779492020606995	5	3	0.0509083271026611	0.656479775905609	2.28763556480408	0.504998028278351	0.810234367847443	-0.499312162399292	0	8	0.0317990370094776	0.279839754104614	2.10862374305725	0.592405200004578	0.528998851776123	walking
session1	2018-07-03T05:35:02.000Z	1	0	0	1	1	0	0.914371430873871	5	4	0.0389578007161617	0.873474657535553	2.48272943496704	0.38986811041832	0.934598684310913	-0.396537870168686	0	7	0.0198165941983461	0.176266208291054	2.41360068321228	0.566465139389038	0.419840693473816	0.634843111038208	2	4	0.0317089967429638	0.433466345071793	2.92531538009644	0.491156369447708	0.658381581306458	-0.490591436624527	0	7	0.0240228902548552	0.263741999864578	5.03134155273438	0.814899086952209	0.513558149337769	walking
session1	2018-07-03T05:35:03.000Z	1	0	0	1	1	0	0.803192675113678	3	5	0.0470346659421921	0.690271735191345	4.12847995758057	0.494034081697464	0.830825924873352	-0.324184268712997	0	5	0.0202724356204271	0.124556988477707	2.05149173736572	0.74774694442749	0.352926313877106	0.601153254508972	3	3	0.0434031784534454	0.4030522108078	2.88557696342468	0.573864221572876	0.634863913059235	-0.379732578992844	0	6	0.0192350838333368	0.162662506103516	3.16061687469482	0.716452181339264	0.403314411640167	walking
session1	2018-07-03T05:35:04.000Z	1	0	0	1	1	0	0.979802012443542	4	6	0.0523268282413483	1.01024580001831	3.03208041191101	0.444519460201263	1.0051097869873	-0.418689996004105	0	6	0.0228115674108267	0.197200447320938	2.55932593345642	0.686143398284912	0.44407257437706	0.724890351295471	4	6	0.0526914708316326	0.576049745082855	2.00791311264038	0.516231060028076	0.758979439735413	-0.463142782449722	0	6	0.0234315991401672	0.236995607614517	2.96667647361755	0.626192629337311	0.486821949481964	walking
session1	2018-07-03T05:35:05.000Z	1	0	0	1	1	0	1.01880156993866	3	3	0.064648374915123	1.10001873970032	2.12429356575012	0.43457019329071	1.04881775379181	-0.458942949771881	0	5	0.0384061969816685	0.247498571872711	2.40870714187622	0.689994752407074	0.497492283582687	0.709529936313629	4	7	0.0485773384571075	0.550067007541656	2.00932097434998	0.503234326839447	0.741665005683899	-0.527358055114746	0	3	0.0253610331565142	0.302453130483627	2.15522050857544	0.452762693166733	0.549957394599915	walking
session1	2018-07-03T05:35:06.000Z	1	0	0	1	1	0	0.914033174514771	5	4	0.0438572764396667	0.877559959888458	4.77612495422363	0.494394391775131	0.936781704425812	-0.397969126701355	0	5	0.0197386499494314	0.17732846736908	2.0608012676239	0.576566219329834	0.421103864908218	0.66515702009201	2	3	0.0507949106395245	0.491196870803833	3.20267748832703	0.644479393959045	0.700854361057281	-0.426744997501373	0	7	0.0280450787395239	0.209034636616707	3.24693655967712	0.796644449234009	0.457203060388565	walking
session1	2018-07-03T05:35:07.000Z	1	0	0	1	1	0	0.926907062530518	5	3	0.0566103644669056	0.913502335548401	1.87439131736755	0.394864559173584	0.955773174762726	-0.394628018140793	0	7	0.0196746606379747	0.174618974328041	2.41635894775391	0.563702523708344	0.417874366044998	0.691291511058807	2	5	0.0491065233945847	0.525026261806488	1.66808915138245	0.441623330116272	0.724586963653564	-0.433021038770676	0	7	0.0274479016661644	0.213857188820839	2.43897700309753	0.701833486557007	0.462446957826614	walking
session1	2018-07-03T05:35:08.000Z	1	0	0	1	1	0	1.02531826496124	5	3	0.0640940815210342	1.11280751228333	2.31428933143616	0.387529820203781	1.05489695072174	-0.45001083612442	0	3	0.022688390687108	0.224290624260902	2.12519145011902	0.59742259979248	0.473593324422836	0.753555238246918	4	5	0.0540359802544117	0.619720041751862	2.18645930290222	0.519874393939972	0.787222981452942	-0.487004846334457	0	8	0.0329407043755054	0.268796861171722	2.4827299118042	0.672231137752533	0.518456220626831	walking
session1	2018-07-03T05:35:09.000Z	1	0	0	1	1	0	1.09540724754333	4	6	0.0763131007552147	1.27317750453949	3.04201412200928	0.470636159181595	1.12835168838501	-0.490965396165848	0	7	0.0380558259785175	0.277580618858337	2.3748881816864	0.678104817867279	0.526859223842621	0.766915738582611	3	4	0.0652838423848152	0.650832235813141	4.46985721588135	0.610818028450012	0.806741714477539	-0.543868720531464	0	7	0.0510119013488293	0.344764679670334	3.29517006874084	0.848600387573242	0.587166666984558	walking
session1	2018-07-03T05:35:10.000Z	1	0	0	1	1	0	1.11755955219269	3	3	0.080872930586338	1.32657694816589	2.45392656326294	0.447169095277786	1.15177118778229	-0.479416608810425	0	7	0.0504145063459873	0.278238117694855	2.01392579078674	0.67839515209198	0.527482807636261	0.822222769260406	6	6	0.0789788290858269	0.751869976520538	1.84991633892059	0.49087518453598	0.867104351520538	-0.51028573513031	0	6	0.0375806912779808	0.296469002962112	3.5631000995636	0.854329764842987	0.544489681720734	walking
session1	2018-07-03T05:35:11.000Z	1	0	0	1	1	0	0.844801485538483	4	3	0.0421363711357117	0.754140377044678	3.16473531723022	0.461907535791397	0.868412554264069	-0.382137805223465	0	7	0.00873519014567137	0.154415100812912	2.52036499977112	0.466899216175079	0.392956882715225	0.603172719478607	2	4	0.0430531799793243	0.405148476362228	2.20927095413208	0.570172071456909	0.636512756347656	-0.418806999921799	0	5	0.0199767500162125	0.194576919078827	2.43023085594177	0.595366358757019	0.441108733415604	walking
session1	2018-07-03T05:35:12.000Z	1	0	0	1	1	0	1.02168500423431	3	3	0.0466576665639877	1.08863162994385	3.48341965675354	0.416621088981628	1.04337513446808	-0.450349628925323	0	4	0.0299659240990877	0.231582090258598	2.23178672790527	0.564910888671875	0.481229782104492	0.724700570106506	2	4	0.0501862354576588	0.57336962223053	3.85367560386658	0.581736087799072	0.757211744785309	-0.520976662635803	0	5	0.0127741927281022	0.283679902553558	2.59466433525085	0.388447523117065	0.532616078853607	walking
session1	2018-07-03T05:35:13.000Z	1	0	0	1	1	0	0.820092022418976	9	5	0.0474022962152958	0.718057096004486	2.4607470035553	0.460596323013306	0.847382485866547	-0.327925264835358	0	8	0.0293354671448469	0.135696992278099	3.21608877182007	1.0002007484436	0.368370711803436	0.599036991596222	2	5	0.048522025346756	0.405426561832428	2.89188361167908	0.657578349113464	0.636731147766113	-0.404822170734406	0	5	0.0135963456705213	0.176933482289314	3.69284009933472	0.567051529884338	0.420634627342224	walking
session1	2018-07-03T05:35:14.000Z	1	0	0	1	1	0	0.863601386547089	8	5	0.0379585362970829	0.782247364521027	2.23998284339905	0.390229403972626	0.884447515010834	-0.334582626819611	0	5	0.0272307470440865	0.138087064027786	2.46727895736694	0.798245310783386	0.371600687503815	0.638143301010132	2	5	0.0317756272852421	0.437731385231018	2.29185009002686	0.487461686134338	0.661612689495087	-0.432405114173889	0	8	0.0202652756124735	0.206428855657578	2.64728975296021	0.652957558631897	0.454344421625137	walking
session1	2018-07-03T05:35:15.000Z	1	0	0	1	1	0	1.07672226428986	5	3	0.0885606035590172	1.24434888362885	2.62086725234985	0.442491471767426	1.11550390720367	-0.467435032129288	0	3	0.0256786253303289	0.243146941065788	2.3663387298584	0.597540199756622	0.493099331855774	0.762681424617767	3	3	0.0762463286519051	0.654879629611969	2.49606442451477	0.51766163110733	0.809246361255646	-0.562680602073669	0	7	0.030950928106904	0.346322357654572	3.37456703186035	0.667761981487274	0.58849161863327	walking
session1	2018-07-03T05:35:16.000Z	1	0	0	1	1	0	0.911530554294586	5	3	0.0487529821693897	0.87769079208374	4.81833219528198	0.524850785732269	0.936851561069489	-0.372148931026459	0	7	0.0199004262685776	0.157599240541458	1.97945594787598	0.608258068561554	0.396987706422806	0.671078026294708	4	5	0.0531281679868698	0.501348972320557	2.8865339756012	0.634254336357117	0.708060026168823	-0.442984312772751	0	7	0.0234454106539488	0.218742668628693	4.26384019851685	0.712192237377167	0.467699348926544	walking
session1	2018-07-03T05:35:17.000Z	1	0	0	1	1	0	0.951852440834045	4	4	0.0744315534830093	0.977477312088013	2.63831734657288	0.491805344820023	0.988674521446228	-0.39567106962204	0	7	0.0250249113887548	0.180579543113708	3.37265658378601	0.701296865940094	0.424946516752243	0.694195091724396	6	6	0.074045792222023	0.552990674972534	2.53843641281128	0.680681705474854	0.743633449077606	-0.466382175683975	0	7	0.0274947062134743	0.243907257914543	2.88003015518188	0.603705406188965	0.493869662284851	walking
session1	2018-07-03T05:35:18.000Z	1	0	0	1	1	0	1.04861414432526	5	5	0.132839128375053	1.22711730003357	3.98174619674683	0.699254930019379	1.10775327682495	-0.470101714134216	0	6	0.0312773771584034	0.251021832227707	2.89071798324585	0.77066045999527	0.501020789146423	0.744797646999359	6	3	0.141287878155708	0.690359890460968	3.10924816131592	0.855125963687897	0.830878973007202	-0.515082716941833	0	6	0.0212763901799917	0.285735577344894	3.89129376411438	0.548988997936249	0.534542381763458	walking
session1	2018-07-03T05:35:19.000Z	1	0	0	1	1	0	0.980946123600006	4	4	0.1067214012146	1.06470799446106	1.92261624336243	0.524860322475433	1.03184688091278	-0.440169304609299	0	6	0.0307951215654612	0.223312377929688	2.31909680366516	0.672011613845825	0.47255939245224	0.699482142925262	2	3	0.0974368676543236	0.582814455032349	3.19429802894592	0.746525466442108	0.763422846794128	-0.478359252214432	0	6	0.0309932697564363	0.258581131696701	2.41694283485413	0.624957621097565	0.508508741855621	walking
session1	2018-07-03T05:35:20.000Z	1	0	0	1	1	0	0.978971660137177	5	5	0.0875605270266533	1.04244351387024	2.54077529907227	0.571117222309113	1.02100121974945	-0.433104246854782	0	6	0.0204301383346319	0.207192152738571	2.86344814300537	0.553922235965729	0.455183655023575	0.690544605255127	3	3	0.104319222271442	0.576998293399811	2.07920145988464	0.664147436618805	0.759604036808014	-0.490580946207047	0	5	0.0183161478489637	0.25825309753418	3.86341214179993	0.616586327552795	0.508186101913452	walking
session1	2018-07-03T05:35:21.000Z	1	0	0	1	1	0	0.82063615322113	6	5	0.0665069743990898	0.73729020357132	2.84464716911316	0.542260587215424	0.858656048774719	-0.349057614803314	0	5	0.0167728308588266	0.137943163514137	3.24359822273254	0.765484154224396	0.371407002210617	0.6026930809021	2	5	0.0636710599064827	0.424363106489182	3.31275057792664	0.745538175106049	0.651431560516357	-0.397269427776337	0	8	0.0178759843111038	0.174983933568001	3.92052626609802	0.737763166427612	0.418310821056366	walking
session1	2018-07-03T05:35:22.000Z	1	0	0	1	1	0	1.17868542671204	3	3	0.136804297566414	1.52063167095184	1.9069277048111	0.472695976495743	1.23313891887665	-0.519855439662933	0	5	0.0332845039665699	0.302202820777893	2.82848525047302	0.651613056659698	0.549729764461517	0.860793828964233	3	5	0.156216457486153	0.89093405008316	1.8262050151825	0.680704832077026	0.943893015384674	-0.543738305568695	0	10	0.0331704914569855	0.327495008707047	2.90243148803711	0.615859925746918	0.572271823883057	walking
session1	2018-07-03T05:35:23.000Z	1	0	0	1	1	0	0.834704518318176	3	4	0.0584069490432739	0.75280237197876	3.61779952049255	0.609216094017029	0.867641866207123	-0.378431409597397	0	4	0.023811524733901	0.166069433093071	3.4032301902771	0.81965833902359	0.407516181468964	0.565227568149567	2	5	0.0539354719221592	0.37126025557518	2.87488389015198	0.643077075481415	0.609311282634735	-0.446310549974442	0	8	0.0169578399509192	0.215472623705864	4.72088623046875	0.661904335021973	0.464190274477005	walking
session1	2018-07-03T05:35:24.000Z	1	0	0	1	1	0	0.916626036167145	3	3	0.0761901512742043	0.913346111774445	2.80325722694397	0.534973442554474	0.955691456794739	-0.383642286062241	0	5	0.0180048923939466	0.164466038346291	3.05166530609131	0.720565617084503	0.405544131994247	0.656914353370667	5	3	0.0840890407562256	0.512262105941772	2.04160904884338	0.648439288139343	0.715724885463715	-0.471785932779312	0	5	0.014620766043663	0.23661795258522	4.40628576278687	0.543186485767365	0.486433923244476	walking
session1	2018-07-03T05:35:25.000Z	1	0	0	1	1	0	0.866426467895508	4	8	0.0633768439292908	0.811536848545074	1.95852649211884	0.455715090036392	0.900853395462036	-0.400826841592789	0	6	0.0154381962493062	0.175482794642448	2.35322165489197	0.511920511722565	0.418906658887863	0.608646929264069	4	4	0.0681366845965385	0.435862272977829	1.8232102394104	0.571757435798645	0.66019868850708	-0.430141031742096	0	6	0.0158025044947863	0.200191631913185	2.47302079200745	0.536843240261078	0.447427809238434	walking
session1	2018-07-03T05:35:26.000Z	1	0	0	1	1	0	0.814957022666931	3	3	0.0517404563724995	0.713825821876526	3.18718433380127	0.549726247787476	0.844882130622864	-0.359404742717743	0	8	0.0148566653952003	0.143434196710587	2.69875955581665	0.667228639125824	0.378727078437805	0.570920705795288	2	3	0.0592066533863544	0.382788747549057	2.00527238845825	0.648314297199249	0.618699252605438	-0.418433278799057	0	7	0.0130380317568779	0.187602877616882	4.49874830245972	0.583570957183838	0.433131486177444	walking
session1	2018-07-03T05:35:27.000Z	1	0	0	1	1	0	0.989758133888245	6	6	0.0657964125275612	1.04278576374054	2.46680927276611	0.459974259138107	1.02116882801056	-0.454907119274139	0	5	0.0191048961132765	0.225281223654747	2.06669759750366	0.550179183483124	0.474637985229492	0.685302793979645	3	7	0.0800110697746277	0.54645049571991	3.21926808357239	0.706413805484772	0.739222884178162	-0.512499570846558	0	6	0.00874800980091095	0.271053940057755	2.6726393699646	0.381302267313004	0.520628392696381	walking
session1	2018-07-03T05:35:28.000Z	1	0	0	1	1	0	0.845667898654938	3	3	0.0459641665220261	0.759279847145081	2.33611488342285	0.439890295267105	0.871366679668427	-0.383183896541595	0	6	0.0167066249996424	0.162868276238441	1.97064220905304	0.535938799381256	0.403569430112839	0.594500780105591	0	3	0.0501230321824551	0.401549458503723	1.7698518037796	0.505391180515289	0.633679330348969	-0.427008390426636	0	7	0.0130479233339429	0.194862246513367	3.49073243141174	0.489988267421722	0.441432029008865	walking
session1	2018-07-03T05:35:29.000Z	1	0	0	1	1	0	0.975930035114288	4	4	0.0810360983014107	1.03023409843445	4.349045753479	0.573107600212097	1.01500451564789	-0.416859805583954	0	6	0.0195548366755247	0.192544803023338	2.42552042007446	0.612294554710388	0.438799262046814	0.724473476409912	6	4	0.0819170251488686	0.60350239276886	4.18205261230469	0.767025232315063	0.776854157447815	-0.462080240249634	0	6	0.0215298738330603	0.234186843037605	3.24145293235779	0.625948071479797	0.483928561210632	walking
session1	2018-07-03T05:35:30.000Z	1	0	0	1	1	0	1.061190366745	3	3	0.111385278403759	1.23305475711823	3.34469795227051	0.540265321731567	1.11043000221252	-0.454432189464569	0	5	0.0291983354836702	0.234538972377777	2.94860696792603	0.695746421813965	0.484292238950729	0.752780735492706	3	3	0.113616637885571	0.675750732421875	2.80799055099487	0.734848976135254	0.822040617465973	-0.543326735496521	0	6	0.0287095885723829	0.322765171527863	4.68990278244019	0.649935185909271	0.568124234676361	walking
session1	2018-07-03T05:35:31.000Z	1	0	0	1	1	0	0.855833113193512	3	4	0.0685908123850822	0.798297584056854	3.81761956214905	0.610701620578766	0.893474996089935	-0.378150969743729	0	6	0.0193224381655455	0.161547750234604	3.41306352615356	0.771531879901886	0.401930034160614	0.601512789726257	3	6	0.063648447394371	0.422920107841492	2.6746563911438	0.649955630302429	0.650323092937469	-0.442469477653503	0	9	0.0188025403767824	0.213829711079597	5.9290452003479	0.670660674571991	0.462417244911194	walking
session1	2018-07-03T05:35:32.000Z	1	0	0	1	1	0	0.816068589687347	4	4	0.0619049109518528	0.725396633148193	2.84000110626221	0.516384363174438	0.851702213287354	-0.371400713920593	0	9	0.0157893132418394	0.153096243739128	2.59372234344482	0.597012579441071	0.391275137662888	0.578175783157349	4	4	0.0643244832754135	0.396038740873337	2.38831162452698	0.651061356067657	0.629316091537476	-0.39848992228508	0	6	0.0181952510029078	0.176261708140373	3.51177883148193	0.673453032970428	0.419835329055786	walking
session1	2018-07-03T05:35:33.000Z	1	0	0	1	1	0	1.14650821685791	4	4	0.130442097783089	1.4397052526474	3.86619997024536	0.586902260780334	1.19987714290619	-0.544026017189026	0	6	0.0204277131706476	0.315574914216995	2.26621317863464	0.49901419878006	0.561760544776917	0.806826949119568	4	4	0.142424896359444	0.787697851657867	3.28312063217163	0.827798187732697	0.887523412704468	-0.560347199440002	0	4	0.0233786571770906	0.336432486772537	5.62992715835571	0.609157204627991	0.580027997493744	walking
session1	2018-07-03T05:35:34.000Z	1	0	0	1	1	0	1.17947030067444	3	5	0.140567541122437	1.52609491348267	3.03492379188538	0.54343968629837	1.23535215854645	-0.485803037881851	0	6	0.0349695831537247	0.269575387239456	2.99047517776489	0.644000470638275	0.519206523895264	0.859069526195526	3	3	0.151295632123947	0.883243918418884	2.55435824394226	0.756152033805847	0.939810574054718	-0.574477970600128	0	8	0.0450528711080551	0.373275518417358	3.02435517311096	0.615966320037842	0.610962808132172	walking
session1	2018-07-03T05:35:35.000Z	1	0	0	1	1	0	0.961357712745667	3	4	0.0777995139360428	0.998896181583405	4.70479249954224	0.607718408107758	0.99944794178009	-0.44368103146553	0	6	0.0366721712052822	0.232058182358742	2.38615131378174	0.805602192878723	0.481724172830582	0.658739924430847	2	3	0.0791082680225372	0.509882152080536	3.86068344116211	0.775483250617981	0.714060306549072	-0.486400485038757	0	4	0.0212193578481674	0.2569560110569	2.95484066009521	0.510865330696106	0.506908297538757	walking
session1	2018-07-03T05:35:36.000Z	1	0	0	1	1	0	0.939299762248993	3	5	0.0954096391797066	0.973877310752869	3.09803795814514	0.603349804878235	0.98685222864151	-0.406304776668549	0	7	0.03088822029531	0.194736212491989	2.05212879180908	0.671107649803162	0.441289275884628	0.676964938640594	4	3	0.0844386592507362	0.539342522621155	2.41297960281372	0.678527474403381	0.734399437904358	-0.466131180524826	0	4	0.0234586223959923	0.239798605442047	2.96858477592468	0.604991734027863	0.489692360162735	walking
session1	2018-07-03T05:35:37.000Z	1	0	0	1	1	0	0.944322884082794	6	6	0.0559150390326977	0.94542396068573	3.21032404899597	0.478646039962769	0.972329139709473	-0.401157021522522	0	8	0.0177241582423449	0.177942126989365	3.41607689857483	0.688242733478546	0.421831876039505	0.677071988582611	4	3	0.0583603978157043	0.514452517032623	2.10778903961182	0.558934569358826	0.717253446578979	-0.487654834985733	0	6	0.0158564373850822	0.253029406070709	4.99088525772095	0.513706147670746	0.503020286560059	walking
session1	2018-07-03T05:35:38.000Z	1	0	0	1	1	0	1.08738696575165	3	5	0.105920016765594	1.28409361839294	1.97682702541351	0.482295364141464	1.13317859172821	-0.508915841579437	0	7	0.0338724367320538	0.291512876749039	2.80459380149841	0.70760190486908	0.539919316768646	0.745258510112762	3	3	0.108611196279526	0.659677028656006	2.20318007469177	0.682043254375458	0.812205016613007	-0.560044348239899	0	5	0.0200562831014395	0.332903623580933	2.58021092414856	0.422451913356781	0.576978027820587	walking
session1	2018-07-03T05:35:39.000Z	1	0	0	1	1	0	0.963079392910004	4	4	0.0934015139937401	1.01718735694885	2.36255574226379	0.546979367733002	1.00855708122253	-0.431082844734192	0	7	0.0268204789608717	0.211580082774162	3.37360286712646	0.726203203201294	0.459978342056274	0.677483201026917	3	5	0.103898651897907	0.558726251125336	2.95312523841858	0.77033531665802	0.747479915618896	-0.477371513843536	0	6	0.0197889488190413	0.246880933642387	3.09600567817688	0.554983556270599	0.496871143579483	walking
session1	2018-07-03T05:35:40.000Z	1	0	0	1	1	0	1.07610678672791	3	3	0.103329218924046	1.25720202922821	2.67422151565552	0.546713531017303	1.12125015258789	-0.470908999443054	0	5	0.0466064848005772	0.266497433185577	2.17868876457214	0.780823826789856	0.516233921051025	0.773762583732605	4	6	0.106757491827011	0.701195538043976	2.91852021217346	0.763387680053711	0.837374210357666	-0.516314566135406	0	6	0.0238836854696274	0.289508998394012	2.31215739250183	0.499279618263245	0.538060426712036	walking
session1	2018-07-03T05:35:41.000Z	1	0	0	1	1	0	1.18920123577118	3	4	0.111053012311459	1.52081060409546	3.32296371459961	0.524792850017548	1.23321151733398	-0.534687697887421	0	6	0.0496638156473637	0.333568185567856	3.17420530319214	0.818915069103241	0.577553629875183	0.861486792564392	4	6	0.108839549124241	0.846645832061768	2.34061551094055	0.590593039989471	0.920133590698242	-0.549543261528015	0	5	0.0402069427073002	0.340596437454224	3.39199662208557	0.690891146659851	0.583606421947479	walking
session1	2018-07-03T05:35:42.000Z	1	0	0	1	1	0	1.08546948432922	5	5	0.116257600486279	1.28985154628754	1.81248342990875	0.452380210161209	1.13571631908417	-0.450878649950027	0	5	0.0507624186575413	0.25202351808548	4.05632972717285	1.03155815601349	0.502019464969635	0.789157509803772	5	3	0.103670530021191	0.722293257713318	2.02459168434143	0.609315931797028	0.849878370761871	-0.532673060894012	0	3	0.0331189371645451	0.315534740686417	1.95195841789246	0.516200125217438	0.561724781990051	walking
session1	2018-07-03T05:35:43.000Z	1	0	0	1	1	0	0.842859208583832	4	3	0.050041064620018	0.758451104164124	3.85398960113525	0.545772671699524	0.870890974998474	-0.35186505317688	0	7	0.029829865321517	0.152445659041405	3.25157928466797	0.94556325674057	0.390442907810211	0.614638388156891	4	3	0.0454682409763336	0.42142990231514	2.80327081680298	0.617917597293854	0.649176299571991	-0.405626982450485	0	7	0.0208773966878653	0.18457555770874	2.50725078582764	0.594122052192688	0.42962259054184	walking
session1	2018-07-03T05:35:44.000Z	1	0	0	1	1	0	1.13997852802277	3	5	0.111666917800903	1.40675127506256	1.89898693561554	0.479819059371948	1.18606543540955	-0.472247302532196	0	5	0.0736495181918144	0.293721109628677	2.44845581054688	0.991225361824036	0.541960418224335	0.858543872833252	7	7	0.0881203338503838	0.821692883968353	2.23765254020691	0.592812895774841	0.906472742557526	-0.505827486515045	0	5	0.036954041570425	0.291337341070175	1.92753291130066	0.593616783618927	0.539756715297699	walking
session1	2018-07-03T05:35:45.000Z	1	0	0	1	1	0	0.890052616596222	6	5	0.0404202006757259	0.830997109413147	2.56273365020752	0.437420219182968	0.911590456962585	-0.343486219644547	0	7	0.0495137460529804	0.165515974164009	2.37796688079834	1.00226700305939	0.406836539506912	0.660625517368317	2	7	0.0420966446399689	0.476838886737823	1.80590033531189	0.471227616071701	0.690535247325897	-0.414583116769791	0	6	0.0174614805728197	0.188642144203186	3.90369820594788	0.758598029613495	0.43432953953743	walking
session1	2018-07-03T05:35:46.000Z	1	0	0	1	1	0	1.05359351634979	4	4	0.0680294409394264	1.17536771297455	2.05662751197815	0.416983664035797	1.08414375782013	-0.465369939804077	0	9	0.0397131107747555	0.254693806171417	2.97316479682922	0.798757374286652	0.504671990871429	0.73636931180954	2	4	0.0501959770917892	0.590427756309509	3.00915193557739	0.524454534053802	0.768392980098724	-0.543594419956207	0	7	0.0361991487443447	0.330246061086655	4.31087160110474	0.822644948959351	0.574670374393463	walking
session1	2018-07-03T05:35:47.000Z	1	0	0	1	1	0	1.11634612083435	3	3	0.0964277386665344	1.33879947662354	2.823899269104	0.494573444128036	1.15706503391266	-0.471682786941528	0	8	0.037003830075264	0.258008271455765	2.40422940254211	0.722778975963593	0.507945120334625	0.816032111644745	3	3	0.0968685671687126	0.758902370929718	3.16888380050659	0.669413626194	0.871150016784668	-0.529746770858765	0	7	0.042976226657629	0.321888774633408	3.44854688644409	0.842547953128815	0.567352414131165	walking
session1	2018-07-03T05:35:48.000Z	1	0	0	1	1	0	1.18314301967621	6	6	0.0938693657517433	1.48994207382202	3.01444697380066	0.498462021350861	1.22063183784485	-0.514117956161499	0	10	0.0455949269235134	0.308088302612305	2.9487099647522	0.786069512367249	0.555057048797607	0.850659847259521	4	6	0.0869091376662254	0.807054996490479	1.97441303730011	0.524988532066345	0.898362398147583	-0.583324432373047	0	6	0.0359702669084072	0.374798744916916	3.55427622795105	0.599204897880554	0.612208068370819	walking
session1	2018-07-03T05:35:49.000Z	1	0	0	1	1	0	1.03829550743103	3	3	0.0994698479771614	1.173548579216	2.0568733215332	0.517579972743988	1.08330452442169	-0.405323594808578	0	8	0.0416806489229202	0.204300656914711	2.55332541465759	0.903602004051208	0.451996296644211	0.759328305721283	3	5	0.115546196699142	0.687503755092621	1.95380139350891	0.687107264995575	0.82915848493576	-0.512049853801727	0	7	0.0203635580837727	0.281744092702866	5.42894458770752	0.655348479747772	0.530795693397522	walking
session1	2018-07-03T05:35:50.000Z	1	0	0	1	1	0	0.873410642147064	3	4	0.0498506277799606	0.810702443122864	3.16795134544373	0.528044760227203	0.900390148162842	-0.389078438282013	0	8	0.0264950022101402	0.176817283034325	3.33268332481384	0.897094786167145	0.420496463775635	0.618689715862274	2	6	0.0531414598226547	0.433792680501938	3.14605927467346	0.656552374362946	0.658629417419434	-0.427684396505356	0	6	0.0178943872451782	0.200092643499374	2.34344530105591	0.575606822967529	0.447317153215408	walking
session1	2018-07-03T05:35:51.000Z	1	0	0	1	1	0	1.06130599975586	3	3	0.0886068865656853	1.21143305301666	2.82443451881409	0.512627959251404	1.10065114498138	-0.454923629760742	0	6	0.0454102009534836	0.250549256801605	2.78057932853699	0.870660662651062	0.500548958778381	0.764389753341675	4	3	0.0742326304316521	0.655554890632629	2.36495685577393	0.610396087169647	0.809663414955139	-0.522027730941772	0	7	0.0341833122074604	0.305328905582428	2.64548516273499	0.663508653640747	0.55256575345993	walking
session1	2018-07-03T05:35:52.000Z	1	0	0	1	1	0	0.839252114295959	4	5	0.0373526513576508	0.740202486515045	2.70696592330933	0.429588675498962	0.86035019159317	-0.325343251228333	0	5	0.0312875472009182	0.135884299874306	1.69779169559479	0.748914122581482	0.368624866008759	0.613287389278412	2	5	0.0392145924270153	0.413767427206039	2.06400108337402	0.541085839271545	0.643247544765472	-0.408630102872849	0	8	0.0245543885976076	0.190550819039345	3.600341796875	0.807181656360626	0.436521261930466	walking
session1	2018-07-03T05:35:53.000Z	1	0	0	1	1	0	0.902009427547455	7	5	0.0673503130674362	0.878277361392975	3.12150049209595	0.520702481269836	0.937164545059204	-0.411756873130798	0	5	0.0279481764882803	0.196373984217644	2.59029197692871	0.708921074867249	0.443141043186188	0.63010048866272	3	5	0.0426187962293625	0.437940746545792	2.75520467758179	0.557271838188171	0.661770939826965	-0.468508154153824	0	5	0.0254820678383112	0.243962630629539	2.91145777702332	0.691914856433868	0.493925720453262	walking
session1	2018-07-03T05:35:54.000Z	1	0	0	1	1	0	0.997001647949219	3	3	0.0727688521146774	1.06387054920197	3.24881410598755	0.518387138843536	1.03144097328186	-0.438317269086838	0	8	0.0340807102620602	0.224839463829994	2.49847555160522	0.764493882656097	0.474172413349152	0.719638347625732	3	3	0.0705172270536423	0.585575997829437	2.62084913253784	0.556284368038177	0.765229403972626	-0.464907824993134	0	6	0.0388704836368561	0.253455013036728	3.9131555557251	0.856258988380432	0.50344318151474	walking
session1	2018-07-03T05:35:55.000Z	1	0	0	1	1	0	1.14921605587006	4	4	0.0808364525437355	1.39830052852631	2.59855890274048	0.451869934797287	1.18249762058258	-0.505653262138367	0	6	0.0561084263026714	0.309549361467361	2.68366241455078	0.824021220207214	0.556371629238129	0.826564431190491	4	8	0.0774159654974937	0.757527947425842	2.40201711654663	0.604690551757813	0.870360791683197	-0.541086375713348	0	5	0.0400507971644402	0.331223130226135	3.26244497299194	0.737449407577515	0.575519859790802	walking
session1	2018-07-03T05:35:56.000Z	1	0	0	1	1	0	1.01729464530945	3	3	0.0690297409892082	1.10115683078766	2.03381109237671	0.459902584552765	1.04936015605927	-0.430304110050201	0	6	0.0330193564295769	0.216860175132751	2.89362907409668	0.793384313583374	0.465682476758957	0.740488946437836	3	5	0.0939317867159843	0.638498425483704	2.18038964271545	0.565918922424316	0.799060940742493	-0.457793474197388	0	7	0.0377327688038349	0.245798364281654	2.93205285072327	0.803737819194794	0.495780557394028	walking
session1	2018-07-03T05:35:57.000Z	1	0	0	1	1	0	0.860294580459595	2	4	0.0359423421323299	0.774611234664917	3.06823635101318	0.434849143028259	0.880120038986206	-0.405158460140228	0	5	0.0330696664750576	0.195900231599808	2.34594416618347	0.714479327201843	0.442606180906296	0.596396625041962	2	6	0.0393538102507591	0.3934685587883	2.8643856048584	0.591812372207642	0.627270698547363	-0.417020827531815	0	9	0.0118084438145161	0.185242518782616	2.36489939689636	0.468683779239655	0.430398106575012	walking
session1	2018-07-03T05:35:58.000Z	1	0	0	1	1	0	0.885439097881317	5	3	0.0565933026373386	0.838331699371338	2.57623171806335	0.478398442268372	0.915604531764984	-0.373199820518494	0	8	0.0313670337200165	0.169390425086021	2.95921444892883	0.88354903459549	0.41157066822052	0.642665088176727	4	7	0.0475241392850876	0.458641707897186	2.01433372497559	0.5370272397995	0.677230894565582	-0.435767859220505	0	5	0.0212563052773476	0.210299700498581	2.82994985580444	0.675351142883301	0.45858445763588	walking
session1	2018-07-03T05:35:59.000Z	1	0	0	1	1	0	1.05290365219116	3	7	0.0576449073851109	1.16394543647766	2.8708176612854	0.444841146469116	1.07886302471161	-0.434615552425385	0	7	0.0500876158475876	0.236974835395813	1.71429467201233	0.721908688545227	0.486800611019135	0.770983457565308	5	5	0.0654724761843681	0.657269060611725	2.56590700149536	0.590741336345673	0.810721337795258	-0.49385330080986	0	8	0.0268859397619963	0.269701510667801	4.35616493225098	0.804511964321136	0.519327938556671	walking
session1	2018-07-03T05:36:00.000Z	1	0	0	1	1	0	1.07885789871216	5	3	0.0796226784586906	1.24037206172943	2.8506453037262	0.50721663236618	1.11371994018555	-0.516059100627899	0	9	0.0460555590689182	0.310530364513397	2.8054027557373	0.752595365047455	0.557252526283264	0.736492455005646	2	6	0.0481178499758244	0.588614284992218	2.93030166625977	0.489461451768875	0.76721203327179	-0.547278165817261	0	9	0.0434521846473217	0.341227412223816	3.86115384101868	0.888320684432983	0.584146738052368	walking
session1	2018-07-03T05:36:01.000Z	1	0	0	1	1	0	1.15059006214142	5	5	0.099124439060688	1.41901659965515	3.367023229599	0.488473415374756	1.1912248134613	-0.481900900602341	0	7	0.0403866283595562	0.270999610424042	2.36676216125488	0.715111136436462	0.520576238632202	0.838891267776489	3	3	0.107821278274059	0.807246804237366	2.88633751869202	0.611623764038086	0.898469150066376	-0.552632868289948	0	9	0.0368405655026436	0.34077000617981	4.56873464584351	0.83019232749939	0.583755075931549	walking
session1	2018-07-03T05:36:02.000Z	1	0	0	1	1	0	1.0218917131424	6	6	0.0949006453156471	1.13536727428436	2.53598618507385	0.514726221561432	1.06553614139557	-0.440154194831848	0	8	0.0388680808246136	0.231049045920372	2.74338221549988	0.844063580036163	0.480675607919693	0.747238993644714	4	4	0.0833152681589127	0.638349115848541	3.139164686203	0.626741230487823	0.79896754026413	-0.465846657752991	0	5	0.0509957708418369	0.265969097614288	3.44125580787659	1.02963435649872	0.515721917152405	walking
session1	2018-07-03T05:36:03.000Z	1	0	0	1	1	0	0.855335414409637	4	3	0.0589613504707813	0.788201510906219	3.44995522499084	0.552367687225342	0.887807130813599	-0.360507160425186	0	6	0.0417796261608601	0.170073807239532	2.50364065170288	0.99649852514267	0.41240006685257	0.629839897155762	4	3	0.0629084557294846	0.457090467214584	2.81928205490112	0.723059237003326	0.676084637641907	-0.378841012716293	0	6	0.0182466711848974	0.16103732585907	2.69249558448792	0.634640157222748	0.401294559240341	walking
session1	2018-07-03T05:36:04.000Z	1	0	0	1	1	0	0.904810667037964	3	4	0.0564607679843903	0.87288498878479	3.56581282615662	0.509021937847137	0.934283137321472	-0.395626991987228	0	5	0.0390063263475895	0.193966805934906	2.6906111240387	0.85951566696167	0.440416634082794	0.636301636695862	2	4	0.0561791025102139	0.458811670541763	3.31580972671509	0.690031468868256	0.677356362342834	-0.449375182390213	0	7	0.0189252477139235	0.220106303691864	2.53111577033997	0.558207035064697	0.469154894351959	walking
session1	2018-07-03T05:36:05.000Z	1	0	0	1	1	0	1.10704517364502	3	3	0.0824394002556801	1.3046909570694	2.2299587726593	0.447198539972305	1.14223074913025	-0.517045199871063	0	8	0.0300522614270449	0.296185910701752	3.01739096641541	0.709843575954437	0.544229626655579	0.796660900115967	4	5	0.072921596467495	0.704673409461975	2.10898351669312	0.500094413757324	0.839448273181915	-0.507378280162811	0	9	0.0483320318162441	0.303831487894058	3.58347654342651	0.954623162746429	0.551209092140198	walking
session1	2018-07-03T05:36:06.000Z	1	0	0	1	1	0	1.00389814376831	6	6	0.0598396211862564	1.06525719165802	4.13256120681763	0.486806929111481	1.03211295604706	-0.431968152523041	0	6	0.0326112173497677	0.217903256416321	2.63504719734192	0.766195952892303	0.466801077127457	0.741502404212952	6	5	0.0474987179040909	0.595424830913544	3.56295228004456	0.544004499912262	0.771637737751007	-0.477417588233948	0	6	0.0250018015503883	0.251929193735123	2.70807981491089	0.655986845493317	0.501925468444824	walking
session1	2018-07-03T05:36:07.000Z	1	0	0	1	1	0	1.01669001579285	3	3	0.0787274315953255	1.10923671722412	1.81985950469971	0.449372082948685	1.05320310592651	-0.474511384963989	0	5	0.0304127708077431	0.254357248544693	2.49691200256348	0.631004929542542	0.504338443279266	0.710617005825043	3	7	0.0838115736842155	0.585435628890991	3.12045240402222	0.745601415634155	0.765137672424316	-0.498407274484634	0	5	0.0219104066491127	0.269443869590759	4.78936815261841	0.729805827140808	0.519079804420471	walking
session1	2018-07-03T05:36:08.000Z	1	0	0	1	1	0	0.837633728981018	4	5	0.0477827377617359	0.74750167131424	4.4365382194519	0.552555918693542	0.864581763744354	-0.339360326528549	0	4	0.0200787503272295	0.134441047906876	2.6770167350769	0.765612363815308	0.36666202545166	0.607459366321564	2	6	0.0493814758956432	0.416413187980652	3.75952744483948	0.690466344356537	0.64530086517334	-0.424897700548172	0	7	0.0167806055396795	0.196647360920906	7.67948579788208	0.692801773548126	0.443449378013611	walking
session1	2018-07-03T05:36:09.000Z	1	0	0	1	1	0	0.938527762889862	5	5	0.0668714717030525	0.945031106472015	1.80470943450928	0.451503753662109	0.972127079963684	-0.40671905875206	0	7	0.0245429873466492	0.188981682062149	2.44587159156799	0.669719696044922	0.434720247983932	0.676991820335388	4	7	0.0663977563381195	0.522059559822083	2.17424011230469	0.610893249511719	0.722536861896515	-0.449671387672424	0	9	0.0331097468733788	0.233989760279655	2.57788038253784	0.72800213098526	0.483724892139435	walking
session1	2018-07-03T05:36:10.000Z	1	0	0	1	1	0	1.16638159751892	3	5	0.0801063477993011	1.43734812736511	1.84952330589294	0.391061395406723	1.19889450073242	-0.524546802043915	0	6	0.0573648475110531	0.330219507217407	2.64256024360657	0.812339425086975	0.574647307395935	0.843354105949402	5	7	0.0872406363487244	0.794996976852417	2.53299760818481	0.63861882686615	0.891626000404358	-0.525175809860229	0	5	0.037835419178009	0.312131702899933	2.77270293235779	0.632660984992981	0.558687508106232	walking
session1	2018-07-03T05:36:11.000Z	1	0	0	1	1	0	0.77871435880661	6	6	0.0519238412380219	0.656242907047272	1.88899040222168	0.486484587192535	0.810088217258453	-0.34693107008934	0	5	0.0338103473186493	0.152819111943245	2.45770573616028	0.907814979553223	0.390920847654343	0.546428322792053	0	6	0.044716227799654	0.341511487960815	2.27984189987183	0.64827573299408	0.584389865398407	-0.384600758552551	0	6	0.0145776532590389	0.161912247538567	2.11138868331909	0.561198651790619	0.402383208274841	walking
session1	2018-07-03T05:36:12.000Z	1	0	0	1	1	0	1.15263712406158	4	6	0.150507673621178	1.47305953502655	1.71449732780457	0.507646918296814	1.21369659900665	-0.435317635536194	0	6	0.0883617997169495	0.274328738451004	2.54847311973572	1.15523886680603	0.52376401424408	0.880218207836151	4	4	0.116968832910061	0.887073874473572	2.0132622718811	0.605724036693573	0.941846013069153	-0.503333687782288	0	6	0.0607419423758984	0.311657130718231	3.22250556945801	0.827098786830902	0.558262586593628	walking
session1	2018-07-03T05:36:13.000Z	1	0	0	1	1	0	1.08845281600952	5	7	0.211254134774208	1.38753366470337	1.70361351966858	0.578463137149811	1.17793619632721	-0.352729082107544	0	7	0.0999279618263245	0.220348626375198	3.03291463851929	1.41946125030518	0.469413071870804	0.851013004779816	7	9	0.163947850465775	0.88161313533783	2.39026761054993	0.781180322170258	0.938942551612854	-0.470246493816376	0	7	0.0671250596642494	0.285571843385696	3.00132369995117	1.04794788360596	0.534389197826385	walking
session1	2018-07-03T05:36:14.000Z	1	0	0	1	1	0	0.961024165153503	6	6	0.0939932093024254	1.01380109786987	1.77254974842072	0.502547144889832	1.00687694549561	-0.315073996782303	0	6	0.0715287327766418	0.167939245700836	2.71159625053406	1.42736434936523	0.40980389714241	0.739195227622986	4	6	0.060763031244278	0.604742228984833	1.58449649810791	0.523492395877838	0.777651727199554	-0.458397477865219	0	6	0.0322827771306038	0.241119667887688	2.51006746292114	0.723952889442444	0.491039365530014	walking
session1	2018-07-03T05:36:15.000Z	1	0	0	1	1	0	0.950589120388031	6	6	0.117134511470795	1.01606917381287	1.79437839984894	0.501480400562286	1.00800251960754	-0.397994190454483	0	6	0.0546572804450989	0.210870340466499	1.93543386459351	0.85116308927536	0.459206193685532	0.721742868423462	6	3	0.0823327526450157	0.599951982498169	2.88713812828064	0.741555035114288	0.774565696716309	-0.403580278158188	0	6	0.0441350340843201	0.20524662733078	2.56391549110413	1.00176763534546	0.453041523694992	walking
session1	2018-07-03T05:36:16.000Z	1	0	0	1	1	0	1.08045029640198	4	7	0.112070828676224	1.27496075630188	1.78774654865265	0.47944450378418	1.12914156913757	-0.351015657186508	0	5	0.0680457353591919	0.188535943627357	2.30635213851929	1.14267349243164	0.434207260608673	0.852542042732239	5	4	0.0927644968032837	0.815881907939911	2.31483745574951	0.624022364616394	0.903261840343475	-0.48619881272316	0	5	0.0355767197906971	0.270542919635773	3.15051436424255	0.747163653373718	0.520137429237366	walking
session1	2018-07-03T05:36:17.000Z	1	0	0	1	1	0	0.937168896198273	5	7	0.102230995893478	0.976427376270294	2.21356201171875	0.542243123054504	0.988143384456635	-0.36070442199707	0	5	0.0622054450213909	0.189824864268303	3.82480192184448	1.37772798538208	0.435688942670822	0.715618073940277	6	3	0.0800230726599693	0.588931560516357	2.7494695186615	0.744815230369568	0.767418742179871	-0.409133315086365	0	9	0.0315424539148808	0.197670862078667	2.44572830200195	0.745757400989532	0.44460192322731	walking
session1	2018-07-03T05:36:18.000Z	1	0	0	1	1	0	1.19942104816437	5	4	0.190340802073479	1.621337890625	3.58231234550476	0.720643162727356	1.273317694664	-0.48308140039444	0	6	0.103627316653728	0.332849770784378	4.21800470352173	1.27536630630493	0.576931357383728	0.902705252170563	8	8	0.187904343008995	0.995264768600464	6.77181339263916	1.02451181411743	0.997629582881927	-0.467832267284393	0	7	0.0774543881416321	0.293223291635513	3.74730181694031	1.2183473110199	0.541500985622406	walking
session1	2018-07-03T05:36:19.000Z	1	0	0	1	1	0	0.820566892623901	4	4	0.0655588060617447	0.736266255378723	2.32415008544922	0.518953680992126	0.858059585094452	-0.345832914113998	0	4	0.0278649460524321	0.146350741386414	2.34875440597534	0.737936437129974	0.382558166980743	0.623979926109314	4	4	0.0634658560156822	0.450278282165527	2.81799912452698	0.725528061389923	0.671027779579163	-0.34747502207756	0	7	0.0196858774870634	0.139637291431427	2.96199655532837	0.820957124233246	0.373680740594864	walking
session1	2018-07-03T05:36:20.000Z	1	0	0	1	1	0	0.799169480800629	4	4	0.04117426648736	0.678198933601379	1.96254301071167	0.414302557706833	0.823528349399567	-0.337473839521408	0	6	0.0307415816932917	0.143400520086288	2.41456460952759	0.912734925746918	0.378682613372803	0.594314098358154	0	5	0.0331798903644085	0.385061949491501	1.90686464309692	0.426355600357056	0.620533585548401	-0.373239904642105	0	8	0.0108629772439599	0.149736523628235	2.12501239776611	0.485116630792618	0.386958032846451	walking
session1	2018-07-03T05:36:21.000Z	1	0	0	1	1	0	0.833847284317017	5	5	0.0960920676589012	0.787549912929535	2.48205304145813	0.635424017906189	0.887440085411072	-0.343140959739685	0	8	0.0407552495598793	0.156870752573013	2.48587465286255	0.992607653141022	0.396069139242172	0.59074854850769	4	3	0.0955322086811066	0.440694659948349	4.4545259475708	0.982492685317993	0.663848400115967	-0.384423851966858	0	9	0.0439610369503498	0.189984366297722	5.31514930725098	1.25679039955139	0.435871958732605	walking
session1	2018-07-03T05:36:22.000Z	1	0	0	1	1	0	1.04823911190033	3	3	0.150521174073219	1.24330580234528	2.20349884033203	0.640194892883301	1.11503624916077	-0.387633979320526	0	7	0.0576964020729065	0.205648630857468	1.76613330841064	0.843850910663605	0.453484982252121	0.80449652671814	4	6	0.122867487370968	0.765167415142059	3.08707666397095	0.723307490348816	0.874738454818726	-0.45049199461937	0	5	0.0724443942308426	0.272489666938782	2.41216087341309	0.977978944778442	0.522005438804626	walking
session1	2018-07-03T05:36:23.000Z	1	0	0	1	1	0	1.10169196128845	5	5	0.154077991843224	1.36163997650146	4.34452819824219	0.760769009590149	1.16689324378967	-0.447601407766342	0	6	0.0461196601390839	0.244621887803078	1.88633131980896	0.700323641300201	0.494592636823654	0.843962073326111	5	3	0.144670337438583	0.85115510225296	4.56228446960449	0.894369423389435	0.922580659389496	-0.473702937364578	0	6	0.0431961975991726	0.265862852334976	2.48938822746277	0.800121247768402	0.515618920326233	walking
session1	2018-07-03T05:36:24.000Z	1	0	0	1	1	0	0.941668033599854	4	4	0.0700661763548851	0.954002141952515	2.62212657928467	0.551597952842712	0.976730346679688	-0.42913407087326	0	7	0.0396437831223011	0.222214087843895	3.04209351539612	0.864735007286072	0.471395879983902	0.648546695709229	3	3	0.0712968185544014	0.489057689905167	2.40293979644775	0.632917106151581	0.699326574802399	-0.467288941144943	0	7	0.0253868121653795	0.242730289697647	4.38549137115479	0.704239368438721	0.492676645517349	walking
session1	2018-07-03T05:36:25.000Z	1	0	0	1	1	0	0.996128618717194	5	5	0.0952668190002441	1.08372843265533	2.90827918052673	0.551901936531067	1.04102277755737	-0.400266259908676	0	7	0.0466356873512268	0.204983308911324	1.78165435791016	0.727720320224762	0.452750831842422	0.738223969936371	4	4	0.111730270087719	0.652235567569733	2.96411871910095	0.697465121746063	0.807611048221588	-0.44217324256897	0	7	0.0322838686406612	0.226509630680084	2.07026076316833	0.621752500534058	0.475930273532867	walking
session1	2018-07-03T05:36:26.000Z	1	0	0	1	1	0	1.11389219760895	3	3	0.090607114136219	1.32773864269257	2.18133616447449	0.483712732791901	1.15227544307709	-0.479038089513779	0	7	0.0410882271826267	0.26892215013504	2.35288739204407	0.729569852352142	0.518577039241791	0.826069891452789	6	7	0.090314120054245	0.769092798233032	1.99097728729248	0.544173121452332	0.876979351043701	-0.510740995407104	0	7	0.0300702098757029	0.289723753929138	3.05502223968506	0.70322048664093	0.538259923458099	walking
session1	2018-07-03T05:36:27.000Z	1	0	0	1	1	0	1.1080938577652	6	3	0.0919584706425667	1.31615233421326	2.00254321098328	0.455007016658783	1.14723682403564	-0.48218360543251	0	6	0.0529536195099354	0.28333654999733	1.96333134174347	0.735919773578644	0.532293677330017	0.776794672012329	2	5	0.0703248754143715	0.670921802520752	2.75989484786987	0.561233282089233	0.819098174571991	-0.566890478134155	0	4	0.0422179400920868	0.361894011497498	2.11689496040344	0.584626853466034	0.601576268672943	walking
session1	2018-07-03T05:36:28.000Z	1	0	0	1	1	0	0.873762130737305	5	6	0.0756039544939995	0.836039960384369	2.5820689201355	0.548786282539368	0.914352178573608	-0.392070949077606	0	6	0.0305438172072172	0.183041751384735	2.70924019813538	0.844907462596893	0.427833795547485	0.624195992946625	3	6	0.083753377199173	0.470023930072784	2.64928293228149	0.726811528205872	0.685582935810089	-0.401824772357941	0	10	0.0224075298756361	0.182974383234978	3.4412829875946	0.77313905954361	0.427755057811737	walking
session1	2018-07-03T05:36:29.000Z	1	0	0	1	1	0	1.09892237186432	3	3	0.142690971493721	1.3446136713028	3.11228585243225	0.638641595840454	1.15957474708557	-0.478581339120865	0	10	0.0591228157281876	0.285798132419586	2.51258873939514	0.895905911922455	0.534600913524628	0.80238950252533	4	3	0.135697588324547	0.774098575115204	3.44200205802917	0.857343435287476	0.879828691482544	-0.484545677900314	0	5	0.0520130060613155	0.284716844558716	2.44801330566406	0.83592277765274	0.533588647842407	walking
session1	2018-07-03T05:36:30.000Z	1	0	0	1	1	0	0.932475745677948	8	6	0.0676523670554161	0.934456944465637	3.59203863143921	0.575625836849213	0.966673135757446	-0.393163830041885	0	6	0.0399277172982693	0.192908376455307	2.16055870056152	0.766981065273285	0.439213365316391	0.686854124069214	4	4	0.06156100705266	0.530867099761963	2.60020327568054	0.616251945495605	0.728606283664703	-0.432120591402054	0	8	0.0249513313174248	0.210681483149529	3.3368456363678	0.734117209911346	0.459000527858734	walking
session1	2018-07-03T05:36:31.000Z	1	0	0	1	1	0	0.968901813030243	3	3	0.0872627571225166	1.02254259586334	3.22237515449524	0.631665349006653	1.01120853424072	-0.439672708511353	0	8	0.0303684193640947	0.222465723752975	3.33221411705017	0.830722630023956	0.471662729978561	0.679961442947388	6	3	0.0762332305312157	0.535531520843506	3.07491588592529	0.786709725856781	0.731800198554993	-0.48584172129631	0	6	0.0296908747404814	0.264545440673828	1.9765385389328	0.526895940303802	0.514339804649353	walking
session1	2018-07-03T05:36:32.000Z	1	0	0	1	1	0	0.818528950214386	5	4	0.0426109842956066	0.71089631319046	2.53535485267639	0.465562164783478	0.843146681785583	-0.352810680866241	0	7	0.0195620860904455	0.143254965543747	4.09365606307983	0.777535259723663	0.378490388393402	0.581984460353851	1	4	0.0492589883506298	0.385994464159012	2.80449819564819	0.696633696556091	0.621284544467926	-0.408978462219238	0	7	0.0149828121066093	0.181646823883057	3.82876467704773	0.639775335788727	0.426200449466705	walking
session1	2018-07-03T05:36:33.000Z	1	0	0	1	1	0	1.04950702190399	5	7	0.0991996899247169	1.19669675827026	2.47817969322205	0.464567840099335	1.09393632411957	-0.436209112405777	0	3	0.0517291128635406	0.239938378334045	2.61023807525635	0.957179129123688	0.489835053682327	0.746429741382599	6	4	0.0915704295039177	0.645064949989319	1.84707140922546	0.630622625350952	0.803159356117249	-0.523160934448242	0	7	0.0395792610943317	0.311693370342255	3.64596772193909	0.849232017993927	0.558295071125031	walking
session1	2018-07-03T05:36:34.000Z	1	0	0	1	1	0	1.01373398303986	4	4	0.0942935422062874	1.11817824840546	2.84547805786133	0.590714812278748	1.05743944644928	-0.462187469005585	0	6	0.0289580877870321	0.241417124867439	3.79893326759338	0.81959068775177	0.491342157125473	0.731215596199036	6	6	0.0848472937941551	0.616129577159882	2.33582401275635	0.677824854850769	0.784939229488373	-0.472758889198303	0	6	0.0386776849627495	0.260631561279297	2.56413340568542	0.730235815048218	0.510520875453949	walking
session1	2018-07-03T05:36:35.000Z	1	0	0	1	1	0	0.974978685379028	4	4	0.0978972986340523	1.04456496238708	2.20695972442627	0.533263802528381	1.02203965187073	-0.396992981433868	0	6	0.0433309562504292	0.199201226234436	2.39913773536682	0.865045070648193	0.44631963968277	0.724612593650818	4	4	0.1045146510005	0.625397503376007	2.66531229019165	0.717179775238037	0.790820777416229	-0.436031520366669	0	7	0.0310861822217703	0.219966232776642	3.91464710235596	0.88379442691803	0.469005584716797	walking
session1	2018-07-03T05:36:36.000Z	1	0	0	1	1	0	0.949233651161194	4	4	0.0789837241172791	0.976868808269501	5.47077608108521	0.652089059352875	0.988366723060608	-0.44311660528183	0	4	0.0419169813394547	0.236592635512352	2.68300890922546	0.821759760379791	0.486407876014709	0.651704788208008	4	3	0.0683682337403297	0.490352481603622	6.41736221313477	0.880748867988586	0.700251698493958	-0.476901978254318	0	6	0.0234252009540796	0.249923646450043	2.3159613609314	0.553400039672852	0.499923646450043	walking
session1	2018-07-03T05:36:37.000Z	1	0	0	1	1	0	1.17207360267639	4	3	0.130505427718163	1.49904155731201	3.50416779518127	0.65518456697464	1.22435355186462	-0.516002476215363	0	6	0.0601397342979908	0.323992758989334	2.57981944084167	0.849317729473114	0.569203615188599	0.820044100284576	3	3	0.12409795075655	0.791606366634369	2.89763808250427	0.757517993450165	0.889722645282745	-0.583896219730377	0	7	0.044278621673584	0.383442342281342	2.75660419464111	0.664905488491058	0.619227230548859	walking
session1	2018-07-03T05:36:38.000Z	1	0	0	1	1	0	0.856243193149567	6	4	0.054255411028862	0.785237431526184	2.21797323226929	0.471088826656342	0.88613623380661	-0.357379376888275	0	5	0.0251631662249565	0.151876673102379	2.6166410446167	0.810709774494171	0.38971358537674	0.636566758155823	4	6	0.0614743493497372	0.464232683181763	2.82974600791931	0.655321955680847	0.681346237659454	-0.385470747947693	0	9	0.0213964786380529	0.16912829875946	3.61385202407837	0.768090844154358	0.411252111196518	walking
session1	2018-07-03T05:36:39.000Z	1	0	0	1	1	0	1.22177159786224	5	3	0.122076094150543	1.60991895198822	2.2177906036377	0.508651733398438	1.26882576942444	-0.500025629997253	0	6	0.0491895861923695	0.297247588634491	2.09685921669006	0.74520206451416	0.545204162597656	0.907789468765259	5	3	0.160925418138504	0.97856992483139	2.14125561714172	0.708987236022949	0.989226937294006	-0.543290495872498	0	8	0.0405593700706959	0.334101647138596	2.80284976959229	0.703998446464539	0.578015267848969	walking
session1	2018-07-03T05:36:40.000Z	1	0	0	1	1	0	1.14343738555908	4	4	0.111799962818623	1.41477727890015	2.32732152938843	0.541257321834564	1.18944406509399	-0.569665431976318	0	5	0.0444754473865032	0.367215186357498	2.38076901435852	0.668507754802704	0.605982840061188	0.790604770183563	3	4	0.0936020389199257	0.71491402387619	2.68791365623474	0.694386899471283	0.845525860786438	-0.524134278297424	0	5	0.0603450983762741	0.332647919654846	6.21618700027466	1.2115513086319	0.576756358146667	walking
session1	2018-07-03T05:36:41.000Z	1	0	0	1	1	0	1.17571067810059	4	3	0.10407005995512	1.48220276832581	2.82613039016724	0.529256939888	1.21745753288269	-0.570966124534607	0	7	0.0503903329372406	0.374377012252808	2.18025660514832	0.676037669181824	0.611863553524017	0.849400401115417	5	3	0.111739903688431	0.828751146793365	2.43747210502625	0.658034682273865	0.910357713699341	-0.504780769348145	0	6	0.0252821315079927	0.279074490070343	4.10217905044556	0.635605335235596	0.528275012969971	walking
session1	2018-07-03T05:36:42.000Z	1	0	0	1	1	0	1.18764889240265	6	4	0.118680439889431	1.52444338798523	2.27507448196411	0.506404459476471	1.23468351364136	-0.498730838298798	0	6	0.0586843155324459	0.305069357156754	1.93150079250336	0.72992604970932	0.552330851554871	0.857199192047119	6	8	0.141448274254799	0.870580673217773	3.38508796691895	0.820185720920563	0.933049142360687	-0.548898339271545	0	5	0.0494830757379532	0.348793208599091	4.00314521789551	0.929632425308228	0.590587198734283	walking
session1	2018-07-03T05:36:43.000Z	1	0	0	1	1	0	1.30804049968719	3	5	0.166506215929985	1.8708153963089	2.34786248207092	0.494982540607452	1.36777758598328	-0.457859843969345	0	6	0.0485646426677704	0.256257683038712	2.29031109809875	0.803773641586304	0.506219029426575	0.980621874332428	5	5	0.240320190787315	1.19232654571533	3.39919471740723	0.739786267280579	1.09193706512451	-0.595195889472961	0	6	0.0708049908280373	0.422231018543243	2.97574043273926	0.743761539459229	0.649793028831482	walking
[truncated: 11,120 more rows]
