# Supplementary material for: Machine learning enables improved runtime and precision for bio-loggers on seabirds
Source: Commun Biol. 2020 Oct 30;3:633. doi: 10.1038/s42003-020-01356-8 (PMC7603325; doi:10.1038/s42003-020-01356-8)
Supplement: Supplementary file 8 — Supplementary Software 1 [file 42003_2020_1356_MOESM8_ESM.zip › CodeAvailability/LowCostTreesExample/sample_gps_dataset.csv]

animal_tag	timestamp	window_size_min	gps_lat_var	gps_lon_var	gps_lat_zc	gps_lon_zc	gps_avg_angle	gps_var_angle	gps_avg_displacement_angle	gps_manh_fpt	gps_avg_manh_speed	gps_var_manh_speed	gps_avg_manh_displacement	gps_var_manh_displacement	gps_max_manh_displacement	gps_manh_displacement	gps_manh_distance	gps_eucl_fpt	gps_avg_eucl_speed	gps_var_eucl_speed	gps_avg_eucl_displacement	gps_var_eucl_displacement	gps_max_eucl_displacement	gps_eucl_displacement	gps_eucl_distance	label
session3	2019-08-21T03:58:00.000Z	10	1.4990064300946E-07	9.81716425485502E-07	2	1	101.625	3128.484375	121.125	9	1.09114670753479	1.08374321460724	0.189443588256836	0.0290940199047327	0.527815818786621	0.527815818786621	0.589219093322754									walking
session3	2019-08-21T03:59:00.000Z	10	4.35548059840585E-07	1.91404978977516E-06	1	1	115	3427.75	113.25	9	1.4322761297226	1.41192841529846	0.261548042297363	0.0522957071661949	0.71202564239502	0.71202564239502	0.773428916931152									walking
session3	2019-08-21T04:01:00.000Z	10	4.69755633503155E-07	5.0938147069246E-06	1	1	125.625	3922.734375	135.125	9	1.73212707042694	1.53777623176575	0.336456298828125	0.117436453700066	0.900861740112305	0.900861740112305	0.935348510742188									running
session3	2019-08-21T04:02:00.000Z	10	6.07006938935228E-07	7.11330267222365E-06	1	1	142.25	2245.68725585938	124	9	2.03820896148682	1.29909133911133	0.449542999267578	0.152350217103958	1.06614589691162	1.06614589691162	1.1006326675415									running
session3	2019-08-21T04:03:00.000Z	10	9.23529341889662E-07	9.08224592421902E-06	1	1	158.25	157.687484741211	163.125	9	2.45021200180054	1.20378935337067	0.607443809509277	0.200946867465973	1.3231143951416	1.3231143951416	1.3231143951416									running
session3	2019-08-21T04:04:00.000Z	10	1.44598629958637E-06	9.7442498372402E-06	1	1	155.5	173.499954223633	154.125	9	2.74071717262268	0.425923377275467	0.765998840332031	0.221746683120728	1.47998714447021	1.47998714447021	1.47998714447021									running
session3	2019-08-21T04:05:00.000Z	10	1.68657561516738E-06	9.64356058830163E-06	1	1	160.625	167.734344482422	143.875	9	2.89882040023804	0.279360413551331	0.838150024414063	0.234072357416153	1.56536293029785	1.56536293029785	1.56536293029785									running
session3	2019-08-21T04:06:00.000Z	10	1.10730479718768E-06	9.124758435064E-06	2	1	157.875	213.109375	122.25	9	2.91128182411194	0.280059218406677	0.830112457275391	0.231064766645432	1.47956657409668	1.47956657409668	1.57209205627441									running
session3	2019-08-21T04:07:00.000Z	10	7.04153251263051E-07	8.22596120997332E-06	2	1	148.625	532.234313964844	134.5	9	2.79757213592529	0.594295978546143	0.85941219329834	0.205699592828751	1.41816329956055	1.41816329956055	1.51068878173828									running
session3	2019-08-21T04:08:00.000Z	10	4.91112530198734E-07	6.81113124301191E-06	3	1	141.125	500.359375	143	9	2.76719760894775	0.573430776596069	0.805252075195313	0.171616971492767	1.2537202835083	1.2537202835083	1.49428653717041									running
session3	2019-08-21T04:09:00.000Z	10	2.16605394598446E-06	6.39784957456868E-06	1	1	127.625	1455.48449707031	146.25	9	2.79056262969971	0.561106562614441	0.793429374694824	0.135065138339996	1.21082210540771	1.21082210540771	1.50690364837646									running
session3	2019-08-21T04:10:00.000Z	10	1.29803720483324E-06	6.37852463114541E-06	3	1	129.125	1538.359375	146.375	9	2.76330327987671	0.575150370597839	0.766092300415039	0.104686811566353	1.19610214233398	1.19610214233398	1.49218368530273									running
session3	2019-08-21T04:11:00.000Z	10	7.38516348519624E-07	5.32807052877615E-06	1	1	118.375	1919.98425292969	147.625	9	2.72825574874878	0.574167668819427	0.707352638244629	0.0716699361801147	1.04595851898193	1.04595851898193	1.47325801849365									running
session3	2019-08-21T04:12:00.000Z	10	7.11347524884332E-07	3.91605635741143E-06	1	3	113.5	1846.25	147.125	9	2.54990291595459	0.351950585842133	0.57314395904541	0.0608530193567276	0.949647903442383	0.949647903442383	1.3769474029541									running
session3	2019-08-21T04:13:00.000Z	10	8.21572029963136E-07	3.12388874590397E-06	3	1	108.5	1376.25	154.625	9	2.47513484954834	0.374879419803619	0.514497756958008	0.0578662417829037	0.909273147583008	0.909273147583008	1.33657264709473									running
session3	2019-08-21T04:14:00.000Z	10	9.80744289336144E-07	3.33822231368686E-06	1	1	111.125	1589.85949707031	152.75	9	2.51407647132874	0.444962501525879	0.440056800842285	0.0719068422913551	0.930301666259766	0.930301666259766	1.35760116577148									running
session3	2019-08-21T04:15:00.000Z	10	1.3824935649609E-06	4.53163465863327E-06	1	3	118.75	1811.93762207031	154	9	2.62622857093811	0.677264153957367	0.471085548400879	0.111093267798424	1.08338928222656	1.08338928222656	1.41816329956055									running
session3	2019-08-21T04:16:00.000Z	10	1.6706433143554E-06	5.89806586503983E-06	1	1	124.625	2032.98413085938	153.25	9	2.76174569129944	0.381605267524719	0.539451599121094	0.136951252818108	1.15656852722168	1.15656852722168	1.49134254455566									running
session3	2019-08-21T04:17:00.000Z	10	1.97959138859005E-06	6.90730894348235E-06	1	1	141.25	1320.18762207031	152.125	9	2.66283392906189	0.42753791809082	0.644407272338867	0.160869270563126	1.25119686126709	1.25119686126709	1.4379301071167									running
session3	2019-08-21T04:18:00.000Z	10	2.16397992858219E-07	6.33237186775659E-06	4	1	139.625	1271.23449707031	151.75	9	2.54678773880005	0.55219566822052	0.66777229309082	0.179491490125656	1.24404716491699	1.24404716491699	1.37526512145996									running
session3	2019-08-21T04:19:00.000Z	10	2.56801740761148E-07	6.25104803475551E-06	3	1	152	446.750061035156	141.375	9	2.43385672569275	0.697848260402679	0.663800239562988	0.156809642910957	1.14268970489502	1.14268970489502	1.31428241729736									running
session3	2019-08-21T04:20:00.000Z	10	4.55807821708731E-07	6.04372144152876E-06	2	1	161	149.750061035156	132.625	9	2.37310767173767	0.708280861377716	0.757447242736816	0.14776711165905	1.19736385345459	1.19736385345459	1.28147792816162									running
session3	2019-08-21T04:21:00.000Z	10	5.33904199073731E-07	5.40039673069259E-06	2	1	156.375	512.234313964844	139.125	9	2.35519433021545	0.710478186607361	0.745998382568359	0.122181229293346	1.18769073486328	1.18769073486328	1.27180480957031									running
session3	2019-08-21T04:22:00.000Z	10	5.18012654993072E-07	4.57185751656652E-06	1	1	153.625	539.734558105469	147.75	9	2.41672229766846	0.700882434844971	0.751605987548828	0.0900310873985291	1.15194225311279	1.15194225311279	1.30502986907959									running
session3	2019-08-21T04:23:00.000Z	10	5.7432765743215E-07	3.74938667846436E-06	2	1	153.5	538.25	144.75	9	2.35675191879272	0.591167747974396	0.667819023132324	0.0772003307938576	1.11955833435059	1.11955833435059	1.27264595031738									running
session3	2019-08-21T04:24:00.000Z	10	5.25062773704121E-07	3.39653092851222E-06	2	1	145.75	795.937438964844	149.75	9	2.18774509429932	0.22510914504528	0.542348861694336	0.0846364200115204	1.02829456329346	1.02829456329346	1.18138217926025									running
session3	2019-08-21T04:25:00.000Z	10	4.48329842583917E-07	3.83572387363529E-06	2	1	142.25	655.937438964844	152.625	9	2.2827627658844	0.337667882442474	0.522254943847656	0.105560541152954	1.07960414886475	1.07960414886475	1.23269176483154									running
session3	2019-08-21T04:26:00.000Z	10	1.98403654394497E-06	4.62106754639535E-06	3	1	143.5	683.749938964844	144.125	9	2.30846428871155	0.330776929855347	0.53019905090332	0.122685216367245	1.09348297119141	1.09348297119141	1.2465705871582									running
session3	2019-08-21T04:27:00.000Z	10	1.91610615729587E-06	5.43995884072501E-06	1	1	140.125	638.609313964844	148.5	9	2.29989719390869	0.344994187355042	0.558610916137695	0.132784530520439	1.08885669708252	1.08885669708252	1.24194431304932									running
session3	2019-08-21T04:28:00.000Z	10	1.94135554920649E-06	5.59166073799133E-06	1	1	138.25	528.6875	144.625	9	2.21734094619751	0.571836709976196	0.625621795654297	0.134695112705231	1.08128643035889	1.08128643035889	1.19736385345459									running
session3	2019-08-21T04:29:00.000Z	10	2.07946050068131E-06	5.17251373821637E-06	1	1	143.25	331.187469482422	144.5	9	2.21656203269958	0.572128772735596	0.668286323547363	0.127071559429169	1.12460517883301	1.12460517883301	1.19694328308105									running
session3	2019-08-21T04:30:00.000Z	10	2.52741216399954E-07	4.59355260318262E-06	2	1	144	328.75	131.375	9	2.12310171127319	0.648121476173401	0.666977882385254	0.0985588803887367	1.07413673400879	1.07413673400879	1.14647483825684									running
session3	2019-08-21T04:31:00.000Z	10	4.03247099711734E-07	4.14673195336945E-06	1	1	144.125	332.609466552734	134.75	9	2.0693621635437	0.617233037948608	0.680763244628906	0.0871850252151489	1.04007053375244	1.04007053375244	1.11745548248291									running
session3	2019-08-21T04:32:00.000Z	10	6.40281200503523E-07	3.34072933583229E-06	1	1	148.75	92.6875	160.25	9	1.86764419078827	0.592842638492584	0.608425140380859	0.0659727603197098	0.931142807006836	0.931142807006836	1.0085277557373									running
session3	2019-08-21T04:33:00.000Z	10	4.59389099205509E-07	2.6964160042553E-06	1	1	147	109.749992370605	150.375	9	1.64645528793335	0.731217980384827	0.550152778625488	0.0458409823477268	0.811700820922852	0.811700820922852	0.88908576965332									running
session3	2019-08-21T04:34:00.000Z	10	1.91682275385574E-07	2.24838117901527E-06	1	1	145.5	89.4999847412109	150.75	9	1.30532598495483	0.594324707984924	0.42851448059082	0.0333055332303047	0.627490997314453	0.627490997314453	0.704875946044922									running
session3	2019-08-21T04:35:00.000Z	10	8.64261266997346E-08	1.84756549970189E-06	3	1	142.25	231.6875	139.75	9	1.11451172828674	0.498358100652695	0.347951889038086	0.0252139419317245	0.512675285339355	0.512675285339355	0.601836204528809									running
session3	2019-08-21T04:36:00.000Z	10	1.72698321421194E-07	1.35270136070176E-06	1	1	142.25	231.687454223633	126.625	9	1.13398253917694	0.519887924194336	0.314773559570313	0.0218765437602997	0.523189544677734	0.523189544677734	0.612350463867188									running
session3	2019-08-21T04:37:00.000Z	10	3.17546238193245E-07	1.02178671568254E-06	2	1	143.375	237.734329223633	134.625	9	1.26716303825378	0.539258718490601	0.344306945800781	0.0203400738537312	0.598471641540527	0.598471641540527	0.684267997741699									running
session3	2019-08-21T04:38:00.000Z	10	6.0833212955913E-07	1.07849746200372E-06	1	1	145.875	289.609375	120	9	1.26794195175171	0.540630340576172	0.297016143798828	0.0246931556612253	0.598892211914063	0.598892211914063	0.684688568115234									running
session3	2019-08-21T04:39:00.000Z	10	4.06887068038486E-07	1.42546684855915E-06	1	1	137.625	532.984313964844	133.25	9	1.26638436317444	0.540231764316559	0.277950286865234	0.0287153348326683	0.557676315307617	0.557676315307617	0.683847427368164									running
session3	2019-08-21T04:40:00.000Z	10	4.11593447324776E-07	1.60084005074168E-06	1	1	140.75	609.9375	146.5	9	1.13476133346558	0.446355998516083	0.276454925537109	0.0379412174224854	0.560620307922363	0.560620307922363	0.612771034240723									running
session3	2019-08-21T04:41:00.000Z	10	6.2538629208575E-07	1.54113195094396E-06	1	1	146.125	761.109497070313	132.125	9	1.11295402050018	0.451629638671875	0.270566940307617	0.0426539443433285	0.548844337463379	0.548844337463379	0.600995063781738									running
session3	2019-08-21T04:42:00.000Z	10	1.54369445226621E-07	1.62182459462201E-06	2	1	142.875	829.359375	142	9	1.223548412323	0.405116856098175	0.309633255004883	0.0467630699276924	0.608565330505371	0.608565330505371	0.66071605682373									running
session3	2019-08-21T04:43:00.000Z	10	1.51342362642026E-07	1.68848453085957E-06	2	1	148	666	140.875	9	1.26015365123749	0.326217114925385	0.373419761657715	0.0423116609454155	0.628332138061523	0.628332138061523	0.680482864379883									running
session3	2019-08-21T04:45:00.000Z	10	2.39793195078164E-07	1.16978037567605E-06	1	1	144.125	665.609375	135.625	9	1.18304896354675	0.306957006454468	0.376083374023438	0.0219146013259888	0.535806655883789	0.52445125579834	0.638846397399902									walking
session3	2019-08-21T04:46:00.000Z	10	1.12020607900831E-07	1.04889249996631E-06	2	1	142.5	616.249938964844	139.5	9	1.08335828781128	0.243542328476906	0.312390327453613	0.0141641851514578	0.433608055114746	0.433608055114746	0.585013389587402									walking
session3	2019-08-21T04:47:00.000Z	10	4.88667630804684E-08	8.89312104845885E-07	2	1	151.625	313.984436035156	158.5	9	0.876967191696167	0.176270812749863	0.236547470092773	0.00714690750464797	0.318792343139648	0.318792343139648	0.473562240600586									walking
session3	2019-08-21T04:48:00.000Z	10	4.80227377863685E-08	6.46800287995575E-07	3	1	145.75	410.1875	154	9	0.78662246465683	0.148723468184471	0.217014312744141	0.00692107155919075	0.310380935668945	0.310380935668945	0.424776077270508									walking
session3	2019-08-21T04:49:00.000Z	10	4.12290823703643E-08	5.44756460385543E-07	3	1	140.5	253.999969482422	159.75	9	0.795968472957611	0.152424827218056	0.19654655456543	0.005240716971457	0.315427780151367	0.315427780151367	0.42982292175293									walking
session3	2019-08-21T04:50:00.000Z	10	5.09714368490677E-08	5.47565946362738E-07	3	1	144.125	204.609420776367	150.375	9	0.873073101043701	0.227144151926041	0.181125640869141	0.00677996594458818	0.357064247131348	0.357064247131348	0.47145938873291									walking
session3	2019-08-21T04:51:00.000Z	10	6.36964045952482E-08	6.11426798968751E-07	2	1	146.25	261.1875	148.375	9	0.806093394756317	0.176203936338425	0.160938262939453	0.00879395939409733	0.320895195007324	0.320895195007324	0.435290336608887									walking
session3	2019-08-21T04:52:00.000Z	10	1.15432499114831E-07	7.18794296972192E-07	2	1	150	380.249938964844	142.25	9	0.907341837882996	0.187026903033257	0.188836097717285	0.0106218317523599	0.375569343566895	0.375569343566895	0.489964485168457									walking
session3	2019-08-21T04:53:00.000Z	10	1.67180260746136E-07	8.66763912199531E-07	1	1	155.25	373.687347412109	139.125	9	0.995350003242493	0.183942407369614	0.203462600708008	0.0139631619676948	0.423093795776367	0.423093795776367	0.53748893737793									walking
session3	2019-08-21T04:54:00.000Z	10	1.35883084340094E-07	1.17977117497503E-06	1	1	158.125	412.859252929688	160.25	9	1.02650332450867	0.196116521954536	0.234538078308105	0.0292604118585587	0.513936996459961	0.513936996459961	0.554311752319336									walking
session3	2019-08-21T04:55:00.000Z	10	1.0908203762483E-07	1.44193825235561E-06	1	1	154.75	432.687469482422	167.75	9	1.0615508556366	0.202503859996796	0.268604278564453	0.0395212322473526	0.569872856140137	0.569872856140137	0.573237419128418									walking
session3	2019-08-21T04:56:00.000Z	10	1.16809033556819E-07	1.61417506205908E-06	1	1	157.75	269.187530517578	171.5	9	1.13164591789246	0.110256254673004	0.327717781066895	0.0415375605225563	0.611088752746582	0.611088752746582	0.611088752746582									walking
session3	2019-08-21T04:57:00.000Z	10	1.08152953259832E-07	1.67154416885751E-06	1	1	159	228.25	168.75	9	1.20329868793488	0.0644258931279182	0.366270065307617	0.0406797714531422	0.649781227111816	0.649781227111816	0.649781227111816									walking
session3	2019-08-21T04:58:00.000Z	10	8.37573779222112E-08	1.69002623806591E-06	1	1	160.875	219.109420776367	173.625	9	1.26872074604034	0.0743999481201172	0.381831169128418	0.0404716692864895	0.68510913848877	0.68510913848877	0.68510913848877									walking
session3	2019-08-21T04:59:00.000Z	10	8.16681904325378E-08	1.65212111369328E-06	1	1	160.625	216.484420776367	173.875	9	1.20719289779663	0.0609224326908588	0.357531547546387	0.0412256196141243	0.651884078979492	0.651884078979492	0.651884078979492									walking
session3	2019-08-21T05:00:00.000Z	10	6.78703671042058E-08	1.64211314768181E-06	3	1	158.625	170.984420776367	174.25	9	1.22510600090027	0.0504693426191807	0.378466606140137	0.0394171178340912	0.661557197570801	0.661557197570801	0.661557197570801									walking
session3	2019-08-21T05:01:00.000Z	10	6.08389143508248E-08	1.6109123635033E-06	3	1	157.75	151.1875	173.875	9	1.22977912425995	0.0520825535058975	0.370662689208984	0.0391300655901432	0.664080619812012	0.664080619812012	0.664080619812012									walking
session3	2019-08-21T05:02:00.000Z	10	4.68915679618931E-08	1.6532441122763E-06	1	1	155.625	109.484329223633	173.875	9	1.26326894760132	0.0698646754026413	0.366550445556641	0.0412499271333218	0.682165145874023	0.682165145874023	0.682165145874023									walking
session3	2019-08-21T05:03:00.000Z	10	3.40263532905283E-08	1.66760128195165E-06	1	1	158.5	77.5000305175781	169.5	9	1.23133671283722	0.0746210515499115	0.360942840576172	0.0426559299230576	0.664921760559082	0.664921760559082	0.664921760559082									walking
session3	2019-08-21T05:04:00.000Z	10	4.3276401129333E-08	1.71723797848244E-06	1	1	157.375	125.734268188477	172.5	9	1.22588491439819	0.0742579996585846	0.357531547546387	0.0443495735526085	0.661977767944336	0.661977767944336	0.661977767944336									walking
session3	2019-08-21T05:05:00.000Z	10	3.20321227320619E-08	1.81774203156237E-06	1	1	155.5	189.249847412109	170.25	9	1.31856620311737	0.0684111565351486	0.387018203735352	0.0458718165755272	0.71202564239502	0.71202564239502	0.71202564239502									walking
session3	2019-08-21T05:06:00.000Z	10	2.67419046906525E-08	1.77089327735303E-06	3	1	155.125	183.109329223633	169	9	1.27105736732483	0.100796759128571	0.39094352722168	0.0442200005054474	0.686370849609375	0.686370849609375	0.686370849609375									walking
session3	2019-08-21T05:07:00.000Z	10	1.58928159521565E-08	1.6559297364438E-06	4	1	156.75	233.687469482422	166.5	9	1.19395267963409	0.0975539684295654	0.366690635681152	0.0428491532802582	0.644734382629395	0.644734382629395	0.644734382629395									walking
session3	2019-08-21T05:08:00.000Z	10	8.45860892439987E-09	1.58844943598524E-06	4	1	158.625	281.734497070313	170.875	9	1.19940447807312	0.0961591303348541	0.375148773193359	0.0403673350811005	0.647678375244141	0.647678375244141	0.647678375244141									walking
session3	2019-08-21T05:09:00.000Z	10	6.78939615639251E-09	1.54896451931563E-06	5	1	158.5	280.000091552734	173	9	1.24769234657288	0.0995438545942307	0.387765884399414	0.0381004512310028	0.67375373840332	0.67375373840332	0.67375373840332									walking
session3	2019-08-21T05:10:00.000Z	10	5.72597924630713E-09	1.51498261402594E-06	5	1	159.625	287.734405517578	175.5	9	1.2601535320282	0.105265140533447	0.379261016845703	0.0378937572240829	0.680482864379883	0.680482864379883	0.680482864379883									walking
session3	2019-08-21T05:11:00.000Z	10	5.23682297526307E-09	1.47823220686405E-06	5	1	161.5	325.000061035156	174.125	9	1.19239497184753	0.0897103846073151	0.352811813354492	0.0386835969984531	0.643893241882324	0.643893241882324	0.643893241882324									walking
session3	2019-08-21T05:12:00.000Z	10	5.07290698337215E-09	1.40425822792167E-06	4	1	166.625	206.484375	172.375	9	1.12619411945343	0.152239203453064	0.358139038085938	0.0356001742184162	0.608144760131836	0.608144760131836	0.608144760131836									walking
session3	2019-08-21T05:13:00.000Z	10	2.3022638018233E-08	1.25797794225946E-06	2	1	163.5	491.25	144.25	9	1.13631892204285	0.155610293149948	0.34669017791748	0.0308370273560286	0.563143730163574	0.563143730163574	0.613612174987793									walking
session3	2019-08-21T05:14:00.000Z	10	8.79623982541489E-08	1.14110423510283E-06	1	1	164.125	492.109283447266	143.875	9	1.07634878158569	0.117147170007229	0.304119110107422	0.0284474082291126	0.513936996459961	0.513936996459961	0.581228256225586									walking
session3	2019-08-21T05:15:00.000Z	10	1.58416298745578E-07	1.13045712168969E-06	1	1	160	496.749938964844	152.25	9	1.12541532516479	0.10588338971138	0.317483901977539	0.0261176843196154	0.540432929992676	0.540432929992676	0.607724189758301									walking
session3	2019-08-21T05:16:00.000Z	10	2.3249104685874E-07	1.17642377972516E-06	1	1	160	496.75	158.875	9	1.21420240402222	0.132644608616829	0.328605651855469	0.0258633568882942	0.588377952575684	0.588377952575684	0.655669212341309									walking
session3	2019-08-21T05:17:00.000Z	10	2.09321569855092E-07	1.3576393484982E-06	3	1	161	513.750061035156	165.125	9	1.25859594345093	0.139723882079124	0.330194473266602	0.0273942667990923	0.612350463867188	0.612350463867188	0.679641723632813									walking
session3	2019-08-21T05:18:00.000Z	10	1.88868654049656E-07	1.51111555624084E-06	3	1	161.75	526.687561035156	163.5	9	1.23367321491241	0.133347481489182	0.308418273925781	0.0310324802994728	0.598892211914063	0.598892211914063	0.666183471679688									walking
session3	2019-08-21T05:19:00.000Z	10	1.70142612887503E-07	1.6489177596668E-06	1	1	158.75	492.187469482422	164.5	9	1.13943433761597	0.153825119137764	0.278464317321777	0.0345920212566853	0.548003196716309	0.548003196716309	0.615294456481934									walking
session3	2019-08-21T05:20:00.000Z	10	1.8761701880976E-07	1.73610226283927E-06	1	1	157.375	466.234313964844	162.25	9	1.12463653087616	0.159659683704376	0.282670021057129	0.0354603230953217	0.540012359619141	0.540012359619141	0.607303619384766									walking
session3	2019-08-21T05:21:00.000Z	10	2.24900531975436E-07	1.712118546493E-06	1	1	165.625	111.484390258789	160	9	1.1721453666687	0.106960244476795	0.327250480651855	0.0306892674416304	0.565667152404785	0.565667152404785	0.63295841217041									walking
session3	2019-08-21T05:22:00.000Z	10	2.57972374129167E-07	1.48860340232204E-06	1	1	166.5	119.250022888184	171	9	1.10516560077667	0.124331563711166	0.350708961486816	0.0327231138944626	0.57996654510498	0.57996654510498	0.596789360046387									walking
session3	2019-08-21T05:23:00.000Z	10	1.92336585769226E-07	1.34598110435036E-06	1	1	170.125	55.3593940734863	176	9	1.0911465883255	0.125584468245506	0.363840103149414	0.0285704713314772	0.589219093322754	0.589219093322754	0.589219093322754									walking
session3	2019-08-21T05:24:00.000Z	10	2.03765395667688E-07	1.17760600915062E-06	1	1	167	74.5000076293945	170.625	9	1.06310856342316	0.124552652239799	0.354447364807129	0.0234733931720257	0.574078559875488	0.574078559875488	0.574078559875488									walking
session3	2019-08-21T05:25:00.000Z	10	1.83306184453613E-07	1.12076020286622E-06	1	1	163.75	109.437484741211	176.25	9	1.06310856342316	0.124552652239799	0.316035270690918	0.02388921007514	0.574078559875488	0.574078559875488	0.574078559875488									walking
session3	2019-08-21T05:26:00.000Z	10	1.5863776070546E-07	1.08357573935791E-06	1	1	159.25	167.9375	162	9	1.00158071517944	0.0971663594245911	0.285707473754883	0.0258858650922775	0.540853500366211	0.540853500366211	0.540853500366211									walking
session3	2019-08-21T05:27:00.000Z	10	1.16091342761138E-07	1.22913650102419E-06	1	1	159.75	164.437454223633	152.375	9	1.06622385978699	0.170571371912956	0.274819374084473	0.0323700457811356	0.575760841369629	0.575760841369629	0.575760841369629									walking
session3	2019-08-21T05:28:00.000Z	10	1.22011911685149E-07	1.31028912164766E-06	2	1	153.5	409.749786376953	128.875	9	1.25937485694885	0.3323615193367	0.29930591583252	0.0356900244951248	0.57996654510498	0.57996654510498	0.680062294006348									walking
session3	2019-08-21T05:29:00.000Z	10	1.22255627843515E-07	1.02101080301509E-06	2	1	140.25	1121.93774414063	83.25	9	1.55221652984619	0.860925674438477	0.28089427947998	0.027350977063179	0.526554107666016	0.315007209777832	0.838196754455566									walking
session3	2019-08-21T05:30:00.000Z	10	1.59836844204619E-07	7.86051032264368E-07	2	2	136.5	967.250183105469	47	9	1.65735912322998	0.798833549022675	0.245846748352051	0.0211810972541571	0.474403381347656	0.153928756713867	0.894973754882813									walking
session3	2019-08-21T05:31:00.000Z	10	3.86584417810809E-07	7.14065720330836E-07	2	3	120.25	1596.9375	81.75	9	1.80923187732697	0.686789393424988	0.229584693908691	0.0152030726894736	0.431084632873535	0.235939979553223	0.976984977722168									walking
session3	2019-08-21T05:33:00.000Z	10	2.92400500256917E-07	1.25149438190419E-06	4	1	110.75	1720.43762207031	84.125	9	2.20721578598022	0.787966847419739	0.241874694824219	0.0112516302615404	0.423093795776367	0.423093795776367	1.19189643859863									running
session3	2019-08-21T05:34:00.000Z	10	2.09060019074059E-07	2.84046609522193E-06	4	3	114.5	2015.75	118.5	9	2.40659737586975	0.919687390327454	0.263323783874512	0.0253792554140091	0.570293426513672	0.570293426513672	1.29956245422363									running
session3	2019-08-21T05:35:00.000Z	10	2.36812766729599E-07	5.04945319335093E-06	4	1	116.25	2189.4375	135.25	9	2.70411205291748	0.743468523025513	0.311642646789551	0.0522138811647892	0.778055191040039	0.778055191040039	1.46022033691406									running
session3	2019-08-21T05:36:00.000Z	10	3.93680750221392E-07	7.61203227739315E-06	3	1	124.375	2582.48413085938	160.5	9	2.89492654800415	0.695652365684509	0.461365699768066	0.121884040534496	1.1006326675415	1.1006326675415	1.56326007843018									running
session3	2019-08-21T05:37:00.000Z	10	6.12498070040601E-07	9.96574453893118E-06	3	1	138.25	2337.9375	166.25	9	3.00552082061768	0.683636546134949	0.628098487854004	0.184619158506393	1.34876918792725	1.34876918792725	1.62298107147217									running
session3	2019-08-21T05:38:00.000Z	10	5.2131900929453E-07	1.19901733341976E-05	1	1	138.75	2345.4375	160.375	9	2.89882063865662	0.66119909286499	0.578704833984375	0.192928463220596	1.21376609802246	1.21376609802246	1.56536293029785									running
session3	2019-08-21T05:39:00.000Z	10	5.0941383733516E-07	1.38625873660203E-05	1	1	154.875	1109.859375	145.875	9	3.05692386627197	0.500783324241638	0.630388259887695	0.173270240426064	1.17128849029541	1.17128849029541	1.65073871612549									running
session3	2019-08-21T05:40:00.000Z	10	5.04957313296472E-07	1.57109097926877E-05	2	1	168.375	120.984405517578	159.875	9	3.24695944786072	0.411868691444397	0.853524208068848	0.210685133934021	1.37652683258057	1.37652683258057	1.75335788726807									running
session3	2019-08-21T05:41:00.000Z	10	4.45076892674479E-07	1.52836892084451E-05	3	1	163	488.5	164.125	9	3.48606157302856	0.167593315243721	0.93418025970459	0.182770311832428	1.52919387817383	1.52919387817383	1.88247299194336									running
session3	2019-08-21T05:42:00.000Z	10	4.42616766349602E-07	1.35187337946263E-05	3	1	163.75	498.437530517578	162.375	9	3.40116858482361	0.190056756138802	0.87651538848877	0.163326874375343	1.4833517074585	1.4833517074585	1.83663082122803									running
session3	2019-08-21T05:43:00.000Z	10	4.99813666010596E-07	1.18438574645552E-05	3	1	159	578	166.875	9	3.28590106964111	0.284589052200317	0.824551582336426	0.150875300168991	1.42110729217529	1.42110729217529	1.77438640594482									running
session3	2019-08-21T05:44:00.000Z	10	6.16349495885515E-07	1.07016494439449E-05	3	1	157.875	546.359436035156	164.875	9	3.2173638343811	0.273659646511078	0.771699905395508	0.151885822415352	1.3840970993042	1.3840970993042	1.73737621307373									running
session3	2019-08-21T05:45:00.000Z	10	8.01820306151058E-07	9.45781994232675E-06	1	1	157	516.499938964844	159.125	9	3.02810716629028	0.455734938383102	0.725997924804688	0.144308537244797	1.28189849853516	1.28189849853516	1.63517761230469									running
session3	2019-08-21T05:46:00.000Z	10	1.07499624846241E-06	7.71662234910764E-06	1	1	153.125	691.359375	136.625	9	2.75317859649658	0.906197607517242	0.689455032348633	0.10911400616169	1.12670803070068	1.12670803070068	1.48671627044678									running
session3	2019-08-21T05:47:00.000Z	10	1.24821269764652E-06	6.33857598586474E-06	1	1	140.5	1305.25	156.5	9	2.65270900726318	1.03947567939758	0.702165603637695	0.10784113407135	1.10273551940918	1.10273551940918	1.43246269226074									running
session3	2019-08-21T05:48:00.000Z	10	7.44501733151992E-07	5.55704900762066E-06	1	1	138.875	1198.609375	162	9	2.40426087379456	1.26761221885681	0.729128837585449	0.103305995464325	1.09642696380615	1.09642696380615	1.29830074310303									running
session3	2019-08-21T05:50:00.000Z	10	6.08188656769926E-07	3.71131795873225E-06	1	1	144.75	1093.9375	162	9	1.96344077587128	0.554768323898315	0.630434989929199	0.0691242218017578	1.00642490386963	1.00642490386963	1.06025791168213									walking
session3	2019-08-21T05:51:00.000Z	10	4.60585596329111E-07	3.36918765242444E-06	1	1	144.375	1102.98425292969	165.75	9	1.87309598922729	0.428905487060547	0.560199737548828	0.0623780824244022	0.957638740539551	0.957638740539551	1.01147174835205									walking
session3	2019-08-21T05:52:00.000Z	10	3.93972868550918E-07	2.93877792501007E-06	3	1	136.375	1172.984375	168.875	9	1.76250159740448	0.392858117818832	0.507488250732422	0.0553429201245308	0.854178428649902	0.854178428649902	0.951750755310059									walking
session3	2019-08-21T05:53:00.000Z	10	2.60037751331765E-07	2.86773956759134E-06	1	1	136.5	1181.75	156.125	9	1.63243627548218	0.178838014602661	0.405149459838867	0.0531142465770245	0.706558227539063	0.706558227539063	0.881515502929688									walking
session3	2019-08-21T05:54:00.000Z	10	1.74932836216612E-07	3.17477270073141E-06	1	1	144.375	1308.734375	148.625	9	1.63788819313049	0.181694597005844	0.365522384643555	0.0504387430846691	0.63211727142334	0.63211727142334	0.884459495544434									walking
session3	2019-08-21T05:55:00.000Z	10	1.33902759102966E-07	3.18942102239816E-06	3	1	145.75	1122.9375	155.25	9	1.56156241893768	0.356507748365402	0.39285945892334	0.0368106216192245	0.597630500793457	0.597630500793457	0.843243598937988									walking
session3	2019-08-21T05:56:00.000Z	10	1.24843779758521E-07	2.61114200839074E-06	3	1	141.125	1085.359375	138.375	9	1.39644956588745	0.564832508563995	0.39070987701416	0.031620692461729	0.548003196716309	0.548003196716309	0.754082679748535									walking
session3	2019-08-21T05:57:00.000Z	10	9.73198837073141E-08	2.02184901354485E-06	2	1	124.375	2450.484375	150.875	9	1.31467199325562	0.697533190250397	0.385055541992188	0.0178139749914408	0.490385055541992	0.490385055541992	0.709922790527344									walking
session3	2019-08-21T05:58:00.000Z	10	6.41076880469882E-08	1.37606787120603E-06	2	1	104.875	3293.859375	128.125	9	1.13320374488831	0.783711314201355	0.317764282226563	0.0077426815405488	0.382298469543457	0.382298469543457	0.611929893493652									walking
session3	2019-08-21T05:59:00.000Z	10	5.49488028411815E-08	8.26647237772704E-07	2	1	96.375	3355.48461914063	90.25	9	0.935379862785339	0.754245102405548	0.228743553161621	0.00243547279387712	0.262856483459473	0.253603935241699	0.505105018615723									walking
session3	2019-08-21T06:00:00.000Z	10	5.61719986080789E-08	5.02565626447904E-07	1	1	98.375	3413.98461914063	127.25	9	0.709517896175385	0.605821967124939	0.268043518066406	0.00581318745389581	0.312063217163086	0.30996036529541	0.383139610290527									walking
session3	2019-08-21T06:01:00.000Z	10	2.6195541735774E-08	2.06291346671605E-07	1	1	81.75	2900.6875	44.125	9	0.587240934371948	0.532539784908295	0.202387809753418	0.00125030661001801	0.224164009094238	0.200191497802734	0.317110061645508									walking
session3	2019-08-21T06:02:00.000Z	10	1.02079695807333E-08	8.3178093746028E-08	6	2	79.625	2514.734375	3.125	9	0.554529905319214	0.449709326028824	0.0925254821777344	0.00110094179399312	0.113554000854492	0.0067291259765625	0.299446105957031									walking
session3	2019-08-21T06:03:00.000Z	10	2.8479490765676E-08	1.88803667811044E-07	1	1	91.375	3560.484375	114.25	9	0.532722592353821	0.388336509466171	0.0501880645751953	0.00512388767674565	0.218696594238281	0.218696594238281	0.287670135498047									walking
session3	2019-08-21T06:04:00.000Z	10	2.92612707397666E-08	4.69497337007851E-07	1	1	92.625	3665.48413085938	111.75	9	0.692383587360382	0.512002050876617	0.069300651550293	0.00939595885574818	0.249398231506348	0.249398231506348	0.373887062072754									walking
session3	2019-08-21T06:05:00.000Z	10	2.83332255435198E-08	8.90383773821668E-07	2	1	111.875	3655.859375	97.25	9	0.853602290153503	0.558334589004517	0.09869384765625	0.0122146308422089	0.279258728027344	0.279258728027344	0.460945129394531									walking
session3	2019-08-21T06:06:00.000Z	10	3.69610262396236E-08	1.4292140804173E-06	2	1	131.875	2580.859375	151.625	9	1.01248443126678	0.575596809387207	0.146638870239258	0.0204066261649132	0.380195617675781	0.380195617675781	0.546741485595703									walking
session3	2019-08-21T06:07:00.000Z	10	8.14913647673166E-08	1.97881809071987E-06	3	1	144.75	1967.68737792969	139.375	9	1.20329880714417	0.552859008312225	0.196032524108887	0.0298520959913731	0.49669361114502	0.49669361114502	0.649781227111816									walking
session3	2019-08-21T06:08:00.000Z	10	1.60503631718711E-07	2.30428872782795E-06	1	1	149.125	1885.109375	131.125	9	1.28585517406464	0.429744869470596	0.253089904785156	0.0364068187773228	0.541274070739746	0.541274070739746	0.694361686706543									walking
session3	2019-08-21T06:09:00.000Z	10	1.8855634209558E-07	2.38020174947451E-06	1	1	152	1309.75012207031	148.5	9	1.37853646278381	0.259374141693115	0.313465118408203	0.0330469161272049	0.540432929992676	0.522348403930664	0.744409561157227									walking
session3	2019-08-21T06:10:00.000Z	10	2.18357783410283E-07	2.07079551728384E-06	1	1	131.625	3767.4833984375	132.75	9	1.3707480430603	0.277689874172211	0.351596832275391	0.0256349593400955	0.52529239654541	0.513095855712891	0.740203857421875									walking
session3	2019-08-21T06:11:00.000Z	10	2.40064053969036E-07	1.52287339005852E-06	1	1	122.5	3522.25	140.25	9	1.20952939987183	0.446916937828064	0.358325958251953	0.0264316685497761	0.503002166748047	0.49669361114502	0.653145790100098									walking
session3	2019-08-21T06:12:00.000Z	10	1.36101547809631E-07	1.07897278667224E-06	1	1	119.875	3483.85888671875	137.875	9	1.0841372013092	0.451091945171356	0.372158050537109	0.0196161717176437	0.48533821105957	0.48533821105957	0.585433959960938									walking
session3	2019-08-21T06:13:00.000Z	10	6.28473841857158E-08	6.39502900412481E-07	4	1	119.5	3440.5	126.25	9	0.917466580867767	0.479422748088837	0.31510066986084	0.0100524472072721	0.391130447387695	0.391130447387695	0.495431900024414									walking
session4	2019-08-27T01:57:00.000Z	10	2.52270160672197E-06	6.77325033393572E-06	1	1	133	2235.99975585938	149.75	9	3.03122234344482	0.423210233449936	0.81324291229248	0.147179216146469	1.27516937255859	1.27516937255859	1.63685989379883									running
session4	2019-08-27T01:58:00.000Z	10	1.53693144966383E-06	6.60954447084805E-06	1	1	126.875	2339.35961914063	136.625	9	3.00785732269287	0.408388406038284	0.737540245056152	0.119940757751465	1.15825080871582	1.15825080871582	1.62424278259277									running
session4	2019-08-27T01:59:00.000Z	10	9.80342520051636E-07	5.78459957978339E-06	3	1	111.125	2874.859375	145.125	9	3.0701642036438	0.29581880569458	0.739923477172852	0.0818748846650124	1.07750129699707	1.07750129699707	1.65788841247559									running
session4	2019-08-27T02:00:00.000Z	10	8.77785396369291E-07	3.90389732274343E-06	1	1	112.75	3022.9375	113.75	9	3.08418297767639	0.305768251419067	0.636042594909668	0.0480896718800068	0.877730369567871	0.863010406494141	1.66545867919922									running
session4	2019-08-27T02:01:00.000Z	10	1.2587544233611E-06	2.3373349904432E-06	3	3	104.25	2895.4375	124.375	9	3.045241355896	0.219921618700027	0.491646766662598	0.043092917650938	0.841981887817383	0.841981887817383	1.64443016052246									running
session4	2019-08-27T02:02:00.000Z	10	5.52387177776836E-07	2.39935980062E-06	4	1	105.5	3035.74975585938	134.25	9	3.15427827835083	0.164510264992714	0.456225395202637	0.0515992157161236	0.900861740112305	0.900861740112305	1.70331001281738									running
session4	2019-08-27T02:03:00.000Z	10	6.79649019730277E-07	2.34442495639087E-06	1	1	88.5	2627.75	134.125	9	3.14726877212524	0.16285203397274	0.386317253112793	0.0559840314090252	0.771746635437012	0.669127464294434	1.69952487945557									running
session4	2019-08-27T02:04:00.000Z	10	5.25773600656976E-07	3.12264637614135E-06	4	1	102	2108	146.125	9	3.18854689598083	0.14954237639904	0.396083831787109	0.0387040823698044	0.669548034667969	0.64515495300293	1.72181510925293									running
session4	2019-08-27T02:05:00.000Z	10	6.17149680692819E-07	3.64491006621392E-06	5	1	103.625	2110.234375	150.5	9	3.28979539871216	0.216431796550751	0.491833686828613	0.0669562071561813	0.925254821777344	0.925254821777344	1.7764892578125									running
session4	2019-08-27T02:06:00.000Z	10	7.87802434842888E-07	3.92230504075997E-06	3	1	110.75	2371.1875	137.125	9	3.32172751426697	0.189180597662926	0.44753360748291	0.0770164653658867	0.942498207092285	0.942498207092285	1.79373264312744									running
session4	2019-08-27T02:07:00.000Z	10	6.74385830734536E-07	4.27877739639371E-06	3	1	110.125	2463.609375	144.875	9	3.38792848587036	0.20994621515274	0.491927146911621	0.0526126548647881	0.855019569396973	0.732633590698242	1.82948112487793									running
session4	2019-08-27T02:08:00.000Z	10	6.7132691583538E-07	4.23804522142746E-06	4	1	105.625	2120.484375	148.875	9	3.42141819000244	0.154369696974754	0.498749732971191	0.0559606477618217	0.818429946899414	0.774270057678223	1.84756565093994									running
session4	2019-08-27T02:09:00.000Z	10	6.37907987766084E-07	4.58496879218728E-06	5	1	113.375	2174.734375	146.875	9	3.35755395889282	0.186153426766396	0.594546318054199	0.0633299499750137	0.961844444274902	0.961844444274902	1.81307888031006									running
session4	2019-08-27T02:10:00.000Z	10	3.86705011123922E-07	5.00529449709575E-06	5	1	115	2364.25024414063	156.125	9	3.13714385032654	0.36961817741394	0.466506004333496	0.0603253841400146	0.842823028564453	0.842823028564453	1.69405746459961									running
session4	2019-08-27T02:11:00.000Z	10	3.68554026408674E-07	5.10902054884355E-06	4	1	130.5	1752	142.75	9	2.88012838363647	0.832616686820984	0.491272926330566	0.0339631289243698	0.707399368286133	0.707399368286133	1.55526924133301									running
session4	2019-08-27T02:12:00.000Z	10	5.49607136690611E-07	5.18532033311203E-06	3	1	135.625	1930.734375	153.5	9	2.97047328948975	0.976052939891815	0.564265251159668	0.0723292306065559	1.04890251159668	1.04890251159668	1.60405540466309									running
session4	2019-08-27T02:13:00.000Z	10	1.10080122794898E-06	4.21164622821379E-06	3	1	136.125	1906.859375	135	9	3.03901076316833	1.05532097816467	0.595293998718262	0.0884000137448311	1.09768867492676	1.09768867492676	1.64106559753418									running
session4	2019-08-27T02:14:00.000Z	10	1.18154423489614E-06	4.19181742472574E-06	2	1	130.625	1921.98449707031	127.625	9	2.91595482826233	0.928740262985229	0.491132736206055	0.101431548595428	1.0312385559082	1.0312385559082	1.57461547851563									running
session4	2019-08-27T02:17:00.000Z	10	3.1970455438568E-07	7.4697027230286E-06	3	1	148.75	653.9375	160	9	2.90894556045532	0.933309674263	0.754877090454102	0.198464497923851	1.42447185516357	1.42447185516357	1.57083034515381									running
session4	2019-08-27T02:18:00.000Z	10	3.51605251580622E-07	8.08430650067749E-06	3	1	148.25	625.4375	162.75	9	2.95411777496338	0.948824822902679	0.743007659912109	0.220891952514648	1.44886493682861	1.44886493682861	1.59522342681885									running
session4	2019-08-27T02:19:00.000Z	10	6.35097535450768E-07	8.55311009217985E-06	2	1	143.625	620.234375	148.25	9	3.05302977561951	0.79906690120697	0.788943290710449	0.223183274269104	1.43162155151367	1.43162155151367	1.64863586425781									running
session4	2019-08-27T02:20:00.000Z	10	1.2971935348105E-06	8.40315533423563E-06	1	1	143.5	613.499877929688	132.875	9	3.26331496238708	0.250003457069397	0.884459495544434	0.190548732876778	1.42741584777832	1.42741584777832	1.7621898651123									running
session4	2019-08-27T02:21:00.000Z	10	1.54329052293178E-06	8.17996260593645E-06	3	1	144.375	567.234375	136.125	9	3.15583562850952	0.166755318641663	0.805766105651855	0.163095638155937	1.36937713623047	1.36937713623047	1.70415115356445									running
session4	2019-08-27T02:23:00.000Z	10	1.23490599435172E-06	1.05118424471584E-05	1	1	152.75	482.4375	167.625	10	3.10754823684692	0.114799730479717	0.850626945495605	0.206159263849258	1.64947700500488	1.64947700500488	1.88163185119629									running
session4	2019-08-27T02:24:00.000Z	10	1.63108393280709E-06	1.13092410174431E-05	3	1	152	454.499938964844	165	10	3.24228668212891	0.209480792284012	0.869132041931152	0.243904441595078	1.72223567962646	1.72223567962646	1.95439052581787									running
session4	2019-08-27T02:25:00.000Z	10	2.04749244403502E-06	1.17542786028935E-05	1	1	153.625	430.734375	164	10	3.16128778457642	0.165763229131699	0.832121849060059	0.280559718608856	1.67849636077881	1.67849636077881	1.91065120697021									running
session4	2019-08-27T02:26:00.000Z	10	1.93166010831192E-06	1.28478277474642E-05	1	1	156.625	399.984375	167	10	3.25864171981812	0.162009984254837	0.902917861938477	0.324929475784302	1.77480697631836	1.77480697631836	1.96322250366211									running
session4	2019-08-27T02:27:00.000Z	10	1.63367224104149E-06	1.4088434909354E-05	1	1	155.25	362.6875	157.875	10	3.35833263397217	0.206033334136009	0.922731399536133	0.367527484893799	1.82863998413086	1.82863998413086	2.01705551147461									running
session4	2019-08-27T02:28:00.000Z	10	1.47151456530992E-06	1.43471988849342E-05	1	1	152.75	542.687622070313	156.375	10	3.31471800804138	0.230108603835106	0.943619728088379	0.332701504230499	1.69742202758789	1.69742202758789	1.99350357055664									running
session4	2019-08-27T02:29:00.000Z	10	8.30806698104425E-07	1.43551687870058E-05	1	1	142.25	952.187377929688	157.625	10	3.3201699256897	0.223764941096306	1.02806091308594	0.339436888694763	1.77102184295654	1.77102184295654	1.99644756317139									running
session4	2019-08-27T02:30:00.000Z	10	4.64631995100717E-07	1.31670931295957E-05	2	1	144.875	888.859558105469	150	10	3.42609119415283	0.235087394714355	1.15960597991943	0.300995111465454	1.83158397674561	1.83158397674561	2.05364513397217									running
session4	2019-08-27T02:31:00.000Z	10	3.8963565884842E-07	1.11041081254371E-05	2	1	136	870.000061035156	159	10	3.4572446346283	0.218873411417007	1.1807746887207	0.229885950684547	1.84840679168701	1.84840679168701	2.07046794891357									running
session4	2019-08-27T02:32:00.000Z	10	5.92885498917894E-07	8.36279286886565E-06	2	1	128.75	773.937255859375	142.25	9	3.48606157302856	0.222155809402466	0.947965621948242	0.199903517961502	1.56872749328613	1.56872749328613	1.88247299194336									running
session4	2019-08-27T02:33:00.000Z	10	2.58981049228169E-06	9.25263793760678E-06	1	1	128.625	768.234375	136.875	9	3.344313621521	0.209239214658737	0.86815071105957	0.185295134782791	1.49218368530273	1.49218368530273	1.80592918395996									running
session4	2019-08-27T02:34:00.000Z	10	1.46793900057673E-06	1.08604372144327E-05	1	1	129.75	852.1875	149.375	9	3.30459308624268	0.247313365340233	0.846935272216797	0.174315914511681	1.47073459625244	1.47073459625244	1.78448009490967									running
session4	2019-08-27T02:35:00.000Z	10	1.02842261640035E-06	1.13959731606883E-05	3	1	125.875	691.859313964844	154.375	9	3.22904634475708	0.243209302425385	0.787961959838867	0.176621243357658	1.42993927001953	1.42993927001953	1.74368476867676									running
session4	2019-08-27T02:36:00.000Z	10	1.15958857804799E-06	1.02532922028331E-05	3	1	128.25	646.4375	130.25	9	3.15038394927979	0.170702412724495	0.698567390441895	0.158948823809624	1.2225980758667	1.2225980758667	1.70120716094971									running
session4	2019-08-27T02:37:00.000Z	10	1.7252031057069E-06	8.59600368130486E-06	1	1	138.25	501.4375	104.25	9	3.25241136550903	0.205745279788971	0.752914428710938	0.13561999797821	1.15656852722168	1.13638114929199	1.75630187988281									running
session4	2019-08-27T02:38:00.000Z	10	2.97607311949832E-06	5.57512976229191E-06	1	1	137.125	501.859344482422	101.75	9	3.18932557106018	0.302255153656006	0.713193893432617	0.101922385394573	1.10231494903564	1.10231494903564	1.72223567962646									running
session4	2019-08-27T02:39:00.000Z	10	1.37723441184789E-06	4.20154674429796E-06	2	1	131.875	1021.609375	127.25	9	3.15194153785706	0.255283832550049	0.69875431060791	0.088977262377739	1.06530475616455	1.06530475616455	1.70204830169678									running
session4	2019-08-27T02:40:00.000Z	10	1.38581640385382E-06	3.11827739096771E-06	3	1	138.125	1021.60949707031	114.5	9	3.22203683853149	0.330826103687286	0.610574722290039	0.0517909079790115	0.87436580657959	0.87436580657959	1.73989963531494									running
session4	2019-08-27T02:41:00.000Z	10	1.15886655294162E-06	2.79901632893598E-06	3	1	132.125	1119.109375	127.375	9	3.07951021194458	0.37578296661377	0.566227912902832	0.0490574240684509	0.88908576965332	0.88908576965332	1.66293525695801									running
session4	2019-08-27T02:42:00.000Z	10	8.65615220391192E-07	2.45675141741231E-06	3	1	121.375	1092.234375	126.625	9	3.15272045135498	0.380914688110352	0.483889579772949	0.0355802327394485	0.740203857421875	0.740203857421875	1.70246887207031									running
session4	2019-08-27T02:43:00.000Z	10	7.32627313482226E-07	2.23620531869528E-06	3	3	126.875	1431.859375	141.25	9	3.27967047691345	0.402271240949631	0.447206497192383	0.0233642254024744	0.590060234069824	0.590060234069824	1.77102184295654									running
session4	2019-08-27T02:44:00.000Z	10	7.37907384973369E-07	2.21599884753232E-06	3	3	131.125	1559.359375	144.375	9	3.28200697898865	0.400592476129532	0.401270866394043	0.0198601763695478	0.64515495300293	0.64515495300293	1.77228355407715									running
session4	2019-08-27T02:45:00.000Z	10	7.85274323789054E-07	2.04084813049121E-06	3	3	118.25	1821.6875	122.125	9	3.22982501983643	0.42939680814743	0.34799861907959	0.016078257933259	0.586695671081543	0.586695671081543	1.74410533905029									running
session4	2019-08-27T02:46:00.000Z	10	9.90052740235114E-07	1.74701062860549E-06	3	1	120.75	1939.1875	113.125	9	3.18075847625732	0.386663258075714	0.403233528137207	0.0278764981776476	0.656930923461914	0.656930923461914	1.71760940551758									running
session4	2019-08-27T02:47:00.000Z	10	1.64199548180477E-06	2.09428571906756E-06	1	3	130.5	1498.00012207031	119.75	9	3.24228644371033	0.292859822511673	0.420196533203125	0.0224807765334845	0.690155982971191	0.690155982971191	1.75083446502686									running
session4	2019-08-27T02:48:00.000Z	10	1.86066017704434E-06	2.72667966783047E-06	1	3	128.25	1400.6875	122.25	9	3.23371934890747	0.287380039691925	0.385335922241211	0.044622428715229	0.816747665405273	0.816747665405273	1.74620819091797									running
session4	2019-08-27T02:49:00.000Z	10	1.75741217844916E-06	4.41651263827225E-06	1	1	130	1333.74987792969	107.5	9	3.18075847625732	0.223528802394867	0.486179351806641	0.0678786337375641	0.905908584594727	0.905908584594727	1.71760940551758									running
session4	2019-08-27T02:50:00.000Z	10	1.06305947156216E-06	7.1449258030043E-06	1	1	140.875	1182.859375	86.125	9	3.27967023849487	0.130970031023026	0.530900001525879	0.0488388910889626	0.887824058532715	0.887824058532715	1.77102184295654									running
session4	2019-08-27T02:51:00.000Z	10	5.312651865097E-07	9.24389405554393E-06	2	1	131.75	1106.4375	86.125	9	3.07561588287354	0.415246427059174	0.512441635131836	0.0613604560494423	0.867636680603027	0.769223213195801	1.66083240509033									running
session4	2019-08-27T02:52:00.000Z	10	5.80495964186412E-07	9.5244804469985E-06	2	1	128.125	986.359375	92.75	9	2.96502161026001	0.329585492610931	0.559545516967773	0.0891418009996414	0.899179458618164	0.862589836120605	1.60111141204834									running
session4	2019-08-27T02:53:00.000Z	10	1.06707841496245E-06	7.80101618147455E-06	1	1	141.75	511.187469482422	98.5	9	3.06549119949341	0.422017306089401	0.723381042480469	0.106000669300556	1.07750129699707	0.957218170166016	1.65536499023438									running
session4	2019-08-27T02:54:00.000Z	10	1.63072650138929E-06	4.98870713272481E-06	1	2	142.875	545.359375	88	9	3.0943078994751	0.410705745220184	0.645201683044434	0.0645610168576241	0.910955429077148	0.784363746643066	1.67092609405518									running
session4	2019-08-27T02:55:00.000Z	10	1.91953608918993E-06	3.13990221911808E-06	1	2	128.875	1941.859375	74.125	9	2.74461150169373	1.29313790798187	0.53150749206543	0.028302114456892	0.708661079406738	0.588798522949219	1.48208999633789									running
session4	2019-08-27T02:56:00.000Z	10	1.17160220725054E-06	2.07380458050466E-06	3	1	133	2169.25	88.25	9	2.72591924667358	1.29349827766418	0.424355506896973	0.0116218635812402	0.544218063354492	0.528236389160156	1.47199630737305									running
session4	2019-08-27T02:57:00.000Z	10	8.91017919002479E-07	2.43585873249685E-06	2	1	125.625	2785.98413085938	124.625	9	2.63245940208435	1.2127560377121	0.4306640625	0.009247787296772	0.545900344848633	0.545900344848633	1.42152786254883									running
session4	2019-08-27T02:58:00.000Z	10	4.77525361475273E-07	3.05927574117959E-06	3	1	124.125	2662.609375	141.25	9	2.64180517196655	1.23188519477844	0.434869766235352	0.0336773134768009	0.762914657592773	0.762914657592773	1.42657470703125									running
session4	2019-08-27T02:59:00.000Z	10	4.50128823104023E-07	3.73784610019356E-06	1	3	130.25	2678.6875	160.5	9	2.5794985294342	1.18024086952209	0.594359397888184	0.0847832635045052	1.04890251159668	1.04890251159668	1.39292907714844									running
session4	2019-08-27T03:00:00.000Z	10	7.67201527196448E-07	3.87259979106602E-06	1	3	136.125	2940.85913085938	150.375	9	2.67295861244202	1.06133842468262	0.618098258972168	0.0827668458223343	1.0993709564209	1.0993709564209	1.44339752197266									running
session4	2019-08-27T03:01:00.000Z	10	5.42813722859137E-07	4.82722862216178E-06	3	1	136.125	2940.859375	151.375	9	2.58884453773499	1.08831250667572	0.563190460205078	0.0886523500084877	1.0539493560791	1.0539493560791	1.39797592163086									running
session4	2019-08-27T03:02:00.000Z	10	3.61472785925798E-07	6.01809415456955E-06	3	1	135.75	2922.4375	161.25	9	2.43775081634521	0.856106281280518	0.449496269226074	0.103994756937027	0.972358703613281	0.972358703613281	1.31638526916504									running
session4	2019-08-27T03:03:00.000Z	10	4.16710946637977E-07	7.5283073783794E-06	1	1	153	1357	139.125	9	2.39179944992065	0.813348174095154	0.424355506896973	0.100975781679153	0.947545051574707	0.947545051574707	1.29157161712646									running
session4	2019-08-27T03:04:00.000Z	10	5.52331641756609E-07	9.43279701459687E-06	1	1	153.375	1374.48461914063	155	9	2.67763161659241	0.15468356013298	0.555012702941895	0.12718454003334	1.12881088256836	1.12881088256836	1.44592094421387									running
session4	2019-08-27T03:05:00.000Z	10	5.76759475734434E-07	1.09340444396366E-05	1	1	164.875	106.609367370605	163.25	9	2.72747707366943	0.173113971948624	0.810953140258789	0.170069754123688	1.36517143249512	1.36517143249512	1.47283744812012									running
session4	2019-08-27T03:06:00.000Z	10	3.36547486767813E-07	1.12953430289053E-05	2	1	166.625	110.984367370605	153.625	9	2.81392765045166	0.223864451050758	0.793195724487305	0.14180925488472	1.26717853546143	1.26717853546143	1.51952075958252									running
session4	2019-08-27T03:08:00.000Z	10	2.03017847866249E-07	1.08332187664928E-05	3	1	159.125	379.109313964844	164.125	9	2.76252460479736	0.39953202009201	0.680996894836426	0.12390823662281	1.22932720184326	1.22932720184326	1.4917631149292									running
session4	2019-08-27T03:09:00.000Z	10	2.91401534013858E-07	1.03520933407708E-05	3	1	154.25	419.937591552734	165.75	9	2.77732229232788	0.392141580581665	0.672211647033691	0.130308285355568	1.23731803894043	1.23731803894043	1.49975395202637									running
session4	2019-08-27T03:10:00.000Z	10	5.0986290034416E-07	1.00949037005194E-05	3	1	155.5	442.75	163.5	9	2.94944477081299	0.400285422801971	0.69492244720459	0.14543429017067	1.3302640914917	1.3302640914917	1.59270000457764									running
session4	2019-08-27T03:11:00.000Z	10	8.05991305696807E-07	1.00080405900371E-05	1	1	156.625	479.734344482422	161.5	9	3.04056835174561	0.386233359575272	0.720390319824219	0.162895679473877	1.37947082519531	1.37947082519531	1.64190673828125									running
session4	2019-08-27T03:12:00.000Z	10	9.8552868621482E-07	9.43126269703498E-06	1	1	152.375	424.484344482422	162.625	9	2.94321417808533	0.563317537307739	0.723240852355957	0.155733555555344	1.28652477264404	1.28652477264404	1.58933544158936									running
session4	2019-08-27T03:13:00.000Z	10	1.054195308825E-06	7.9138471846818E-06	1	1	140.5	1468.00012207031	137	9	2.73915958404541	1.00528693199158	0.698006629943848	0.113384090363979	1.11871719360352	1.0610990524292	1.47914600372314									running
session4	2019-08-27T03:14:00.000Z	10	1.16095634439262E-06	6.66763480694499E-06	1	1	121.875	2648.35888671875	162.5	9	2.62778639793396	1.02870714664459	0.707492828369141	0.118156380951405	1.10862350463867	1.10862350463867	1.41900444030762									running
session4	2019-08-27T03:15:00.000Z	10	9.100090778702E-07	5.84704775974387E-06	1	1	121.875	2648.35913085938	165.625	9	2.45176982879639	0.993544161319733	0.743474960327148	0.125463977456093	1.15825080871582	1.15825080871582	1.32395553588867									running
session4	2019-08-27T03:16:00.000Z	10	8.69902578415349E-07	4.91292848892044E-06	1	1	127.125	2748.10961914063	162.125	9	2.44008731842041	1.00910294055939	0.767167091369629	0.091739296913147	1.16203594207764	1.16203594207764	1.31764698028564									running
session4	2019-08-27T03:17:00.000Z	10	5.74761429561477E-07	4.01457555199158E-06	3	1	126	2743.75	163.125	9	2.17762017250061	0.756135284900665	0.645435333251953	0.0716903433203697	1.02030372619629	1.02030372619629	1.1759147644043									walking
session4	2019-08-27T03:18:00.000Z	10	5.34106959548808E-07	2.87758280137496E-06	1	1	125.5	2702.5	158.75	9	1.97200798988342	0.934488892555237	0.589592933654785	0.0524953193962574	0.909273147583008	0.909273147583008	1.06488418579102									walking
session4	2019-08-27T03:19:00.000Z	10	3.43878923558805E-07	1.960263489309E-06	1	1	111.375	2644.234375	151	9	1.60595595836639	0.751031041145325	0.445757865905762	0.0410414859652519	0.689735412597656	0.681324005126953	0.867216110229492									walking
session4	2019-08-27T03:20:00.000Z	10	2.48668811764219E-07	1.53238431721547E-06	1	1	110.5	2592.49975585938	148.25	9	1.41903579235077	0.337657034397125	0.323138236999512	0.0294367633759975	0.526554107666016	0.526554107666016	0.766279220581055									walking
session4	2019-08-27T03:21:00.000Z	10	3.0926989325053E-07	1.45379817695357E-06	3	1	125.5	2502.50024414063	131.625	9	1.42916059494019	0.346013724803925	0.307904243469238	0.0285653863102198	0.49837589263916	0.49837589263916	0.771746635437012									walking
session4	2019-08-27T03:22:00.000Z	10	2.90767928845526E-07	1.69366910540703E-06	2	1	144.375	1202.48425292969	140.25	9	1.53663969039917	0.336596548557281	0.41762638092041	0.0236567854881287	0.584172248840332	0.584172248840332	0.829785346984863									walking
session4	2019-08-27T03:23:00.000Z	10	2.03333883064261E-07	1.74747481196391E-06	2	1	145.875	1262.10925292969	134.875	9	1.48523664474487	0.29651203751564	0.348138809204102	0.0149964476004243	0.502581596374512	0.502581596374512	0.802027702331543									walking
session4	2019-08-27T03:24:00.000Z	10	1.70029835544483E-07	1.80249980985536E-06	2	1	149	1387.5	142.25	9	1.32713341712952	0.396529465913773	0.291782379150391	0.0117652146145701	0.450851440429688	0.450851440429688	0.716651916503906									walking
session4	2019-08-27T03:25:00.000Z	10	1.6735245367272E-07	1.48665094457101E-06	2	1	133.75	3777.9375	90.125	9	1.33492171764374	0.405387073755264	0.232481956481934	0.0119305970147252	0.399962425231934	0.287670135498047	0.720857620239258									walking
session4	2019-08-27T03:26:00.000Z	10	1.64720475481772E-07	1.23258746498323E-06	1	1	134	3794	74.625	9	1.35049843788147	0.41532289981842	0.245099067687988	0.0247474573552608	0.454636573791504	0.240566253662109	0.729269027709961									walking
session4	2019-08-27T03:27:00.000Z	10	1.54107098637724E-07	1.00687634585483E-06	2	2	147.625	3185.98461914063	40.125	9	1.46031403541565	0.37895205616951	0.26640796661377	0.0229260139167309	0.469356536865234	0.150143623352051	0.788569450378418									walking
session4	2019-08-27T03:28:00.000Z	10	1.22032631111324E-07	8.2655913047347E-07	2	2	152.375	3242.984375	22.25	9	1.46031403541565	0.37895205616951	0.25636100769043	0.0176790170371532	0.447486877441406	0.106404304504395	0.788569450378418									walking
session4	2019-08-27T03:29:00.000Z	10	9.47652551985811E-08	7.42703889500262E-07	2	2	147.75	3183.4375	18	9	1.38944005966187	0.39323478937149	0.163835525512695	0.0157078728079796	0.348232269287109	0.0605621337890625	0.750297546386719									walking
session4	2019-08-27T03:30:00.000Z	10	7.8801392078276E-08	9.972208090403E-07	2	2	147.375	3163.234375	66	9	1.36685395240784	0.375107377767563	0.136218070983887	0.00462731858715415	0.238042831420898	0.194724082946777	0.738101005554199									walking
session4	2019-08-27T03:31:00.000Z	10	7.94432608586249E-08	1.5119219369808E-06	2	1	147.75	3181.93774414063	99	9	1.32869100570679	0.34006455540657	0.174957275390625	0.0100552868098021	0.317951202392578	0.317951202392578	0.717493057250977									walking
session4	2019-08-27T03:32:00.000Z	10	9.46557037195817E-08	2.02244200409041E-06	2	1	146.5	3112.25	131.125	9	1.31311440467834	0.331821024417877	0.276641845703125	0.0213515944778919	0.450851440429688	0.450851440429688	0.709081649780273									walking
session4	2019-08-27T03:33:00.000Z	10	1.00059686758414E-07	2.15715272133821E-06	2	1	165.375	151.234390258789	154.375	9	1.33258509635925	0.29582417011261	0.349727630615234	0.0150453262031078	0.49753475189209	0.49753475189209	0.719595909118652									walking
session4	2019-08-27T03:34:00.000Z	10	1.44212179975511E-07	1.95394727597886E-06	2	1	162.125	214.609466552734	144.5	9	1.30688369274139	0.270602434873581	0.310240745544434	0.0180828273296356	0.540853500366211	0.540853500366211	0.705717086791992									walking
session4	2019-08-27T03:35:00.000Z	10	1.50960261180444E-07	1.83532131359243E-06	1	1	151.375	789.734375	156	9	1.29130697250366	0.25913804769516	0.300894737243652	0.0259258896112442	0.519824981689453	0.495431900024414	0.697305679321289									walking
session4	2019-08-27T03:36:00.000Z	10	1.51681803117754E-07	1.62191531671851E-06	1	1	145.25	762.937561035156	156.75	9	1.10438680648804	0.379678130149841	0.293791770935059	0.0306682903319597	0.481973648071289	0.461786270141602	0.596368789672852									walking
session4	2019-08-27T03:37:00.000Z	10	1.23614142921724E-07	1.40916620239295E-06	1	1	137.375	1311.23413085938	132.375	9	1.09036779403687	0.404785215854645	0.33603572845459	0.0218623876571655	0.476926803588867	0.442440032958984	0.588798522949219									walking
session4	2019-08-27T03:38:00.000Z	10	7.90803724726175E-08	1.02490696463065E-06	3	1	116.375	2901.98388671875	131.75	9	0.993792414665222	0.504804015159607	0.318418502807617	0.0119499070569873	0.41594409942627	0.390289306640625	0.536647796630859									walking
session4	2019-08-27T03:39:00.000Z	10	4.11448226600442E-08	6.23440428171307E-07	3	1	107.375	2431.73413085938	96	9	0.82712185382843	0.51502650976181	0.252762794494629	0.00532327499240637	0.317951202392578	0.291034698486328	0.446645736694336									walking
session4	2019-08-27T03:55:00.000Z	10	5.66193875783938E-07	7.97767097537871E-06	2	1	134.25	1789.68762207031	142.875	9	2.79212045669556	2.07418274879456	0.590620994567871	0.233660161495209	1.35886287689209	1.35886287689209	1.50774478912354									running
session4	2019-08-27T03:56:00.000Z	10	5.14877910973155E-07	9.43617396842455E-06	3	1	146.375	484.734405517578	161.375	9	3.02265524864197	1.16602635383606	0.762587547302246	0.261768251657486	1.49765110015869	1.49765110015869	1.63223361968994									running
session4	2019-08-27T03:58:00.000Z	10	6.67059737224918E-07	9.37034019443672E-06	4	1	134.625	1295.484375	129.125	10	3.16790795326233	0.812474191188812	0.845767021179199	0.253643125295639	1.48293113708496	1.48293113708496	1.87069702148438									running
session4	2019-08-27T03:59:00.000Z	10	3.76584171135619E-06	9.46629916143138E-06	1	1	121	1522	142.75	10	3.28706955909729	0.500607430934906	0.926002502441406	0.227956995368004	1.54727840423584	1.54727840423584	1.93504428863525									running
session4	2019-08-27T04:00:00.000Z	10	2.37612766795792E-06	1.01878149507684E-05	1	1	118.375	1470.48449707031	146.25	10	3.10326480865479	0.485629975795746	0.85833740234375	0.189836621284485	1.44802379608154	1.44802379608154	1.83578968048096									running
session4	2019-08-27T04:01:00.000Z	10	1.8594665789351E-06	1.04569153336342E-05	3	1	123	1478	165	10	3.03706383705139	0.480931758880615	0.945862770080566	0.180415734648705	1.5468578338623	1.5468578338623	1.80004119873047									running
session4	2019-08-27T04:02:00.000Z	10	1.86898671472591E-06	8.87684927874943E-06	3	1	125.25	1616.9375	161.5	10	2.89998888969421	0.233398452401161	0.846234321594238	0.17010909318924	1.47283744812012	1.47283744812012	1.72602081298828									running
session4	2019-08-27T04:03:00.000Z	10	2.21683058043709E-06	6.907619535923E-06	3	1	121.875	1583.609375	153.875	10	2.74733734130859	0.336520880460739	0.802495002746582	0.150651380419731	1.33993721008301	1.33993721008301	1.64358901977539									running
session4	2019-08-27T04:04:00.000Z	10	2.1549815301114E-06	6.18690501141828E-06	1	1	110.625	1206.734375	160.5	10	2.65154051780701	0.263412564992905	0.737446784973145	0.14363831281662	1.28820705413818	1.28820705413818	1.59185886383057									running
session4	2019-08-27T04:17:00.000Z	10	1.96133441932034E-06	9.06945206224918E-06	1	1	100.125	3077.35961914063	159.375	10	3.64961671829224	0.274789720773697	1.05287456512451	0.130711033940315	1.51699733734131	1.51699733734131	2.17645168304443									running
session4	2019-08-27T04:18:00.000Z	10	1.54001952523686E-06	6.19593402007013E-06	1	3	101.75	3277.4375	162.125	9	3.64572262763977	0.276871085166931	0.787027359008789	0.111179120838642	1.30923557281494	1.30923557281494	1.96868991851807									running
session4	2019-08-27T04:19:00.000Z	10	1.19586661639914E-06	6.53136521577835E-06	1	3	106.875	3812.359375	159.125	9	3.5436954498291	0.21626116335392	0.669921875	0.117562361061573	1.25414085388184	1.25414085388184	1.91359519958496									running
session4	2019-08-27T04:20:00.000Z	10	1.45018566399813E-06	7.24747451386065E-06	1	3	105.125	3710.85913085938	156.75	9	3.59977126121521	0.211347833275795	0.639360427856445	0.148953408002853	1.30797386169434	1.30797386169434	1.94387626647949									running
session4	2019-08-27T04:21:00.000Z	10	1.9342658106325E-06	8.05956187832635E-06	3	1	116.875	3851.859375	142.25	9	3.52344560623169	0.248798251152039	0.58917236328125	0.16113555431366	1.26675796508789	1.26675796508789	1.90266036987305									running
session4	2019-08-27T04:22:00.000Z	10	2.87722741632024E-06	9.36160267883679E-06	1	1	130.75	3288.1875	148.75	9	3.53279161453247	0.251107513904572	0.787261009216309	0.222127109766006	1.54433441162109	1.54433441162109	1.90770721435547									running
session4	2019-08-27T04:24:00.000Z	10	1.27071200495266E-06	1.08595222627628E-05	4	1	127	3024.75	133.25	10	3.47360014915466	0.221027076244354	0.747633934020996	0.302499771118164	1.72013282775879	1.72013282775879	2.08350563049316									running
session4	2019-08-27T04:25:00.000Z	10	1.80980759978411E-06	1.42069475259632E-05	3	1	138.125	2022.10925292969	140.875	10	3.6098964214325	0.114025957882404	0.821327209472656	0.349043905735016	1.79373264312744	1.79373264312744	2.15710544586182									running
session4	2019-08-27T04:26:00.000Z	10	2.07409220820409E-06	1.62884880410274E-05	2	1	152.625	271.234252929688	133	10	3.3053719997406	0.559616208076477	1.09712791442871	0.407116055488586	1.97247505187988	1.97247505187988	1.99266242980957									running
