# Supplementary material for: Machine learning enables improved runtime and precision for bio-loggers on seabirds
Source: Commun Biol. 2020 Oct 30;3:633. doi: 10.1038/s42003-020-01356-8 (PMC7603325; doi:10.1038/s42003-020-01356-8)
Supplement: Supplementary file 8 — Supplementary Software 1 [file 42003_2020_1356_MOESM8_ESM.zip › CodeAvailability/LowCostTreesImage/low_cost_trees/BuildInstructions.txt]

Notes: setup.py needs to be run in the directory containing the folder "modulename" in order for that folder to be imported, otherwise the files within that folder will each be individually available to import.

..\top_dir\BuildInstructions.txt
..\top_dir\setup.py
..\top_dir\low_cost_trees\{all other files including __init__.py}

python setup.py build_ext --inplace

This creates the .pyd files in this directory. If these are not built or are placed elsewhere, then you will get module not found errors when you try to use tree.

Copy the .pyd files to ..\top_dir\low_cost_trees\

python setup.py develop
