# Supplementary material for: Machine learning enables improved runtime and precision for bio-loggers on seabirds
Source: Commun Biol. 2020 Oct 30;3:633. doi: 10.1038/s42003-020-01356-8 (PMC7603325; doi:10.1038/s42003-020-01356-8)
Supplement: Supplementary file 8 — Supplementary Software 1 [file 42003_2020_1356_MOESM8_ESM.zip › CodeAvailability/LowCostTreesImage/low_cost_trees/low_cost_trees/__init__.py]

"""
Modified version of sklearn's tree module that includes a tree that can weight features based on cost of use.
"""

from .tree import WeightedDecisionTreeClassifier
from .export import export_graphviz

__all__ = ["WeightedDecisionTreeClassifier", "export_graphviz"]
