# Supplementary material for: Machine learning enables improved runtime and precision for bio-loggers on seabirds
Source: Commun Biol. 2020 Oct 30;3:633. doi: 10.1038/s42003-020-01356-8 (PMC7603325; doi:10.1038/s42003-020-01356-8)
Supplement: Supplementary file 8 — Supplementary Software 1 [file 42003_2020_1356_MOESM8_ESM.zip › CodeAvailability/LowCostTreesImage/low_cost_trees/low_cost_trees/_criterion.pxd]

# Authors: Gilles Louppe <g.louppe@gmail.com>
#          Peter Prettenhofer <peter.prettenhofer@gmail.com>
#          Brian Holt <bdholt1@gmail.com>
#          Joel Nothman <joel.nothman@gmail.com>
#          Arnaud Joly <arnaud.v.joly@gmail.com>
#          Jacob Schreiber <jmschreiber91@gmail.com>
#
# License: BSD 3 clause

# See _criterion.pyx for implementation details.

import numpy as np
cimport numpy as np

ctypedef np.npy_float32 DTYPE_t          # Type of X
ctypedef np.npy_float64 DOUBLE_t         # Type of y, sample_weight
ctypedef np.npy_intp SIZE_t              # Type for indices and counters
ctypedef np.npy_int32 INT32_t            # Signed 32 bit integer
ctypedef np.npy_uint32 UINT32_t          # Unsigned 32 bit integer

cdef class Criterion:
    # The criterion computes the impurity of a node and the reduction of
    # impurity of a split on that node. It also computes the output statistics
    # such as the mean in regression and class probabilities in classification.

    # Internal structures
    cdef DOUBLE_t* y                     # Values of y
    cdef SIZE_t y_stride                 # Stride in y (since n_outputs >= 1)
    cdef DOUBLE_t* sample_weight         # Sample weights

    cdef SIZE_t* samples                 # Sample indices in X, y
    cdef SIZE_t start                    # samples[start:pos] are the samples in the left node
    cdef SIZE_t pos                      # samples[pos:end] are the samples in the right node
    cdef SIZE_t end

    cdef SIZE_t n_outputs                # Number of outputs
    cdef SIZE_t n_samples                # Number of samples
    cdef SIZE_t n_node_samples           # Number of samples in the node (end-start)
    cdef double weighted_n_samples       # Weighted number of samples (in total)
    cdef double weighted_n_node_samples  # Weighted number of samples in the node
    cdef double weighted_n_left          # Weighted number of samples in the left node
    cdef double weighted_n_right         # Weighted number of samples in the right node

    cdef double* sum_total          # For classification criteria, the sum of the
                                    # weighted count of each label. For regression,
                                    # the sum of w*y. sum_total[k] is equal to
                                    # sum_{i=start}^{end-1} w[samples[i]]*y[samples[i], k],
                                    # where k is output index.
    cdef double* sum_left           # Same as above, but for the left side of the split
    cdef double* sum_right          # same as above, but for the right side of the split

    # The criterion object is maintained such that left and right collected
    # statistics correspond to samples[start:pos] and samples[pos:end].

    # Methods
    cdef int init(self, DOUBLE_t* y, SIZE_t y_stride, DOUBLE_t* sample_weight,
                  double weighted_n_samples, SIZE_t* samples, SIZE_t start,
                  SIZE_t end) nogil except -1
    cdef int reset(self) nogil except -1
    cdef int reverse_reset(self) nogil except -1
    cdef int update(self, SIZE_t new_pos) nogil except -1
    cdef double node_impurity(self) nogil
    cdef void children_impurity(self, double* impurity_left,
                                double* impurity_right) nogil
    cdef void node_value(self, double* dest) nogil
    cdef double impurity_improvement(self, double impurity) nogil
    cdef double proxy_impurity_improvement(self) nogil
