# Supplementary material for: Machine learning enables improved runtime and precision for bio-loggers on seabirds
Source: Commun Biol. 2020 Oct 30;3:633. doi: 10.1038/s42003-020-01356-8 (PMC7603325; doi:10.1038/s42003-020-01356-8)
Supplement: Supplementary file 9 — Supplementary Data 1 [file 42003_2020_1356_MOESM9_ESM.xlsx]

## Sheet: Fig1C
time	acc_x	acc_y	acc_z
05:36:31.840Z	0.047852	0.319336	-1.42529
05:36:31.880Z	0.012207	0.217773	-1.4541
05:36:31.920Z	0.173828	0.228516	-1.48682
05:36:31.960Z	-0.073242	0.419922	-1.50635
05:36:32.000Z	-0.11377	-0.046875	-1.59668
05:36:32.040Z	0.116211	-0.157227	-1.49463
05:36:32.080Z	0.125488	0.663086	-1.30615
05:36:32.120Z	-0.005859	0.362793	-1.55859
05:36:32.160Z	0.180176	-0.010742	-1.18506
05:36:32.200Z	-0.054199	-0.70166	-2.32764
05:36:32.240Z	0.259277	-1.2793	-2.46191
05:36:32.280Z	-0.038574	-1.4043	-1.31201
05:36:32.320Z	-0.058594	0.815918	0.154297
05:36:32.360Z	0.350098	-0.226074	-1.16748
05:36:32.400Z	-0.248047	0.782715	-1.15039
05:36:32.440Z	0.092773	0.116211	-2.89893
05:36:32.480Z	-0.23584	-0.07959	-2.10156
05:36:32.520Z	0.331055	-0.799316	-1.78272
05:36:32.560Z	-0.053711	0.650879	0.603027
05:36:32.600Z	0.338867	0.165039	-1.29785
05:36:32.640Z	-0.160156	0.118164	-1.36035
05:36:32.680Z	-0.579102	-0.056152	-3.04541
05:36:32.720Z	-0.116699	0.696289	-1.75928
05:36:32.760Z	0.199219	-0.135254	-3.03613
05:36:32.800Z	0.311523	-0.530273	0.256836
05:36:32.840Z	0.518066	0.378418	-1.39893
05:36:32.880Z	-0.287109	0.3125	-0.883789
05:36:32.920Z	0.000977	0.595703	-1.40576
05:36:32.960Z	0.347168	2.06201	-2.00586
05:36:33.000Z	0.050293	0.125488	-0.327637
05:36:33.040Z	0.186523	0.32959	-0.442383
05:36:33.080Z	-0.26123	0.065918	-1.69141
05:36:33.120Z	0.213379	1.36963	-2.34131
05:36:33.160Z	-0.219727	1.0293	-2.79834
05:36:33.200Z	0.183105	-2.27148	-0.885254
05:36:33.240Z	-0.063965	0.113281	-0.012695
05:36:33.280Z	0.65332	0.171387	-0.504395
05:36:33.320Z	-0.430176	0.234863	-0.385742
05:36:33.360Z	0.379395	0.013672	-1.19189
05:36:33.400Z	0.158203	1.12695	-1.89404
05:36:33.440Z	0.273438	1.18213	-2.48828
05:36:33.480Z	-0.095703	-1.99268	-1.77002
05:36:33.520Z	0.066406	0.007813	-0.067383
05:36:33.560Z	0.210938	0.384277	-0.374023
05:36:33.600Z	0.195801	0.370117	-0.646973
05:36:33.640Z	0.123047	0.297363	-1.19482
05:36:33.680Z	0.123535	1.09766	-1.75635
05:36:33.720Z	0.15625	1.26221	-2.12256
05:36:33.760Z	-0.096191	-1.95068	-2.21435
05:36:33.800Z	0.020996	0.302246	-0.209473
05:36:33.840Z	-0.225586	0.325195	-0.352051
05:36:33.880Z	0.364258	0.433594	-0.617188
05:36:33.920Z	0.13916	0.309082	-1.15381
05:36:33.960Z	0.231934	1.0708	-1.70801
05:36:34.000Z	-0.020996	-1.90527	-2.38379
05:36:34.040Z	-0.133789	0.185547	-0.337891
05:36:34.080Z	0.171875	0.269043	-0.35498
05:36:34.120Z	0.255859	0.435059	-0.359375
05:36:34.160Z	-0.195313	0.069824	-0.743164
05:36:34.200Z	-0.029785	0.529785	-1.31494
05:36:34.240Z	0.031738	1.30176	-2
05:36:34.280Z	0.299316	-0.193848	-3.25732
05:36:34.320Z	-0.554688	-0.947754	-0.933594
05:36:34.360Z	0.250977	0.259277	-0.138672
05:36:34.400Z	0.375488	0.281738	-0.571289
05:36:34.440Z	-0.000488	0.220215	-0.609863
05:36:34.480Z	0.353027	0.379883	-1.27197
05:36:34.520Z	0.117676	1.15723	-2.03809
05:36:34.560Z	0.053711	0.929688	-2.54639
05:36:34.600Z	-0.206055	-2.00488	-2.01416
05:36:34.640Z	0.098633	0.397949	-0.185547
05:36:34.680Z	0.196777	0.245605	-0.554199
05:36:34.720Z	0.006836	0.430176	-0.585449
05:36:34.760Z	0.144531	0.231934	-1.10596
05:36:34.800Z	0.023926	1.00928	-1.7334
05:36:34.840Z	0.049316	1.51074	-2.00537
05:36:34.880Z	-0.013184	-0.999512	-2.71094
05:36:34.920Z	-0.038574	-0.270996	-0.504883
05:36:34.960Z	0.223633	0.40625	-0.234863
05:36:35.000Z	-0.05127	0.190918	-0.998535
05:36:35.040Z	0.057617	0.607422	-1.5415
05:36:35.080Z	-0.099609	1.40772	-2.10693
05:36:35.120Z	0.289551	-0.382813	-3.09473
05:36:35.160Z	-0.179199	-0.895996	-0.943359
05:36:35.200Z	0.084473	0.270996	-0.114258
05:36:35.240Z	0.047852	0.324707	-0.621094
05:36:35.280Z	0.050293	0.148926	-0.668945
05:36:35.320Z	0.103516	0.481445	-1.35938
05:36:35.360Z	0.207031	1.16748	-2.05859
05:36:35.400Z	-0.070801	0.726563	-2.74658
05:36:35.440Z	-0.085938	-1.58057	-1.81982
05:36:35.480Z	0.210449	0.403809	-0.14209
05:36:35.520Z	-0.005859	0.4375	-0.541992
05:36:35.560Z	-0.04834	0.297363	-0.724609
05:36:35.600Z	0.213867	0.608887	-1.24463
05:36:35.640Z	0.078125	1.07959	-1.875
05:36:35.680Z	0.036133	1.18115	-2.13135
05:36:35.720Z	0.106934	-1.08789	-2.29394
05:36:35.760Z	-0.17041	0.131348	-0.718262
05:36:35.800Z	0.400879	0.43457	-0.320801
05:36:35.840Z	-0.243652	0.444336	-0.723145
05:36:35.880Z	0.318848	0.492188	-1.06103
05:36:35.920Z	0.276367	0.626465	-1.4707
05:36:35.960Z	0.024902	1.06934	-2.05566
05:36:36.000Z	-0.086426	-0.92041	-1.67578
05:36:36.040Z	0.311035	0.546387	-0.34082
05:36:36.080Z	-0.169922	0.328125	-0.46875
05:36:36.120Z	0.177734	0.245117	-0.739258
05:36:36.160Z	0.370117	0.553223	-1.12891
05:36:36.200Z	-0.237793	0.777832	-1.69238
05:36:36.240Z	0.096191	0.965332	-1.88281
05:36:36.280Z	0.083496	-0.397949	-2.06885
05:36:36.320Z	-0.074707	-0.260254	-1.26318
05:36:36.360Z	0.112793	0.437012	-0.152832
05:36:36.400Z	0.0625	0.342285	-0.598633
05:36:36.440Z	-0.181152	0.52832	-1.05859
05:36:36.480Z	0.358398	0.758301	-1.37988
05:36:36.520Z	0.049316	1.104	-1.95019
05:36:36.560Z	0.071777	0.363281	-2.38232
05:36:36.600Z	-0.038574	-0.730469	-2.06885
05:36:36.640Z	0.174316	0.462402	-0.736816
05:36:36.680Z	0.07373	0.478027	-0.526367
05:36:36.720Z	-0.300293	0.42334	-1.09912
05:36:36.760Z	0.362305	0.743652	-1.51807
05:36:36.800Z	0.130371	1.04785	-2.21289
05:36:36.840Z	-0.125	0.510742	-2.44531
05:36:36.880Z	0.209473	-0.671875	-2.15967
05:36:36.920Z	0.172852	0.416992	-0.958984
05:36:36.960Z	0.132324	0.550781	-0.45459
05:36:37.000Z	0.291992	0.71582	-1.48877
05:36:37.040Z	-0.057129	1.10156	-1.94531
05:36:37.080Z	-0.01416	0.727051	-2.30957
05:36:37.120Z	0.086426	-0.725098	-2.20312
05:36:37.160Z	0.13916	0.15918	-1.01465
05:36:37.200Z	0.060547	0.390137	-0.319824
05:36:37.240Z	-0.060547	0.30127	-0.808594
05:36:37.280Z	0.025879	0.574707	-1.24561
05:36:37.320Z	-0.013672	0.861328	-1.64014
05:36:37.360Z	0.199219	1.05371	-1.76514
05:36:37.400Z	0.15625	-0.172852	-2.29394
05:36:37.440Z	-0.111328	-0.745605	-1.51514
05:36:37.480Z	0.182617	0.491211	-0.265625
05:36:37.520Z	0.241699	0.356934	-0.593262
05:36:37.560Z	0.033203	0.423828	-0.886719
05:36:37.600Z	0.25	0.601563	-1.21387
05:36:37.640Z	-0.118652	0.820313	-1.57959
05:36:37.680Z	0.190918	0.717285	-1.74707
05:36:37.720Z	0.006836	-0.313477	-1.77539
05:36:37.760Z	-0.050293	-0.33252	-1.1333
05:36:37.800Z	0.159668	0.436523	-0.267578
05:36:37.840Z	0.188477	0.315918	-0.584961
05:36:37.880Z	-0.007324	0.42334	-0.876465
05:36:37.920Z	0.220703	0.566895	-1.05127
05:36:37.960Z	0.04541	0.676758	-1.25879
05:36:38.000Z	0.194336	-0.066406	-1.67041
05:36:38.040Z	0.03125	-0.278809	-1.35156
05:36:38.080Z	0.113281	0.360352	-0.414063
05:36:38.120Z	0.23584	0.396484	-0.585938
05:36:38.160Z	-0.080078	0.390625	-0.936035
05:36:38.200Z	0.211426	0.460449	-1.10693
05:36:38.240Z	0.131348	0.678711	-1.32519
05:36:38.280Z	0.074707	0.553223	-1.58984
05:36:38.320Z	-0.062988	0.11084	-1.88477
05:36:38.360Z	0.189941	-0.226074	-1.54199
05:36:38.400Z	-0.083496	0.345703	-0.429688
05:36:38.440Z	0.147461	0.445313	-0.537598
05:36:38.480Z	-0.112305	0.353027	-0.956543
05:36:38.520Z	0.276367	0.531738	-1.11963
05:36:38.560Z	0.070801	0.601563	-1.31152
05:36:38.600Z	-0.041016	0.502441	-1.42529
05:36:38.640Z	0.07666	0.243652	-1.45166
05:36:38.680Z	-0.033691	0.229004	-1.17139
05:36:38.720Z	0.053223	0.313965	-1.18213
05:36:38.760Z	0.033203	0.483398	-1.16699
05:36:38.800Z	0.144043	0.55127	-1.271
05:36:38.840Z	0.048828	0.576172	-1.24853
05:36:38.880Z	-0.021484	0.52832	-1.31689
05:36:38.920Z	0.140625	0.536133	-1.33106
05:36:38.960Z	0.108398	0.46582	-1.37793
05:36:39.000Z	0.243652	0.525879	-1.55176
05:36:39.040Z	-0.001465	0.572266	-1.53711
05:36:39.080Z	0.03125	0.545898	-1.59424
05:36:39.120Z	0.03125	0.597656	-1.52246
05:36:39.160Z	-0.226074	0.61084	-1.49463
05:36:39.200Z	0.13916	0.61084	-1.53809
05:36:39.240Z	0.085449	0.594238	-1.56885
05:36:39.280Z	-0.013184	0.553223	-1.62158
05:36:39.320Z	-0.041016	0.572754	-1.72363
05:36:39.360Z	0.184082	0.594238	-1.69238
05:36:39.400Z	-0.02002	0.573242	-1.69824
05:36:39.440Z	0.020508	0.604004	-1.625
05:36:39.480Z	-0.235352	0.665039	-1.8335
05:36:39.520Z	0.151367	0.61377	-1.89697
05:36:39.560Z	-0.09375	0.63623	-1.89502
05:36:39.600Z	-0.040039	0.610352	-1.79883
05:36:39.640Z	-0.009766	0.558594	-1.92871
05:36:39.680Z	0.113281	0.530762	-2.11133
05:36:39.720Z	0.057617	0.160156	-1.79346
05:36:39.760Z	0.364258	0.583984	-0.459961
05:36:39.800Z	-0.188477	0.42627	-1.60205
05:36:39.840Z	-0.715332	0.787109	-2.03027
05:36:39.880Z	0.591309	0.443359	-2.05127
05:36:39.920Z	-0.013184	-0.311523	-1.93359
05:36:39.960Z	1.06494	0.62793	-0.262207
05:36:40.000Z	-0.70166	1.29443	-2.64062
05:36:40.040Z	5.80176	0.192383	-0.744629
05:36:40.080Z	-3.93945	0.72998	-2.61328
05:36:40.120Z	0.416992	1.09424	-3.48877
05:36:40.160Z	3.36719	0.041504	-0.398926
05:36:40.200Z	-1.88428	0.562988	-1.21484
05:36:40.240Z	0.243652	0.51123	-1.31201
05:36:40.280Z	0.384277	0.159668	-1.32764
05:36:40.320Z	0.104004	0.314941	-1.41113
05:36:40.360Z	-0.388672	0.465332	-1.44629
05:36:40.400Z	0.056641	0.306152	-1.64062
05:36:40.440Z	0.601074	0.316406	-1.52148
05:36:40.480Z	0.901367	0.526367	-1.5874
05:36:40.520Z	-2.2832	0.388184	-1.38428
05:36:40.560Z	1.70068	0.414551	-1.65576
05:36:40.600Z	0.481445	0.229492	-1.58252
05:36:40.640Z	-5.17139	0.741699	-0.833496
05:36:40.680Z	4.37305	0.673828	-3.42578
05:36:40.720Z	-0.208008	0.703125	-2.94482
05:36:40.760Z	-1.45898	0.42041	-1.25293
05:36:40.800Z	0.285645	0.377441	-1.41602
05:36:40.840Z	0.426758	0.28125	-1.271
05:36:40.880Z	-0.144531	0.374023	-1.24658
05:36:40.920Z	0.064941	0.315918	-1.32812
05:36:40.960Z	0.132324	0.383789	-1.30664
05:36:41.000Z	-0.056641	0.419434	-1.31055
05:36:41.040Z	0.369629	0.4375	-1.39941
05:36:41.080Z	-0.041504	0.459473	-1.396
05:36:41.120Z	0.151855	0.466797	-1.49756
05:36:41.160Z	0.040039	0.400391	-1.51562
05:36:41.200Z	0.022461	0.453125	-1.65478
05:36:41.240Z	0.202148	0.524902	-1.44434
05:36:41.280Z	-0.097168	0.579102	-1.64307
05:36:41.320Z	-0.019043	0.46875	-1.50147
05:36:41.360Z	0.244629	0.328125	-1.51318
05:36:41.400Z	-0.040039	0.437012	-1.25586
05:36:41.440Z	0.011719	0.427734	-1.30371
05:36:41.480Z	0.099121	0.415527	-1.30273
05:36:41.520Z	0.101074	0.395508	-1.34326
05:36:41.560Z	0.04248	0.417969	-1.37891
05:36:41.600Z	0.056641	0.416016	-1.28711
05:36:41.640Z	0.041992	0.384766	-1.33643
05:36:41.680Z	0.169922	0.352539	-1.38135
05:36:41.720Z	0.079102	0.362305	-1.24609
05:36:41.760Z	0.145508	0.375488	-1.22217
05:36:41.800Z	0.077148	0.438477	-1.32861
05:36:41.840Z	0.082031	0.405762	-1.375
05:36:41.880Z	0.032715	0.450195	-1.27734
05:36:41.920Z	0.132324	0.266113	-1.28857
05:36:41.960Z	0.118164	0.407227	-1.18701
05:36:42.000Z	0.37793	0.401367	-1.38818
05:36:42.040Z	-0.11377	0.406738	-1.21826
05:36:42.080Z	0.219238	0.383789	-1.27002
05:36:42.120Z	0.132324	0.416504	-1.31006
05:36:42.160Z	-0.154785	0.440918	-1.271
05:36:42.200Z	0.115234	0.483398	-1.22656
05:36:42.240Z	0.005859	0.444824	-1.21289
05:36:42.280Z	0.037598	0.430664	-1.20508
05:36:42.320Z	-0.107422	0.398438	-1.32666
05:36:42.360Z	0.176758	0.473145	-1.39648
05:36:42.400Z	0.26123	0.461426	-1.34326
05:36:42.440Z	-0.140625	0.51123	-1.27637
05:36:42.480Z	0.016602	0.431152	-1.26123
05:36:42.520Z	0.070801	0.391602	-1.31055
05:36:42.560Z	0.191406	0.474121	-1.25244
05:36:42.600Z	0.109863	0.453125	-1.28223
05:36:42.640Z	0.085938	0.422363	-1.27441
05:36:42.680Z	0.189453	0.37207	-1.25635
05:36:42.720Z	0.034668	0.425781	-1.18262
05:36:42.760Z	-0.111816	0.383789	-1.29541
05:36:42.800Z	0.084473	0.441895	-1.20264
05:36:42.840Z	0.256836	0.333008	-1.17432
05:36:42.880Z	0.27002	0.316895	-1.14844
05:36:42.920Z	0.006348	0.40625	-1.16748
05:36:42.960Z	-0.001953	0.39502	-1.12695
05:36:43.000Z	0.11084	0.393555	-1.08936
05:36:43.040Z	0.138672	0.337402	-1.05664
05:36:43.080Z	-0.012695	0.380371	-1.11426
05:36:43.120Z	0.125977	0.403809	-1.19482
05:36:43.160Z	0.008301	0.404785	-1.19971
05:36:43.200Z	0.020508	0.373047	-1.11914
05:36:43.240Z	0.160156	0.388184	-1.19775
05:36:43.280Z	0.179199	0.325195	-1.2168
05:36:43.320Z	-0.058105	0.348145	-1.11426
05:36:43.360Z	0.012695	0.369629	-1.11377
05:36:43.400Z	0.014648	0.449707	-1.14941
05:36:43.440Z	0.125488	0.348145	-1.27539
05:36:43.480Z	-0.011719	0.358398	-1.2207
05:36:43.520Z	0.024902	0.42041	-1.20019
05:36:43.560Z	0.129883	0.380371	-1.3335
05:36:43.600Z	-0.106445	0.407715	-1.22266
05:36:43.640Z	0.162109	0.350098	-1.36719
05:36:43.680Z	0.126465	0.437988	-1.14062
05:36:43.720Z	0.003418	0.351563	-1.3125
05:36:43.760Z	0.109863	0.370117	-1.20019
05:36:43.800Z	0.083496	0.374512	-1.23731
05:36:43.840Z	0.098633	0.338379	-1.20752
05:36:43.880Z	0.16748	0.431641	-1.15381
05:36:43.920Z	0.037109	0.354492	-1.13379
05:36:43.960Z	0.118164	0.375977	-1.16553
05:36:44.000Z	0.208984	0.338867	-1.18115
05:36:44.040Z	0.077148	0.347656	-1.04053
05:36:44.080Z	0.182617	0.283203	-1.07031
05:36:44.120Z	0.04248	0.32666	-1.04883
05:36:44.160Z	0.249512	0.237793	-1.11133
05:36:44.200Z	-0.017578	0.346191	-1.16894
05:36:44.240Z	0.140137	0.178223	-1.13672
05:36:44.280Z	0.177734	0.220703	-1.00342
05:36:44.320Z	0.152832	0.258789	-1.02978
05:36:44.360Z	0.05127	0.507813	-1.29492
05:36:44.400Z	-0.115234	0.389648	-1.14453
05:36:44.440Z	0.462402	0.160156	-1.0625
05:36:44.480Z	-0.08252	0.239258	-0.776855
05:36:44.520Z	0.303711	0.287109	-0.939453
05:36:44.560Z	-0.102051	0.835938	-1.18506
05:36:44.600Z	0.058105	0.450195	-1.29932
05:36:44.640Z	-0.105469	0.138672	-1.94434
05:36:44.680Z	0.401367	1.4043	-2.20459
05:36:44.720Z	-0.070313	0.159668	-0.998535
05:36:44.760Z	0.374023	0.556641	-0.749512
05:36:44.800Z	0.298828	0.656738	-1.18848
05:36:44.840Z	0.089844	0.702148	-1.19482
05:36:44.880Z	0.10791	0.258301	-1.09961
05:36:44.920Z	0.022949	0.42041	-0.959961
05:36:44.960Z	-0.006348	0.61377	-1.09375
05:36:45.000Z	-0.032715	0.433105	-1.17969
05:36:45.040Z	-0.068359	0.437988	-1.10352
05:36:45.080Z	-0.092285	0.381348	-1.10791
05:36:45.120Z	0.117188	0.331543	-1.05322
05:36:45.160Z	0.153809	0.397461	-1.00488
05:36:45.200Z	0.035156	0.283691	-1.05176
05:36:45.240Z	0.018555	0.322754	-1.08301
05:36:45.280Z	0.248047	0.314941	-1.06055
05:36:45.320Z	0.041992	0.258789	-1.10596
05:36:45.360Z	0.104492	0.369629	-1.09863
05:36:45.400Z	0.064453	0.459961	-1.21143
05:36:45.440Z	0.095215	0.572266	-1.35303
05:36:45.480Z	0.027832	0.629395	-1.47314
05:36:45.520Z	-0.080078	0.437012	-1.49268
05:36:45.560Z	0.013184	0.475098	-1.34912
05:36:45.600Z	0.014648	0.539063	-1.28955
05:36:45.640Z	0.118164	0.612305	-1.18897
05:36:45.680Z	-0.059082	0.439941	-1.26709
05:36:45.720Z	-0.09375	0.474609	-1.26123
05:36:45.760Z	-0.040039	0.271973	-1.3125
05:36:45.800Z	-0.125977	0.18457	-1.34717
05:36:45.840Z	0.217285	0.291016	-1.16699
05:36:45.880Z	-0.107422	0.612793	-1.3125
05:36:45.920Z	0.012207	0.006348	-1.48828
05:36:45.960Z	-0.043457	-0.101074	-1.47656
05:36:46.000Z	-0.003418	0.64209	-1.59082
05:36:46.040Z	0.020508	0.024414	-1.87256
05:36:46.080Z	0.158691	-0.337402	-1.77539
05:36:46.120Z	0.351074	-0.100586	-0.914063
05:36:46.160Z	-0.15625	0.214844	-0.964355
05:36:46.200Z	0.203613	-0.341797	-1.45361
05:36:46.240Z	-0.219727	-0.176758	-1.74023
05:36:46.280Z	-0.127441	0.099121	-1.58008
05:36:46.320Z	0.411133	0.670898	-1.95654
05:36:46.360Z	-0.015625	-1.68603	-1.21289
05:36:46.400Z	0.384277	-0.014648	-0.271484
05:36:46.440Z	-0.750488	-0.037598	-1.6084
05:36:46.480Z	0.486816	-0.003906	-0.977539
05:36:46.520Z	-0.084473	0.569336	-1.34619
05:36:46.560Z	0.165039	-0.251953	-2.55078
05:36:46.600Z	-0.035156	0.922363	0.273438
05:36:46.640Z	-0.300781	-0.165039	-5.33936
05:36:46.680Z	0.338867	-0.006836	-0.855469
05:36:46.720Z	-0.119629	0.027832	-2.07959
05:36:46.760Z	0.6875	0.706543	2.54443
05:36:46.800Z	0.119629	1.35693	0.478027
05:36:46.840Z	-0.006836	-1.8833	-1.70654
05:36:46.880Z	0.025391	0.563965	-1.28955
05:36:46.920Z	-0.120117	0.203613	-0.662109
05:36:46.960Z	0.318359	0.63916	-0.833984
05:36:47.000Z	0.047852	-0.30127	-0.98584
05:36:47.040Z	-0.124512	0.220703	-0.899414
05:36:47.080Z	-0.15332	0.491699	-1.27148
05:36:47.120Z	-0.501465	0.214844	-3.72315
05:36:47.160Z	0.072266	0.209473	-1.5083
05:36:47.200Z	0.120117	0.530762	-1.1582
05:36:47.240Z	0.264648	0.119629	-1.38818
05:36:47.280Z	-0.360352	0.584473	-1.45752
05:36:47.320Z	0.272949	0.029785	-1.42383
05:36:47.360Z	0.03418	0.32959	-1.31201
05:36:47.400Z	-0.063965	0.455078	-1.30908
05:36:47.440Z	-0.031738	0.510742	-1.31885
05:36:47.480Z	-0.052246	0.305664	-1.30859
05:36:47.520Z	-0.023438	0.207031	-1.20606
05:36:47.560Z	-0.066895	0.278809	-1.06055
05:36:47.600Z	0.006348	0.244141	-0.993164
05:36:47.640Z	0.078125	0.338867	-1.0332
05:36:47.680Z	0.10791	0.220215	-1.00684
05:36:47.720Z	0.111328	0.152344	-1.06836
05:36:47.760Z	0.091309	0.030762	-1.05566
05:36:47.800Z	0.092285	0.162109	-0.967285
05:36:47.840Z	0.171875	0.544434	-1.1416
05:36:47.880Z	0.041016	0.038574	-1.18652
05:36:47.920Z	-0.20166	-0.287598	-1.06201
05:36:47.960Z	0.178711	0.787598	-0.907227
05:36:48.000Z	0.197754	-0.157227	-1.04102
05:36:48.040Z	0.264648	-0.010742	-0.913574
05:36:48.080Z	-0.038574	0.724609	-1.14502
05:36:48.120Z	0.024414	-0.167969	-1.34619
05:36:48.160Z	-0.032227	-0.14502	-1.05518
05:36:48.200Z	0.23584	0.828125	-1.41504
05:36:48.240Z	0.05957	-0.103516	-1.31445
05:36:48.280Z	0.208984	-0.16748	-1.16113
05:36:48.320Z	0.027832	0.67334	-1.28027
05:36:48.360Z	-0.079102	0.388672	-1.14844
05:36:48.400Z	0.122559	0.093262	-1.20215
05:36:48.440Z	0.129883	0.266602	-1.11865
05:36:48.480Z	0.14502	0.381836	-1.07031
05:36:48.520Z	0.151855	0.399902	-1.09228
05:36:48.560Z	0.073242	0.366211	-1.08936
05:36:48.600Z	0.03418	0.453125	-1.17236
05:36:48.640Z	0.066895	0.239258	-1.06299
05:36:48.680Z	-0.114258	0.029785	-1.18359
05:36:48.720Z	-0.314941	0.282715	-1.29443
05:36:48.760Z	0.062012	0.426758	-0.985352
05:36:48.800Z	-0.148926	0.04248	-0.911621
05:36:48.840Z	0.052246	0.120605	-1.0625
05:36:48.880Z	-0.379395	0.819824	-1.16699
05:36:48.920Z	0.207031	0.174805	-1.39453
05:36:48.960Z	-0.28125	0.244141	-1.47363
05:36:49.000Z	0.012207	0.477539	-1.36914
05:36:49.040Z	-0.087402	0.523926	-1.43457
05:36:49.080Z	-0.077148	0.508789	-1.45264
05:36:49.120Z	-0.041992	0.543457	-1.35303
05:36:49.160Z	0.000977	0.461426	-1.30566
05:36:49.200Z	-0.006348	0.468262	-1.23779
05:36:49.240Z	0.034668	0.430664	-1.18311
05:36:49.280Z	-0.012207	0.39502	-1.11133
05:36:49.320Z	-0.024902	0.338379	-1.05615
05:36:49.360Z	0.015625	0.312012	-1.01074
05:36:49.400Z	0.015625	0.289063	-0.943359
05:36:49.440Z	0.018066	0.253906	-0.945801
05:36:49.480Z	0.038086	0.22168	-0.904297
05:36:49.520Z	0.053223	0.194336	-0.914063
05:36:49.560Z	0.043457	0.189941	-0.924805
05:36:49.600Z	0.088379	0.197754	-0.920898
05:36:49.640Z	0.092773	0.190918	-0.98291
05:36:49.680Z	0.109863	0.191895	-0.991211
05:36:49.720Z	0.057129	0.255859	-1.03369
05:36:49.760Z	-0.021973	0.33252	-1.11426
05:36:49.800Z	0.005371	0.378906	-1.16748
05:36:49.840Z	-0.057129	0.38623	-1.19336
05:36:49.880Z	-0.121094	0.415039	-1.19971
05:36:49.920Z	-0.140137	0.385742	-1.17334
05:36:49.960Z	-0.133789	0.424805	-1.16797
05:36:50.000Z	-0.041016	0.445313	-1.18945
05:36:50.040Z	-0.044434	0.462402	-1.22754
05:36:50.080Z	-0.013672	0.480469	-1.20654
05:36:50.120Z	0.031738	0.44873	-1.19287
05:36:50.160Z	0.011719	0.450195	-1.16162
05:36:50.200Z	0.018066	0.419922	-1.14746
05:36:50.240Z	0.04834	0.386719	-1.14453
05:36:50.280Z	0.004395	0.384766	-1.12647
05:36:50.320Z	-0.000488	0.369629	-1.14258
05:36:50.360Z	0.002441	0.403809	-1.14453
05:36:50.400Z	-0.01416	0.413574	-1.20215
05:36:50.440Z	-0.01123	0.436035	-1.2666
05:36:50.480Z	-0.018066	0.458496	-1.30811
05:36:50.520Z	0.013184	0.499512	-1.40088
05:36:50.560Z	-0.002441	0.481445	-1.45898
05:36:50.600Z	0.004883	0.489746	-1.46728
05:36:50.640Z	0.054199	0.526855	-1.43848
05:36:50.680Z	0.066406	0.509766	-1.37695
05:36:50.720Z	0.033203	0.487305	-1.31787
05:36:50.760Z	-0.000977	0.460938	-1.24512
05:36:50.800Z	-0.003906	0.433105	-1.17334
05:36:50.840Z	-0.015625	0.421875	-1.13135
05:36:50.880Z	-0.016602	0.421875	-1.08594
05:36:50.920Z	-0.006348	0.350098	-1.09619
05:36:50.960Z	-0.020996	0.31543	-1.26172
05:36:51.000Z	-0.041992	0.208984	-1.15625
05:36:51.040Z	0.064453	-0.239746	-1.13721
05:36:51.080Z	0.219238	0.00293	-0.824219
05:36:51.120Z	0.07666	0.662598	-1.37207
05:36:51.160Z	-0.14502	-0.186523	-1.43311
05:36:51.200Z	-0.117188	-0.145996	-1.32324
05:36:51.240Z	0.176758	0.307129	-1.61865
05:36:51.280Z	0.209473	-0.586426	-1.85986
05:36:51.320Z	0.160156	-0.837891	-0.435059
05:36:51.360Z	-0.030762	0.24707	0.050781
05:36:51.400Z	-0.164551	0.038574	-0.670898
05:36:51.440Z	0.363281	-0.233398	-1.03564
05:36:51.480Z	0.011719	0.645508	-1.11865
05:36:51.520Z	0.066406	0.315918	-2.36475
05:36:51.560Z	-0.089355	-1.19043	-0.79541
05:36:51.600Z	0.211914	0.164063	0.196777
05:36:51.640Z	0.011719	-1.29394	-1.93848
05:36:51.680Z	-0.033691	0.811523	-1.75098
05:36:51.720Z	0.030762	-1.1626	-3.43213
05:36:51.760Z	0.387207	1.76416	0.801758
05:36:51.800Z	-0.077148	1.03809	-2.32715
05:36:51.840Z	0.907227	-2.01807	1.71533
05:36:51.880Z	-0.166992	0.487793	-0.786621
05:36:51.920Z	0.049316	0.780762	-1.14648
05:36:51.960Z	0.13623	0.494141	-1.38818
05:36:52.000Z	-0.245605	-0.064453	-1.01807
05:36:52.040Z	0.552734	0.305176	-1.28613
05:36:52.080Z	-0.192871	0.785645	-0.944824
05:36:52.120Z	0.116699	0.825684	-1.73633
05:36:52.160Z	0.166992	0.459473	-1.41992
05:36:52.200Z	-0.067383	-0.057617	-1.5166
05:36:52.240Z	-0.061035	0.194824	-1.11475
05:36:52.280Z	-0.058105	0.60498	-1.55225
05:36:52.320Z	-0.041504	0.510254	-1.49561
05:36:52.360Z	-0.030273	0.21875	-1.46777
05:36:52.400Z	0.044434	0.444336	-1.36035
05:36:52.440Z	-0.008301	0.468262	-1.40918
05:36:52.480Z	0.040039	0.430176	-1.35107
05:36:52.520Z	0.157227	0.312988	-1.32715
05:36:52.560Z	0.07666	0.206543	-1.38672
05:36:52.600Z	-0.09082	0.203125	-1.24902
05:36:52.640Z	0.007813	0.355469	-1.16113
05:36:52.680Z	-0.01416	0.255371	-1.15674
05:36:52.720Z	-0.094727	0.230957	-1.11279
05:36:52.760Z	-0.027344	0.208496	-1.01904
05:36:52.800Z	-0.018555	-0.023438	-1.11377
05:36:52.840Z	-0.039551	-0.115723	-1.08789
05:36:52.880Z	0.055176	0.332031	-0.996582
05:36:52.920Z	-0.033203	0.193359	-1.25244
05:36:52.960Z	-0.131836	-0.13623	-1.16406
05:36:53.000Z	0.120605	0.678711	-0.919434
05:36:53.040Z	0.248535	0.123535	-1.01709
05:36:53.080Z	-0.123535	-0.228516	-1.00684
05:36:53.120Z	-0.114258	0.049316	-0.95166
05:36:53.160Z	-0.127441	0.591797	-1.10352
05:36:53.200Z	-0.084473	-0.189453	-1.125
05:36:53.240Z	0.197266	-0.201172	-1.0542
05:36:53.280Z	0.219727	0.362305	-0.925781
05:36:53.320Z	0.116211	0.550293	-1.09277
05:36:53.360Z	-0.160156	-0.074707	-1.28418
05:36:53.400Z	-0.036621	0.105957	-1.13477
05:36:53.440Z	0.004883	0.312988	-1.07764
05:36:53.480Z	0.05957	0.436035	-1.17285
05:36:53.520Z	0.203613	0.469727	-1.25391
05:36:53.560Z	0.279297	0.239746	-1.38818
05:36:53.600Z	0.193359	-0.004883	-1.33887
05:36:53.640Z	0.355957	0.598633	-1.23486
05:36:53.680Z	0.275879	0.469727	-1.07715
05:36:53.720Z	0.039551	0.121094	-0.964844
05:36:53.760Z	0.070313	0.222168	-0.834961
05:36:53.800Z	0.275391	0.234863	-1.0415
05:36:53.840Z	0.283691	0.308105	-1.21387
05:36:53.880Z	0.257813	0.338379	-1.28809
05:36:53.920Z	0.137207	0.302246	-1.33691
05:36:53.960Z	0.131348	0.337891	-1.38477
05:36:54.000Z	0.048828	0.415039	-1.2915
05:36:54.040Z	-0.021484	0.461426	-1.28613
05:36:54.080Z	0.003418	0.449219	-1.25732
05:36:54.120Z	0.009277	0.397949	-1.2666
05:36:54.160Z	0.003418	0.399902	-1.23242
05:36:54.200Z	-0.003418	0.399414	-1.20361
05:36:54.240Z	0.01416	0.393555	-1.24023
05:36:54.280Z	0.034668	0.393555	-1.23193
05:36:54.320Z	0.053711	0.367188	-1.22461
05:36:54.360Z	0.058105	0.425781	-1.24902
05:36:54.400Z	0.055176	0.437012	-1.26172
05:36:54.440Z	0.083984	0.484863	-1.27539
05:36:54.480Z	0.081543	0.477539	-1.2793
05:36:54.520Z	0.041992	0.544922	-1.20215
05:36:54.560Z	0.050781	0.500977	-1.15478
05:36:54.600Z	0.033691	0.529785	-1.11816
05:36:54.640Z	0.012207	0.449707	-1.03857
05:36:54.680Z	0.046875	0.411133	-0.977051
05:36:54.720Z	0.059082	0.369629	-0.901367
05:36:54.760Z	0.011719	0.309082	-0.905762
05:36:54.800Z	-0.046387	0.306152	-0.993164
05:36:54.840Z	0.336914	0.559082	-1.00684
05:36:54.880Z	-0.086914	0.334961	-1.25732
05:36:54.920Z	0.091309	0.49707	-1.19629
05:36:54.960Z	0.224609	0.782227	-0.987305
05:36:55.000Z	0.243164	0.548828	-1.31592
05:36:55.040Z	0.164063	-0.002441	-1.19092
05:36:55.080Z	0.083496	0.311523	-1.10547
05:36:55.120Z	0.041504	0.384277	-1.19287
05:36:55.160Z	0.07373	0.418945	-1.18897
05:36:55.200Z	0.004883	0.351074	-1.24268
05:36:55.240Z	-0.004883	0.294434	-1.31738
05:36:55.280Z	-0.013672	0.342773	-1.26416
05:36:55.320Z	-0.012207	0.350586	-1.22022
05:36:55.360Z	0.00293	0.341797	-1.23438
05:36:55.400Z	-0.010254	0.319336	-1.19189
05:36:55.440Z	-0.035156	0.346191	-1.16797
05:36:55.480Z	-0.05957	0.391602	-1.1167
05:36:55.520Z	0.004883	0.504395	-1.0083
05:36:55.560Z	-0.336914	0.483398	-1.07959
05:36:55.600Z	0.413086	0.462891	-1.26709
05:36:55.640Z	-0.040527	0.447266	-1.31885
05:36:55.680Z	0.024414	0.487793	-1.45166
05:36:55.720Z	0.489746	0.45752	-1.26611
05:36:55.760Z	-0.405273	0.491699	-1.14209
05:36:55.800Z	0.191406	0.551758	-1.20752
05:36:55.840Z	-0.112793	0.370605	-1.33154
05:36:55.880Z	-0.097168	0.38623	-1.35107
05:36:55.920Z	0.407227	0.444336	-1.0459
05:36:55.960Z	-0.215332	0.366211	-1.13721
05:36:56.000Z	-0.017578	0.423828	-1.16406
05:36:56.040Z	-0.002441	0.431152	-1.146
05:36:56.080Z	-0.053223	0.44873	-1.14014
05:36:56.120Z	-0.028809	0.422363	-1.13086
05:36:56.160Z	0.006348	0.416992	-1.09717
05:36:56.200Z	0.025879	0.383789	-1.04785
05:36:56.240Z	0.041016	0.332031	-0.961914
05:36:56.280Z	0.081543	0.350586	-0.911133
05:36:56.320Z	0.016602	0.3125	-0.91748
05:36:56.360Z	0.083008	0.276855	-0.979004
05:36:56.400Z	0.021973	0.253418	-1.05811
05:36:56.440Z	0.006348	0.310059	-1.09961
05:36:56.480Z	0.013672	0.35498	-1.14795
05:36:56.520Z	0.025879	0.382324	-1.2085
05:36:56.560Z	0.041016	0.446289	-1.21728
05:36:56.600Z	0.027832	0.464844	-1.22168
05:36:56.640Z	0.090332	0.481934	-1.22705
05:36:56.680Z	0.050781	0.44873	-1.15674
05:36:56.720Z	0.027832	0.421875	-1.11231
05:36:56.760Z	0.032227	0.369629	-1.06006
05:36:56.800Z	0.019531	0.32959	-1.05029
05:36:56.840Z	-0.005371	0.320801	-1.01807
05:36:56.880Z	0.006348	0.319336	-1.05713
05:36:56.920Z	0.02002	0.34082	-1.08838
05:36:56.960Z	0.012695	0.345215	-1.14795
05:36:57.000Z	0.029297	0.436523	-1.26514
05:36:57.040Z	0.02832	0.440918	-1.31494
05:36:57.080Z	0.006836	0.527832	-1.32422
05:36:57.120Z	0.003418	0.562012	-1.3584
05:36:57.160Z	-0.020508	0.57959	-1.35156
05:36:57.200Z	-0.052246	0.589355	-1.31982
05:36:57.240Z	-0.038574	0.549316	-1.3042
05:36:57.280Z	-0.035156	0.523926	-1.26221
05:36:57.320Z	0	0.489258	-1.26172
05:36:57.360Z	0.012695	0.452637	-1.20654
05:36:57.400Z	0.033691	0.405273	-1.1582
05:36:57.440Z	0.030762	0.382813	-1.10498
05:36:57.480Z	0.023926	0.376465	-1.06689
05:36:57.520Z	0.021484	0.351074	-1.06543
05:36:57.560Z	0.031738	0.344727	-1.02002
05:36:57.600Z	0.038086	0.353027	-1.01611
05:36:57.640Z	0.067871	0.381348	-1.04394
05:36:57.680Z	0.055664	0.40918	-1.0835
05:36:57.720Z	0.01416	0.381836	-1.14111
05:36:57.760Z	0.008301	0.420898	-1.18652
05:36:57.800Z	-0.018555	0.397461	-1.22266
05:36:57.840Z	-0.024902	0.397461	-1.20068
05:36:57.880Z	0.001953	0.430176	-1.17432
05:36:57.920Z	0.025879	0.462891	-1.16699
05:36:57.960Z	0.02832	0.466797	-1.14453
05:36:58.000Z	0.015137	0.453125	-0.894043
05:36:58.040Z	0.094238	0.398926	-1.13477
05:36:58.080Z	-0.094727	0.069336	-1.29785
05:36:58.120Z	0.107422	-0.249023	-1.19629
05:36:58.160Z	0.259766	0.294434	-1.03564
05:36:58.200Z	-0.09082	0.242676	-1.10742
05:36:58.240Z	-0.040039	-0.165527	-1.01172
05:36:58.280Z	0.029297	-0.05127	-1.08447
05:36:58.320Z	-0.066406	0.470215	-1.29883
05:36:58.360Z	0.453125	-0.306641	-1.47461
05:36:58.400Z	0.012207	-0.393555	-1.71777
05:36:58.440Z	0.077148	0.186523	-1.18213
05:36:58.480Z	-0.072754	-0.624512	-1.03125
05:36:58.520Z	-0.195801	-0.520508	-0.318848
05:36:58.560Z	0.143066	-0.500977	-0.494629
05:36:58.600Z	0.570313	0.678711	-1.11084
05:36:58.640Z	-0.114258	-0.61377	-1.61426
05:36:58.680Z	-0.037109	0.057617	-2.31103
05:36:58.720Z	0.096191	-0.72998	-2.24756
05:36:58.760Z	-0.338379	-1.75781	-1.27246
05:36:58.800Z	0.292969	0.393066	-0.178711
05:36:58.840Z	0.057617	-0.221191	-0.887207
05:36:58.880Z	0.20166	-0.325195	-0.474121
05:36:58.920Z	-0.125488	0.154297	-1.29541
05:36:58.960Z	0.222168	0.580078	-0.941895
05:36:59.000Z	-0.302734	-0.827148	-1.37744
05:36:59.040Z	-0.049805	-0.631836	-0.383301
05:36:59.080Z	0.486816	0.439941	-1.02246
05:36:59.120Z	0.077637	-0.117188	-0.927734
05:36:59.160Z	-0.152344	0.299316	-1.51367
05:36:59.200Z	-0.066406	0.953125	-2.27588
05:36:59.240Z	0.32959	-1.88184	-2.62256
05:36:59.280Z	0.183105	0.134766	-0.045898
05:36:59.320Z	-0.044434	0.500488	-0.992676
05:36:59.360Z	0.515137	-0.579102	-1.89062
05:36:59.400Z	-0.769043	0.396484	-1.51562
05:36:59.440Z	0.484863	2.15381	-1.10254
05:36:59.480Z	0.004883	-2.61475	-3.13525
05:36:59.520Z	0.315918	0.600098	0.476563
05:36:59.560Z	0.104492	0.244629	-1.44971
05:36:59.600Z	-0.051758	0.144531	-1.69727
05:36:59.640Z	0.082031	1.76856	-1.92383
05:36:59.680Z	0.109375	1.59228	-2.39551
05:36:59.720Z	0.305664	-2.66162	-1.79688
05:36:59.760Z	0.170898	0.592773	0.568848
05:36:59.800Z	0.109863	0.216797	-1.12158
05:36:59.840Z	0.064453	0.174805	-1.48096
05:36:59.880Z	-0.046387	1.62353	-1.94727
05:36:59.920Z	0.099121	1.54785	-1.97803
05:36:59.960Z	0.121094	-1.84522	-2.00195
05:37:00.000Z	0.049316	0.145508	-0.969238
05:37:00.040Z	0.11377	0.433594	-0.626465
05:37:00.080Z	-0.019043	0.101563	-1.08691
05:37:00.120Z	0.213867	1.396	-1.51172
05:37:00.160Z	-0.032715	1.25098	-1.8457
05:37:00.200Z	-0.129883	-1.18555	-2.1084
05:37:00.240Z	-0.050293	-0.231445	-0.711426
05:37:00.280Z	0.177734	0.458984	-0.400391
05:37:00.320Z	-0.212891	0.244629	-0.819824
05:37:00.360Z	0.208984	0.293945	-0.998047
05:37:00.400Z	0.435547	0.550293	-0.944336
05:37:00.440Z	-0.021484	1.104	-1.77197
05:37:00.480Z	-0.104004	0.640137	-2.125
05:37:00.520Z	0.022461	-1.14453	-1.87012
05:37:00.560Z	-0.165039	0.368164	-0.113281
05:37:00.600Z	0.25293	0.27002	-0.57373
05:37:00.640Z	0.066406	0.205078	-0.779785
05:37:00.680Z	0.024414	0.42627	-1.09863
05:37:00.720Z	-0.098633	0.901855	-1.53369
05:37:00.760Z	0.081543	1.21582	-1.77686
05:37:00.800Z	0.175781	-0.687988	-2.3706
05:37:00.840Z	-0.160156	-0.37793	-0.95752
05:37:00.880Z	0.041504	0.425781	-0.145508
05:37:00.920Z	0.119141	0.217773	-0.89502
05:37:00.960Z	0.196777	0.335449	-1.17285
05:37:01.000Z	0.109375	1.40234	-2.08447
05:37:01.040Z	-0.005371	-0.084473	-2.84277
05:37:01.080Z	-0.064941	-1.0708	-1.37598
05:37:01.120Z	-0.20459	0.476074	-0.04834
05:37:01.160Z	0.285156	0.203125	-0.803711
05:37:01.200Z	0.350098	0.319824	-0.911133
05:37:01.240Z	-0.072266	0.510742	-1.44043
05:37:01.280Z	0.371094	1.31494	-1.71191
05:37:01.320Z	0.133301	0.425781	-2.5166
05:37:01.360Z	-0.177734	-1.11816	-1.7959
05:37:01.400Z	0.15625	0.485352	-0.20752
05:37:01.440Z	-0.06543	0.425781	-0.526367
05:37:01.480Z	0.343262	0.19043	-0.821777
05:37:01.520Z	0.230469	0.388184	-1.03906
05:37:01.560Z	-0.290039	1.02246	-1.65625
05:37:01.600Z	0.10791	1.14746	-1.9165
05:37:01.640Z	0.151855	-0.993652	-2.1333
05:37:01.680Z	0.441895	0.276367	-0.026855
05:37:01.720Z	-0.249023	0.182617	-0.459961
05:37:01.760Z	0.349609	0.331055	-0.713867
05:37:01.800Z	0.245605	0.222168	-0.951172
05:37:01.840Z	-0.09082	1.08008	-1.70019
05:37:01.880Z	0.22998	1.46387	-1.79541
05:37:01.920Z	-0.007813	-1.4707	-2.28516
05:37:01.960Z	0.068359	0.055176	-0.20752
05:37:02.000Z	0.239746	0.23291	-0.787598
05:37:02.040Z	0.111816	0.437012	-1.08252
05:37:02.080Z	-0.109863	0.916992	-1.54248
05:37:02.120Z	0.11084	1.16894	-1.94775
05:37:02.160Z	0.103027	-0.505371	-2.53809
05:37:02.200Z	-0.189941	-0.60791	-1.31641
05:37:02.240Z	0.060059	0.46875	-0.133789
05:37:02.280Z	0.113281	0.31543	-0.646484
05:37:02.320Z	0.162109	0.292969	-0.922363
05:37:02.360Z	0.27832	0.53418	-1.08301
05:37:02.400Z	-0.282227	0.709473	-1.57227
05:37:02.440Z	0.277832	0.746582	-1.77002
05:37:02.480Z	-0.043457	-0.283691	-2.03662
05:37:02.520Z	-0.007324	-0.430176	-1.28955
05:37:02.560Z	0.047852	0.398438	-0.254395
05:37:02.600Z	0.128418	0.317871	-0.55127
05:37:02.640Z	0.319336	0.311523	-1.12402
05:37:02.680Z	0.16748	0.621582	-0.941895
05:37:02.720Z	0.143066	0.492188	-1.13623
05:37:02.760Z	0.072754	0.517578	-1.2749
05:37:02.800Z	0.030762	0.269531	-1.38769
05:37:02.840Z	0.055176	0.099121	-1.24658
05:37:02.880Z	0.153809	0.189453	-1.15478
05:37:02.920Z	0.099121	0.316406	-1.08691
05:37:02.960Z	-0.050781	0.400391	-1.0918
05:37:03.000Z	0.17041	0.483887	-1.06494
05:37:03.040Z	-0.006836	0.477539	-1.11816
05:37:03.080Z	0.202637	0.417969	-1.15625
05:37:03.120Z	0.009277	0.304688	-1.16894
05:37:03.160Z	-0.049805	0.35791	-1.16309
05:37:03.200Z	0.052246	0.383301	-1.17676
05:37:03.240Z	0.233887	0.373047	-1.17725
05:37:03.280Z	0.158691	0.368652	-1.07959
05:37:03.320Z	-0.018066	0.365723	-1.14111
05:37:03.360Z	0.001465	0.407227	-1.13037
05:37:03.400Z	0.163574	0.38623	-1.13428
05:37:03.440Z	-0.017578	0.375488	-1.19238
05:37:03.480Z	0.055176	0.362305	-1.10498
05:37:03.520Z	0.109863	0.373535	-1.16699
05:37:03.560Z	0.006348	0.379883	-1.15088
05:37:03.600Z	0.157715	0.347168	-1.20068
05:37:03.640Z	0.045898	0.353027	-1.19824
05:37:03.680Z	0.174316	0.372559	-1.24316
05:37:03.720Z	-0.04541	0.416992	-1.25879
05:37:03.760Z	0.080566	0.453125	-1.22266
05:37:03.800Z	-0.003418	0.359863	-1.16406
05:37:03.840Z	0.139648	0.443848	-1.19775
05:37:03.880Z	0.017578	0.40918	-1.19482
05:37:03.920Z	0.17627	0.383789	-1.16894
05:37:03.960Z	0.173828	0.351563	-1.19434
05:37:04.000Z	0.033691	0.416016	-1.21875
05:37:04.040Z	0.041992	0.370117	-1.22363
05:37:04.080Z	0.13623	0.40918	-1.20508
05:37:04.120Z	0.150391	0.383301	-1.24805
05:37:04.160Z	0.03418	0.398926	-1.20654
05:37:04.200Z	0.111816	0.408203	-1.19727
05:37:04.240Z	0.10791	0.382813	-1.15186
05:37:04.280Z	-0.09375	0.366699	-1.17285
05:37:04.320Z	0.191895	0.312012	-1.01416
05:37:04.360Z	0.060547	0.253906	-0.992676
05:37:04.400Z	0.237793	0.298828	-1.03906
05:37:04.440Z	0.052246	0.259277	-0.92041
05:37:04.480Z	0.166504	0.263184	-0.952148
05:37:04.520Z	0.063477	0.317383	-1.00293
05:37:04.560Z	0.177734	0.358398	-0.911621
05:37:04.600Z	0.01416	0.373047	-0.961914
05:37:04.640Z	0.205078	0.365234	-1.08643
05:37:04.680Z	-0.049316	0.366699	-1.09326
05:37:04.720Z	0.012207	0.28125	-0.818359
05:37:04.760Z	-0.056152	0.447754	-0.78418
05:37:04.800Z	-0.049805	0.791016	-1.0459
05:37:04.840Z	-0.186035	0.953125	-1.71338
05:37:04.880Z	0.190918	0.711426	-1.46289
05:37:04.920Z	-0.541992	0.406738	-1.55518
05:37:04.960Z	0.302734	0.470215	-0.973145
05:37:05.000Z	0.149902	0.679688	-1.34717
05:37:05.040Z	0.016602	0.592773	-1.25147
05:37:05.080Z	0.028809	0.597656	-1.19531
05:37:05.120Z	0.122559	0.532715	-1.13574
05:37:05.160Z	0.097656	0.521973	-1.02832
05:37:05.200Z	0.092773	0.42334	-0.95166
05:37:05.240Z	0.133789	0.325684	-0.911133
05:37:05.280Z	0.051758	0.319336	-0.912598
05:37:05.320Z	-0.07373	0.288086	-0.949219
05:37:05.360Z	-0.071289	0.286133	-1.05664
05:37:05.400Z	0.033691	0.168945	-1.18213
05:37:05.440Z	-0.188477	0.249023	-1.28955
05:37:05.480Z	-0.144531	0.543457	-1.38086
05:37:05.520Z	-0.121094	0.60498	-1.52051
05:37:05.560Z	0.048828	0.598633	-1.50195
05:37:05.600Z	-0.038574	0.575684	-1.4292
05:37:05.640Z	0.007813	0.546387	-1.31543
05:37:05.680Z	0.07373	0.508789	-1.19043
05:37:05.720Z	0.092285	0.453613	-1.12988
05:37:05.760Z	0.109375	0.505859	-1.07519
05:37:05.800Z	0.080078	0.376953	-1.14062
05:37:05.840Z	0.106445	0.380371	-1.24023
05:37:05.880Z	0.035645	0.195801	-1.25439
05:37:05.920Z	-0.054199	0.336426	-1.15576
05:37:05.960Z	-0.185547	0.786621	-1.27978
05:37:06.000Z	0.038574	0.219727	-1.46094
05:37:06.040Z	0.087891	0.24707	-1.28027
05:37:06.080Z	0.162598	1.00098	-1.38574
05:37:06.120Z	0.037109	0.291016	-1.40576
05:37:06.160Z	0.069824	-0.034668	-1.19238
05:37:06.200Z	0.049316	0.437988	-1.05713
05:37:06.240Z	-0.008789	0.673828	-1.39551
05:37:06.280Z	-0.215332	-0.066895	-1.30322
05:37:06.320Z	0.274414	0.255371	-1.09277
05:37:06.360Z	-0.003418	0.462891	-1.13916
05:37:06.400Z	0.053711	0.499512	-1.15234
05:37:06.440Z	0.056641	0.441895	-1.0293
05:37:06.480Z	-0.010742	0.338379	-1.01953
05:37:06.520Z	0.057617	0.378418	-0.991699
05:37:06.560Z	0.191895	0.316406	-0.901367
05:37:06.600Z	0.032715	0.301758	-0.933594
05:37:06.640Z	-0.060547	0.155762	-1.1084
05:37:06.680Z	0.364746	-0.237305	-1.17676
05:37:06.720Z	0.535645	0.358398	-1.04541
05:37:06.760Z	0.508789	0.733887	-1.25147
05:37:06.800Z	-0.335449	-0.130859	-1.15332
05:37:06.840Z	0.118164	0.146973	-0.943848
05:37:06.880Z	0.389648	0.583496	-1.14453
05:37:06.920Z	0.660645	0.23584	-1.53174
05:37:06.960Z	0.453125	-0.098633	-1.54248
05:37:07.000Z	0.357422	0.598145	-1.32324
05:37:07.040Z	0.134766	0.224121	-1.27002
05:37:07.080Z	0.22998	0.259277	-1.24463
05:37:07.120Z	0.136719	0.355469	-1.21484
05:37:07.160Z	0.112793	0.424805	-1.23828
05:37:07.200Z	0.108398	0.377441	-1.21191
05:37:07.240Z	0.021973	0.311035	-1.23779
05:37:07.280Z	0.00293	0.342285	-1.19043
05:37:07.320Z	0.06543	0.376465	-1.06885
05:37:07.360Z	0.012695	0.411621	-0.946289
05:37:07.400Z	0.048828	0.31543	-0.896484
05:37:07.440Z	0.025391	0.335449	-0.870605
05:37:07.480Z	0.083496	0.314941	-0.883789
05:37:07.520Z	0.125488	0.321289	-0.896484
05:37:07.560Z	0.101563	0.31543	-0.924805
05:37:07.600Z	0.133301	0.318848	-1.01269
05:37:07.640Z	0.074707	0.398438	-1.08301
05:37:07.680Z	0.046875	0.433594	-1.11963
05:37:07.720Z	0.029297	0.465332	-1.11035
05:37:07.760Z	0.057129	0.462891	-1.02393
05:37:07.800Z	0.011719	0.447754	-0.936523
05:37:07.840Z	-0.020508	0.455078	-0.915527
05:37:07.880Z	0.100586	0.317871	-0.856445
05:37:07.920Z	0.06543	0.291992	-0.864258
05:37:07.960Z	0.04834	0.243164	-0.896484
05:37:08.000Z	-0.049316	0.317383	-1.10693
05:37:08.040Z	-0.027832	0.309082	-1.21875
05:37:08.080Z	0.026855	0.393066	-1.28613
05:37:08.120Z	0.016113	0.500488	-1.29394
05:37:08.160Z	0.05127	0.583008	-1.42236
05:37:08.200Z	0.099609	0.602051	-1.52881
05:37:08.240Z	0.037598	0.537109	-1.54688
05:37:08.280Z	0.038086	0.486816	-1.51074
05:37:08.320Z	0.062012	0.598145	-1.5083
05:37:08.360Z	-0.036621	0.637207	-1.56397
05:37:08.400Z	-0.012695	0.572266	-1.54883
05:37:08.440Z	-0.01709	0.666016	-1.50244
05:37:08.480Z	-0.179688	0.519043	-1.48438
05:37:08.520Z	-0.223145	0.427734	-1.44043
05:37:08.560Z	0.02002	0.367188	-1.27246
05:37:08.600Z	0.043945	0.428223	-1.12012
05:37:08.640Z	0.030273	0.507324	-1.19727
05:37:08.680Z	0.071777	0.502441	-1.21875
05:37:08.720Z	0.080078	0.496582	-1.25781
05:37:08.760Z	0.186035	0.475586	-1.19629
05:37:08.800Z	0.283691	0.423828	-1.22022
05:37:08.840Z	0.13916	0.222168	-1.45215
05:37:08.880Z	-0.052734	-0.227051	-1.31445
05:37:08.920Z	-0.247559	0.262207	-0.971191
05:37:08.960Z	-0.019531	0.425781	-1.05127
05:37:09.000Z	0.186523	1.03516	-0.66748
05:37:09.040Z	0.193359	0.276367	-1.20898
05:37:09.080Z	0.424316	-0.074707	-0.97998
05:37:09.120Z	-0.589355	-0.972168	-1.96924
05:37:09.160Z	-0.268555	-1.06543	-1.48438
05:37:09.200Z	0.199707	-0.645508	-2.05713
05:37:09.240Z	0.047852	-0.627441	-0.615234
05:37:09.280Z	0.208984	0.399902	0.033203
05:37:09.320Z	-0.041016	0.278809	-0.491699
05:37:09.360Z	0.381348	0.071777	-1.04004
05:37:09.400Z	0.068359	-0.594238	-1.61035
05:37:09.440Z	0.264648	3.09766	-1.33106
05:37:09.480Z	0.053711	-0.60791	-5.39551
05:37:09.520Z	0.231934	-3.02539	0.066895
05:37:09.560Z	0.416992	0.678711	-0.290527
05:37:09.600Z	-0.045898	0.564941	-0.625
05:37:09.640Z	0.303223	0.32373	-0.52002
05:37:09.680Z	-0.22998	-0.29834	-0.969238
05:37:09.720Z	0.202148	1.48877	-1.58106
05:37:09.760Z	-0.349609	1.46436	-2.92529
05:37:09.800Z	0.101074	-2.50293	-2.78076
05:37:09.840Z	-0.014648	0.849609	-0.320801
05:37:09.880Z	0.219238	0.128418	-0.456055
05:37:09.920Z	0.008301	0.331055	-0.549805
05:37:09.960Z	0.490723	0.361328	-1.03711
05:37:10.000Z	0.356934	1.96143	-2.00977
05:37:10.040Z	0.007324	-0.878906	-3.53711
05:37:10.080Z	-0.175293	-0.952148	-1.46094
05:37:10.120Z	0.356445	0.695801	-0.104004
05:37:10.160Z	0.277832	0.354492	-0.918457
05:37:10.200Z	-0.012207	0.434082	-1.18945
05:37:10.240Z	0.107422	1.10547	-1.47852
05:37:10.280Z	0.064941	1.72119	-2.10938
05:37:10.320Z	0.141113	-0.538574	-3.38818
05:37:10.360Z	-0.155273	-1.38721	-1.46338
05:37:10.400Z	0.351074	0.785645	-0.024902
05:37:10.440Z	-0.315918	0.261719	-0.696777
05:37:10.480Z	0.765625	0.400391	-0.651367
05:37:10.520Z	-0.084473	0.429688	-0.910156
05:37:10.560Z	0.26416	0.941406	-1.86768
05:37:10.600Z	-0.071289	0.939941	-2.27246
05:37:10.640Z	-0.07959	-0.70752	-2.25879
05:37:10.680Z	0.171875	-0.530762	-1.20312
05:37:10.720Z	0.362305	0.688965	-0.199219
05:37:10.760Z	-0.176758	0.227539	-0.501953
05:37:10.800Z	0.105957	0.316406	-0.558594
05:37:10.840Z	-0.000977	0.412109	-0.706543
05:37:10.880Z	0.245605	0.500488	-1.45019
05:37:10.920Z	0.037109	0.922852	-1.68603
05:37:10.960Z	0.018066	-0.013672	-2.13135
05:37:11.000Z	-0.027832	0.484375	-0.599121
05:37:11.040Z	0.243652	0.458984	-0.37207
05:37:11.080Z	-0.103027	0.213867	-0.62793
05:37:11.120Z	0.630859	0.413086	-1.03662
05:37:11.160Z	-0.32959	0.665527	-1.36865
05:37:11.200Z	0.211426	1.03027	-1.72022
05:37:11.240Z	0.020508	-0.007324	-2.18213
05:37:11.280Z	-0.032715	-0.718262	-1.72754
05:37:11.320Z	-0.122559	0.129395	-0.831543
05:37:11.360Z	0.530273	0.59082	-0.385254
05:37:11.400Z	0.212402	0.129883	-0.750977
05:37:11.440Z	0.251953	0.48291	-0.650391
05:37:11.480Z	-0.40918	0.79541	-1.48438
05:37:11.520Z	0.349609	0.745117	-1.75195
05:37:11.560Z	0.026367	-0.306152	-1.92481
05:37:11.600Z	0.146484	-0.298828	-1.40088
05:37:11.640Z	-0.214355	0.261719	-0.35791
05:37:11.680Z	1.37549	0.427246	-0.618164
05:37:11.720Z	-0.274414	0.507324	-0.90918
05:37:11.760Z	-0.168457	-0.018066	-1.0708
05:37:11.800Z	-0.471191	0.486816	-1.04443
05:37:11.840Z	0.661133	0.529785	-1.49561
05:37:11.880Z	0.969238	0.386719	-1.76416
05:37:11.920Z	0.124512	0.034668	-1.44287
05:37:11.960Z	0.384766	-0.148926	-2.15625
05:37:12.000Z	-0.34375	0.766602	-0.849609
05:37:12.040Z	0.04834	2.95068	-1.06299
05:37:12.080Z	0.399414	0.253906	-1.00098
05:37:12.120Z	-0.390137	1.67725	-0.427734
05:37:12.160Z	-0.137207	-0.583496	-1.21484
05:37:12.200Z	0.5625	0.179688	-2.12109
05:37:12.240Z	-0.23877	1.18603	-1.33594
05:37:12.280Z	-0.760742	-0.686035	-1.20117
05:37:12.320Z	-0.779785	0.074707	-0.469238
05:37:12.360Z	-0.263184	0.186035	-0.557617
05:37:12.400Z	-0.176758	-0.602539	-1.73242
05:37:12.440Z	0.068848	-0.22168	-2.1206
05:37:12.480Z	0.137695	0.04834	-2.50244
05:37:12.520Z	0.199219	0.527832	-0.580566
05:37:12.560Z	0.612793	-0.225098	-0.96582
05:37:12.600Z	0.04541	-0.20166	-0.695313
05:37:12.640Z	-0.371094	-0.126465	-0.621582
05:37:12.680Z	0.64209	-0.506348	-1.61035
05:37:12.720Z	-0.57959	0.916016	-1.5166
05:37:12.760Z	0.822266	-0.72168	-1.08789
05:37:12.800Z	-0.648926	0.122559	-1.25684
05:37:12.840Z	0.203125	0.194824	-1.13916
05:37:12.880Z	-0.242676	0.33252	-1.28174
05:37:12.920Z	-0.208008	0.782227	-1.08594
05:37:12.960Z	0.487793	0.293457	-1.39502
05:37:13.000Z	0.07666	0.23291	-1.02344
05:37:13.040Z	-0.046387	0.276367	-1.14844
05:37:13.080Z	-0.128906	-0.108398	-1.20947
05:37:13.120Z	0.029297	0.021973	-1.17432
05:37:13.160Z	0.348145	-0.072754	-1.31348
05:37:13.200Z	0.111816	0.307129	-1.2915
05:37:13.240Z	0.243164	0.263672	-1.34766
05:37:13.280Z	0.087402	0.06543	-1.22949
05:37:13.320Z	0.10498	0.228516	-1.22119
05:37:13.360Z	0.010742	0.061523	-1.4043
05:37:13.400Z	0.305176	-0.019531	-1.33545
05:37:13.440Z	-0.08252	-0.100586	-1.31397
05:37:13.480Z	0.166504	0.173828	-1.17627
05:37:13.520Z	0.122559	0.32959	-1.27783
05:37:13.560Z	0.009766	0.197754	-1.17285
05:37:13.600Z	0.165039	0.057617	-1.24072
05:37:13.640Z	-0.118164	-0.104492	-1.3418
05:37:13.680Z	-0.11084	0.128906	-1.30811
05:37:13.720Z	-0.062988	0.319336	-1.23779
05:37:13.760Z	0.193359	0.25293	-1.25195
05:37:13.800Z	0.175293	0.292969	-1.19336
05:37:13.840Z	0.169922	0.291992	-1.19727
05:37:13.880Z	0.128418	0.313965	-1.11133
05:37:13.920Z	0.092773	0.231934	-1.12891
05:37:13.960Z	0.191406	0.275879	-1.1167
05:37:14.000Z	0.021484	0.292969	-1.11963
05:37:14.040Z	0.165039	0.174805	-1.12061
05:37:14.080Z	0.199219	0.116211	-1.03076
05:37:14.120Z	0.189453	0.429688	-1.00928
05:37:14.160Z	0.369141	0.218262	-1.22803
05:37:14.200Z	0.07373	0.123047	-1.18652
05:37:14.240Z	0.125977	0.273926	-1.07422
05:37:14.280Z	0.209473	0.546875	-1.25684
05:37:14.320Z	0.105957	0.002441	-1.21826
05:37:14.360Z	0.185547	0.114258	-0.990723
05:37:14.400Z	0.210449	0.352051	-0.981445
05:37:14.440Z	0.200195	0.311523	-1.25635
05:37:14.480Z	0.083008	-0.012695	-1.2832
05:37:14.520Z	0.067383	0.111816	-1.11621
05:37:14.560Z	0.152344	0.619141	-1.18506
05:37:14.600Z	0.086914	0.199707	-1.2876
05:37:14.640Z	0.188965	0.020996	-1.19189
05:37:14.680Z	0.410156	0.214844	-1.04492
05:37:14.720Z	0.161133	0.369141	-1.2666
05:37:14.760Z	0.091797	0.050781	-1.30664
05:37:14.800Z	0.193359	-0.085449	-1.16357
05:37:14.840Z	0.165039	0.621094	-1.09033
05:37:14.880Z	0.004395	0.255371	-1.18213
05:37:14.920Z	0.037109	-0.079102	-1.27344
05:37:14.960Z	-0.023926	0.208008	-0.985352
05:37:15.000Z	0.143555	0.134766	-1.52881
05:37:15.040Z	0.063477	-0.37793	-1.55225
05:37:15.080Z	0.205078	0.819336	-1.24463
05:37:15.120Z	-0.007813	0.075684	-1.5332
05:37:15.160Z	0.122559	-0.330566	-1.37353
05:37:15.200Z	-0.087891	0.339844	-1.19922
05:37:15.240Z	-0.077148	0.214844	-1.38672
05:37:15.280Z	0.112305	-0.612305	-1.29248
05:37:15.320Z	0.441406	0.054688	-0.962402
05:37:15.360Z	0.183105	0.708496	-1.05127
05:37:15.400Z	0.10791	-0.302246	-1.29004
05:37:15.440Z	-0.192871	-0.158203	-0.914063
05:37:15.480Z	-0.077148	0.660156	-1.11914
05:37:15.520Z	0.19043	-0.083984	-1.34131
05:37:15.560Z	0.109375	-0.435547	-1.20215
05:37:15.600Z	-0.081543	0.768066	-0.993164
05:37:15.640Z	-0.034668	0.125	-1.16504
05:37:15.680Z	0.13916	-0.071289	-1.12305
05:37:15.720Z	0.094238	0.245117	-0.863281
05:37:15.760Z	0.30127	0.466797	-1.43457
05:37:15.800Z	0.03125	-0.088867	-1.52832
05:37:15.840Z	0.220215	-0.053711	-1.17188
05:37:15.880Z	0.154785	0.675293	-1.16406
05:37:15.920Z	-0.15918	0.184082	-1.24805
05:37:15.960Z	-0.01709	0.162109	-1.29541
05:37:16.000Z	0.00293	0.373535	-1.29981
05:37:16.040Z	0.023926	0.335449	-1.33545
05:37:16.080Z	0.080566	0.163086	-1.32275
05:37:16.120Z	-0.03125	0.236816	-1.07373
05:37:16.160Z	-0.058105	0.40625	-1.13477
05:37:16.200Z	-0.030762	0.416504	-1.25098
05:37:16.240Z	-0.044434	0.312012	-1.32471
05:37:16.280Z	-0.035156	0.182129	-1.39893
05:37:16.320Z	-0.185059	0.454102	-1.3833
05:37:16.360Z	-0.235352	0.526367	-1.521
05:37:16.400Z	0.016113	0.145508	-1.5791
05:37:16.440Z	-0.060547	0.208008	-1.30469
05:37:16.480Z	0.008301	0.148438	-1.23584
05:37:16.520Z	0.197754	0.333984	-1.24365
05:37:16.560Z	-0.187988	0.3125	-1.13477
05:37:16.600Z	-0.247559	0.20459	-1.22656
05:37:16.640Z	-0.066895	0.24707	-1.13867
05:37:16.680Z	-0.011719	0.319824	-1.08691
05:37:16.720Z	0.010742	0.321777	-1.12842
05:37:16.760Z	0.05127	0.284668	-1.08789
05:37:16.800Z	-0.000977	0.295898	-1.07764
05:37:16.840Z	0.060547	0.286133	-1.07031
05:37:16.880Z	0.094238	0.290039	-1.04394
05:37:16.920Z	0.081055	0.340332	-0.999023
05:37:16.960Z	0.052246	0.42041	-0.998535
05:37:17.000Z	0.061035	0.461426	-1.03418
05:37:17.040Z	0.067871	0.52002	-1.06592
05:37:17.080Z	0.007324	0.519043	-1.09131
05:37:17.120Z	0.037598	0.461914	-1.10938
05:37:17.160Z	0.030762	0.501953	-1.04785
05:37:17.200Z	0.041016	0.417969	-1.00244
05:37:17.240Z	0.157715	0.37793	-0.956055
05:37:17.280Z	0.086426	0.414551	-0.886719
05:37:17.320Z	0.030762	0.369629	-0.966797
05:37:17.360Z	0.05127	0.309082	-1.15137
05:37:17.400Z	0.094727	0.353027	-1.30078
05:37:17.440Z	0.094238	0.397461	-1.29688
05:37:17.480Z	0.07959	0.445313	-1.34766
05:37:17.520Z	0.009277	0.549805	-1.34082
05:37:17.560Z	0.074219	0.624023	-1.36182
05:37:17.600Z	0.073242	0.573242	-1.39111
05:37:17.640Z	0.104004	0.507324	-1.32812
05:37:17.680Z	0.016602	0.437988	-1.36865
05:37:17.720Z	0.007813	0.32373	-1.34033
05:37:17.760Z	0.063965	0.411133	-1.25293
05:37:17.800Z	0.120117	0.533203	-1.24707
05:37:17.840Z	0.093262	0.521484	-1.21875
05:37:17.880Z	0.010742	0.507813	-1.23828
05:37:17.920Z	0.007813	0.427246	-1.26758
05:37:17.960Z	-0.02002	0.362305	-1.19238
05:37:18.000Z	0.030273	0.35498	-0.966309
05:37:18.040Z	0.092773	0.387695	-0.919922
05:37:18.080Z	0.081055	0.373047	-0.953613
05:37:18.120Z	0.109375	0.386719	-0.991211
05:37:18.160Z	0.151855	0.415527	-0.992188
05:37:18.200Z	0.12793	0.344727	-1.07519
05:37:18.240Z	0.152832	0.305176	-1.21436
05:37:18.280Z	0.021484	0.352051	-1.08057
05:37:18.320Z	0.135742	0.408691	-1.01465
05:37:18.360Z	0.044922	0.499512	-0.93457
05:37:18.400Z	0.117188	0.537598	-1.05225
05:37:18.440Z	0.152832	0.432129	-1.15625
05:37:18.480Z	0.263672	0.386719	-1.18164
05:37:18.520Z	0.150879	0.275391	-1.13965
05:37:18.560Z	0.080078	0.355469	-1.15918
05:37:18.600Z	0.154297	0.586426	-1.10254
05:37:18.640Z	0.133789	0.611816	-1.26953
05:37:18.680Z	0.182617	0.540039	-1.18408
05:37:18.720Z	0.151855	0.416016	-1.16894
05:37:18.760Z	0.160645	0.512695	-1.04639
05:37:18.800Z	0.017578	0.587891	-1.01562
05:37:18.840Z	0.114746	0.496094	-1.08154
05:37:18.880Z	0.01416	0.480957	-1.03418
05:37:18.920Z	0.04541	0.433594	-1.09033
05:37:18.960Z	0.057129	0.381836	-1.08252
05:37:19.000Z	0.078125	0.447754	-1.19727
05:37:19.040Z	0.098633	0.501953	-1.27637
05:37:19.080Z	0.026855	0.522461	-1.2583
05:37:19.120Z	0.099121	0.561035	-1.20215
05:37:19.160Z	0.087402	0.552734	-1.20264
05:37:19.200Z	0.033203	0.606934	-1.21191
05:37:19.240Z	0.274902	0.618652	-1.26123
05:37:19.280Z	0.163086	0.453613	-1.25244
05:37:19.320Z	0.115234	0.328125	-1.13379
05:37:19.360Z	0.125	0.399902	-1.0083
05:37:19.400Z	0.171875	0.51123	-0.918945
05:37:19.440Z	0.03418	0.276367	-1.03174
05:37:19.480Z	0.271973	0.397461	-0.929199
05:37:19.520Z	0.200195	0.450195	-0.947266
05:37:19.560Z	0.059082	0.700195	-0.970215
05:37:19.600Z	0.027344	0.629883	-1.02978
05:37:19.640Z	-0.131836	0.575195	-0.838379
05:37:19.680Z	0.251465	0.549805	-1.09912
05:37:19.720Z	0.243164	0.737793	-0.949707
05:37:19.760Z	0.112305	0.566895	-0.998047
05:37:19.800Z	0.07959	0.551758	-1.11133
05:37:19.840Z	-0.137695	0.649414	-1.14648
05:37:19.880Z	0.213379	0.336426	-1.36523
05:37:19.920Z	0.23877	0.811523	-1.32812
05:37:19.960Z	0.38916	0.366699	-1.23779
05:37:20.000Z	0.020996	0.92041	-1.20459
05:37:20.040Z	0.222168	0.397461	-1.25537
05:37:20.080Z	0.084961	-0.078125	-1.15137
05:37:20.120Z	0.248535	0.615234	-1.00732
05:37:20.160Z	0.331055	0.660156	-1.1167
05:37:20.200Z	0.218262	0.19873	-1.16748
05:37:20.240Z	0.328125	0.323242	-0.976563
05:37:20.280Z	0.303223	0.901367	-1.12744
05:37:20.320Z	0.304688	0.354492	-1.26611
05:37:20.360Z	0.214844	0.073242	-0.932129
05:37:20.400Z	0.143555	0.63623	-1.0459
05:37:20.440Z	0.448242	0.799805	-1.08887
05:37:20.480Z	0.256836	-0.06543	-1.24805
05:37:20.520Z	0.085938	0.195313	-0.984375
05:37:20.560Z	-0.100586	0.447266	-1.27295
05:37:20.600Z	-0.15625	0.09668	-0.998047
05:37:20.640Z	0.210938	-0.000488	-1.125
05:37:20.680Z	0.77832	0.998047	-1.02637
05:37:20.720Z	0.294922	-0.158691	-1.24268
05:37:20.760Z	0.060547	0.285156	-0.808594
05:37:20.800Z	-0.055176	0.772949	-1.39551
05:37:20.840Z	0.388184	0.260254	-1.64551
05:37:20.880Z	0.342773	0.01123	-1.12109
05:37:20.920Z	0.396484	1.01953	-0.966309
05:37:20.960Z	0.332031	0.477051	-1.23242
05:37:21.000Z	-0.288574	0.396973	-0.989258
05:37:21.040Z	0.053223	0.714355	-1.28027
05:37:21.080Z	0.188477	0.286133	-1.35205
05:37:21.120Z	-0.069336	0.305176	-1.21728
05:37:21.160Z	-0.008301	0.776855	-1.229
05:37:21.200Z	0.115234	0.998535	-1.27783
05:37:21.240Z	0.291504	0.513184	-1.08398
05:37:21.280Z	0.147949	0.308105	-1.12842
05:37:21.320Z	0.087891	0.625488	-1.17383
05:37:21.360Z	-0.05127	0.43457	-1.146
05:37:21.400Z	0.039063	-0.133789	-1.1001
05:37:21.440Z	0.444336	0.366699	-1.28857
05:37:21.480Z	0.262695	0.698242	-1.13135
05:37:21.520Z	0.153809	0.336426	-0.998535
05:37:21.560Z	0.276855	0.581543	-1.02148
05:37:21.600Z	0.210938	0.324219	-1.08643
05:37:21.640Z	0.134766	0.492188	-1.31982
05:37:21.680Z	0.23291	0.26123	-1.18311
05:37:21.720Z	0.231445	0.32373	-1.28027
05:37:21.760Z	0.001465	0.353027	-1.14111
05:37:21.800Z	0.11084	0.566895	-1.24707
05:37:21.840Z	0.198242	0.65332	-1.22168
05:37:21.880Z	0.117676	0.556152	-1.15772
05:37:21.920Z	0.169922	0.529785	-1.10205
05:37:21.960Z	0.172363	0.425781	-1.07715
05:37:22.000Z	0.195313	0.398438	-0.986328
05:37:22.040Z	0.163574	0.453125	-0.957031
05:37:22.080Z	0.229004	0.72998	-1.03027
05:37:22.120Z	0.068848	0.563965	-1.07227
05:37:22.160Z	0.044434	0.09375	-1.16846
05:37:22.200Z	0.180176	0.629883	-0.744141
05:37:22.240Z	0.099121	0.367676	-0.919922
05:37:22.280Z	0.078613	0.361328	-1.32764
05:37:22.320Z	0.018555	0.033691	-1.26465
05:37:22.360Z	0.202637	1.00244	-1.16406
05:37:22.400Z	-0.019531	0.293457	-1.47949
05:37:22.440Z	-0.104492	-0.161133	-1.27637
05:37:22.480Z	-0.002441	0.49707	-1.04004
05:37:22.520Z	0.063965	0.382813	-1.39307
05:37:22.560Z	-0.202637	-0.099609	-1.43311
05:37:22.600Z	0.126465	0.053711	-1.21094
05:37:22.640Z	0.117188	0.714355	-1.57373
05:37:22.680Z	0.098633	-0.191895	-1.61133
05:37:22.720Z	0.183594	-0.47168	-1.42627
05:37:22.760Z	-0.203613	-0.452148	-1.22119
05:37:22.800Z	-0.003906	0.250488	-0.478027
05:37:22.840Z	0.345215	-0.225098	-0.828125
05:37:22.880Z	0.205566	-0.023926	-0.914551
05:37:22.920Z	-0.583984	-0.288086	-1.14209
05:37:22.960Z	-0.109863	0.076172	-1.33887
05:37:23.000Z	0.10791	0.07666	-1.5332
05:37:23.040Z	0.177246	-1.0415	-1.68457
05:37:23.080Z	0.092773	-0.609375	-1.06982
05:37:23.120Z	-0.319336	-0.47998	-0.790039
05:37:23.160Z	0.510254	-0.099121	-0.912598
05:37:23.200Z	-0.099121	0.544434	-1.07129
05:37:23.240Z	-0.255859	-0.412109	-1.23779
05:37:23.280Z	-0.210449	0.047852	-1.73926
05:37:23.320Z	0.259277	0.751465	-1.50049
05:37:23.360Z	0.220215	-0.560059	-1.73535
05:37:23.400Z	0.25	-1.15918	-1.43115
05:37:23.440Z	-0.203125	0.091797	-0.498535
05:37:23.480Z	-0.351563	0.30957	-1.22949
05:37:23.520Z	-0.084473	-0.067383	-1.01514
05:37:23.560Z	-0.104492	-0.407227	-1.36914
05:37:23.600Z	-0.46875	-0.42041	-1.40967
05:37:23.640Z	0.270996	0.681152	-1.53711
05:37:23.680Z	0.157227	-0.08252	-1.47803
05:37:23.720Z	0.133789	-0.490234	-1.08936
05:37:23.760Z	-0.034668	-0.360352	-0.780762
05:37:23.800Z	-0.353027	0.084473	-0.891113
05:37:23.840Z	0.23877	0.097656	-0.833984
05:37:23.880Z	-0.164063	-0.093262	-0.847656
05:37:23.920Z	0.070801	-0.271973	-0.964355
05:37:23.960Z	0.005371	0.202148	-1.13769
05:37:24.000Z	0.168945	-0.369141	-0.943359
05:37:24.040Z	0.004395	-0.404785	-0.901367
05:37:24.080Z	-0.176758	-0.171387	-0.976563
05:37:24.120Z	0.130859	0.643555	-1.18506
05:37:24.160Z	-0.334473	0.129395	-1.30029
05:37:24.200Z	-0.067871	0.061035	-1.2832
05:37:24.240Z	0.09082	0.291504	-1.21191
05:37:24.280Z	0.049316	0.473145	-1.30273
05:37:24.320Z	0.067383	0.04248	-1.31592
05:37:24.360Z	-0.024902	-0.132813	-1.12842
05:37:24.400Z	-0.253906	0.426758	-1.02734
05:37:24.440Z	0.071289	0.847656	-1.0083
05:37:24.480Z	-0.157715	-1.26611	-1.79932
05:37:24.520Z	0.255859	0.305664	-0.993652
05:37:24.560Z	0.061035	-0.138184	-1.00098
05:37:24.600Z	0.147461	0.287109	-1.05273
05:37:24.640Z	0.137695	0.140137	-0.849121
05:37:24.680Z	0.046875	0.048828	-0.983887
05:37:24.720Z	0.086914	-0.099121	-1.21289
05:37:24.760Z	0.09668	0.006348	-1.06299
05:37:24.800Z	0.075195	0.197266	-1.16016
05:37:24.840Z	0.229492	0.248047	-1.18506
05:37:24.880Z	-0.043457	0.161621	-1.22705
05:37:24.920Z	0.162109	0.128418	-1.21826
05:37:24.960Z	0.206055	0.032715	-1.28418
05:37:25.000Z	-0.07666	0.362793	-1.4585
05:37:25.040Z	0.490234	-0.407715	-1.56689
05:37:25.080Z	-0.003906	-0.388184	-1.97022
05:37:25.120Z	0.137695	0.481934	-1.21924
05:37:25.160Z	-0.071777	0.398438	-1.04736
05:37:25.200Z	0.592773	0.341797	-0.400879
05:37:25.240Z	0.325195	0.243652	-0.874023
05:37:25.280Z	-0.239258	0.417969	-0.773926
05:37:25.320Z	-0.166992	0.469238	-1.25293
05:37:25.360Z	0.043457	0.808105	-1.43652
05:37:25.400Z	0.080078	0.666504	-1.56934
05:37:25.440Z	0.01123	0.412598	-1.56103
05:37:25.480Z	-0.222656	0.405762	-1.90283
05:37:25.520Z	0.244629	0.54541	-1.00195
05:37:25.560Z	0.131836	0.338867	-1.12061
05:37:25.600Z	0.184082	0.208496	-1.01172
05:37:25.640Z	0.232422	0.241699	-1.10303
05:37:25.680Z	-0.160645	0.080078	-1.19189
05:37:25.720Z	0.228027	0.197754	-1.396
05:37:25.760Z	-0.197266	0.273438	-1.33398
05:37:25.800Z	-0.769043	0.01123	-1.33057
05:37:25.840Z	0.530273	0.324219	-1.09228
05:37:25.880Z	-0.135254	0.125	-1.13477
05:37:25.920Z	0.242188	0.295898	-1.25635
05:37:25.960Z	-0.042969	0.199707	-1.23389
05:37:26.000Z	0.091309	0.164551	-1.31543
05:37:26.040Z	0.204102	0.225586	-1.20019
05:37:26.080Z	-0.008789	0.115723	-1.12695
05:37:26.120Z	0.129395	-0.027832	-1.18164
05:37:26.160Z	0.071289	0.067383	-1.11768
05:37:26.200Z	0.088379	0.156738	-1.14941
05:37:26.240Z	-0.031738	0.175781	-1.26856
05:37:26.280Z	0.188477	0.008789	-1.33252
05:37:26.320Z	0.023926	-0.141602	-1.30615
05:37:26.360Z	0.197754	-0.058105	-1.24023
05:37:26.400Z	0.126465	0.129395	-1.12939
05:37:26.440Z	0.01416	0.202148	-1.11035
05:37:26.480Z	-0.043945	0.044434	-1.00098
05:37:26.520Z	0.124023	-0.084961	-1.35107
05:37:26.560Z	-0.050781	-0.086914	-1.75928
05:37:26.600Z	-0.128906	0.09668	-1.45703
05:37:26.640Z	0.376953	-0.001465	-0.590332
05:37:26.680Z	0.475098	0.206543	-0.41748
05:37:26.720Z	-0.493652	0.185547	-0.739258
05:37:26.760Z	0.012695	-0.10498	-1.16406
05:37:26.800Z	-0.271484	0.23584	-1.19092
05:37:26.840Z	0.036133	0.302734	-1.2168
05:37:26.880Z	-0.359375	0.875	-1.12842
05:37:26.920Z	-0.22168	0.507324	-1.42871
05:37:26.960Z	0.050781	0.55127	-1.50195
05:37:27.000Z	-0.243652	0.437988	-1.46289
05:37:27.040Z	-0.105469	0.465332	-1.21045
05:37:27.080Z	0.078125	0.404297	-1.25
05:37:27.120Z	0.10791	0.375488	-1.25928
05:37:27.160Z	0.098633	0.329102	-1.23633
05:37:27.200Z	0.003418	0.341797	-1.26904
05:37:27.240Z	-0.056641	0.350098	-1.27539
05:37:27.280Z	0.124023	0.330566	-1.26856
05:37:27.320Z	0.132813	0.281738	-1.15527
05:37:27.360Z	0.285645	0.327148	-1.10693
05:37:27.400Z	0.233887	0.276367	-1.0459
05:37:27.440Z	0.199707	0.156738	-1.07568
05:37:27.480Z	0.095215	0.160156	-0.98584
05:37:27.520Z	-0.211426	0.084961	-0.780762
05:37:27.560Z	0.050293	0.115234	-0.758789
05:37:27.600Z	-0.007813	0.179199	-0.681641
05:37:27.640Z	0.244629	0.294922	-0.854004
05:37:27.680Z	0.015137	0.267578	-0.781738
05:37:27.720Z	0.085449	0.129883	-0.779297
05:37:27.760Z	-0.208008	0.089844	-0.900391
05:37:27.800Z	0.160645	0.156738	-1.11133
05:37:27.840Z	-0.086914	0.420898	-1.11768
05:37:27.880Z	-0.052246	0.385254	-1.10938
05:37:27.920Z	0.131348	0.371094	-1.24121
05:37:27.960Z	-0.04834	0.375488	-1.20068
05:37:28.000Z	0.051758	0.386719	-1.14648
05:37:28.040Z	0.044434	0.472168	-1.38281
05:37:28.080Z	0.109375	0.637207	-1.30273
05:37:28.120Z	0.203613	0.469727	-1.22998
05:37:28.160Z	0.110352	0.491211	-1.17627
05:37:28.200Z	0.121582	0.413086	-1.16162
05:37:28.240Z	0.30957	0.30127	-1.22022
05:37:28.280Z	0.191406	0.319336	-1.21631
05:37:28.320Z	0.178223	0.42041	-1.12891
05:37:28.360Z	0.117188	0.344238	-1.15772
05:37:28.400Z	-0.071777	0.532715	-1.18311
05:37:28.440Z	0.158691	0.549316	-1.1333
05:37:28.480Z	0.045898	0.495605	-1.15869
05:37:28.520Z	0.005859	0.418945	-1.13037
05:37:28.560Z	0.048828	0.521973	-1.13232
05:37:28.600Z	0.001465	0.296387	-1.21631
05:37:28.640Z	0.117676	0.468262	-1.08691
05:37:28.680Z	0.177734	0.588867	-1.08643
05:37:28.720Z	0.09668	0.508301	-1.13965
05:37:28.760Z	0.040527	0.481934	-1.13428
05:37:28.800Z	0.162598	0.416504	-1.1709
05:37:28.840Z	-0.058105	0.508301	-1.09131
05:37:28.880Z	0.15625	0.529785	-1.14307
05:37:28.920Z	0.137695	0.564453	-1.22998
05:37:28.960Z	0.117188	0.472656	-1.24219
05:37:29.000Z	-0.042969	0.541016	-1.33398
05:37:29.040Z	0.054199	0.306152	-1.41211
05:37:29.080Z	0.032227	0.155273	-1.28906
05:37:29.120Z	0.275879	0.52002	-1.22217
05:37:29.160Z	0.132813	0.525391	-1.32568
05:37:29.200Z	0.136719	0.274902	-1.36279
05:37:29.240Z	0.080566	0.225586	-1.28272
05:37:29.280Z	0.10791	0.252441	-1.3457
05:37:29.320Z	0.17041	-0.17627	-1.27734
05:37:29.360Z	0.136719	-0.13623	-1.2251
05:37:29.400Z	0.078613	-0.105469	-1.13135
05:37:29.440Z	0.448242	-0.029785	-1.36377
05:37:29.480Z	-0.17041	-0.083008	-1.37207
05:37:29.520Z	-0.080566	0.131348	-1.58643
05:37:29.560Z	0.259277	-0.410156	-1.50537
05:37:29.600Z	0.097656	-0.831055	-1.18848
05:37:29.640Z	-0.030762	0.003906	-0.39209
05:37:29.680Z	0.118652	0.183105	-0.4375
05:37:29.720Z	0.291992	0.148926	-0.489258
05:37:29.760Z	0.244141	-0.025879	-0.790527
05:37:29.800Z	-0.017578	0.033203	-1.14551
05:37:29.840Z	0.166992	0.221191	-1.58594
05:37:29.880Z	0.269043	0.626465	-1.59522
05:37:29.920Z	0.206055	-0.446777	-1.21973
05:37:29.960Z	-0.151855	-0.049316	-0.721191
05:37:30.000Z	-0.09082	-0.042969	-1.14209
05:37:30.040Z	-0.080078	0.11084	-1.08887
05:37:30.080Z	0.526855	0.462402	-1.3833
05:37:30.120Z	0.145508	0.146484	-1.40918
05:37:30.160Z	0.197266	-0.470215	-1.18213
05:37:30.200Z	-0.045898	0.076172	-0.646973
05:37:30.240Z	-0.081055	0.118164	-0.997559
05:37:30.280Z	-0.131348	0.016113	-1.11231
05:37:30.320Z	0.407715	-0.095703	-1.41504
05:37:30.360Z	-0.41748	0.037598	-1.28809
05:37:30.400Z	-0.100098	0.713867	-1.32666
05:37:30.440Z	0.259766	0.148438	-1.22119
05:37:30.480Z	0.022949	0.117676	-1.04688
05:37:30.520Z	0.129883	0.396484	-0.963867
05:37:30.560Z	-0.007324	0.023438	-1.3457
05:37:30.600Z	-0.13623	0.557617	-1.59668
05:37:30.640Z	0.130859	0.138184	-1.72803
05:37:30.680Z	0.145996	0.129395	-1.58008
05:37:30.720Z	0.090332	0.344238	-1.54736
05:37:30.760Z	0.144043	0.453125	-1.62842
05:37:30.800Z	-0.160645	0.427246	-1.24805
05:37:30.840Z	0.358887	0.443848	-1.30615
05:37:30.880Z	-0.148438	0.320313	-1.19922
05:37:30.920Z	0.265137	0.400391	-1.15478
05:37:30.960Z	0.022461	0.257813	-1.00879
05:37:31.000Z	0.083984	0.01416	-1.17432
05:37:31.040Z	-0.10498	-0.004883	-1.12451
05:37:31.080Z	0.105469	0.005859	-1.07129
05:37:31.120Z	-0.013184	-0.016602	-1.05566
05:37:31.160Z	0.007813	0.111816	-0.991211
05:37:31.200Z	0.017578	0.229004	-1.16504
05:37:31.240Z	0.117188	0.077637	-1.13721
05:37:31.280Z	-0.061523	0.101563	-1.17383
05:37:31.320Z	0.018066	0.068848	-1.23535
05:37:31.360Z	0.083984	0.180176	-1.27637
05:37:31.400Z	0.116699	0.3125	-1.24121
05:37:31.440Z	0.030762	0.251953	-1.38232
05:37:31.480Z	0.027832	0.297852	-1.31592
05:37:31.520Z	0.268066	0.263184	-1.31934
05:37:31.560Z	0.092773	0.285645	-1.25537
05:37:31.600Z	0.072266	0.427246	-1.28564
05:37:31.640Z	0.226074	0.248047	-1.31201
05:37:31.680Z	0.210938	0.270508	-1.27295
05:37:31.720Z	0.186035	0.228027	-1.23193
05:37:31.760Z	0.163086	0.296387	-1.16748
05:37:31.800Z	0.126465	0.363281	-1.23193
05:37:31.840Z	0.232422	0.31543	-1.24902
05:37:31.880Z	-0.008789	0.176758	-1.12891
05:37:31.920Z	0.037109	0.073242	-1.17773
05:37:31.960Z	0.097168	0.202148	-1.08154
05:37:32.000Z	0.084473	0.232422	-1.19336
05:37:32.040Z	-0.000488	0.069336	-1.16699
05:37:32.080Z	0.285645	-0.039551	-1.28027
05:37:32.120Z	-0.123047	0.051758	-1.26318
05:37:32.160Z	0.020508	0.290527	-1.10889
05:37:32.200Z	-0.250488	-0.069824	-0.990723
05:37:32.240Z	-0.034668	-0.240234	-0.967773
05:37:32.280Z	0.04541	0.094238	-0.979004
05:37:32.320Z	0.217285	0.267578	-1.14844
05:37:32.360Z	0.200195	-0.088867	-1.20312
05:37:32.400Z	-0.019531	-0.039551	-1.354
05:37:32.440Z	0.034668	0.023926	-1.47022
05:37:32.480Z	0.140137	0.23877	-1.62744
05:37:32.520Z	0.041016	-0.309082	-1.55029
05:37:32.560Z	-0.160156	-0.875977	-1.13867
05:37:32.600Z	0.262207	-0.01416	-0.231445
05:37:32.640Z	0.109863	0.290527	-0.806152
05:37:32.680Z	0.044922	0.026367	-0.961914
05:37:32.720Z	-0.132324	-0.37793	-1.34522
05:37:32.760Z	0.162598	-0.098633	-1.20508
05:37:32.800Z	-0.149414	0.333008	-1.40576
05:37:32.840Z	-0.328613	0.152832	-1.40576
05:37:32.880Z	0.10498	-0.624023	-1.5415
05:37:32.920Z	0.017578	-0.53418	-1.19043
05:37:32.960Z	0.066406	-0.142578	-0.832031
05:37:33.000Z	-0.155273	-0.066895	-1.10791
05:37:33.040Z	0.120605	-0.132813	-1.31006
05:37:33.080Z	-0.019043	-0.341309	-1.32275
05:37:33.120Z	0.149902	0.450684	-1.41553
05:37:33.160Z	-0.036621	0.405273	-1.12451
05:37:33.200Z	-0.195801	-0.578125	-1.24658
05:37:33.240Z	0.087891	-0.134766	-0.601563
05:37:33.280Z	0.150879	0.360352	-0.858887
05:37:33.320Z	-0.021484	0.520996	-1.0249
05:37:33.360Z	-0.625977	-0.146484	-0.885254
05:37:33.400Z	0.308105	0.286621	-0.995605
05:37:33.440Z	0.212402	0.42334	-1.32129
05:37:33.480Z	-0.123535	0.162598	-1.61035
05:37:33.520Z	-0.257813	0.990723	-0.983398
05:37:33.560Z	0.753906	0.025391	-1.91064
05:37:33.600Z	-0.355957	0.209961	-1.53369
05:37:33.640Z	0.131836	0.039063	-1.35986
05:37:33.680Z	-0.044922	0.413574	-1.49805
05:37:33.720Z	0.005371	0.728516	-1.38086
05:37:33.760Z	0.058594	0.32373	-1.41406
05:37:33.800Z	0.357422	-0.166016	-0.724609
05:37:33.840Z	0.087891	0.351563	-1.55566
05:37:33.880Z	0.120605	0.175293	-1.26074
05:37:33.920Z	0.116211	0.189453	-1.22998
05:37:33.960Z	0.126953	0.071777	-1.30322
05:37:34.000Z	-0.003906	0.099609	-1.22412
05:37:34.040Z	0.206543	-0.102051	-1.21875
05:37:34.080Z	-0.027832	0.164063	-1.13477
05:37:34.120Z	0.090332	0.274414	-1.23486
05:37:34.160Z	0.157715	0.3125	-1.33496
05:37:34.200Z	-0.13623	0.255859	-1.35205
05:37:34.240Z	0.210938	0.184082	-1.30859
05:37:34.280Z	0.300293	0.113281	-1.31494
05:37:34.320Z	-0.006348	0.214355	-1.28906
05:37:34.360Z	0.117188	0.17627	-1.20996
05:37:34.400Z	0.258789	0.178223	-1.26514
05:37:34.440Z	-0.117188	0.23291	-1.04883
05:37:34.480Z	0.017578	0.209473	-1.01758
05:37:34.520Z	0.030273	0.17041	-0.966797
05:37:34.560Z	0.090332	0.291504	-0.935547
05:37:34.600Z	-0.043945	0.311035	-0.967285
05:37:34.640Z	0.003418	0.399902	-1.09668
05:37:34.680Z	0.097656	0.433594	-1.21533
05:37:34.720Z	0.04834	0.126953	-1.15918
05:37:34.760Z	0.419434	0.398438	-1.19727
05:37:34.800Z	0.131348	0.568359	-1.07666
05:37:34.840Z	0.088379	0.318848	-1.03272
05:37:34.880Z	0.204102	0.157715	-1.04932
05:37:34.920Z	0.192871	0.244141	-1.09131
05:37:34.960Z	0.379883	0.386719	-1.22022
05:37:35.000Z	0.149902	0.123047	-1.14795
05:37:35.040Z	0.116211	0.445801	-1.31006
05:37:35.080Z	0.269043	-0.031738	-1.81934
05:37:35.120Z	0.219238	-0.13916	-1.07129
05:37:35.160Z	-0.120117	0.212891	-0.938965
05:37:35.200Z	0.211426	-0.143066	-0.825195
05:37:35.240Z	0.278809	0.111816	-0.710938
05:37:35.280Z	0.193359	0.200684	-1.18457
05:37:35.320Z	0.15625	-0.189453	-1.1626
05:37:35.360Z	-0.056152	-0.275391	-1.3042
05:37:35.400Z	0.135742	0.483887	-1.18457
05:37:35.440Z	-0.133301	0.164063	-1.42188
05:37:35.480Z	-0.069336	0.036621	-1.49756
05:37:35.520Z	0.15918	-0.385254	-1.18897
05:37:35.560Z	-0.106445	-0.319336	-1.24609
05:37:35.600Z	0.304199	-0.17334	-1.02832
05:37:35.640Z	0.103516	-0.385742	-1.09424
05:37:35.680Z	-0.293457	-0.191406	-0.992676
05:37:35.720Z	-0.080078	0.28418	-1.30371
05:37:35.760Z	-0.063965	0.003418	-1.51709
05:37:35.800Z	0.150391	-0.015625	-1.3916
05:37:35.840Z	0.092773	0.107422	-1.41113
05:37:35.880Z	-0.071289	0.350098	-1.43066
05:37:35.920Z	0.248535	-0.184082	-1.46826
05:37:35.960Z	0.009766	-0.278809	-1.32275
05:37:36.000Z	-0.005859	0.172363	-0.899414
05:37:36.040Z	-0.084473	0.092285	-1.14941
05:37:36.080Z	-0.092285	0.144531	-1.20654
05:37:36.120Z	0.013184	0.078125	-1.35644
05:37:36.160Z	0.023926	0.003418	-1.3457
05:37:36.200Z	0.193359	0.26416	-1.25684
05:37:36.240Z	0.407227	0.290527	-1.44189
05:37:36.280Z	0.032227	0.01123	-1.29248
05:37:36.320Z	0.195313	-0.147461	-1.32227
05:37:36.360Z	0.110352	0.075195	-1.25732
05:37:36.400Z	0.057129	0.305176	-1.14404
05:37:36.440Z	0.004883	0.209473	-1.26367
05:37:36.480Z	-0.010254	0.065918	-1.35938
05:37:36.520Z	0.179199	0.192383	-1.29297
05:37:36.560Z	0.052246	0.304199	-1.20752
05:37:36.600Z	0.151367	0.412109	-1.35938
05:37:36.640Z	0.09668	0.259766	-1.45898
05:37:36.680Z	0.062012	-0.071289	-1.39746
05:37:36.720Z	0.098633	0.205566	-1.14844
05:37:36.760Z	0.049316	0.668945	-1.11035
05:37:36.800Z	-0.034668	0.042969	-1.09228
05:37:36.840Z	0.204102	-0.047363	-0.83252
05:37:36.880Z	0.09668	0.543945	-0.936035
05:37:36.920Z	0.106445	0.35498	-1.05273
05:37:36.960Z	0.312012	-0.304688	-1.14453
05:37:37.000Z	0.082031	0.729492	-1.11377
05:37:37.040Z	0.047363	-0.039063	-1.01416
05:37:37.080Z	-0.116699	0.17041	-0.875
05:37:37.120Z	0.009277	0.425781	-0.643066
05:37:37.160Z	0.224609	0.47998	-1.08301
05:37:37.200Z	0.459961	0.012695	-1.26856
05:37:37.240Z	0.217285	-0.041504	-1.25977
05:37:37.280Z	0.306152	0.447754	-1.17188
05:37:37.320Z	0.265625	0.671875	-1.19727
05:37:37.360Z	0.085449	0.255371	-1.20117
05:37:37.400Z	0.016113	0.316895	-1.1875
05:37:37.440Z	-0.05127	0.36377	-1.14014
05:37:37.480Z	0.037109	0.424316	-1.14648
05:37:37.520Z	0.072754	0.425781	-1.30957
05:37:37.560Z	0.080566	0.263184	-1.29346
05:37:37.600Z	0.024902	0.312012	-1.35742
05:37:37.640Z	0.024902	0.405762	-1.28613
05:37:37.680Z	0.011719	0.511719	-1.22656
05:37:37.720Z	0.075195	0.54834	-1.271
05:37:37.760Z	0.040039	0.480469	-1.34033
05:37:37.800Z	0.021484	0.51123	-1.36328
05:37:37.840Z	-0.050293	0.511719	-1.2749
05:37:37.880Z	0.010742	0.468262	-1.24561
05:37:37.920Z	-0.021973	0.487305	-1.22412
05:37:37.960Z	-0.033691	0.431152	-1.15137
05:37:38.000Z	-0.061035	0.40918	-1.20557
05:37:38.040Z	-0.016602	0.442871	-1.20947
05:37:38.080Z	0.071777	0.45752	-1.17481
05:37:38.120Z	0.070313	0.396484	-1.19336
05:37:38.160Z	0.055176	0.381836	-1.17383
05:37:38.200Z	0.036133	0.307129	-1.08106
05:37:38.240Z	0.071289	0.393555	-1.01318
05:37:38.280Z	0.015625	0.44873	-1.00147
05:37:38.320Z	0.018066	0.432129	-1.08252
05:37:38.360Z	0.035645	0.382324	-1.17725
05:37:38.400Z	0.045898	0.396973	-1.31787
05:37:38.440Z	-0.047852	0.363281	-1.2832
05:37:38.480Z	-0.081543	0.507324	-1.14404
05:37:38.520Z	0.056641	0.614746	-1.18359
05:37:38.560Z	0.05127	0.519531	-1.1499
05:37:38.600Z	0.049316	0.530762	-1.13232
05:37:38.640Z	0.108398	0.48877	-1.11523
05:37:38.680Z	0.04248	0.461426	-1.07324
05:37:38.720Z	0.024902	0.423828	-1.02881
05:37:38.760Z	0.022949	0.387695	-1.01318
05:37:38.800Z	0.030273	0.312988	-1
05:37:38.840Z	-0.050781	0.306641	-1.07666
05:37:38.880Z	-0.006836	0.241699	-1.02832
05:37:38.920Z	-0.072754	0.433594	-1.01953
05:37:38.960Z	-0.077148	0.495605	-1.11328
05:37:39.000Z	-0.017578	0.368164	-1.25977
05:37:39.040Z	0.003418	0.424805	-1.19287
05:37:39.080Z	0.04834	0.51709	-1.13086
05:37:39.120Z	0.055664	0.521484	-1.12695
05:37:39.160Z	0.099121	0.477051	-1.10742
05:37:39.200Z	0.038574	0.484863	-1.10449
05:37:39.240Z	0.004395	0.487305	-1.09912
05:37:39.280Z	0.014648	0.479004	-1.13623
05:37:39.320Z	-0.000977	0.480469	-1.19824
05:37:39.360Z	0.052734	0.515137	-1.19971
05:37:39.400Z	0.066895	0.527832	-1.20654
05:37:39.440Z	-0.001465	0.576172	-1.17773
05:37:39.480Z	-0.003906	0.55127	-1.15234
05:37:39.520Z	0.032715	0.529785	-1.04932
05:37:39.560Z	0.031738	0.465332	-0.992676
05:37:39.600Z	0.021484	0.437988	-0.954102
05:37:39.640Z	0.006836	0.372559	-0.945801
05:37:39.680Z	0.018066	0.382813	-0.952148
05:37:39.720Z	-0.039551	0.357422	-1.01221
05:37:39.760Z	-0.046387	0.339355	-1.13574
05:37:39.800Z	-0.076172	0.321289	-1.28955
05:37:39.840Z	-0.003418	0.381836	-1.20898
05:37:39.880Z	0.066406	0.477539	-1.18799
05:37:39.920Z	0.030762	0.585938	-1.22217
05:37:39.960Z	-0.035156	0.578125	-1.2915
05:37:40.000Z	-0.160156	0.599609	-1.34619
05:37:40.040Z	0.021973	0.535156	-1.18213
05:37:40.080Z	0.040527	0.695801	-1.08594
05:37:40.120Z	-0.030762	0.560059	-1.15088
05:37:40.160Z	0.047363	0.550293	-1.15234
05:37:40.200Z	-0.102051	0.61377	-1.02734
05:37:40.240Z	0.099121	0.505371	-1.20752
05:37:40.280Z	0.029297	0.644531	-1.08984
05:37:40.320Z	0.137207	0.597168	-1.07031
05:37:40.360Z	0.063965	0.484863	-1.11914
05:37:40.400Z	-0.000488	0.436523	-1.23535
05:37:40.440Z	-0.03125	0.353516	-1.34717
05:37:40.480Z	0.121094	0.733887	-1.06494
05:37:40.520Z	0.15332	0.664063	-1.30615
05:37:40.560Z	0.342285	0.541016	-0.98584
05:37:40.600Z	-0.03125	0.383301	-0.952637
05:37:40.640Z	0.054199	0.458984	-0.980957
05:37:40.680Z	-0.036621	0.395996	-0.98291
05:37:40.720Z	0.016113	0.345703	-1.06836
05:37:40.760Z	0.143555	0.193359	-1.02881
05:37:40.800Z	0.272949	0.444824	-1.1792
05:37:40.840Z	0.149414	0.459473	-1.01562
05:37:40.880Z	0.094727	-0.095703	-1.02441
05:37:40.920Z	0.275879	0.381836	-1.03809
05:37:40.960Z	-0.081543	0.634277	-1.07666
05:37:41.000Z	0.130859	0.305176	-0.875977
05:37:41.040Z	0.13916	0.413086	-1.09814
05:37:41.080Z	-0.051758	0.403809	-1.13232
05:37:41.120Z	0.068848	0.405762	-0.946777
05:37:41.160Z	0.088867	0.725098	-1.35742
05:37:41.200Z	0.065918	0.214844	-1.53369
05:37:41.240Z	-0.078125	-0.042969	-1.12402
05:37:41.280Z	-0.13916	0.813965	-1.1958
05:37:41.320Z	0.534668	0.063965	-1.58887
05:37:41.360Z	0.074707	0.00293	-1.05566
05:37:41.400Z	0.088379	0.532715	-1.26904
05:37:41.440Z	-0.361328	0.359863	-1.97119
05:37:41.480Z	0.246094	-0.280762	-1.6792
05:37:41.520Z	0.192383	-0.713379	-0.867188
05:37:41.560Z	0.318359	0.286133	-0.945801
05:37:41.600Z	-0.010742	-0.074219	-0.635742
05:37:41.640Z	0.535645	0.224609	-0.816895
05:37:41.680Z	0.335449	0.27832	-1.0918
05:37:41.720Z	0.074707	-0.111328	-1.64551
05:37:41.760Z	0.245117	-0.167969	-1.86084
05:37:41.800Z	0.36377	0.79834	-1.58789
05:37:41.840Z	0.321777	0.054199	-1.24561
05:37:41.880Z	-0.278809	-0.760254	-1.45947
05:37:41.920Z	0.095215	0.026855	-1.13623
05:37:41.960Z	0.279785	-0.081055	-1.03711
05:37:42.000Z	0.121582	0.046387	-1.03564
05:37:42.040Z	-0.127441	0.412109	-1.25928
05:37:42.080Z	0.712402	-0.081055	-1.42676
05:37:42.120Z	-0.59668	0.094727	-1.62842
05:37:42.160Z	-0.038574	0.217285	-1.21289
05:37:42.200Z	-0.391113	-0.195313	-0.816895
05:37:42.240Z	0.195313	-0.158691	-1.11963
05:37:42.280Z	0.37207	-0.021973	-1.05859
05:37:42.320Z	0.026855	0.27002	-1.15088
05:37:42.360Z	0.158691	0.09375	-1.35986
05:37:42.400Z	0.384277	-0.02002	-1.22217
05:37:42.440Z	-0.150391	-0.05127	-1.2793
05:37:42.480Z	0.021973	-0.054199	-0.994141
05:37:42.520Z	0.397461	0.328125	-0.998047
05:37:42.560Z	-0.278809	0.279785	-0.875977
05:37:42.600Z	0.224609	-0.096191	-1.03125
05:37:42.640Z	0.243164	-0.10498	-1.09619
05:37:42.680Z	-0.020508	0.200684	-1.06055
05:37:42.720Z	0.430176	0.224609	-1.17139
05:37:42.760Z	-0.01416	0.108887	-1.1665
05:37:42.800Z	0.095215	0.11084	-1.24658
05:37:42.840Z	-0.052734	-0.022461	-1.37695
05:37:42.880Z	0.353027	0.495117	-1.25879
05:37:42.920Z	0.020508	0.339844	-1.31543
05:37:42.960Z	0.057617	0.24707	-1.38232
05:37:43.000Z	0.208984	0.272949	-1.41064
05:37:43.040Z	0.211426	0.128418	-1.35693
05:37:43.080Z	0.344238	0.184082	-1.27393
05:37:43.120Z	0.220703	0.213867	-1.21436
05:37:43.160Z	0.17627	0.338379	-1.23291
05:37:43.200Z	0.194336	0.370117	-1.19971
05:37:43.240Z	0.129395	0.26123	-1.25732
05:37:43.280Z	0.006836	0.25	-1.2749
05:37:43.320Z	0.137207	0.17041	-1.28027
05:37:43.360Z	0.100098	0.253906	-1.25098
05:37:43.400Z	0.013672	0.344727	-1.27246
05:37:43.440Z	0.083008	0.282227	-1.28516
05:37:43.480Z	0.11084	0.276367	-1.29248
05:37:43.520Z	0.138672	0.260742	-1.21533
05:37:43.560Z	0.210938	0.159668	-1.16846
05:37:43.600Z	0.095215	0.180176	-1.13135
05:37:43.640Z	0.171875	0.17627	-1.0625
05:37:43.680Z	-0.004395	0.213379	-1.03467
05:37:43.720Z	0.132324	0.32666	-1.06738
05:37:43.760Z	0.173828	0.274414	-1.20215
05:37:43.800Z	0.225098	0.191406	-1.24268
05:37:43.840Z	0.206055	0.125	-1.23975
05:37:43.880Z	0.087891	0.183105	-1.1665
05:37:43.920Z	0.120605	0.134766	-1.08887
05:37:43.960Z	0.209473	0.25	-1.06787
05:37:44.000Z	0.103516	0.220215	-1.07666
05:37:44.040Z	0.007324	0.266602	-1.09766
05:37:44.080Z	0.03125	0.255371	-1.09326
05:37:44.120Z	0.036133	0.361328	-1.23828
05:37:44.160Z	0.041504	0.422363	-1.229
05:37:44.200Z	0.050781	0.399414	-1.35693
05:37:44.240Z	0.153809	0.436035	-1.34863
05:37:44.280Z	0.084961	0.330078	-1.25586
05:37:44.320Z	0.120117	0.401367	-1.13867
05:37:44.360Z	0.21582	0.396484	-1.14404
05:37:44.400Z	0.09375	0.424316	-1.15088
05:37:44.440Z	0.172363	0.36084	-1.09717
05:37:44.480Z	0.083496	0.393066	-1.1167
05:37:44.520Z	0.117188	0.376953	-1.14697
05:37:44.560Z	0.263672	0.384277	-1.18164
05:37:44.600Z	0.202637	0.397461	-1.22412
05:37:44.640Z	0.243164	0.354492	-1.27148
05:37:44.680Z	0.232422	0.354004	-1.25049
05:37:44.720Z	0.122559	0.300293	-1.25244
05:37:44.760Z	0.147461	0.320313	-1.22998
05:37:44.800Z	0.144043	0.404785	-1.21728
05:37:44.840Z	0.10498	0.286621	-1.18115
05:37:44.880Z	0.126953	0.229492	-1.25391
05:37:44.920Z	-0.07373	0.223633	-1.19287
05:37:44.960Z	0.035645	0.20459	-1.1875
05:37:45.000Z	0.073242	0.268555	-1.19482
05:37:45.040Z	0.14502	0.177246	-1.23486
05:37:45.080Z	0.130859	-0.050293	-1.3374
05:37:45.120Z	0.004395	-0.258789	-1.35644
05:37:45.160Z	-0.026367	0.033203	-1.06494
05:37:45.200Z	0.066406	0.324219	-1.46094
05:37:45.240Z	-0.179199	-0.085449	-1.55469
05:37:45.280Z	-0.152832	0.385742	-1.44824
05:37:45.320Z	0.165039	-0.376953	-1.31006
05:37:45.360Z	0.125488	-0.423828	-0.753418
05:37:45.400Z	0.32666	0.189453	-0.566895
05:37:45.440Z	-0.258301	-0.019531	-0.718262
05:37:45.480Z	0.385254	-0.066895	-0.76709
05:37:45.520Z	0.270508	-0.402832	-1.2583
05:37:45.560Z	-0.057129	-0.172852	-1.34131
05:37:45.600Z	0.369629	1.14551	-1.39502
05:37:45.640Z	-0.234375	0.344238	-1.49268
05:37:45.680Z	0.157227	-0.936035	-1.63379
05:37:45.720Z	0.279785	-0.132324	-1.04688
05:37:45.760Z	0.000977	0.208984	-1.25781
05:37:45.800Z	0.230469	-0.012207	-1.33154
05:37:45.840Z	0.012207	-0.075684	-1.22266
05:37:45.880Z	0.269043	0.492188	-1.26465
05:37:45.920Z	-0.012695	0.366699	-1.49707
05:37:45.960Z	-0.035156	0.193359	-1.53418
05:37:46.000Z	0.157227	0.461426	-1.4751
05:37:46.040Z	0.266113	0.358887	-1.50684
05:37:46.080Z	0.163574	0.238281	-1.38965
05:37:46.120Z	0.157227	0.278809	-1.31689
05:37:46.160Z	0.091797	0.310059	-1.22998
05:37:46.200Z	0.226563	0.266602	-1.18506
05:37:46.240Z	-0.080078	0.314453	-1.0293
05:37:46.280Z	0.051758	0.296875	-1.0332
05:37:46.320Z	0.020508	0.241699	-1.03076
05:37:46.360Z	-0.012207	0.1875	-0.956055
05:37:46.400Z	0.138184	0.192383	-0.880859
05:37:46.440Z	0.124512	0.30127	-0.906738

## Sheet: Fig1D
time	latitude	longitude	label
05:25:00.000Z	40.8661	141.467	no_label
05:26:00.000Z	40.8685	141.459	no_label
05:27:00.000Z	40.8706	141.456	no_label
05:28:00.000Z	40.8722	141.449	no_label
05:29:00.000Z	40.8751	141.442	no_label
05:30:00.000Z	40.8795	141.438	no_label
05:31:00.000Z	40.8817	141.433	no_label
05:32:00.000Z	40.8839	141.427	no_label
05:33:00.000Z	40.8879	141.422	no_label
05:34:00.000Z	40.8914	141.419	target
05:35:00.000Z	40.8914	141.419	no_label
05:36:00.000Z	40.8913	141.419	no_label
05:37:00.000Z	40.891	141.418	target
05:39:00.000Z	40.8931	141.415	no_label
05:40:00.000Z	40.8949	141.415	no_label
05:41:00.000Z	40.8952	141.415	no_label
05:42:00.000Z	40.8978	141.414	no_label
05:43:00.000Z	40.9025	141.415	no_label
05:44:00.000Z	40.9073	141.413	no_label
05:45:00.000Z	40.9114	141.41	no_label
05:46:00.000Z	40.9159	141.408	no_label
05:47:00.000Z	40.9181	141.411	no_label

## Sheet: Fig2A
time	latitude	longitude	label
00:29:00+00:00	40.5388	141.558	no_label
00:30:00+00:00	40.5387	141.558	no_label
00:31:00+00:00	40.5387	141.558	no_label
00:32:00+00:00	40.5387	141.558	no_label
00:33:00+00:00	40.5387	141.558	no_label
00:34:00+00:00	40.5387	141.558	no_label
00:35:00+00:00	40.5388	141.558	no_label
00:36:00+00:00	40.5388	141.558	no_label
00:37:00+00:00	40.5387	141.558	no_label
00:38:00+00:00	40.5387	141.558	no_label
00:39:00+00:00	40.5387	141.558	no_label
00:40:00+00:00	40.5387	141.558	no_label
00:41:00+00:00	40.5387	141.558	no_label
00:42:00+00:00	40.5387	141.558	no_label
00:43:00+00:00	40.5387	141.558	no_label
00:44:00+00:00	40.5387	141.558	no_label
00:45:00+00:00	40.5387	141.558	no_label
00:46:00+00:00	40.5387	141.558	no_label
00:47:00+00:00	40.5387	141.558	no_label
00:48:00+00:00	40.5387	141.558	no_label
00:49:00+00:00	40.5387	141.558	no_label
00:50:00+00:00	40.5387	141.558	no_label
00:51:00+00:00	40.5387	141.558	no_label
00:52:00+00:00	40.5387	141.558	no_label
00:53:00+00:00	40.5387	141.558	no_label
00:54:00+00:00	40.5386	141.558	no_label
00:55:00+00:00	40.5387	141.558	no_label
00:56:00+00:00	40.5387	141.558	no_label
00:57:00+00:00	40.5387	141.558	no_label
00:58:00+00:00	40.5387	141.558	no_label
00:59:00+00:00	40.5387	141.558	no_label
01:00:00+00:00	40.5387	141.558	no_label
01:01:00+00:00	40.5387	141.558	no_label
01:02:00+00:00	40.5387	141.558	no_label
01:03:00+00:00	40.5386	141.558	no_label
01:04:00+00:00	40.5386	141.558	no_label
01:05:00+00:00	40.5386	141.558	no_label
01:06:00+00:00	40.5387	141.558	no_label
01:07:00+00:00	40.5387	141.558	no_label
01:08:00+00:00	40.5387	141.558	no_label
01:09:00+00:00	40.5387	141.558	no_label
01:10:00+00:00	40.5387	141.558	no_label
01:11:00+00:00	40.5387	141.558	no_label
01:12:00+00:00	40.5387	141.558	no_label
01:13:00+00:00	40.5387	141.558	no_label
01:14:00+00:00	40.5387	141.558	no_label
01:15:00+00:00	40.5387	141.558	no_label
01:16:00+00:00	40.5387	141.558	no_label
01:17:00+00:00	40.5387	141.558	no_label
01:18:00+00:00	40.5387	141.558	no_label
01:19:00+00:00	40.5387	141.558	no_label
01:20:00+00:00	40.5387	141.558	no_label
01:21:00+00:00	40.5387	141.558	no_label
01:22:00+00:00	40.5387	141.558	no_label
01:23:00+00:00	40.5387	141.558	no_label
01:24:00+00:00	40.5387	141.558	no_label
01:25:00+00:00	40.5388	141.558	no_label
01:26:00+00:00	40.5387	141.558	no_label
01:27:00+00:00	40.5387	141.558	no_label
01:28:00+00:00	40.5387	141.558	no_label
01:29:00+00:00	40.5387	141.558	no_label
01:30:00+00:00	40.5387	141.558	no_label
01:31:00+00:00	40.5387	141.558	no_label
01:32:00+00:00	40.5387	141.558	no_label
01:33:00+00:00	40.5387	141.558	no_label
01:34:00+00:00	40.5387	141.558	no_label
01:35:00+00:00	40.5387	141.558	no_label
01:36:00+00:00	40.5387	141.558	no_label
01:37:00+00:00	40.5387	141.558	no_label
01:38:00+00:00	40.5388	141.558	no_label
01:39:00+00:00	40.5387	141.558	no_label
01:40:00+00:00	40.5387	141.558	no_label
01:41:00+00:00	40.5387	141.558	no_label
01:42:00+00:00	40.5387	141.558	no_label
01:43:00+00:00	40.5387	141.558	no_label
01:44:00+00:00	40.5387	141.558	no_label
01:45:00+00:00	40.5387	141.558	no_label
01:46:00+00:00	40.5387	141.558	no_label
01:47:00+00:00	40.5387	141.558	no_label
01:48:00+00:00	40.5387	141.558	no_label
01:49:00+00:00	40.5387	141.558	no_label
01:50:00+00:00	40.5387	141.558	no_label
01:51:00+00:00	40.5387	141.558	no_label
01:52:00+00:00	40.5387	141.558	no_label
01:53:00+00:00	40.5387	141.558	no_label
01:54:00+00:00	40.5387	141.558	no_label
01:55:00+00:00	40.5388	141.558	no_label
01:56:00+00:00	40.5388	141.558	no_label
01:57:00+00:00	40.5388	141.558	no_label
01:58:00+00:00	40.5387	141.558	no_label
01:59:00+00:00	40.5387	141.558	no_label
02:00:00+00:00	40.5387	141.558	no_label
02:01:00+00:00	40.5387	141.558	no_label
02:02:00+00:00	40.5387	141.558	no_label
02:03:00+00:00	40.5387	141.558	no_label
02:04:00+00:00	40.5387	141.558	no_label
02:05:00+00:00	40.5387	141.558	no_label
02:06:00+00:00	40.5387	141.558	no_label
02:07:00+00:00	40.5387	141.558	no_label
02:08:00+00:00	40.5387	141.558	no_label
02:09:00+00:00	40.5388	141.558	no_label
02:10:00+00:00	40.5387	141.558	no_label
02:11:00+00:00	40.5387	141.558	no_label
02:12:00+00:00	40.5395	141.557	no_label
02:13:00+00:00	40.5397	141.557	no_label
02:14:00+00:00	40.5397	141.557	no_label
02:15:00+00:00	40.5396	141.557	no_label
19:02:00+00:00	40.5388	141.558	no_label
19:03:00+00:00	40.5388	141.558	no_label
19:04:00+00:00	40.5388	141.558	no_label
19:05:00+00:00	40.5388	141.558	no_label
00:55:00+00:00	40.5387	141.558	no_label
00:56:00+00:00	40.5386	141.557	no_label
01:24:47+00:00	40.5388	141.556	nontarget
01:31:00+00:00	40.5388	141.556	no_label
01:32:00+00:00	40.5388	141.556	no_label
01:33:00+00:00	40.5389	141.556	no_label
01:46:00+00:00	40.5386	141.557	no_label
01:47:00+00:00	40.5386	141.557	no_label
01:48:00+00:00	40.5386	141.557	no_label
01:49:00+00:00	40.5386	141.557	no_label
01:50:00+00:00	40.5386	141.557	no_label
01:51:00+00:00	40.5386	141.557	no_label
01:52:00+00:00	40.5386	141.558	no_label
01:53:00+00:00	40.5386	141.558	no_label
01:54:00+00:00	40.5386	141.557	no_label
01:56:00+00:00	40.5386	141.557	no_label
01:58:00+00:00	40.5386	141.557	no_label
01:59:00+00:00	40.5386	141.557	no_label
02:00:00+00:00	40.5386	141.557	no_label
02:01:00+00:00	40.5386	141.557	no_label
02:02:00+00:00	40.5386	141.557	no_label
02:03:00+00:00	40.5386	141.557	no_label
02:04:00+00:00	40.5386	141.557	no_label
02:05:00+00:00	40.5386	141.557	no_label
02:06:00+00:00	40.5386	141.557	no_label
02:07:00+00:00	40.5386	141.557	no_label
02:20:00+00:00	40.5386	141.557	no_label
02:21:00+00:00	40.5386	141.558	no_label
02:22:00+00:00	40.5386	141.557	no_label
02:23:00+00:00	40.5386	141.558	no_label
02:24:00+00:00	40.5386	141.557	no_label
02:25:00+00:00	40.5386	141.557	no_label
02:26:00+00:00	40.5386	141.557	no_label
02:27:00+00:00	40.5386	141.557	no_label
02:28:00+00:00	40.5386	141.558	no_label
02:29:00+00:00	40.5386	141.557	no_label
02:32:00+00:00	40.5386	141.557	no_label
02:33:00+00:00	40.5386	141.557	no_label
02:34:00+00:00	40.5386	141.557	nontarget
02:35:00+00:00	40.539	141.557	no_label
02:36:00+00:00	40.539	141.557	nontarget
02:37:00+00:00	40.5386	141.557	no_label
02:38:00+00:00	40.5386	141.557	no_label
02:39:00+00:00	40.5386	141.557	no_label
02:40:00+00:00	40.5386	141.557	no_label
02:41:00+00:00	40.5386	141.557	no_label
02:42:00+00:00	40.5386	141.557	no_label
02:43:00+00:00	40.5386	141.557	no_label
02:44:00+00:00	40.5386	141.557	no_label
02:45:00+00:00	40.5386	141.557	no_label
02:46:00+00:00	40.5401	141.562	no_label
02:47:00+00:00	40.5428	141.567	no_label
02:48:00+00:00	40.546	141.57	no_label
02:49:00+00:00	40.5495	141.574	no_label
02:50:00+00:00	40.5519	141.579	no_label
02:51:00+00:00	40.5537	141.585	no_label
02:52:00+00:00	40.5553	141.591	no_label
02:53:00+00:00	40.5573	141.596	no_label
02:54:00+00:00	40.5594	141.602	no_label
02:55:00+00:00	40.561	141.607	no_label
02:56:00+00:00	40.5632	141.613	no_label
02:57:00+00:00	40.5648	141.619	no_label
02:58:00+00:00	40.5648	141.625	no_label
02:59:00+00:00	40.5637	141.632	no_label
03:00:00+00:00	40.5629	141.638	no_label
03:01:00+00:00	40.5629	141.638	target
03:02:00+00:00	40.5628	141.639	no_label
03:03:00+00:00	40.5629	141.641	no_label
03:04:00+00:00	40.5613	141.642	no_label
03:05:00+00:00	40.559	141.647	no_label
03:06:00+00:00	40.558	141.653	no_label
03:07:00+00:00	40.5589	141.659	no_label
03:08:00+00:00	40.5609	141.664	no_label
03:09:00+00:00	40.563	141.669	no_label
03:10:00+00:00	40.5647	141.674	no_label
03:11:00+00:00	40.5676	141.678	no_label
03:12:00+00:00	40.571	141.678	no_label
03:13:00+00:00	40.571	141.678	no_label
03:14:00+00:00	40.5711	141.677	no_label
03:15:00+00:00	40.571	141.677	no_label
03:16:00+00:00	40.5743	141.679	no_label
03:17:00+00:00	40.5772	141.683	no_label
03:18:00+00:00	40.58	141.687	no_label
03:19:00+00:00	40.58	141.687	target
03:20:00+00:00	40.586	141.694	nontarget
03:21:00+00:00	40.586	141.694	no_label
03:22:00+00:00	40.5884	141.698	no_label
03:23:00+00:00	40.5884	141.698	target
03:24:00+00:00	40.5884	141.698	target
03:26:00+00:00	40.5916	141.704	no_label
03:27:00+00:00	40.5927	141.708	no_label
03:28:00+00:00	40.5953	141.712	no_label
03:29:00+00:00	40.5963	141.717	no_label
03:30:00+00:00	40.5977	141.723	no_label
03:31:00+00:00	40.5977	141.729	no_label
03:32:00+00:00	40.5978	141.734	no_label
03:33:00+00:00	40.5978	141.734	nontarget
03:34:00+00:00	40.599	141.745	no_label
03:35:00+00:00	40.6003	141.75	no_label
03:36:00+00:00	40.6021	141.755	no_label
03:37:00+00:00	40.6051	141.758	no_label
03:38:00+00:00	40.6081	141.762	no_label
03:39:00+00:00	40.61	141.767	no_label
03:40:00+00:00	40.6125	141.772	no_label
03:41:00+00:00	40.6145	141.776	no_label
03:42:00+00:00	40.6154	141.781	no_label
03:43:00+00:00	40.6157	141.786	no_label
03:44:00+00:00	40.6157	141.786	nontarget
03:45:00+00:00	40.6177	141.791	no_label
03:46:00+00:00	40.6202	141.794	no_label
03:47:00+00:00	40.6233	141.797	no_label
03:48:00+00:00	40.6266	141.801	no_label
03:49:00+00:00	40.6301	141.804	no_label
03:50:00+00:00	40.6327	141.808	no_label
03:51:00+00:00	40.6356	141.811	no_label
03:52:00+00:00	40.6389	141.813	no_label
03:53:00+00:00	40.6427	141.813	no_label
03:54:00+00:00	40.6469	141.815	no_label
03:55:00+00:00	40.6511	141.816	no_label
03:56:00+00:00	40.6556	141.814	no_label
03:57:00+00:00	40.6591	141.812	no_label
03:58:00+00:00	40.6631	141.811	no_label
03:59:00+00:00	40.6677	141.81	no_label
04:00:00+00:00	40.672	141.81	no_label
04:01:00+00:00	40.6754	141.812	no_label
04:02:00+00:00	40.6795	141.813	no_label
04:03:00+00:00	40.6834	141.815	no_label
04:04:00+00:00	40.6861	141.818	no_label
04:05:00+00:00	40.6871	141.824	no_label
04:06:00+00:00	40.6871	141.824	nontarget
04:08:00+00:00	40.6938	141.834	no_label
04:09:00+00:00	40.6976	141.836	no_label
04:10:00+00:00	40.7012	141.837	no_label
04:11:00+00:00	40.7049	141.838	no_label
04:12:00+00:00	40.7084	141.841	no_label
04:13:00+00:00	40.7084	141.841	nontarget
04:14:00+00:00	40.7126	141.851	no_label
04:15:00+00:00	40.7105	141.857	no_label
04:16:00+00:00	40.7101	141.863	no_label
04:17:00+00:00	40.7072	141.868	no_label
04:18:00+00:00	40.7019	141.873	no_label
04:19:00+00:00	40.7019	141.873	nontarget
04:21:00+00:00	40.6974	141.893	no_label
04:22:00+00:00	40.6952	141.9	no_label
04:23:00+00:00	40.6937	141.907	no_label
04:24:00+00:00	40.6926	141.914	no_label
04:25:00+00:00	40.6933	141.92	no_label
04:26:00+00:00	40.6951	141.926	no_label
04:27:00+00:00	40.698	141.93	no_label
04:28:00+00:00	40.701	141.933	no_label
04:29:00+00:00	40.7051	141.933	no_label
04:30:00+00:00	40.7051	141.933	target
04:31:00+00:00	40.7038	141.934	no_label
04:32:00+00:00	40.7035	141.933	no_label
04:33:00+00:00	40.7033	141.933	no_label
04:34:00+00:00	40.7031	141.933	no_label
04:35:00+00:00	40.7029	141.933	no_label
04:36:00+00:00	40.7027	141.933	no_label
04:37:00+00:00	40.7024	141.933	no_label
04:38:00+00:00	40.7022	141.933	no_label
04:39:00+00:00	40.7024	141.933	no_label
04:40:00+00:00	40.7051	141.936	no_label
04:41:00+00:00	40.7071	141.941	no_label
04:42:00+00:00	40.7086	141.945	no_label
04:43:00+00:00	40.7092	141.951	no_label
04:44:00+00:00	40.7091	141.956	no_label
04:45:00+00:00	40.7098	141.961	no_label
04:46:00+00:00	40.709	141.967	no_label
04:47:00+00:00	40.7099	141.972	no_label
04:48:00+00:00	40.7099	141.978	no_label
04:49:00+00:00	40.7102	141.983	no_label
04:50:00+00:00	40.7101	141.99	no_label
04:51:00+00:00	40.7087	141.996	no_label
04:52:00+00:00	40.7091	142.002	no_label
04:53:00+00:00	40.7118	142.007	no_label
04:54:00+00:00	40.7148	142.011	no_label
04:55:00+00:00	40.7148	142.011	nontarget
04:56:00+00:00	40.7153	142.013	no_label
04:57:00+00:00	40.7151	142.014	no_label
04:58:00+00:00	40.7175	142.014	no_label
04:59:00+00:00	40.721	142.016	no_label
05:00:00+00:00	40.721	142.016	target
05:01:00+00:00	40.7182	142.017	no_label
05:02:00+00:00	40.7178	142.017	no_label
05:03:00+00:00	40.7174	142.017	no_label
05:04:00+00:00	40.7171	142.018	no_label
05:05:00+00:00	40.7168	142.018	no_label
05:06:00+00:00	40.7164	142.018	no_label
05:07:00+00:00	40.716	142.018	no_label
05:08:00+00:00	40.7155	142.018	no_label
05:09:00+00:00	40.715	142.018	no_label
05:10:00+00:00	40.7146	142.019	no_label
05:11:00+00:00	40.7141	142.019	no_label
05:12:00+00:00	40.7137	142.019	no_label
05:13:00+00:00	40.7132	142.019	no_label
05:14:00+00:00	40.7127	142.019	no_label
05:15:00+00:00	40.7123	142.019	no_label
05:16:00+00:00	40.7118	142.019	no_label
05:17:00+00:00	40.7113	142.019	no_label
05:19:00+00:00	40.7103	142.02	no_label
05:20:00+00:00	40.71	142.02	no_label
05:21:00+00:00	40.7096	142.02	no_label
05:22:00+00:00	40.7094	142.02	no_label
05:23:00+00:00	40.7092	142.02	no_label
05:24:00+00:00	40.709	142.02	no_label
05:25:00+00:00	40.7088	142.02	no_label
05:26:00+00:00	40.7086	142.02	no_label
05:27:00+00:00	40.7086	142.019	no_label
05:28:00+00:00	40.7086	142.019	nontarget
05:29:00+00:00	40.7141	142.011	no_label
05:30:00+00:00	40.7141	142.011	no_label
05:31:00+00:00	40.7139	142.011	no_label
05:32:00+00:00	40.7137	142.011	no_label
05:33:00+00:00	40.7137	142.011	nontarget
05:34:00+00:00	40.7143	142.01	no_label
05:35:00+00:00	40.714	142.01	no_label
05:36:00+00:00	40.7144	142.009	no_label
05:37:00+00:00	40.7174	142.005	no_label
05:38:00+00:00	40.7174	142.005	target
05:39:00+00:00	40.7189	142.003	no_label
05:40:00+00:00	40.7192	142.001	no_label
05:41:00+00:00	40.7192	142.001	nontarget
05:42:00+00:00	40.7185	141.985	no_label
05:43:00+00:00	40.7162	141.975	no_label
05:44:00+00:00	40.714	141.966	no_label
05:45:00+00:00	40.7123	141.957	no_label
05:46:00+00:00	40.7101	141.947	no_label
05:47:00+00:00	40.7079	141.937	no_label
05:48:00+00:00	40.7069	141.927	no_label
05:49:00+00:00	40.7043	141.917	no_label
05:50:00+00:00	40.7031	141.912	no_label
05:51:00+00:00	40.6987	141.903	no_label
05:52:00+00:00	40.6939	141.894	no_label
05:53:00+00:00	40.6901	141.883	no_label
05:54:00+00:00	40.6848	141.873	no_label
05:55:00+00:00	40.6848	141.873	nontarget
05:56:00+00:00	40.6717	141.858	no_label
05:57:00+00:00	40.6685	141.848	no_label
05:58:00+00:00	40.6647	141.837	no_label
05:59:00+00:00	40.6617	141.827	no_label
06:00:00+00:00	40.659	141.817	no_label
06:01:00+00:00	40.6557	141.807	no_label
06:02:00+00:00	40.6526	141.796	no_label
06:03:00+00:00	40.649	141.786	no_label
06:04:00+00:00	40.6457	141.775	no_label
06:05:00+00:00	40.6419	141.765	no_label
06:06:00+00:00	40.6383	141.754	no_label
06:07:00+00:00	40.6383	141.754	nontarget
06:08:00+00:00	40.6359	141.736	no_label
06:09:00+00:00	40.6353	141.726	no_label
06:10:00+00:00	40.6369	141.717	no_label
06:11:00+00:00	40.6388	141.709	no_label
06:12:00+00:00	40.6392	141.699	no_label
06:13:00+00:00	40.6389	141.688	no_label
06:14:00+00:00	40.6373	141.678	no_label
06:15:00+00:00	40.6373	141.678	nontarget
06:16:00+00:00	40.633	141.662	no_label
06:17:00+00:00	40.633	141.662	nontarget
06:18:00+00:00	40.6308	141.654	no_label
06:19:00+00:00	40.6277	141.647	no_label
06:20:00+00:00	40.6277	141.647	nontarget
06:21:00+00:00	40.6225	141.631	no_label
06:22:00+00:00	40.6221	141.622	no_label
06:23:00+00:00	40.6221	141.622	nontarget
06:24:00+00:00	40.6173	141.607	no_label
06:25:00+00:00	40.6145	141.601	no_label
06:26:00+00:00	40.6118	141.593	no_label
06:27:00+00:00	40.6075	141.587	no_label
06:28:00+00:00	40.6028	141.581	no_label
06:29:00+00:00	40.5984	141.573	no_label
06:30:00+00:00	40.5946	141.564	no_label
06:31:00+00:00	40.5946	141.564	nontarget
06:32:00+00:00	40.5871	141.55	no_label
06:33:00+00:00	40.5871	141.55	nontarget
06:34:00+00:00	40.5717	141.533	nontarget
06:35:00+00:00	40.5717	141.533	no_label
06:36:00+00:00	40.5665	141.528	no_label
06:37:00+00:00	40.5614	141.526	no_label
06:38:00+00:00	40.5614	141.526	nontarget
06:40:00+00:00	40.5485	141.515	target
06:41:00+00:00	40.5485	141.515	no_label
06:42:00+00:00	40.5485	141.515	target
06:43:00+00:00	40.5476	141.514	no_label
06:44:00+00:00	40.5476	141.514	target
06:45:00+00:00	40.5481	141.515	no_label
06:46:00+00:00	40.5481	141.515	target
06:47:00+00:00	40.5449	141.513	no_label
06:48:00+00:00	40.5449	141.513	no_label
06:49:00+00:00	40.5449	141.513	no_label
06:50:00+00:00	40.5449	141.513	no_label
06:51:00+00:00	40.5449	141.513	no_label
06:52:00+00:00	40.5437	141.514	no_label
06:53:00+00:00	40.5437	141.514	nontarget
06:55:00+00:00	40.5404	141.523	no_label
06:56:00+00:00	40.5404	141.523	nontarget
06:57:00+00:00	40.5365	141.539	nontarget
06:58:00+00:00	40.5365	141.539	no_label
06:59:00+00:00	40.5365	141.539	nontarget
07:00:00+00:00	40.5389	141.549	no_label
07:01:00+00:00	40.5389	141.549	nontarget
07:02:00+00:00	40.5386	141.557	no_label
07:03:00+00:00	40.5386	141.557	no_label
07:04:00+00:00	40.5386	141.557	no_label
07:05:00+00:00	40.5386	141.557	no_label
07:06:00+00:00	40.5386	141.557	no_label
07:07:00+00:00	40.5386	141.557	no_label
07:08:00+00:00	40.5386	141.557	no_label
07:09:00+00:00	40.5386	141.557	no_label
07:10:00+00:00	40.5386	141.557	no_label
07:11:00+00:00	40.5386	141.557	no_label
07:12:00+00:00	40.5386	141.557	no_label
07:13:00+00:00	40.5386	141.557	no_label
07:14:00+00:00	40.5386	141.557	no_label
07:15:00+00:00	40.5386	141.557	no_label
07:16:00+00:00	40.5386	141.557	no_label
07:19:00+00:00	40.5386	141.557	no_label
07:20:00+00:00	40.5386	141.557	no_label
07:21:00+00:00	40.5386	141.557	no_label
07:25:00+00:00	40.5386	141.557	no_label
08:24:00+00:00	40.5387	141.558	no_label
08:25:00+00:00	40.5387	141.558	no_label
01:40:00+00:00	40.5388	141.558	no_label
01:41:00+00:00	40.5389	141.557	no_label
01:42:00+00:00	40.5388	141.557	no_label
01:43:00+00:00	40.5387	141.557	no_label
01:44:00+00:00	40.5385	141.558	no_label
01:45:00+00:00	40.5387	141.558	no_label
01:46:00+00:00	40.5387	141.558	no_label
01:47:00+00:00	40.5386	141.558	no_label
01:48:00+00:00	40.5387	141.558	no_label
01:49:00+00:00	40.5388	141.558	no_label
01:50:00+00:00	40.5387	141.558	no_label
01:51:00+00:00	40.5387	141.558	no_label
01:52:00+00:00	40.5388	141.558	no_label
01:53:00+00:00	40.5388	141.558	no_label
01:54:00+00:00	40.5388	141.558	no_label
01:55:00+00:00	40.5388	141.558	no_label
01:56:00+00:00	40.5387	141.558	no_label
01:57:00+00:00	40.5387	141.558	no_label
01:58:00+00:00	40.5386	141.558	no_label
01:59:00+00:00	40.5386	141.558	no_label
02:00:00+00:00	40.5386	141.558	no_label
02:01:00+00:00	40.5386	141.558	no_label
02:02:00+00:00	40.5386	141.558	no_label
02:03:00+00:00	40.5386	141.558	no_label
02:04:00+00:00	40.5386	141.558	no_label
02:05:00+00:00	40.5387	141.558	no_label
02:06:00+00:00	40.5387	141.558	no_label
02:07:00+00:00	40.5388	141.558	no_label
02:08:00+00:00	40.5388	141.557	no_label
02:09:00+00:00	40.5387	141.558	no_label
02:10:00+00:00	40.5387	141.557	no_label
02:11:00+00:00	40.5388	141.558	no_label
02:12:00+00:00	40.5387	141.558	no_label
02:13:00+00:00	40.539	141.558	no_label
02:14:00+00:00	40.5388	141.558	no_label
02:15:00+00:00	40.5388	141.558	no_label
02:16:00+00:00	40.5388	141.557	no_label
02:17:00+00:00	40.5387	141.558	no_label
02:18:00+00:00	40.5387	141.558	no_label
02:19:00+00:00	40.5385	141.558	no_label
02:20:00+00:00	40.5384	141.558	no_label
02:21:00+00:00	40.5384	141.558	no_label
02:22:00+00:00	40.5385	141.558	no_label
02:23:00+00:00	40.5386	141.558	no_label
02:24:00+00:00	40.5386	141.558	no_label
02:25:00+00:00	40.5386	141.558	no_label
02:26:00+00:00	40.5386	141.558	no_label
02:27:00+00:00	40.5386	141.558	no_label
02:28:00+00:00	40.5386	141.558	no_label
02:29:00+00:00	40.5386	141.557	no_label
02:30:00+00:00	40.5388	141.557	no_label
02:31:00+00:00	40.5387	141.557	no_label
02:32:00+00:00	40.5385	141.558	no_label
02:33:00+00:00	40.5385	141.558	no_label
02:34:00+00:00	40.5385	141.558	no_label
02:35:00+00:00	40.5385	141.558	no_label
02:36:00+00:00	40.5386	141.558	no_label
02:37:00+00:00	40.5386	141.557	no_label
02:38:00+00:00	40.5386	141.557	no_label
02:39:00+00:00	40.5386	141.558	no_label
02:40:00+00:00	40.5386	141.557	no_label
02:41:00+00:00	40.5387	141.557	no_label
02:42:00+00:00	40.5386	141.557	no_label
02:43:00+00:00	40.5386	141.557	no_label
02:44:00+00:00	40.5386	141.557	no_label
02:45:00+00:00	40.5386	141.558	no_label
02:46:00+00:00	40.5386	141.558	no_label
02:47:00+00:00	40.5387	141.557	no_label
02:48:00+00:00	40.5386	141.558	no_label
02:49:00+00:00	40.5386	141.558	no_label
02:50:00+00:00	40.5386	141.558	no_label
02:51:00+00:00	40.5385	141.558	no_label
02:52:00+00:00	40.5385	141.558	no_label
02:53:00+00:00	40.5386	141.558	no_label
02:54:00+00:00	40.5387	141.558	no_label
02:55:00+00:00	40.5387	141.558	no_label
02:56:00+00:00	40.5387	141.558	no_label
02:57:00+00:00	40.5387	141.558	no_label
02:58:00+00:00	40.5386	141.558	no_label
02:59:00+00:00	40.5387	141.557	no_label
03:00:00+00:00	40.5386	141.557	no_label
03:01:00+00:00	40.5386	141.557	no_label
03:02:00+00:00	40.5386	141.558	no_label
03:03:00+00:00	40.5386	141.558	no_label
03:04:00+00:00	40.5387	141.557	no_label
03:05:00+00:00	40.5387	141.557	no_label
03:06:00+00:00	40.5387	141.558	no_label
03:07:00+00:00	40.5386	141.558	no_label
03:08:00+00:00	40.5387	141.558	no_label
03:09:00+00:00	40.5387	141.558	no_label
03:10:00+00:00	40.5388	141.557	no_label
03:11:00+00:00	40.5387	141.557	no_label
03:12:00+00:00	40.5387	141.557	no_label
03:13:00+00:00	40.5387	141.557	no_label
03:14:00+00:00	40.5387	141.558	no_label
03:15:00+00:00	40.5387	141.557	no_label
03:16:00+00:00	40.5388	141.557	no_label
03:17:00+00:00	40.5387	141.557	no_label
03:18:00+00:00	40.5387	141.557	no_label
03:19:00+00:00	40.5387	141.557	no_label
03:20:00+00:00	40.5387	141.557	no_label
03:21:00+00:00	40.5386	141.558	no_label
03:22:00+00:00	40.5387	141.558	no_label
03:23:00+00:00	40.5387	141.557	no_label
03:24:00+00:00	40.5387	141.557	no_label
03:25:00+00:00	40.5387	141.557	no_label
03:26:00+00:00	40.5387	141.557	no_label
03:27:00+00:00	40.5386	141.558	no_label
03:28:00+00:00	40.5386	141.558	no_label
03:29:00+00:00	40.5387	141.558	no_label
03:30:00+00:00	40.5387	141.558	no_label
03:31:00+00:00	40.5387	141.558	no_label
03:32:00+00:00	40.5387	141.558	no_label
03:33:00+00:00	40.5387	141.558	no_label
03:34:00+00:00	40.5387	141.558	no_label
03:35:00+00:00	40.5387	141.558	no_label
03:36:00+00:00	40.5387	141.558	no_label
03:37:00+00:00	40.5387	141.558	no_label
03:38:00+00:00	40.5387	141.558	no_label
03:39:00+00:00	40.5386	141.558	no_label
03:40:00+00:00	40.5386	141.557	no_label
03:41:00+00:00	40.5387	141.558	no_label
03:42:00+00:00	40.5387	141.558	no_label
03:43:00+00:00	40.5387	141.558	no_label
03:44:00+00:00	40.5387	141.558	no_label
03:45:00+00:00	40.5387	141.558	no_label
03:46:00+00:00	40.5387	141.558	no_label
03:47:00+00:00	40.5387	141.558	no_label
03:48:00+00:00	40.5387	141.558	no_label
03:49:00+00:00	40.5387	141.558	no_label
03:50:00+00:00	40.5387	141.557	no_label
03:51:00+00:00	40.5387	141.557	no_label
03:52:00+00:00	40.5387	141.557	no_label
03:53:00+00:00	40.5387	141.558	no_label
03:54:00+00:00	40.5387	141.558	no_label
03:55:00+00:00	40.5387	141.558	no_label
03:56:00+00:00	40.5387	141.558	no_label
03:57:00+00:00	40.5387	141.557	no_label
03:58:00+00:00	40.5387	141.557	no_label
03:59:00+00:00	40.5387	141.557	no_label
04:00:00+00:00	40.5387	141.557	no_label
04:01:00+00:00	40.5387	141.557	no_label
04:02:00+00:00	40.5387	141.558	no_label
04:03:00+00:00	40.5387	141.558	no_label
04:04:00+00:00	40.5387	141.558	no_label
04:05:00+00:00	40.5387	141.558	no_label
04:06:00+00:00	40.5387	141.558	no_label
04:07:00+00:00	40.5387	141.558	no_label
04:08:00+00:00	40.5387	141.558	no_label
04:09:00+00:00	40.5387	141.558	no_label
04:10:00+00:00	40.5387	141.558	no_label
04:11:00+00:00	40.5387	141.558	no_label
04:12:00+00:00	40.5387	141.558	no_label
04:13:00+00:00	40.5387	141.557	no_label
04:14:00+00:00	40.5387	141.558	no_label
04:15:00+00:00	40.5386	141.558	no_label
04:16:00+00:00	40.5386	141.558	no_label
04:17:00+00:00	40.5386	141.558	no_label
04:18:00+00:00	40.5386	141.558	no_label
04:19:00+00:00	40.5386	141.558	no_label
04:20:00+00:00	40.5386	141.558	no_label
04:21:00+00:00	40.5387	141.558	no_label
04:22:00+00:00	40.5387	141.558	no_label
04:23:00+00:00	40.5386	141.558	no_label
04:24:00+00:00	40.5386	141.558	no_label
04:25:00+00:00	40.5386	141.558	no_label
04:26:00+00:00	40.5386	141.558	no_label
04:27:00+00:00	40.5386	141.558	no_label
04:28:00+00:00	40.5386	141.558	no_label
04:29:00+00:00	40.5386	141.558	no_label
04:30:00+00:00	40.5386	141.558	no_label
04:31:00+00:00	40.5387	141.557	no_label
04:32:00+00:00	40.5387	141.557	no_label
04:33:00+00:00	40.5386	141.557	no_label
04:34:00+00:00	40.5387	141.557	no_label
04:35:00+00:00	40.5386	141.557	no_label
04:36:00+00:00	40.5386	141.557	no_label
04:37:00+00:00	40.5386	141.557	no_label
04:38:00+00:00	40.5386	141.557	no_label
04:39:00+00:00	40.5386	141.557	no_label
04:40:00+00:00	40.5386	141.557	no_label
04:41:00+00:00	40.5387	141.557	no_label
04:42:00+00:00	40.5386	141.558	no_label
04:43:00+00:00	40.5386	141.558	no_label
04:44:00+00:00	40.5386	141.558	no_label
04:45:00+00:00	40.5386	141.558	no_label
04:46:00+00:00	40.5386	141.558	no_label
04:47:00+00:00	40.5388	141.557	no_label
04:48:00+00:00	40.5386	141.557	no_label
04:49:00+00:00	40.5387	141.557	no_label
04:50:00+00:00	40.5386	141.558	no_label
04:51:00+00:00	40.5387	141.558	no_label
04:52:00+00:00	40.5386	141.558	no_label
04:53:00+00:00	40.5387	141.558	no_label
04:54:00+00:00	40.5385	141.558	no_label
04:55:00+00:00	40.5387	141.558	no_label
04:56:00+00:00	40.5386	141.558	no_label
04:57:00+00:00	40.5386	141.558	no_label
04:58:00+00:00	40.5384	141.558	no_label
04:59:00+00:00	40.5384	141.558	no_label
05:00:00+00:00	40.5384	141.558	no_label
05:01:00+00:00	40.5387	141.557	no_label
05:02:00+00:00	40.5387	141.557	no_label
05:03:00+00:00	40.5386	141.557	no_label
05:04:00+00:00	40.5387	141.557	no_label
05:05:00+00:00	40.5387	141.557	no_label
05:06:00+00:00	40.5387	141.557	no_label
05:07:00+00:00	40.5387	141.557	no_label
05:08:00+00:00	40.5387	141.557	no_label
05:09:00+00:00	40.5386	141.558	no_label
05:10:00+00:00	40.5386	141.558	no_label
05:11:00+00:00	40.5387	141.557	no_label
05:12:00+00:00	40.5387	141.558	no_label
05:13:00+00:00	40.5386	141.558	no_label
05:14:00+00:00	40.5387	141.558	no_label
05:15:00+00:00	40.5387	141.557	no_label
05:16:00+00:00	40.5388	141.557	no_label
05:17:00+00:00	40.5386	141.558	no_label
05:18:00+00:00	40.5386	141.558	no_label
05:19:00+00:00	40.5387	141.558	no_label
05:20:00+00:00	40.5387	141.557	no_label
05:21:00+00:00	40.5386	141.557	no_label
05:22:00+00:00	40.5386	141.557	no_label
05:23:00+00:00	40.5387	141.557	no_label
05:24:00+00:00	40.5387	141.557	no_label
05:25:00+00:00	40.5388	141.557	no_label
05:26:00+00:00	40.5387	141.557	no_label
05:27:00+00:00	40.5387	141.558	no_label
05:28:00+00:00	40.5387	141.558	no_label
05:29:00+00:00	40.5387	141.558	no_label
05:30:00+00:00	40.5386	141.558	no_label
05:31:00+00:00	40.5387	141.557	no_label
05:32:00+00:00	40.5387	141.558	no_label
05:33:00+00:00	40.5387	141.558	no_label
05:34:00+00:00	40.5387	141.558	no_label
05:35:00+00:00	40.5387	141.558	nontarget
05:36:00+00:00	40.5399	141.556	no_label
05:37:00+00:00	40.5402	141.556	no_label
05:38:00+00:00	40.5402	141.556	no_label
05:39:00+00:00	40.5405	141.556	no_label
05:40:00+00:00	40.5408	141.556	no_label
05:41:00+00:00	40.5423	141.552	no_label
05:42:00+00:00	40.5458	141.544	no_label
05:43:00+00:00	40.5458	141.544	nontarget
05:44:00+00:00	40.5479	141.544	no_label
05:45:00+00:00	40.5491	141.546	no_label
05:46:00+00:00	40.5492	141.546	no_label
05:47:00+00:00	40.5492	141.546	no_label
05:48:00+00:00	40.5492	141.546	no_label
05:51:00+00:00	40.5483	141.543	no_label
05:52:00+00:00	40.5505	141.532	no_label
05:53:00+00:00	40.5496	141.52	no_label
05:54:00+00:00	40.5496	141.52	nontarget
05:55:00+00:00	40.5488	141.517	nontarget
05:56:00+00:00	40.5488	141.517	no_label
05:57:00+00:00	40.5488	141.517	nontarget
06:00:00+00:00	40.5449	141.513	no_label
06:01:00+00:00	40.545	141.513	no_label
06:02:00+00:00	40.5447	141.512	no_label
06:03:00+00:00	40.5447	141.512	no_label
06:04:00+00:00	40.5447	141.512	no_label
06:05:00+00:00	40.5446	141.512	no_label
06:06:00+00:00	40.5446	141.512	no_label
06:07:00+00:00	40.5447	141.513	no_label
06:08:00+00:00	40.5447	141.513	no_label
06:09:00+00:00	40.5448	141.513	no_label
06:10:00+00:00	40.5448	141.513	no_label
06:11:00+00:00	40.5448	141.513	no_label
06:12:00+00:00	40.545	141.513	no_label
06:13:00+00:00	40.5445	141.512	no_label
06:14:00+00:00	40.5445	141.512	no_label
06:15:00+00:00	40.5447	141.512	no_label
06:16:00+00:00	40.5447	141.512	no_label
06:17:00+00:00	40.5447	141.512	no_label
06:18:00+00:00	40.5447	141.512	no_label
06:19:00+00:00	40.5446	141.512	no_label
06:20:00+00:00	40.5442	141.51	no_label
06:21:00+00:00	40.5441	141.511	no_label
06:22:00+00:00	40.5447	141.513	no_label
06:23:00+00:00	40.5446	141.513	no_label
06:24:00+00:00	40.5447	141.512	no_label
06:25:00+00:00	40.5447	141.512	no_label
06:26:00+00:00	40.5449	141.513	no_label
06:27:00+00:00	40.5449	141.513	no_label
06:28:00+00:00	40.5449	141.513	no_label
06:29:00+00:00	40.5449	141.513	no_label
06:30:00+00:00	40.5449	141.513	no_label
00:27:00+00:00	40.5387	141.558	no_label
00:28:00+00:00	40.5387	141.558	no_label
00:29:00+00:00	40.5387	141.558	no_label
00:30:00+00:00	40.5387	141.558	no_label
00:31:00+00:00	40.5387	141.558	no_label
00:32:00+00:00	40.5387	141.558	no_label
00:33:00+00:00	40.5387	141.558	no_label
00:34:00+00:00	40.5387	141.558	no_label
00:35:00+00:00	40.5387	141.558	no_label
00:36:00+00:00	40.5387	141.558	no_label
00:37:00+00:00	40.5387	141.558	no_label
00:38:00+00:00	40.5387	141.558	no_label
00:39:00+00:00	40.5387	141.558	no_label
00:40:00+00:00	40.5386	141.558	no_label
00:41:00+00:00	40.5386	141.558	no_label
00:42:00+00:00	40.5386	141.558	no_label
00:43:00+00:00	40.5387	141.558	no_label
00:44:00+00:00	40.5386	141.558	no_label
00:45:00+00:00	40.5386	141.558	no_label
00:46:00+00:00	40.5387	141.558	no_label
00:47:00+00:00	40.5387	141.558	no_label
00:48:00+00:00	40.5389	141.559	no_label
00:49:00+00:00	40.5389	141.559	no_label
00:50:00+00:00	40.5391	141.559	no_label
00:51:00+00:00	40.5391	141.559	nontarget
00:52:00+00:00	40.5383	141.559	no_label
00:53:00+00:00	40.5383	141.559	no_label
00:48:00+00:00	40.5387	141.558	no_label
00:49:00+00:00	40.5387	141.558	no_label
00:50:00+00:00	40.5387	141.558	no_label
00:51:00+00:00	40.5386	141.558	no_label
00:52:00+00:00	40.5386	141.558	no_label
00:53:00+00:00	40.5386	141.558	no_label
00:54:00+00:00	40.5387	141.558	no_label
00:55:00+00:00	40.5387	141.558	no_label
00:56:00+00:00	40.5387	141.558	no_label
00:57:00+00:00	40.5387	141.558	no_label
00:58:00+00:00	40.5386	141.558	no_label
00:59:00+00:00	40.5386	141.558	no_label
01:00:00+00:00	40.5386	141.558	no_label
01:01:00+00:00	40.5386	141.558	no_label
01:02:00+00:00	40.5387	141.558	no_label
01:03:00+00:00	40.5387	141.558	no_label
01:04:00+00:00	40.5387	141.558	no_label
01:05:00+00:00	40.5386	141.558	no_label
01:06:00+00:00	40.5386	141.558	no_label
01:07:00+00:00	40.5386	141.558	no_label
01:08:00+00:00	40.5386	141.558	no_label
01:09:00+00:00	40.5386	141.558	no_label
01:10:00+00:00	40.5387	141.558	no_label
01:11:00+00:00	40.5386	141.558	no_label
01:12:00+00:00	40.5387	141.558	no_label
01:13:00+00:00	40.5387	141.558	no_label
01:14:00+00:00	40.5387	141.558	no_label
01:15:00+00:00	40.5386	141.558	no_label
01:16:00+00:00	40.5386	141.558	no_label
01:17:00+00:00	40.5387	141.558	no_label
01:18:00+00:00	40.5387	141.558	no_label
01:19:00+00:00	40.5387	141.558	no_label
01:20:00+00:00	40.5388	141.558	no_label
01:21:00+00:00	40.5386	141.558	no_label
01:22:00+00:00	40.5388	141.558	no_label
01:23:00+00:00	40.5388	141.558	no_label
01:24:00+00:00	40.5387	141.558	no_label
01:25:00+00:00	40.5386	141.558	no_label
01:26:00+00:00	40.5386	141.558	no_label
01:27:00+00:00	40.5386	141.558	no_label
01:28:00+00:00	40.5387	141.558	no_label
01:29:00+00:00	40.5387	141.558	no_label
01:30:00+00:00	40.5387	141.558	no_label
01:31:00+00:00	40.5387	141.558	no_label
01:32:00+00:00	40.5387	141.558	no_label
01:33:00+00:00	40.5388	141.558	no_label
01:34:00+00:00	40.5388	141.558	no_label
01:35:00+00:00	40.5386	141.558	no_label
01:36:00+00:00	40.5386	141.558	no_label
01:37:00+00:00	40.5386	141.558	no_label
01:38:00+00:00	40.5386	141.558	no_label
01:39:00+00:00	40.5387	141.558	no_label
01:40:00+00:00	40.5388	141.558	no_label
01:41:00+00:00	40.5388	141.558	no_label
01:42:00+00:00	40.5387	141.558	no_label
01:43:00+00:00	40.5388	141.558	no_label
01:44:00+00:00	40.5388	141.558	no_label
01:45:00+00:00	40.5388	141.558	no_label
01:46:00+00:00	40.5387	141.558	no_label
01:47:00+00:00	40.5386	141.558	no_label
01:48:00+00:00	40.5385	141.558	no_label
01:49:00+00:00	40.5385	141.558	no_label
01:50:00+00:00	40.5385	141.558	no_label
01:51:00+00:00	40.5385	141.558	no_label
01:52:00+00:00	40.5386	141.558	no_label
01:53:00+00:00	40.5387	141.558	no_label
01:54:00+00:00	40.5388	141.558	no_label
01:55:00+00:00	40.5389	141.558	no_label
01:56:00+00:00	40.5388	141.558	no_label
01:57:00+00:00	40.5388	141.558	no_label
01:58:00+00:00	40.5388	141.558	no_label
01:59:00+00:00	40.5388	141.558	no_label
02:00:00+00:00	40.5388	141.558	no_label
02:01:00+00:00	40.5388	141.558	no_label
02:02:00+00:00	40.5388	141.558	no_label
02:03:00+00:00	40.5388	141.558	no_label
02:04:00+00:00	40.5388	141.558	no_label
02:05:00+00:00	40.5388	141.558	no_label
02:06:00+00:00	40.5388	141.558	no_label
02:07:00+00:00	40.5387	141.558	no_label
02:08:00+00:00	40.5387	141.558	no_label
02:09:00+00:00	40.5388	141.558	no_label
02:10:00+00:00	40.5388	141.558	no_label
02:11:00+00:00	40.5388	141.558	no_label
02:12:00+00:00	40.5388	141.558	no_label
02:13:00+00:00	40.5388	141.558	no_label
02:14:00+00:00	40.5388	141.558	no_label
02:15:00+00:00	40.5387	141.558	no_label
02:16:00+00:00	40.5387	141.558	no_label
02:17:00+00:00	40.5387	141.558	no_label
02:18:00+00:00	40.5387	141.558	no_label
02:19:00+00:00	40.5387	141.558	no_label
02:20:00+00:00	40.5387	141.558	no_label
02:21:00+00:00	40.5388	141.558	no_label
02:22:00+00:00	40.5387	141.558	no_label
02:23:00+00:00	40.5387	141.558	no_label
02:24:00+00:00	40.5387	141.558	no_label
02:25:00+00:00	40.5387	141.558	no_label
02:26:00+00:00	40.5387	141.558	no_label
02:27:00+00:00	40.5387	141.558	no_label
02:28:00+00:00	40.5387	141.558	no_label
02:29:00+00:00	40.5387	141.558	no_label
02:30:00+00:00	40.5387	141.558	no_label
02:31:00+00:00	40.5388	141.558	no_label
02:32:00+00:00	40.5387	141.558	no_label
02:33:00+00:00	40.5387	141.558	no_label
02:34:00+00:00	40.5387	141.558	no_label
02:35:00+00:00	40.5387	141.558	no_label
02:36:00+00:00	40.5387	141.558	no_label
02:37:00+00:00	40.5387	141.558	no_label
02:38:00+00:00	40.5387	141.558	no_label
02:39:00+00:00	40.5387	141.558	no_label
02:40:00+00:00	40.5387	141.558	no_label
02:41:00+00:00	40.5387	141.558	no_label
02:42:00+00:00	40.5387	141.558	no_label
02:43:00+00:00	40.5387	141.558	no_label
02:44:00+00:00	40.5387	141.558	no_label
02:45:00+00:00	40.5387	141.558	no_label
02:46:00+00:00	40.5387	141.558	no_label
02:47:00+00:00	40.5387	141.558	no_label
02:48:00+00:00	40.5387	141.558	no_label
02:49:00+00:00	40.5387	141.558	no_label
02:50:00+00:00	40.5387	141.558	no_label
02:51:00+00:00	40.5387	141.558	no_label
02:52:00+00:00	40.5387	141.558	no_label
02:53:00+00:00	40.5387	141.558	no_label
03:00:00+00:00	40.5387	141.558	no_label
03:07:00+00:00	40.5387	141.558	no_label
03:11:00+00:00	40.5387	141.558	no_label
03:12:00+00:00	40.5387	141.558	no_label
03:13:00+00:00	40.5387	141.558	no_label
03:14:00+00:00	40.5387	141.558	no_label
03:15:00+00:00	40.5387	141.558	no_label
03:16:00+00:00	40.5387	141.558	no_label
03:17:00+00:00	40.5387	141.558	no_label
03:18:00+00:00	40.5387	141.558	no_label
03:19:00+00:00	40.5387	141.558	no_label
03:20:00+00:00	40.5387	141.558	no_label
03:21:00+00:00	40.5387	141.558	no_label
03:22:00+00:00	40.5387	141.558	no_label
03:23:00+00:00	40.5387	141.558	no_label
03:24:00+00:00	40.5387	141.558	no_label
03:25:00+00:00	40.5387	141.558	no_label
03:26:00+00:00	40.5387	141.558	no_label
03:27:00+00:00	40.5387	141.558	no_label
03:28:00+00:00	40.5387	141.558	no_label
03:29:00+00:00	40.5387	141.558	no_label
03:30:00+00:00	40.5387	141.558	no_label
03:31:00+00:00	40.5387	141.558	no_label
03:32:00+00:00	40.5387	141.558	no_label
03:33:00+00:00	40.5387	141.558	no_label
03:34:00+00:00	40.5387	141.558	no_label
03:35:00+00:00	40.5387	141.558	no_label
03:36:00+00:00	40.5387	141.558	no_label
03:37:00+00:00	40.5387	141.558	no_label
03:38:00+00:00	40.5387	141.558	no_label
03:39:00+00:00	40.5387	141.558	no_label
03:40:00+00:00	40.5387	141.558	no_label
03:41:00+00:00	40.5387	141.558	no_label
03:42:00+00:00	40.5387	141.558	no_label
03:43:00+00:00	40.5387	141.558	no_label
03:44:00+00:00	40.5387	141.558	no_label
03:45:00+00:00	40.5387	141.558	no_label
03:46:00+00:00	40.5387	141.558	no_label
03:47:00+00:00	40.5387	141.558	no_label
03:48:00+00:00	40.5387	141.558	no_label
03:49:00+00:00	40.5387	141.558	no_label
03:50:00+00:00	40.5387	141.558	no_label
03:51:00+00:00	40.5387	141.558	no_label
03:52:00+00:00	40.5387	141.558	no_label
03:53:00+00:00	40.5387	141.558	no_label
03:54:00+00:00	40.5387	141.558	no_label
03:55:00+00:00	40.5387	141.558	no_label
03:56:00+00:00	40.5387	141.558	no_label
03:57:00+00:00	40.5387	141.558	no_label
03:58:00+00:00	40.5387	141.558	no_label
03:59:00+00:00	40.5387	141.558	no_label
04:00:00+00:00	40.5387	141.558	no_label
04:01:00+00:00	40.5387	141.558	no_label
04:02:00+00:00	40.5387	141.558	no_label
04:03:00+00:00	40.5387	141.557	no_label
04:04:00+00:00	40.5387	141.558	no_label
04:05:00+00:00	40.5387	141.558	no_label
04:06:00+00:00	40.5387	141.558	no_label
04:07:00+00:00	40.5387	141.558	no_label
04:08:00+00:00	40.5387	141.558	no_label
04:09:00+00:00	40.5387	141.558	no_label
04:10:00+00:00	40.5387	141.558	no_label
04:11:00+00:00	40.5387	141.558	no_label
04:12:00+00:00	40.5387	141.558	no_label
04:13:00+00:00	40.5387	141.558	no_label
04:14:00+00:00	40.5387	141.558	no_label
04:15:00+00:00	40.5387	141.558	no_label
04:16:00+00:00	40.5387	141.558	no_label
04:17:00+00:00	40.5387	141.558	no_label
04:18:00+00:00	40.5387	141.558	no_label
04:19:00+00:00	40.5387	141.558	no_label
04:20:00+00:00	40.5387	141.558	no_label
04:21:00+00:00	40.5387	141.558	no_label
04:22:00+00:00	40.5387	141.558	no_label
04:23:00+00:00	40.5387	141.558	no_label
04:24:00+00:00	40.5387	141.558	no_label
04:25:00+00:00	40.5387	141.558	no_label
04:26:00+00:00	40.5387	141.558	no_label
04:27:00+00:00	40.5387	141.558	no_label
04:28:00+00:00	40.5387	141.558	no_label
04:29:00+00:00	40.5387	141.558	no_label
04:30:00+00:00	40.5387	141.558	no_label
04:31:00+00:00	40.5387	141.558	no_label
04:32:00+00:00	40.5387	141.558	no_label
04:33:00+00:00	40.5387	141.558	no_label
04:34:00+00:00	40.5386	141.558	no_label
04:35:00+00:00	40.5387	141.558	no_label
04:36:00+00:00	40.5387	141.558	no_label
04:37:00+00:00	40.5387	141.558	no_label
04:38:00+00:00	40.5387	141.558	no_label
04:39:00+00:00	40.5387	141.558	no_label
04:40:00+00:00	40.5387	141.558	no_label
04:41:00+00:00	40.5387	141.558	no_label
04:42:00+00:00	40.5387	141.558	no_label
04:43:00+00:00	40.5387	141.558	no_label
04:44:00+00:00	40.5387	141.558	no_label
04:45:00+00:00	40.5387	141.558	no_label
04:46:00+00:00	40.5386	141.558	no_label
04:47:00+00:00	40.5387	141.558	no_label
04:48:00+00:00	40.5387	141.558	no_label
04:49:00+00:00	40.5387	141.558	no_label
04:50:00+00:00	40.5387	141.558	no_label
04:51:00+00:00	40.5387	141.558	no_label
04:52:00+00:00	40.5387	141.558	no_label
04:53:00+00:00	40.5387	141.558	no_label
04:54:00+00:00	40.5387	141.558	no_label
04:55:00+00:00	40.5387	141.558	no_label
04:56:00+00:00	40.5387	141.558	no_label
04:57:00+00:00	40.5387	141.558	no_label
04:58:00+00:00	40.5387	141.558	no_label
04:59:00+00:00	40.5387	141.558	no_label
05:00:00+00:00	40.5387	141.558	no_label
05:01:00+00:00	40.5387	141.558	no_label
05:02:00+00:00	40.5387	141.558	no_label
05:03:00+00:00	40.5387	141.558	no_label
05:04:00+00:00	40.5387	141.558	no_label
05:05:00+00:00	40.5387	141.558	no_label
05:06:00+00:00	40.5387	141.558	no_label
05:07:00+00:00	40.5388	141.558	no_label
05:08:00+00:00	40.5387	141.558	no_label
05:09:00+00:00	40.5387	141.558	no_label
05:10:00+00:00	40.5388	141.558	no_label
05:11:00+00:00	40.5388	141.558	no_label
05:12:00+00:00	40.5387	141.558	no_label
05:13:00+00:00	40.5387	141.558	no_label
05:14:00+00:00	40.5387	141.558	no_label
05:15:00+00:00	40.5388	141.558	no_label
05:16:00+00:00	40.5387	141.558	no_label
05:17:00+00:00	40.5387	141.558	no_label
05:18:00+00:00	40.5387	141.558	no_label
05:19:00+00:00	40.5388	141.558	no_label
05:20:00+00:00	40.5387	141.558	no_label
05:21:00+00:00	40.5387	141.558	no_label
05:22:00+00:00	40.5387	141.558	no_label
05:23:00+00:00	40.5387	141.558	no_label
05:24:00+00:00	40.5387	141.558	no_label
05:25:00+00:00	40.5387	141.558	no_label
05:26:00+00:00	40.5387	141.558	no_label
05:27:00+00:00	40.5387	141.558	no_label
05:28:00+00:00	40.5387	141.558	no_label
05:29:00+00:00	40.5387	141.558	no_label
05:30:00+00:00	40.5387	141.558	no_label
05:31:00+00:00	40.5387	141.558	no_label
05:32:00+00:00	40.5387	141.558	no_label
05:33:00+00:00	40.5387	141.558	no_label
05:34:00+00:00	40.5387	141.558	no_label
05:35:00+00:00	40.5387	141.558	no_label
05:36:00+00:00	40.5387	141.558	no_label
05:37:00+00:00	40.5387	141.558	no_label
05:38:00+00:00	40.5387	141.558	no_label
05:39:00+00:00	40.5387	141.558	no_label
05:40:00+00:00	40.5387	141.558	no_label
05:41:00+00:00	40.5387	141.558	no_label
05:42:00+00:00	40.5388	141.558	no_label
05:43:00+00:00	40.5388	141.558	no_label
05:44:00+00:00	40.5388	141.558	no_label
05:45:00+00:00	40.5387	141.558	no_label
05:46:00+00:00	40.5387	141.558	no_label
05:47:00+00:00	40.5387	141.558	no_label
05:48:00+00:00	40.5387	141.558	no_label
05:49:00+00:00	40.5387	141.558	no_label
05:50:00+00:00	40.5387	141.558	no_label
05:51:00+00:00	40.5387	141.558	no_label
05:52:00+00:00	40.5388	141.558	no_label
05:53:00+00:00	40.5388	141.558	no_label
05:54:00+00:00	40.5387	141.558	no_label
05:55:00+00:00	40.5387	141.558	no_label
05:56:00+00:00	40.5387	141.558	no_label
05:57:00+00:00	40.5388	141.558	no_label
05:58:00+00:00	40.5387	141.558	no_label
05:59:00+00:00	40.5387	141.558	no_label
06:00:00+00:00	40.5387	141.558	no_label
06:01:00+00:00	40.5387	141.558	no_label
06:02:00+00:00	40.5387	141.558	no_label
06:03:00+00:00	40.5387	141.558	no_label
06:04:00+00:00	40.5387	141.558	no_label
06:05:00+00:00	40.5387	141.558	no_label
06:06:00+00:00	40.5387	141.558	no_label
06:07:00+00:00	40.5387	141.558	no_label
06:08:00+00:00	40.5387	141.558	no_label
06:09:00+00:00	40.5387	141.558	no_label
06:10:00+00:00	40.5387	141.558	no_label
06:11:00+00:00	40.5387	141.558	no_label
06:12:00+00:00	40.5387	141.558	no_label
06:13:00+00:00	40.5387	141.558	no_label
06:14:00+00:00	40.5387	141.558	no_label
06:15:00+00:00	40.5387	141.558	no_label
06:16:00+00:00	40.5387	141.558	no_label
06:17:00+00:00	40.5387	141.558	no_label
06:18:00+00:00	40.5387	141.558	no_label
06:19:00+00:00	40.5387	141.558	no_label
06:20:00+00:00	40.5388	141.558	no_label
06:20:20+00:00	40.5388	141.558	target
06:21:00+00:00	40.54	141.556	no_label
06:22:00+00:00	40.541	141.556	no_label
06:23:00+00:00	40.5402	141.558	no_label
06:24:00+00:00	40.5399	141.558	no_label
06:25:00+00:00	40.5383	141.558	no_label
06:26:00+00:00	40.5382	141.559	no_label
06:27:00+00:00	40.5383	141.559	no_label
06:28:00+00:00	40.5383	141.559	nontarget
06:29:00+00:00	40.5388	141.56	no_label
06:30:00+00:00	40.5391	141.56	no_label
06:31:00+00:00	40.5411	141.56	no_label
06:32:00+00:00	40.5422	141.561	no_label
06:33:00+00:00	40.5422	141.561	no_label
06:34:00+00:00	40.5422	141.561	no_label
06:35:00+00:00	40.5422	141.561	no_label
06:36:00+00:00	40.5422	141.561	no_label
06:37:00+00:00	40.5422	141.561	no_label
06:38:00+00:00	40.5422	141.561	no_label
06:39:00+00:00	40.5422	141.561	no_label
06:40:00+00:00	40.5422	141.561	no_label
06:41:00+00:00	40.5422	141.561	no_label
06:42:00+00:00	40.5422	141.561	no_label
06:43:00+00:00	40.5422	141.561	no_label
06:44:00+00:00	40.5422	141.561	no_label
06:45:00+00:00	40.5422	141.561	no_label
06:46:00+00:00	40.5422	141.561	no_label
06:47:00+00:00	40.5422	141.561	no_label
06:48:00+00:00	40.5422	141.561	no_label
06:49:00+00:00	40.5422	141.561	no_label
06:50:00+00:00	40.5422	141.561	no_label
06:51:00+00:00	40.5419	141.562	no_label
06:52:00+00:00	40.5424	141.564	no_label
06:53:00+00:00	40.5424	141.564	no_label
06:54:00+00:00	40.5424	141.564	no_label
06:55:00+00:00	40.5426	141.564	no_label
06:56:00+00:00	40.5426	141.564	no_label
06:57:00+00:00	40.5426	141.564	no_label
06:58:00+00:00	40.5427	141.564	no_label
06:59:00+00:00	40.5424	141.569	no_label
07:00:00+00:00	40.5387	141.561	no_label
07:01:00+00:00	40.5382	141.558	no_label
07:02:00+00:00	40.5382	141.558	no_label
07:03:00+00:00	40.5383	141.559	no_label
07:04:00+00:00	40.5383	141.559	no_label
07:05:00+00:00	40.5382	141.559	no_label
07:06:00+00:00	40.5382	141.559	no_label
07:07:00+00:00	40.5381	141.559	no_label
07:08:00+00:00	40.5382	141.559	no_label
07:09:00+00:00	40.5382	141.559	no_label
07:10:00+00:00	40.5382	141.559	no_label
07:11:00+00:00	40.5382	141.559	no_label
07:12:00+00:00	40.5382	141.559	no_label
07:13:00+00:00	40.5382	141.559	no_label
07:14:00+00:00	40.5381	141.559	no_label
07:15:00+00:00	40.5381	141.559	no_label
07:16:00+00:00	40.5381	141.559	no_label
07:17:00+00:00	40.5381	141.559	no_label
07:18:00+00:00	40.5381	141.559	no_label
07:19:00+00:00	40.5381	141.559	no_label
07:20:00+00:00	40.5381	141.559	no_label
07:21:00+00:00	40.5381	141.559	no_label
07:22:00+00:00	40.5381	141.559	no_label
07:23:00+00:00	40.5381	141.559	no_label
07:24:00+00:00	40.5382	141.559	no_label
07:25:00+00:00	40.5382	141.559	no_label
07:26:00+00:00	40.5382	141.559	no_label
07:27:00+00:00	40.5381	141.559	no_label
07:28:00+00:00	40.5381	141.559	no_label
07:29:00+00:00	40.5382	141.559	no_label
07:30:00+00:00	40.5382	141.559	no_label
07:31:00+00:00	40.5382	141.559	no_label
07:32:00+00:00	40.5382	141.559	no_label
07:33:00+00:00	40.5382	141.559	no_label
07:34:00+00:00	40.5381	141.559	no_label
07:35:00+00:00	40.5381	141.559	no_label
07:36:00+00:00	40.5381	141.559	no_label
07:37:00+00:00	40.5381	141.559	no_label
07:38:00+00:00	40.5381	141.559	no_label
07:39:00+00:00	40.5381	141.559	no_label
07:40:00+00:00	40.5381	141.559	no_label
07:41:00+00:00	40.5381	141.559	no_label
07:42:00+00:00	40.5381	141.559	nontarget
07:43:00+00:00	40.5382	141.559	no_label
07:47:00+00:00	40.5382	141.559	no_label
07:52:00+00:00	40.5381	141.559	no_label
07:53:00+00:00	40.5382	141.558	no_label
07:55:00+00:00	40.5378	141.557	no_label
07:56:00+00:00	40.5378	141.557	nontarget
08:09:00+00:00	40.5374	141.558	no_label
08:10:00+00:00	40.5374	141.558	no_label
08:11:00+00:00	40.5374	141.558	no_label
08:12:00+00:00	40.5374	141.558	no_label
08:13:00+00:00	40.5374	141.558	no_label
08:14:00+00:00	40.5374	141.558	no_label
08:15:00+00:00	40.5374	141.558	no_label
08:16:00+00:00	40.5374	141.558	no_label
08:17:00+00:00	40.5374	141.558	no_label
08:18:00+00:00	40.5374	141.558	no_label
08:19:00+00:00	40.5374	141.558	no_label
08:20:00+00:00	40.5374	141.558	no_label
08:21:00+00:00	40.5374	141.558	no_label
08:22:00+00:00	40.5374	141.558	no_label
08:23:00+00:00	40.5374	141.558	no_label
08:24:00+00:00	40.5374	141.558	no_label
08:27:00+00:00	40.5374	141.558	no_label
08:29:00+00:00	40.5374	141.558	no_label
08:30:00+00:00	40.5374	141.558	no_label
08:31:00+00:00	40.5374	141.558	no_label
08:32:00+00:00	40.5374	141.558	no_label
08:33:00+00:00	40.5374	141.558	no_label
08:34:00+00:00	40.5374	141.558	no_label
08:35:00+00:00	40.5374	141.558	no_label
08:36:00+00:00	40.5374	141.558	no_label
08:39:00+00:00	40.5374	141.558	no_label
08:40:00+00:00	40.5374	141.558	no_label
08:41:00+00:00	40.5374	141.558	no_label
08:44:00+00:00	40.5374	141.558	no_label
08:45:00+00:00	40.5374	141.558	no_label
08:46:00+00:00	40.5374	141.558	no_label
08:48:00+00:00	40.5374	141.558	no_label
08:49:00+00:00	40.5374	141.558	no_label
08:50:00+00:00	40.5374	141.558	no_label
08:51:00+00:00	40.5374	141.558	no_label
08:52:00+00:00	40.5374	141.558	no_label
08:53:00+00:00	40.5374	141.558	no_label
08:57:00+00:00	40.5374	141.558	no_label
08:58:00+00:00	40.5374	141.558	no_label
08:59:00+00:00	40.5374	141.558	no_label
09:00:00+00:00	40.5374	141.558	no_label
19:02:00+00:00	40.5388	141.558	no_label
19:03:00+00:00	40.5388	141.558	no_label
19:04:00+00:00	40.5387	141.558	no_label
19:05:00+00:00	40.5387	141.558	no_label
19:06:00+00:00	40.5387	141.558	no_label
19:07:00+00:00	40.5387	141.558	no_label
19:08:00+00:00	40.5388	141.558	no_label
19:09:00+00:00	40.5387	141.558	no_label
19:10:00+00:00	40.5387	141.558	no_label
19:11:00+00:00	40.5387	141.558	no_label
19:12:00+00:00	40.5387	141.558	no_label
19:13:00+00:00	40.5387	141.558	no_label
19:14:00+00:00	40.5387	141.558	no_label
19:15:00+00:00	40.5387	141.558	no_label
19:16:00+00:00	40.5387	141.558	no_label
19:17:00+00:00	40.5388	141.558	no_label
19:18:00+00:00	40.5387	141.558	no_label
19:19:00+00:00	40.5387	141.558	no_label
19:20:00+00:00	40.5387	141.558	no_label
19:21:00+00:00	40.5388	141.558	no_label
19:22:00+00:00	40.5388	141.558	no_label
19:23:00+00:00	40.5387	141.558	no_label
19:24:00+00:00	40.5388	141.558	no_label
19:25:00+00:00	40.5387	141.558	no_label
19:26:00+00:00	40.5387	141.558	no_label
19:27:00+00:00	40.5387	141.558	no_label
19:28:00+00:00	40.5387	141.558	no_label
19:29:00+00:00	40.5387	141.558	no_label
19:30:00+00:00	40.5387	141.558	no_label
19:31:00+00:00	40.5387	141.558	no_label
19:32:00+00:00	40.5387	141.558	no_label
19:33:00+00:00	40.5387	141.558	no_label
19:34:00+00:00	40.5387	141.558	no_label
19:35:00+00:00	40.5387	141.558	no_label
19:36:00+00:00	40.5387	141.558	no_label
19:37:00+00:00	40.5387	141.558	no_label
19:38:00+00:00	40.5387	141.558	no_label
19:39:00+00:00	40.5387	141.558	no_label
19:40:00+00:00	40.5387	141.558	no_label
19:41:00+00:00	40.5388	141.558	no_label
19:42:00+00:00	40.5387	141.558	no_label
19:43:00+00:00	40.5387	141.558	no_label
19:44:00+00:00	40.5387	141.558	no_label
19:45:00+00:00	40.5387	141.558	no_label
19:46:00+00:00	40.5388	141.558	no_label
19:47:00+00:00	40.5388	141.558	no_label
19:48:00+00:00	40.5387	141.558	no_label
19:49:00+00:00	40.5387	141.558	no_label
19:50:00+00:00	40.5388	141.558	no_label
19:51:00+00:00	40.5387	141.558	no_label
19:52:00+00:00	40.5387	141.558	no_label
19:53:00+00:00	40.5387	141.558	no_label
19:54:00+00:00	40.5386	141.558	no_label
19:55:00+00:00	40.5387	141.558	no_label
19:56:00+00:00	40.5387	141.558	no_label
19:57:00+00:00	40.5387	141.558	no_label
19:58:00+00:00	40.5387	141.558	no_label
19:59:00+00:00	40.5387	141.558	no_label
20:00:00+00:00	40.5387	141.558	no_label
20:01:00+00:00	40.5387	141.558	no_label
20:02:00+00:00	40.5387	141.558	no_label
20:03:00+00:00	40.5387	141.558	no_label
20:04:00+00:00	40.5387	141.558	no_label
20:05:00+00:00	40.5387	141.558	no_label
20:06:00+00:00	40.5387	141.558	no_label
20:07:00+00:00	40.5387	141.558	no_label
20:08:00+00:00	40.5387	141.558	no_label
20:09:00+00:00	40.5388	141.558	no_label
20:10:00+00:00	40.5387	141.558	no_label
20:11:00+00:00	40.5387	141.558	no_label
20:12:00+00:00	40.5387	141.558	no_label
20:13:00+00:00	40.5387	141.558	no_label
20:14:00+00:00	40.5387	141.558	no_label
20:15:00+00:00	40.5387	141.558	no_label
20:16:00+00:00	40.5387	141.558	no_label
20:17:00+00:00	40.5387	141.558	no_label
20:18:00+00:00	40.5387	141.558	no_label
20:19:00+00:00	40.5387	141.558	no_label
20:20:00+00:00	40.5387	141.558	no_label
20:21:00+00:00	40.5387	141.558	no_label
20:22:00+00:00	40.5387	141.558	no_label
20:23:00+00:00	40.5387	141.558	no_label
20:24:00+00:00	40.5386	141.558	no_label
20:25:00+00:00	40.5386	141.558	no_label
20:26:00+00:00	40.5387	141.558	no_label
20:27:00+00:00	40.5387	141.558	no_label
20:28:00+00:00	40.5387	141.558	no_label
20:29:00+00:00	40.5387	141.558	no_label
20:30:00+00:00	40.5387	141.558	no_label
20:31:00+00:00	40.5387	141.558	no_label
20:32:00+00:00	40.5387	141.558	no_label
20:33:00+00:00	40.5387	141.558	no_label
20:34:00+00:00	40.5387	141.558	no_label
20:35:00+00:00	40.5387	141.558	no_label
20:36:00+00:00	40.5387	141.558	no_label
20:37:00+00:00	40.5387	141.558	no_label
20:38:00+00:00	40.5387	141.558	no_label
20:39:00+00:00	40.5387	141.558	no_label
20:40:00+00:00	40.5387	141.558	no_label
20:41:00+00:00	40.5387	141.558	no_label
20:42:00+00:00	40.5387	141.558	no_label
20:43:00+00:00	40.5387	141.558	no_label
20:44:00+00:00	40.5387	141.558	no_label
20:45:00+00:00	40.5387	141.558	no_label
20:46:00+00:00	40.5387	141.558	no_label
20:47:00+00:00	40.5387	141.558	no_label
20:48:00+00:00	40.5387	141.558	no_label
20:49:00+00:00	40.5387	141.558	no_label
20:50:00+00:00	40.5387	141.558	no_label
20:51:00+00:00	40.5387	141.558	no_label
20:52:00+00:00	40.5387	141.558	no_label
20:53:00+00:00	40.5387	141.558	no_label
20:54:00+00:00	40.5387	141.558	no_label
20:55:00+00:00	40.5387	141.558	no_label
20:56:00+00:00	40.5387	141.558	no_label
20:57:00+00:00	40.5387	141.558	no_label
20:58:00+00:00	40.5387	141.558	no_label
20:59:00+00:00	40.5387	141.558	no_label
21:00:00+00:00	40.5387	141.558	no_label
21:01:00+00:00	40.5387	141.558	no_label
21:02:00+00:00	40.5387	141.558	no_label
21:03:00+00:00	40.5387	141.558	no_label
21:04:00+00:00	40.5387	141.558	no_label
21:05:00+00:00	40.5387	141.558	no_label
21:06:00+00:00	40.5387	141.558	no_label
21:07:00+00:00	40.5387	141.558	no_label
21:08:00+00:00	40.5387	141.558	no_label
21:09:00+00:00	40.5388	141.558	no_label
21:10:00+00:00	40.5388	141.558	no_label
21:11:00+00:00	40.5388	141.558	no_label
21:12:00+00:00	40.5387	141.558	no_label
21:13:00+00:00	40.5387	141.558	no_label
21:14:00+00:00	40.5387	141.558	no_label
21:15:00+00:00	40.5387	141.558	no_label
21:16:00+00:00	40.5388	141.558	no_label
21:17:00+00:00	40.5388	141.558	no_label
21:18:00+00:00	40.5388	141.558	no_label
21:19:00+00:00	40.5388	141.558	no_label
21:20:00+00:00	40.5388	141.558	no_label
21:21:00+00:00	40.5387	141.558	no_label
21:22:00+00:00	40.5388	141.558	no_label
21:23:00+00:00	40.5388	141.558	no_label
21:24:00+00:00	40.5388	141.558	no_label
21:25:00+00:00	40.5387	141.558	no_label
21:26:00+00:00	40.5388	141.558	no_label
21:27:00+00:00	40.5387	141.558	no_label
21:28:00+00:00	40.5387	141.558	no_label
21:29:00+00:00	40.5387	141.558	no_label
21:30:00+00:00	40.5387	141.558	no_label
21:31:00+00:00	40.5387	141.558	no_label
21:32:00+00:00	40.5388	141.558	no_label
21:33:00+00:00	40.5388	141.558	no_label
21:34:00+00:00	40.5387	141.558	no_label
21:35:00+00:00	40.5387	141.558	no_label
21:36:00+00:00	40.5387	141.558	no_label
21:37:00+00:00	40.5387	141.558	no_label
21:38:00+00:00	40.5387	141.558	no_label
21:39:00+00:00	40.5387	141.558	no_label
21:40:00+00:00	40.5387	141.558	no_label
21:41:00+00:00	40.5387	141.558	no_label
21:42:00+00:00	40.5387	141.558	no_label
21:43:00+00:00	40.5387	141.558	no_label
21:44:00+00:00	40.5387	141.558	no_label
21:45:00+00:00	40.5387	141.558	no_label
21:46:00+00:00	40.5387	141.558	no_label
21:47:00+00:00	40.5388	141.558	no_label
21:48:00+00:00	40.5387	141.558	no_label
21:49:00+00:00	40.5387	141.558	no_label
21:50:00+00:00	40.5387	141.558	no_label
21:51:00+00:00	40.5387	141.558	no_label
21:52:00+00:00	40.5387	141.558	no_label
21:53:00+00:00	40.5387	141.558	no_label
21:54:00+00:00	40.5387	141.558	no_label
21:55:00+00:00	40.5387	141.558	no_label
21:56:00+00:00	40.5387	141.558	no_label
21:57:00+00:00	40.5387	141.558	no_label
21:58:00+00:00	40.5387	141.558	no_label
21:59:00+00:00	40.5387	141.558	no_label
22:00:00+00:00	40.5388	141.558	no_label
22:01:00+00:00	40.5388	141.558	no_label
22:02:00+00:00	40.5388	141.558	no_label
22:03:00+00:00	40.5388	141.558	no_label
22:04:00+00:00	40.5387	141.558	no_label
22:05:00+00:00	40.5387	141.558	no_label
22:06:00+00:00	40.5387	141.558	no_label
22:07:00+00:00	40.5388	141.558	no_label
22:08:00+00:00	40.5387	141.558	no_label
22:09:00+00:00	40.5387	141.558	no_label
22:10:00+00:00	40.5387	141.558	no_label
22:11:00+00:00	40.5387	141.558	no_label
22:12:00+00:00	40.5387	141.558	no_label
22:13:00+00:00	40.5387	141.558	no_label
22:14:00+00:00	40.5387	141.558	no_label
22:15:00+00:00	40.5387	141.558	no_label
22:16:00+00:00	40.5387	141.558	no_label
22:17:00+00:00	40.5387	141.558	no_label
22:18:00+00:00	40.5387	141.558	no_label
22:19:00+00:00	40.5387	141.558	no_label
22:20:00+00:00	40.5387	141.558	no_label
22:21:00+00:00	40.5387	141.558	no_label
22:22:00+00:00	40.5387	141.558	no_label
22:23:00+00:00	40.5387	141.558	no_label
22:24:00+00:00	40.5386	141.558	no_label
22:25:00+00:00	40.5387	141.558	no_label
22:26:00+00:00	40.5387	141.558	no_label
22:27:00+00:00	40.5387	141.558	no_label
22:28:00+00:00	40.5387	141.558	no_label
22:29:00+00:00	40.5387	141.558	no_label
22:30:00+00:00	40.5387	141.558	no_label
22:31:00+00:00	40.5387	141.558	no_label
22:32:00+00:00	40.5386	141.558	no_label
22:33:00+00:00	40.5387	141.558	no_label
22:34:00+00:00	40.5387	141.558	no_label
22:35:00+00:00	40.5387	141.558	no_label
22:36:00+00:00	40.5387	141.558	no_label
22:37:00+00:00	40.5387	141.558	no_label
22:38:00+00:00	40.5387	141.558	no_label
22:39:00+00:00	40.5387	141.558	no_label
22:40:00+00:00	40.5387	141.558	no_label
22:41:00+00:00	40.5386	141.558	no_label
22:42:00+00:00	40.5387	141.558	no_label
22:43:00+00:00	40.5387	141.558	no_label
22:44:00+00:00	40.5387	141.558	no_label
22:45:00+00:00	40.5387	141.558	no_label
22:46:00+00:00	40.5386	141.558	no_label
22:47:00+00:00	40.5387	141.558	no_label
22:48:00+00:00	40.5387	141.558	no_label
22:49:00+00:00	40.5387	141.558	no_label
22:50:00+00:00	40.5387	141.558	no_label
22:51:00+00:00	40.5387	141.558	no_label
22:52:00+00:00	40.5387	141.558	no_label
22:53:00+00:00	40.5387	141.558	no_label
22:54:00+00:00	40.5387	141.558	no_label
22:55:00+00:00	40.5387	141.558	no_label
22:56:00+00:00	40.5387	141.558	no_label
22:57:00+00:00	40.5387	141.558	no_label
22:58:00+00:00	40.5387	141.558	no_label
22:59:00+00:00	40.5387	141.558	no_label
23:00:00+00:00	40.5387	141.558	no_label
23:01:00+00:00	40.5387	141.558	no_label
23:02:00+00:00	40.5387	141.558	no_label
23:03:00+00:00	40.5387	141.558	no_label
23:04:00+00:00	40.5387	141.558	no_label
23:05:00+00:00	40.5387	141.558	no_label
23:06:00+00:00	40.5387	141.558	no_label
23:07:00+00:00	40.5387	141.558	no_label
23:08:00+00:00	40.5387	141.558	no_label
23:09:00+00:00	40.5387	141.558	no_label
23:10:00+00:00	40.5387	141.558	no_label
23:11:00+00:00	40.5387	141.558	no_label
23:12:00+00:00	40.5387	141.558	no_label
23:13:00+00:00	40.5387	141.558	no_label
23:14:00+00:00	40.5387	141.558	no_label
23:15:00+00:00	40.5387	141.558	no_label
23:16:00+00:00	40.5387	141.558	no_label
23:17:00+00:00	40.5387	141.558	no_label
23:18:00+00:00	40.5387	141.558	no_label
23:19:00+00:00	40.5387	141.558	no_label
23:20:00+00:00	40.5387	141.558	no_label
23:21:00+00:00	40.5387	141.558	no_label
23:22:00+00:00	40.5386	141.558	no_label
23:23:00+00:00	40.5386	141.558	no_label
23:24:00+00:00	40.5386	141.558	no_label
23:25:00+00:00	40.5387	141.558	no_label
23:26:00+00:00	40.5387	141.558	no_label
23:27:00+00:00	40.5387	141.558	no_label
23:28:00+00:00	40.5387	141.558	no_label
23:29:00+00:00	40.5387	141.558	no_label
23:30:00+00:00	40.5387	141.558	no_label
23:31:00+00:00	40.5386	141.558	no_label
23:32:00+00:00	40.5386	141.558	no_label
23:33:00+00:00	40.5386	141.558	no_label
23:34:00+00:00	40.5386	141.558	no_label
23:35:00+00:00	40.5387	141.558	no_label
23:36:00+00:00	40.5387	141.558	no_label
23:37:00+00:00	40.5387	141.558	no_label
23:38:00+00:00	40.5387	141.558	no_label
23:39:00+00:00	40.5387	141.558	no_label
23:40:00+00:00	40.5387	141.558	no_label
23:41:00+00:00	40.5387	141.558	no_label
23:42:00+00:00	40.5387	141.558	no_label
23:43:00+00:00	40.5387	141.558	no_label
23:44:00+00:00	40.5387	141.558	no_label
23:45:00+00:00	40.5387	141.558	no_label
23:46:00+00:00	40.5387	141.558	no_label
23:47:00+00:00	40.5387	141.558	no_label
23:48:00+00:00	40.5387	141.558	no_label
23:49:00+00:00	40.5387	141.558	no_label
23:50:00+00:00	40.5387	141.558	no_label
23:51:00+00:00	40.5387	141.558	no_label
23:52:00+00:00	40.5387	141.558	no_label
23:53:00+00:00	40.5387	141.558	no_label
23:54:00+00:00	40.5387	141.558	no_label
23:55:00+00:00	40.5387	141.558	no_label
23:56:00+00:00	40.5387	141.558	no_label
23:57:00+00:00	40.5387	141.558	no_label
23:58:00+00:00	40.5387	141.558	no_label
23:59:00+00:00	40.5387	141.558	no_label
00:00:00+00:00	40.5386	141.558	no_label
00:01:00+00:00	40.5387	141.558	no_label
00:02:00+00:00	40.5387	141.558	no_label
00:03:00+00:00	40.5387	141.558	no_label
00:04:00+00:00	40.5387	141.558	no_label
00:05:00+00:00	40.5387	141.558	no_label
00:06:00+00:00	40.5387	141.558	no_label
00:07:00+00:00	40.5387	141.558	no_label
00:08:00+00:00	40.5387	141.558	no_label
00:09:00+00:00	40.5387	141.558	no_label
00:10:00+00:00	40.5387	141.558	no_label
00:11:00+00:00	40.5387	141.558	no_label
00:12:00+00:00	40.5386	141.558	no_label
00:13:00+00:00	40.5386	141.558	no_label
00:14:00+00:00	40.5386	141.558	no_label
00:15:00+00:00	40.5386	141.558	no_label
00:16:00+00:00	40.5386	141.558	no_label
00:17:00+00:00	40.5386	141.558	no_label
00:18:00+00:00	40.5387	141.558	no_label
00:19:00+00:00	40.5387	141.558	no_label
00:20:00+00:00	40.5387	141.558	no_label
00:21:00+00:00	40.5387	141.558	no_label
00:22:00+00:00	40.5387	141.558	no_label
00:23:00+00:00	40.5387	141.558	no_label
00:24:00+00:00	40.5387	141.558	no_label
00:25:00+00:00	40.5387	141.558	no_label
00:26:00+00:00	40.5387	141.558	no_label
00:27:00+00:00	40.5386	141.558	no_label
00:28:00+00:00	40.5386	141.558	no_label
00:29:00+00:00	40.5387	141.558	no_label
00:30:00+00:00	40.5387	141.558	no_label
00:31:00+00:00	40.5387	141.558	no_label
00:32:00+00:00	40.5387	141.558	no_label
00:33:00+00:00	40.5387	141.558	no_label
00:34:00+00:00	40.5387	141.558	no_label
00:35:00+00:00	40.5387	141.558	no_label
00:36:00+00:00	40.5387	141.558	no_label
00:37:00+00:00	40.5387	141.558	no_label
00:38:00+00:00	40.5387	141.558	no_label
00:39:00+00:00	40.5387	141.558	no_label
00:40:00+00:00	40.5387	141.558	no_label
00:41:00+00:00	40.5387	141.558	no_label
00:42:00+00:00	40.5387	141.558	no_label
00:43:00+00:00	40.5387	141.558	no_label
00:44:00+00:00	40.5387	141.558	no_label
00:45:00+00:00	40.5387	141.558	no_label
00:46:00+00:00	40.5387	141.558	no_label
00:47:00+00:00	40.5386	141.558	no_label
00:48:00+00:00	40.5387	141.558	no_label
00:49:00+00:00	40.5387	141.558	no_label
00:50:00+00:00	40.5388	141.558	no_label
00:51:00+00:00	40.5388	141.558	no_label
00:52:00+00:00	40.5387	141.558	no_label
00:53:00+00:00	40.5387	141.558	no_label
00:54:00+00:00	40.5387	141.558	no_label
00:55:00+00:00	40.5387	141.558	no_label
00:56:00+00:00	40.5387	141.558	no_label
00:57:00+00:00	40.5387	141.558	no_label
00:58:00+00:00	40.5387	141.558	no_label
00:59:00+00:00	40.5387	141.558	no_label
01:00:00+00:00	40.5387	141.558	no_label
01:01:00+00:00	40.5387	141.558	no_label
01:02:00+00:00	40.5387	141.558	no_label
01:03:00+00:00	40.5387	141.558	no_label
01:04:00+00:00	40.5387	141.558	no_label
01:05:00+00:00	40.5387	141.558	no_label
01:06:00+00:00	40.5387	141.558	no_label
01:07:00+00:00	40.5387	141.558	no_label
01:08:00+00:00	40.5386	141.558	no_label
01:09:00+00:00	40.5386	141.558	no_label
01:10:00+00:00	40.5387	141.558	no_label
01:11:00+00:00	40.5387	141.558	no_label
01:12:00+00:00	40.5387	141.558	no_label
01:13:00+00:00	40.5387	141.558	no_label
01:14:00+00:00	40.5387	141.558	no_label
01:15:00+00:00	40.5388	141.558	no_label
01:16:00+00:00	40.5387	141.558	no_label
01:17:00+00:00	40.5386	141.558	no_label
01:18:00+00:00	40.5386	141.558	no_label
01:19:00+00:00	40.5386	141.558	no_label
01:20:00+00:00	40.5386	141.558	no_label
01:21:00+00:00	40.5386	141.558	no_label
01:22:00+00:00	40.5387	141.558	no_label
01:23:00+00:00	40.5387	141.558	no_label
01:24:00+00:00	40.5387	141.558	no_label
01:25:00+00:00	40.5387	141.558	no_label
01:26:00+00:00	40.5387	141.558	no_label
01:27:00+00:00	40.5387	141.558	no_label
01:28:00+00:00	40.5388	141.558	no_label
01:29:00+00:00	40.5387	141.558	no_label
01:30:00+00:00	40.5387	141.558	no_label
01:31:00+00:00	40.5388	141.558	no_label
01:32:00+00:00	40.5388	141.558	no_label
01:33:00+00:00	40.5388	141.558	no_label
01:34:00+00:00	40.5387	141.558	no_label
01:35:00+00:00	40.5386	141.558	no_label
01:36:00+00:00	40.5388	141.558	no_label
01:37:00+00:00	40.5388	141.558	no_label
01:38:00+00:00	40.5387	141.558	no_label
01:39:00+00:00	40.5387	141.558	no_label
01:40:00+00:00	40.5387	141.558	no_label
01:41:00+00:00	40.5387	141.558	no_label
01:42:00+00:00	40.5387	141.558	no_label
01:43:00+00:00	40.5387	141.558	no_label
01:44:00+00:00	40.5387	141.558	no_label
01:45:00+00:00	40.5387	141.558	no_label
01:46:00+00:00	40.5387	141.558	no_label
01:47:00+00:00	40.5388	141.558	no_label
01:48:00+00:00	40.5388	141.558	no_label
01:49:00+00:00	40.5388	141.558	no_label
01:50:00+00:00	40.5388	141.558	no_label
01:51:00+00:00	40.5388	141.558	no_label
01:52:00+00:00	40.5388	141.558	no_label
01:53:00+00:00	40.5388	141.558	no_label
01:54:00+00:00	40.5388	141.558	no_label
01:55:00+00:00	40.5387	141.558	no_label
01:56:00+00:00	40.5387	141.558	no_label
01:57:00+00:00	40.5387	141.558	no_label
01:58:00+00:00	40.5388	141.558	no_label
01:59:00+00:00	40.5388	141.558	no_label
02:00:00+00:00	40.5387	141.558	no_label
02:01:00+00:00	40.5387	141.558	no_label
02:02:00+00:00	40.5387	141.558	no_label
02:03:00+00:00	40.5387	141.558	no_label
02:04:00+00:00	40.5387	141.558	no_label
02:05:00+00:00	40.5387	141.558	no_label
02:06:00+00:00	40.5387	141.558	no_label
02:07:00+00:00	40.5387	141.558	no_label
02:08:00+00:00	40.5387	141.558	no_label
02:09:00+00:00	40.5387	141.558	no_label
02:10:00+00:00	40.5387	141.558	no_label
02:11:00+00:00	40.5387	141.558	no_label
02:12:00+00:00	40.5387	141.558	no_label
02:13:00+00:00	40.5387	141.558	no_label
02:14:00+00:00	40.5387	141.558	no_label
02:15:00+00:00	40.5387	141.558	no_label
02:16:00+00:00	40.5386	141.558	no_label
02:17:00+00:00	40.5387	141.558	no_label
02:18:00+00:00	40.5386	141.558	no_label
02:19:00+00:00	40.5387	141.558	no_label
02:20:00+00:00	40.5387	141.558	no_label
02:21:00+00:00	40.5387	141.558	no_label
02:22:00+00:00	40.5387	141.558	no_label
02:23:00+00:00	40.5387	141.558	no_label
02:24:00+00:00	40.5387	141.558	no_label
02:25:00+00:00	40.5387	141.558	no_label
02:26:00+00:00	40.5387	141.558	no_label
02:27:00+00:00	40.5387	141.558	no_label
02:28:00+00:00	40.5387	141.558	no_label
02:29:00+00:00	40.5387	141.558	no_label
02:30:00+00:00	40.5387	141.558	no_label
02:31:00+00:00	40.5387	141.558	no_label
02:32:00+00:00	40.5387	141.558	no_label
02:33:00+00:00	40.5387	141.558	no_label
02:34:00+00:00	40.5387	141.558	no_label
02:35:00+00:00	40.5387	141.558	no_label
02:36:00+00:00	40.5387	141.558	no_label
02:37:00+00:00	40.5387	141.558	no_label
02:38:00+00:00	40.5387	141.558	no_label
02:39:00+00:00	40.5386	141.558	no_label
02:40:00+00:00	40.5387	141.558	no_label
02:41:00+00:00	40.5387	141.558	no_label
02:42:00+00:00	40.5386	141.558	no_label
02:43:00+00:00	40.5387	141.558	no_label
02:44:00+00:00	40.5387	141.558	no_label
02:45:00+00:00	40.5387	141.558	no_label
02:46:00+00:00	40.5387	141.558	no_label
02:47:00+00:00	40.5387	141.558	no_label
02:48:00+00:00	40.5387	141.558	no_label
02:49:00+00:00	40.5387	141.558	no_label
02:50:00+00:00	40.5387	141.558	no_label
02:51:00+00:00	40.5387	141.558	no_label
02:52:00+00:00	40.5387	141.558	no_label
02:53:00+00:00	40.5387	141.558	no_label
02:54:00+00:00	40.5387	141.558	no_label
02:55:00+00:00	40.5387	141.558	no_label
02:56:00+00:00	40.5387	141.558	no_label
02:57:00+00:00	40.5387	141.558	no_label
02:58:00+00:00	40.5387	141.558	no_label
02:59:00+00:00	40.5387	141.558	no_label
03:00:00+00:00	40.5387	141.558	no_label
03:01:00+00:00	40.5387	141.558	no_label
03:02:00+00:00	40.5387	141.558	no_label
03:03:00+00:00	40.5387	141.558	no_label
03:04:00+00:00	40.5387	141.558	no_label
03:05:00+00:00	40.5387	141.558	no_label
03:06:00+00:00	40.5387	141.558	no_label
03:07:00+00:00	40.5387	141.558	no_label
03:08:00+00:00	40.5387	141.558	no_label
03:09:00+00:00	40.5386	141.558	no_label
03:10:00+00:00	40.5387	141.558	no_label
03:11:00+00:00	40.5387	141.558	no_label
03:12:00+00:00	40.5387	141.558	no_label
03:13:00+00:00	40.5387	141.558	no_label
03:14:00+00:00	40.5387	141.558	no_label
03:15:00+00:00	40.5387	141.558	no_label
03:16:00+00:00	40.5387	141.558	no_label
03:17:00+00:00	40.5386	141.558	no_label
03:18:00+00:00	40.5386	141.558	no_label
03:19:00+00:00	40.5387	141.558	no_label
03:20:00+00:00	40.5387	141.558	no_label
03:21:00+00:00	40.5387	141.558	no_label
03:22:00+00:00	40.5387	141.558	no_label
03:23:00+00:00	40.5388	141.558	no_label
03:24:00+00:00	40.5388	141.558	no_label
03:25:00+00:00	40.5387	141.558	no_label
03:26:00+00:00	40.5387	141.558	no_label
03:27:00+00:00	40.5387	141.558	no_label
03:28:00+00:00	40.5387	141.558	no_label
03:29:00+00:00	40.5387	141.558	no_label
03:30:00+00:00	40.5387	141.558	no_label
03:31:00+00:00	40.5387	141.558	no_label
03:32:00+00:00	40.5387	141.558	no_label
03:33:00+00:00	40.5387	141.558	no_label
03:34:00+00:00	40.5387	141.558	no_label
03:35:00+00:00	40.5387	141.558	no_label
03:36:00+00:00	40.5387	141.558	no_label
03:37:00+00:00	40.5387	141.558	no_label
03:38:00+00:00	40.5387	141.558	no_label
03:39:00+00:00	40.5387	141.558	no_label
03:40:00+00:00	40.5387	141.558	no_label
03:41:00+00:00	40.5387	141.558	no_label
03:42:00+00:00	40.5387	141.557	no_label
03:43:00+00:00	40.5387	141.557	no_label
03:44:00+00:00	40.5387	141.558	no_label
03:45:00+00:00	40.5387	141.558	no_label
03:46:00+00:00	40.5387	141.558	no_label
03:47:00+00:00	40.5387	141.558	no_label
03:48:00+00:00	40.5387	141.558	no_label
03:49:00+00:00	40.5387	141.558	no_label
03:50:00+00:00	40.5387	141.558	no_label
03:51:00+00:00	40.5387	141.558	no_label
03:52:00+00:00	40.5387	141.558	no_label
03:53:00+00:00	40.5387	141.558	no_label
03:54:00+00:00	40.5387	141.558	no_label
03:55:00+00:00	40.5387	141.558	no_label
03:56:00+00:00	40.5387	141.558	no_label
03:57:00+00:00	40.5387	141.558	no_label
03:58:00+00:00	40.5387	141.558	no_label
03:59:00+00:00	40.5387	141.558	no_label
04:00:00+00:00	40.5387	141.558	no_label
04:01:00+00:00	40.5387	141.558	nontarget
04:02:00+00:00	40.5382	141.559	no_label
04:03:00+00:00	40.5382	141.559	no_label
04:04:00+00:00	40.5382	141.559	no_label
04:05:00+00:00	40.5382	141.559	nontarget
04:06:00+00:00	40.5374	141.558	no_label
04:07:00+00:00	40.5374	141.558	no_label
04:08:00+00:00	40.5373	141.558	no_label
04:09:00+00:00	40.5374	141.558	no_label
04:10:00+00:00	40.5374	141.558	no_label
04:11:00+00:00	40.5374	141.558	no_label
04:12:00+00:00	40.5374	141.558	no_label
04:14:00+00:00	40.5374	141.558	no_label
04:15:00+00:00	40.5374	141.558	no_label
04:16:00+00:00	40.5374	141.558	no_label
04:17:00+00:00	40.5374	141.558	no_label
04:18:00+00:00	40.5374	141.558	nontarget
04:19:00+00:00	40.5374	141.558	no_label
05:45:00+00:00	40.5404	141.504	no_label
05:46:00+00:00	40.5404	141.504	no_label
05:47:00+00:00	40.5404	141.504	nontarget
05:48:00+00:00	40.5415	141.505	no_label
05:49:00+00:00	40.5413	141.505	no_label
05:50:46+00:00	40.5413	141.505	nontarget
05:52:33+00:00	40.5413	141.505	nontarget
05:53:51+00:00	40.5413	141.505	nontarget
05:59:00+00:00	40.5741	141.466	no_label
06:00:00+00:00	40.5746	141.456	no_label
06:01:00+00:00	40.5749	141.446	no_label
06:02:00+00:00	40.5727	141.436	no_label
06:03:00+00:00	40.5727	141.436	target
06:04:00+00:00	40.5723	141.426	no_label
06:05:00+00:00	40.5724	141.421	no_label
06:06:00+00:00	40.5724	141.421	target
06:07:00+00:00	40.5702	141.404	no_label
06:08:00+00:00	40.5669	141.403	no_label
06:09:00+00:00	40.5669	141.403	no_label
06:10:00+00:00	40.567	141.402	no_label
06:11:00+00:00	40.567	141.402	target
06:12:00+00:00	40.5692	141.4	no_label
06:13:00+00:00	40.57	141.399	no_label
06:14:00+00:00	40.569	141.399	no_label
06:15:00+00:00	40.5691	141.399	no_label
06:16:00+00:00	40.569	141.399	no_label
06:18:00+00:00	40.5668	141.402	no_label
06:19:00+00:00	40.567	141.402	no_label
06:20:00+00:00	40.567	141.402	no_label
06:21:00+00:00	40.567	141.402	no_label
06:28:58+00:00	40.567	141.402	target
06:31:50+00:00	40.5711	141.399	target
06:32:55+00:00	40.5711	141.399	target
06:34:23+00:00	40.5711	141.399	target
06:37:30+00:00	40.5711	141.399	target
06:39:00+00:00	40.5711	141.399	no_label
06:40:00+00:00	40.5711	141.399	target
06:41:00+00:00	40.571	141.397	no_label
06:19:00+00:00	40.5385	141.557	no_label
06:20:00+00:00	40.5385	141.557	no_label
06:21:00+00:00	40.5385	141.557	no_label
06:22:00+00:00	40.5385	141.557	no_label
06:23:00+00:00	40.5385	141.557	no_label
06:24:00+00:00	40.5385	141.557	no_label
06:25:00+00:00	40.5385	141.557	no_label
06:26:00+00:00	40.5385	141.558	no_label
06:27:00+00:00	40.5385	141.558	target
06:28:00+00:00	40.5387	141.555	no_label
06:29:00+00:00	40.5386	141.555	no_label
06:30:00+00:00	40.5386	141.555	no_label
06:31:00+00:00	40.5393	141.554	no_label
06:32:00+00:00	40.542	141.542	no_label
06:33:00+00:00	40.5462	141.531	no_label
06:34:00+00:00	40.5462	141.531	target
06:38:00+00:00	40.545	141.513	target
06:40:00+00:00	40.545	141.513	no_label
06:41:00+00:00	40.545	141.513	no_label
06:42:00+00:00	40.545	141.513	no_label
06:43:00+00:00	40.545	141.513	no_label
06:44:00+00:00	40.545	141.513	no_label
06:45:00+00:00	40.5449	141.513	no_label
06:46:00+00:00	40.5449	141.513	no_label
06:47:00+00:00	40.5449	141.513	no_label
06:48:00+00:00	40.5449	141.513	no_label
06:49:00+00:00	40.5449	141.513	no_label
06:50:00+00:00	40.5449	141.513	no_label
06:51:00+00:00	40.5449	141.513	no_label
06:52:00+00:00	40.5449	141.513	no_label
06:53:00+00:00	40.5449	141.513	no_label
06:54:00+00:00	40.5449	141.513	no_label
06:55:00+00:00	40.5449	141.513	no_label
06:56:00+00:00	40.5449	141.513	no_label
06:57:00+00:00	40.5449	141.513	no_label
06:58:00+00:00	40.5449	141.513	no_label
06:59:00+00:00	40.5449	141.513	no_label
07:00:00+00:00	40.5449	141.513	no_label
07:01:00+00:00	40.5449	141.513	no_label
07:02:00+00:00	40.5449	141.513	no_label
07:03:00+00:00	40.5449	141.513	no_label
07:04:00+00:00	40.5449	141.513	no_label
07:05:00+00:00	40.5449	141.513	no_label
07:06:00+00:00	40.5448	141.513	no_label
07:07:00+00:00	40.5448	141.513	no_label
07:08:00+00:00	40.5448	141.513	no_label
07:09:00+00:00	40.5448	141.513	no_label
07:10:00+00:00	40.5448	141.513	no_label
07:11:00+00:00	40.5448	141.513	no_label
07:12:00+00:00	40.5448	141.513	no_label
07:13:00+00:00	40.5448	141.513	no_label
07:14:00+00:00	40.5448	141.513	no_label
07:15:00+00:00	40.5448	141.513	no_label
07:16:00+00:00	40.5448	141.513	no_label
07:17:00+00:00	40.5448	141.513	no_label
07:18:00+00:00	40.5448	141.513	no_label
07:19:00+00:00	40.5448	141.513	no_label
07:20:00+00:00	40.5448	141.513	no_label
07:21:00+00:00	40.5448	141.513	no_label
07:22:00+00:00	40.5448	141.513	no_label
07:23:00+00:00	40.5448	141.513	no_label
07:24:00+00:00	40.5448	141.513	no_label
07:25:00+00:00	40.5448	141.513	no_label
07:26:00+00:00	40.5448	141.513	no_label
07:27:00+00:00	40.5448	141.513	no_label
07:28:00+00:00	40.5448	141.513	no_label
07:29:00+00:00	40.5447	141.513	no_label
07:30:00+00:00	40.5447	141.513	no_label
07:31:00+00:00	40.5447	141.513	no_label
07:32:00+00:00	40.5446	141.513	no_label
07:33:00+00:00	40.5447	141.513	no_label
07:34:00+00:00	40.5468	141.515	no_label
07:35:08+00:00	40.5468	141.515	nontarget
07:40:00+00:00	40.5448	141.513	no_label
07:41:00+00:00	40.5448	141.513	no_label
07:42:00+00:00	40.5448	141.513	no_label
07:43:00+00:00	40.5448	141.513	no_label
07:44:00+00:00	40.5448	141.513	no_label
07:45:00+00:00	40.5448	141.513	no_label
07:46:00+00:00	40.5448	141.513	no_label
07:47:00+00:00	40.5448	141.513	no_label
07:48:00+00:00	40.5448	141.513	no_label
07:49:00+00:00	40.5448	141.513	no_label
07:50:00+00:00	40.5448	141.513	no_label
07:51:00+00:00	40.5448	141.513	no_label
07:52:00+00:00	40.5448	141.513	no_label
07:53:00+00:00	40.5448	141.513	no_label
07:54:00+00:00	40.5448	141.513	no_label
07:55:00+00:00	40.5448	141.513	no_label
07:56:00+00:00	40.5448	141.513	no_label
07:57:00+00:00	40.5447	141.513	no_label
07:58:00+00:00	40.5447	141.513	no_label
07:59:00+00:00	40.5447	141.513	no_label
08:00:00+00:00	40.5447	141.513	no_label
08:01:00+00:00	40.5447	141.513	no_label
08:02:00+00:00	40.5447	141.513	no_label
08:03:00+00:00	40.5447	141.513	no_label
08:04:00+00:00	40.5447	141.513	no_label
08:05:00+00:00	40.5447	141.513	no_label
08:06:00+00:00	40.5447	141.513	no_label
08:07:00+00:00	40.5447	141.513	no_label
08:08:00+00:00	40.5446	141.513	no_label
08:09:00+00:00	40.5446	141.513	no_label
08:10:00+00:00	40.545	141.513	no_label
08:11:00+00:00	40.5449	141.513	no_label
08:12:00+00:00	40.5449	141.513	no_label
08:13:00+00:00	40.5449	141.513	no_label
08:14:00+00:00	40.5449	141.513	no_label
08:15:00+00:00	40.5449	141.513	no_label
08:16:00+00:00	40.5449	141.513	no_label
08:17:00+00:00	40.5449	141.513	no_label
08:18:00+00:00	40.5449	141.513	no_label
08:19:00+00:00	40.5449	141.513	no_label
08:20:00+00:00	40.5449	141.513	no_label
08:21:00+00:00	40.5449	141.513	no_label
08:22:00+00:00	40.5448	141.513	no_label
08:23:00+00:00	40.5448	141.513	no_label
08:24:00+00:00	40.5448	141.513	no_label
08:25:00+00:00	40.5448	141.513	no_label
08:26:00+00:00	40.5424	141.516	no_label
08:27:00+00:00	40.5432	141.521	no_label
08:28:00+00:00	40.5432	141.521	nontarget
08:29:00+00:00	40.5455	141.523	no_label
08:30:00+00:00	40.5456	141.523	no_label
08:31:00+00:00	40.5456	141.523	no_label
08:32:00+00:00	40.5456	141.523	no_label
08:33:00+00:00	40.5456	141.523	no_label
08:34:00+00:00	40.5456	141.523	no_label
08:35:00+00:00	40.5456	141.523	no_label
08:36:00+00:00	40.5456	141.523	no_label
08:37:00+00:00	40.5456	141.523	no_label
08:38:00+00:00	40.5456	141.523	no_label
08:39:00+00:00	40.5455	141.523	no_label
08:40:00+00:00	40.5456	141.523	no_label
08:41:00+00:00	40.5456	141.523	no_label
08:42:00+00:00	40.5456	141.523	no_label
08:43:00+00:00	40.5456	141.523	no_label
08:44:00+00:00	40.5456	141.523	no_label
08:45:00+00:00	40.5456	141.523	nontarget
08:47:00+00:00	40.5456	141.523	no_label
08:48:00+00:00	40.5456	141.523	no_label
08:49:00+00:00	40.5456	141.523	no_label
08:50:00+00:00	40.5456	141.523	no_label
08:51:00+00:00	40.5456	141.523	no_label
08:52:00+00:00	40.5456	141.523	no_label
08:53:00+00:00	40.5456	141.523	no_label
08:54:00+00:00	40.5456	141.523	no_label
08:55:00+00:00	40.5456	141.523	no_label
08:56:00+00:00	40.5455	141.523	no_label
08:57:00+00:00	40.5456	141.523	no_label
08:58:00+00:00	40.5455	141.523	no_label
08:59:00+00:00	40.5456	141.523	no_label
09:00:00+00:00	40.5456	141.523	no_label
19:01:44+00:00	40.5456	141.523	target
19:05:06+00:00	40.5444	141.512	nontarget
19:06:55+00:00	40.5444	141.512	target
19:10:00+00:00	40.5444	141.512	no_label
19:11:00+00:00	40.5444	141.512	no_label
19:12:00+00:00	40.5444	141.512	no_label
19:13:00+00:00	40.5444	141.512	no_label
19:14:00+00:00	40.5444	141.512	no_label
19:15:00+00:00	40.5444	141.512	no_label
19:16:00+00:00	40.5444	141.512	no_label
19:17:00+00:00	40.5444	141.512	nontarget
19:18:00+00:00	40.5446	141.518	no_label
19:19:00+00:00	40.5446	141.518	nontarget
19:20:00+00:00	40.5456	141.524	no_label
19:21:00+00:00	40.5456	141.524	no_label
19:22:00+00:00	40.5456	141.524	no_label
19:23:00+00:00	40.5456	141.524	no_label
19:37:00+00:00	40.5456	141.524	no_label
19:38:00+00:00	40.5456	141.524	no_label
19:39:00+00:00	40.5456	141.524	no_label
19:40:00+00:00	40.5456	141.524	no_label
19:41:00+00:00	40.5456	141.524	no_label
19:42:00+00:00	40.5456	141.524	no_label
19:43:00+00:00	40.5456	141.524	no_label
19:44:00+00:00	40.5456	141.524	no_label
19:45:00+00:00	40.5456	141.524	no_label
19:46:00+00:00	40.5456	141.524	no_label
19:47:00+00:00	40.5456	141.524	no_label
19:48:00+00:00	40.5456	141.524	no_label
19:49:00+00:00	40.5456	141.524	no_label
19:50:00+00:00	40.5456	141.524	no_label
19:51:00+00:00	40.5456	141.524	no_label
19:52:00+00:00	40.5456	141.524	no_label
19:53:00+00:00	40.5456	141.524	no_label
19:54:00+00:00	40.5456	141.524	no_label
19:55:00+00:00	40.5456	141.524	no_label
19:56:00+00:00	40.5456	141.524	no_label
19:57:00+00:00	40.5456	141.524	no_label
19:58:00+00:00	40.5456	141.524	no_label
19:59:00+00:00	40.5456	141.524	no_label
20:00:00+00:00	40.5456	141.524	no_label
20:01:00+00:00	40.5456	141.524	no_label
20:02:00+00:00	40.5456	141.524	no_label
20:03:00+00:00	40.5456	141.524	no_label
20:04:00+00:00	40.5456	141.524	no_label
20:05:00+00:00	40.5456	141.524	no_label
20:06:00+00:00	40.5456	141.524	no_label
20:07:00+00:00	40.5456	141.524	no_label
20:08:00+00:00	40.5462	141.529	no_label
20:09:00+00:00	40.5433	141.535	no_label
20:10:00+00:00	40.5404	141.542	no_label
20:11:00+00:00	40.5393	141.549	no_label
20:12:00+00:00	40.5389	141.556	no_label
20:13:00+00:00	40.5389	141.556	nontarget
20:14:00+00:00	40.5385	141.558	no_label
20:15:00+00:00	40.5385	141.557	no_label
20:16:00+00:00	40.5384	141.557	no_label
[truncated: 957 more rows]

## Sheet: Fig2B
time	latitude	longitude	label
01:05:00+00:00	40.5385	141.557	no_label
01:06:00+00:00	40.5385	141.557	no_label
01:07:00+00:00	40.5385	141.557	no_label
01:08:00+00:00	40.5385	141.558	no_label
01:09:00+00:00	40.5385	141.557	no_label
01:10:00+00:00	40.5385	141.557	no_label
01:11:00+00:00	40.5385	141.557	no_label
01:12:00+00:00	40.5385	141.558	no_label
01:13:00+00:00	40.5385	141.558	no_label
01:14:00+00:00	40.5386	141.558	no_label
01:15:00+00:00	40.5385	141.557	no_label
01:16:00+00:00	40.5385	141.557	nontarget
01:18:00+00:00	40.5385	141.557	no_label
01:19:00+00:00	40.5385	141.557	no_label
01:20:00+00:00	40.5385	141.557	no_label
01:21:00+00:00	40.5385	141.558	no_label
01:22:00+00:00	40.5385	141.557	no_label
01:23:00+00:00	40.5385	141.557	no_label
01:24:00+00:00	40.5385	141.557	no_label
01:25:00+00:00	40.5384	141.557	no_label
01:26:00+00:00	40.5385	141.558	no_label
01:27:00+00:00	40.5385	141.557	no_label
01:28:00+00:00	40.5386	141.558	no_label
01:29:00+00:00	40.5384	141.557	no_label
01:30:00+00:00	40.5386	141.558	no_label
01:31:00+00:00	40.5386	141.558	nontarget
01:32:00+00:00	40.5387	141.558	no_label
01:33:00+00:00	40.5386	141.558	no_label
01:34:00+00:00	40.5385	141.558	no_label
01:35:00+00:00	40.5385	141.558	no_label
01:36:00+00:00	40.5385	141.558	no_label
01:37:00+00:00	40.5385	141.558	no_label
01:38:00+00:00	40.5386	141.558	no_label
01:39:00+00:00	40.5385	141.558	no_label
01:40:00+00:00	40.5385	141.558	no_label
01:41:00+00:00	40.5385	141.558	no_label
01:42:00+00:00	40.5386	141.558	no_label
01:43:00+00:00	40.5386	141.558	no_label
01:44:00+00:00	40.5385	141.558	no_label
01:45:00+00:00	40.5385	141.558	no_label
01:46:00+00:00	40.5385	141.558	nontarget
01:47:00+00:00	40.5385	141.558	no_label
01:48:00+00:00	40.5385	141.558	no_label
01:49:00+00:00	40.5385	141.558	no_label
01:50:00+00:00	40.5385	141.558	no_label
01:51:00+00:00	40.5385	141.558	no_label
01:52:00+00:00	40.5385	141.558	no_label
01:53:00+00:00	40.5385	141.558	no_label
01:54:00+00:00	40.5385	141.558	no_label
01:55:00+00:00	40.5386	141.558	no_label
01:56:00+00:00	40.5385	141.557	no_label
01:57:00+00:00	40.5385	141.557	no_label
01:58:00+00:00	40.5385	141.558	no_label
01:59:00+00:00	40.5385	141.557	no_label
02:00:00+00:00	40.5385	141.558	no_label
02:01:00+00:00	40.5385	141.558	nontarget
02:02:00+00:00	40.5385	141.558	no_label
02:03:00+00:00	40.5385	141.558	no_label
02:04:00+00:00	40.5385	141.558	no_label
02:05:00+00:00	40.5385	141.558	no_label
02:06:00+00:00	40.5385	141.558	no_label
02:07:00+00:00	40.5385	141.558	no_label
02:08:00+00:00	40.5385	141.558	no_label
02:09:00+00:00	40.5385	141.558	no_label
02:10:00+00:00	40.5385	141.558	no_label
02:11:00+00:00	40.5385	141.558	no_label
02:12:00+00:00	40.5385	141.558	no_label
02:13:00+00:00	40.5385	141.557	no_label
02:14:00+00:00	40.5385	141.558	no_label
02:15:00+00:00	40.5385	141.557	no_label
02:16:00+00:00	40.5385	141.557	nontarget
02:18:00+00:00	40.5385	141.558	no_label
02:19:00+00:00	40.5385	141.558	no_label
02:20:00+00:00	40.5385	141.558	no_label
02:21:00+00:00	40.5386	141.558	no_label
02:22:00+00:00	40.5386	141.558	no_label
02:23:00+00:00	40.5386	141.558	no_label
02:24:00+00:00	40.5386	141.558	no_label
02:25:00+00:00	40.5385	141.558	no_label
02:26:00+00:00	40.5385	141.558	no_label
02:27:00+00:00	40.5385	141.557	no_label
02:28:00+00:00	40.5385	141.557	no_label
02:29:00+00:00	40.5385	141.558	no_label
02:30:00+00:00	40.5386	141.558	no_label
02:31:00+00:00	40.5386	141.558	nontarget
02:32:00+00:00	40.5385	141.557	no_label
02:33:00+00:00	40.5385	141.557	no_label
02:34:00+00:00	40.5385	141.557	no_label
02:35:00+00:00	40.5385	141.557	no_label
02:36:00+00:00	40.5385	141.557	no_label
02:37:00+00:00	40.5385	141.557	no_label
02:38:00+00:00	40.5385	141.557	no_label
02:39:00+00:00	40.5385	141.558	no_label
02:40:00+00:00	40.5385	141.557	no_label
02:41:00+00:00	40.5385	141.557	no_label
02:42:00+00:00	40.5385	141.557	no_label
02:43:00+00:00	40.5385	141.558	no_label
02:44:00+00:00	40.5385	141.558	no_label
02:45:00+00:00	40.5385	141.557	no_label
02:46:00+00:00	40.5385	141.557	nontarget
02:47:00+00:00	40.5385	141.558	no_label
02:48:00+00:00	40.5386	141.558	no_label
02:49:00+00:00	40.5385	141.558	no_label
02:50:00+00:00	40.5385	141.558	no_label
02:51:00+00:00	40.5385	141.558	no_label
02:52:00+00:00	40.5385	141.557	no_label
02:53:00+00:00	40.5385	141.557	no_label
02:54:00+00:00	40.5386	141.557	no_label
02:55:00+00:00	40.5386	141.558	no_label
02:56:00+00:00	40.5385	141.557	no_label
02:57:00+00:00	40.5385	141.557	no_label
02:58:00+00:00	40.5385	141.558	no_label
02:59:00+00:00	40.5385	141.558	no_label
03:00:00+00:00	40.5385	141.558	no_label
03:01:00+00:00	40.5385	141.558	nontarget
03:02:00+00:00	40.5387	141.558	no_label
03:03:00+00:00	40.5386	141.558	no_label
03:04:00+00:00	40.5386	141.558	no_label
03:05:00+00:00	40.5385	141.558	no_label
03:06:00+00:00	40.5385	141.557	no_label
03:07:00+00:00	40.5385	141.557	no_label
03:08:00+00:00	40.5385	141.557	no_label
03:09:00+00:00	40.5384	141.557	no_label
03:10:00+00:00	40.5385	141.557	no_label
03:11:00+00:00	40.5385	141.557	no_label
03:12:00+00:00	40.5385	141.557	no_label
03:13:00+00:00	40.5385	141.557	no_label
03:14:00+00:00	40.5385	141.557	no_label
03:15:00+00:00	40.5385	141.558	no_label
03:16:00+00:00	40.5385	141.558	nontarget
03:17:00+00:00	40.5384	141.557	no_label
03:18:00+00:00	40.5385	141.557	no_label
03:19:00+00:00	40.5385	141.557	no_label
03:20:00+00:00	40.5385	141.558	no_label
03:21:00+00:00	40.5385	141.558	no_label
03:22:00+00:00	40.5385	141.558	no_label
03:23:00+00:00	40.5385	141.558	no_label
03:24:00+00:00	40.5385	141.558	no_label
03:25:00+00:00	40.5385	141.558	no_label
03:26:00+00:00	40.5385	141.558	no_label
03:27:00+00:00	40.5385	141.558	no_label
03:28:00+00:00	40.5386	141.558	no_label
03:29:00+00:00	40.5386	141.558	no_label
03:30:00+00:00	40.5386	141.558	no_label
03:31:00+00:00	40.5386	141.558	nontarget
03:33:00+00:00	40.5385	141.558	no_label
03:34:00+00:00	40.5385	141.558	no_label
03:35:00+00:00	40.5385	141.558	no_label
03:36:00+00:00	40.5385	141.557	no_label
03:37:00+00:00	40.5385	141.558	no_label
03:38:00+00:00	40.5386	141.557	no_label
03:39:00+00:00	40.5386	141.557	no_label
03:40:00+00:00	40.5386	141.557	no_label
03:41:00+00:00	40.5386	141.557	no_label
03:42:00+00:00	40.5386	141.557	no_label
03:43:00+00:00	40.5386	141.557	no_label
03:44:00+00:00	40.5385	141.557	no_label
03:45:00+00:00	40.5385	141.558	no_label
03:46:00+00:00	40.5385	141.558	nontarget
03:47:00+00:00	40.5385	141.557	no_label
03:48:00+00:00	40.5386	141.557	no_label
03:49:00+00:00	40.5386	141.557	no_label
03:50:00+00:00	40.5385	141.557	no_label
03:51:00+00:00	40.5385	141.557	no_label
03:52:00+00:00	40.5385	141.557	no_label
03:53:00+00:00	40.5385	141.557	no_label
03:54:00+00:00	40.5386	141.557	no_label
03:55:00+00:00	40.5386	141.557	no_label
03:56:00+00:00	40.5385	141.558	no_label
03:57:00+00:00	40.5386	141.557	no_label
03:58:00+00:00	40.5386	141.557	no_label
03:59:00+00:00	40.5386	141.558	no_label
04:00:00+00:00	40.5385	141.558	no_label
04:01:00+00:00	40.5385	141.558	nontarget
04:03:00+00:00	40.5385	141.558	no_label
04:04:00+00:00	40.5385	141.558	no_label
04:05:00+00:00	40.5385	141.558	no_label
04:06:00+00:00	40.5385	141.558	no_label
04:07:00+00:00	40.5385	141.557	no_label
04:08:00+00:00	40.5385	141.557	no_label
04:09:00+00:00	40.5386	141.557	no_label
04:10:00+00:00	40.5385	141.558	no_label
04:11:00+00:00	40.5386	141.557	no_label
04:12:00+00:00	40.5386	141.557	no_label
04:13:00+00:00	40.5386	141.557	no_label
04:14:00+00:00	40.5385	141.557	no_label
04:15:00+00:00	40.5385	141.557	no_label
04:16:00+00:00	40.5385	141.557	nontarget
04:17:00+00:00	40.5385	141.558	no_label
04:18:00+00:00	40.5385	141.558	no_label
04:19:00+00:00	40.5385	141.558	no_label
04:20:00+00:00	40.5385	141.557	no_label
04:21:00+00:00	40.5385	141.558	no_label
04:22:00+00:00	40.5385	141.558	no_label
04:23:00+00:00	40.5385	141.557	no_label
04:24:00+00:00	40.5385	141.557	no_label
04:25:00+00:00	40.5385	141.557	no_label
04:26:00+00:00	40.5385	141.557	no_label
04:27:00+00:00	40.5385	141.558	no_label
04:28:00+00:00	40.5385	141.557	no_label
04:29:00+00:00	40.5385	141.557	no_label
04:30:00+00:00	40.5385	141.558	no_label
04:31:00+00:00	40.5385	141.558	nontarget
04:33:00+00:00	40.5386	141.557	no_label
04:34:00+00:00	40.5385	141.557	no_label
04:35:00+00:00	40.5385	141.557	no_label
04:36:00+00:00	40.5385	141.557	no_label
04:37:00+00:00	40.5385	141.557	no_label
04:38:00+00:00	40.5385	141.557	no_label
04:39:00+00:00	40.5386	141.557	no_label
04:40:00+00:00	40.5386	141.558	no_label
04:41:00+00:00	40.5386	141.558	no_label
04:42:00+00:00	40.5385	141.558	no_label
04:43:00+00:00	40.5385	141.558	no_label
04:44:00+00:00	40.5385	141.558	no_label
04:45:00+00:00	40.5385	141.558	no_label
04:46:00+00:00	40.5385	141.558	nontarget
04:48:00+00:00	40.5385	141.557	no_label
04:49:00+00:00	40.5385	141.558	no_label
04:50:00+00:00	40.5385	141.557	no_label
04:51:00+00:00	40.5385	141.557	no_label
04:52:00+00:00	40.5386	141.558	no_label
04:53:00+00:00	40.5385	141.558	no_label
04:54:00+00:00	40.5385	141.557	no_label
04:55:00+00:00	40.5385	141.557	no_label
04:56:00+00:00	40.5385	141.557	no_label
04:57:00+00:00	40.5385	141.557	no_label
04:58:00+00:00	40.5386	141.558	no_label
04:59:00+00:00	40.5385	141.557	no_label
05:00:00+00:00	40.5385	141.558	no_label
05:01:00+00:00	40.5385	141.558	nontarget
05:03:00+00:00	40.5386	141.558	no_label
05:04:00+00:00	40.5386	141.557	no_label
05:05:00+00:00	40.5385	141.557	no_label
05:06:00+00:00	40.5385	141.557	no_label
05:07:00+00:00	40.5386	141.557	no_label
05:08:00+00:00	40.5386	141.557	no_label
05:09:00+00:00	40.5386	141.557	no_label
05:10:00+00:00	40.5386	141.557	no_label
05:11:00+00:00	40.5386	141.558	no_label
05:12:00+00:00	40.5386	141.558	no_label
05:13:00+00:00	40.5385	141.558	no_label
05:14:00+00:00	40.5385	141.558	no_label
05:15:00+00:00	40.5386	141.557	no_label
05:16:00+00:00	40.5386	141.557	nontarget
05:17:00+00:00	40.5399	141.556	no_label
05:18:00+00:00	40.5401	141.557	no_label
05:19:00+00:00	40.5402	141.557	no_label
05:20:00+00:00	40.5403	141.557	no_label
05:21:00+00:00	40.5405	141.557	no_label
05:22:00+00:00	40.5401	141.556	no_label
05:23:00+00:00	40.5403	141.556	no_label
05:24:00+00:00	40.539	141.556	no_label
05:25:00+00:00	40.539	141.556	no_label
05:26:00+00:00	40.539	141.556	no_label
05:27:00+00:00	40.539	141.556	no_label
05:28:00+00:00	40.5391	141.556	no_label
05:29:00+00:00	40.5391	141.556	no_label
05:30:00+00:00	40.5391	141.556	no_label
05:31:00+00:00	40.5391	141.556	nontarget
05:33:00+00:00	40.5385	141.555	no_label
05:34:00+00:00	40.5385	141.555	no_label
05:35:00+00:00	40.5385	141.555	no_label
05:36:00+00:00	40.5385	141.555	no_label
05:37:00+00:00	40.5388	141.55	no_label
05:38:00+00:00	40.5379	141.547	no_label
05:39:00+00:00	40.5379	141.547	no_label
05:40:00+00:00	40.5379	141.547	no_label
05:42:00+00:00	40.5379	141.547	no_label
05:46:00+00:00	40.5379	141.547	nontarget
05:49:00+00:00	40.5379	141.547	no_label
05:57:00+00:00	40.5314	141.545	no_label
05:58:00+00:00	40.53	141.548	no_label
05:59:00+00:00	40.5304	141.544	no_label
06:00:00+00:00	40.5321	141.541	no_label
06:01:00+00:00	40.5321	141.541	nontarget
06:03:00+00:00	40.5419	141.526	no_label
06:04:00+00:00	40.5456	141.52	no_label
06:05:00+00:00	40.5482	141.516	no_label
06:07:00+00:00	40.5481	141.515	no_label
06:08:00+00:00	40.5481	141.515	no_label
06:09:00+00:00	40.5483	141.515	no_label
06:11:00+00:00	40.545	141.513	no_label
06:15:49+00:00	40.545	141.513	nontarget
06:17:00+00:00	40.545	141.513	no_label
06:18:00+00:00	40.545	141.513	no_label
06:19:00+00:00	40.545	141.513	no_label
06:20:00+00:00	40.545	141.513	no_label
06:25:00+00:00	40.5451	141.513	no_label
06:29:00+00:00	40.5468	141.515	no_label
06:30:00+00:00	40.547	141.515	no_label
06:31:00+00:00	40.547	141.515	nontarget
06:32:00+00:00	40.548	141.513	no_label
06:38:00+00:00	40.5434	141.513	no_label
06:45:50+00:00	40.5433	141.513	nontarget
06:47:00+00:00	40.5433	141.513	no_label
06:52:00+00:00	40.5433	141.512	no_label
06:54:00+00:00	40.5442	141.517	no_label
06:55:00+00:00	40.5456	141.522	no_label
06:56:00+00:00	40.5468	141.528	no_label
06:57:00+00:00	40.5426	141.54	no_label
06:58:00+00:00	40.5398	141.549	no_label
06:59:00+00:00	40.5386	141.557	no_label
07:00:00+00:00	40.5385	141.557	no_label
07:01:00+00:00	40.5385	141.557	nontarget
07:02:00+00:00	40.5385	141.558	no_label
07:03:00+00:00	40.5386	141.558	no_label
07:04:00+00:00	40.5386	141.558	no_label
07:05:00+00:00	40.5385	141.558	no_label
07:06:00+00:00	40.5385	141.557	no_label
07:07:00+00:00	40.5385	141.557	no_label
07:08:00+00:00	40.5385	141.557	no_label
07:09:00+00:00	40.5385	141.557	no_label
07:10:00+00:00	40.5385	141.557	no_label
07:12:00+00:00	40.5385	141.557	no_label
07:14:00+00:00	40.5385	141.557	no_label
07:15:00+00:00	40.5385	141.557	no_label
07:16:00+00:00	40.5385	141.557	nontarget
07:18:00+00:00	40.5385	141.557	no_label
07:19:00+00:00	40.5385	141.557	no_label
07:20:00+00:00	40.5385	141.557	no_label
07:21:00+00:00	40.5385	141.558	no_label
07:22:00+00:00	40.5385	141.557	no_label
07:23:00+00:00	40.5385	141.557	no_label
07:24:00+00:00	40.5385	141.557	no_label
07:25:00+00:00	40.5385	141.557	no_label
07:26:00+00:00	40.5385	141.558	no_label
07:27:00+00:00	40.5385	141.557	no_label
07:28:00+00:00	40.5385	141.557	no_label
07:29:00+00:00	40.5385	141.557	no_label
07:30:00+00:00	40.5385	141.557	no_label
07:31:00+00:00	40.5385	141.557	nontarget
07:33:00+00:00	40.5385	141.557	no_label
07:34:00+00:00	40.5385	141.557	no_label
07:35:00+00:00	40.5385	141.558	no_label
07:36:00+00:00	40.5386	141.558	no_label
07:37:00+00:00	40.5385	141.558	no_label
07:38:00+00:00	40.5385	141.558	no_label
07:39:00+00:00	40.5386	141.558	no_label
07:40:00+00:00	40.5386	141.558	no_label
07:41:00+00:00	40.5385	141.558	no_label
07:42:00+00:00	40.5386	141.558	no_label
07:43:00+00:00	40.5386	141.557	no_label
07:44:00+00:00	40.5386	141.558	no_label
07:45:00+00:00	40.5385	141.558	no_label
07:47:00+00:00	40.5385	141.557	nontarget
07:48:00+00:00	40.5385	141.557	no_label
07:49:00+00:00	40.5385	141.558	no_label
05:29:00+00:00	40.5386	141.555	no_label
05:30:00+00:00	40.5386	141.555	no_label
05:31:00+00:00	40.5386	141.555	no_label
05:32:00+00:00	40.5386	141.555	no_label
05:33:00+00:00	40.5386	141.555	no_label
05:34:00+00:00	40.5386	141.555	no_label
05:35:00+00:00	40.5386	141.555	no_label
05:36:00+00:00	40.5386	141.555	no_label
05:37:00+00:00	40.5386	141.555	no_label
05:38:00+00:00	40.5386	141.555	no_label
05:39:00+00:00	40.5386	141.555	no_label
05:40:00+00:00	40.5386	141.555	no_label
05:41:00+00:00	40.5386	141.555	nontarget
05:42:00+00:00	40.5386	141.555	no_label
05:43:00+00:00	40.5386	141.555	no_label
05:44:00+00:00	40.5385	141.555	no_label
05:45:00+00:00	40.5386	141.555	no_label
05:46:00+00:00	40.5386	141.555	no_label
05:47:00+00:00	40.5386	141.555	no_label
05:48:00+00:00	40.5386	141.555	no_label
05:49:00+00:00	40.5386	141.555	no_label
05:50:00+00:00	40.5386	141.555	no_label
05:51:00+00:00	40.5386	141.555	no_label
05:52:00+00:00	40.5386	141.555	no_label
05:53:00+00:00	40.5386	141.555	no_label
05:54:00+00:00	40.5385	141.555	no_label
05:55:00+00:00	40.5385	141.555	no_label
05:56:00+00:00	40.5386	141.554	no_label
05:56:04+00:00	40.5386	141.554	nontarget
05:57:00+00:00	40.5385	141.554	no_label
05:58:00+00:00	40.5386	141.554	no_label
05:59:00+00:00	40.5386	141.554	no_label
06:00:00+00:00	40.5386	141.554	no_label
06:01:00+00:00	40.5386	141.554	no_label
06:02:00+00:00	40.5386	141.554	no_label
06:03:00+00:00	40.5386	141.554	no_label
06:04:00+00:00	40.5386	141.554	no_label
06:05:00+00:00	40.5386	141.554	no_label
06:06:00+00:00	40.5386	141.554	no_label
06:07:00+00:00	40.5386	141.554	no_label
06:08:00+00:00	40.5386	141.554	no_label
06:09:00+00:00	40.5388	141.55	no_label
06:10:00+00:00	40.5389	141.55	no_label
06:11:00+00:00	40.5389	141.55	nontarget
06:13:00+00:00	40.5377	141.547	no_label
06:14:00+00:00	40.5362	141.544	no_label
06:15:00+00:00	40.5362	141.544	no_label
06:16:00+00:00	40.5363	141.542	no_label
06:17:00+00:00	40.5366	141.537	no_label
06:18:00+00:00	40.5366	141.537	no_label
06:19:00+00:00	40.5372	141.536	no_label
06:20:00+00:00	40.5372	141.536	no_label
06:21:00+00:00	40.5372	141.536	no_label
06:22:00+00:00	40.5372	141.536	no_label
06:23:00+00:00	40.5372	141.536	no_label
06:24:00+00:00	40.5372	141.536	no_label
06:25:00+00:00	40.5372	141.536	no_label
06:26:00+00:00	40.5368	141.533	no_label
06:26:02+00:00	40.5368	141.533	nontarget
06:27:00+00:00	40.5379	141.531	no_label
06:28:00+00:00	40.5379	141.531	no_label
06:29:00+00:00	40.5379	141.531	no_label
06:30:00+00:00	40.5389	141.53	no_label
06:31:00+00:00	40.5389	141.53	no_label
06:32:00+00:00	40.5408	141.53	no_label
06:33:00+00:00	40.5418	141.526	no_label
06:34:00+00:00	40.5442	141.524	no_label
06:35:00+00:00	40.5458	141.52	no_label
06:36:00+00:00	40.5434	141.517	no_label
06:37:00+00:00	40.5439	141.513	no_label
06:38:00+00:00	40.5451	141.513	no_label
06:39:00+00:00	40.5454	141.513	no_label
06:40:00+00:00	40.5462	141.513	no_label
06:41:03+00:00	40.5462	141.513	target
06:43:00+00:00	40.5457	141.513	no_label
06:45:00+00:00	40.5449	141.513	no_label
06:46:00+00:00	40.545	141.513	no_label
06:47:00+00:00	40.5452	141.514	no_label
06:48:00+00:00	40.5451	141.514	no_label
06:49:00+00:00	40.5451	141.513	no_label
06:50:00+00:00	40.5451	141.513	no_label
06:51:00+00:00	40.545	141.513	no_label
06:52:00+00:00	40.545	141.513	no_label
06:53:00+00:00	40.545	141.513	no_label
06:54:00+00:00	40.545	141.513	no_label
06:55:00+00:00	40.545	141.513	no_label
06:56:00+00:00	40.5449	141.513	no_label
06:56:01+00:00	40.5449	141.513	nontarget
06:57:00+00:00	40.5449	141.513	no_label
06:58:00+00:00	40.5449	141.513	no_label
06:59:00+00:00	40.5449	141.513	no_label
07:00:00+00:00	40.5449	141.513	no_label
07:01:00+00:00	40.5449	141.513	no_label
07:02:00+00:00	40.5449	141.513	no_label
07:03:00+00:00	40.5449	141.513	no_label
07:04:00+00:00	40.5449	141.513	no_label
07:05:00+00:00	40.5449	141.513	no_label
07:06:00+00:00	40.5449	141.513	no_label
07:07:00+00:00	40.5449	141.513	no_label
07:08:00+00:00	40.5448	141.513	no_label
07:09:00+00:00	40.5448	141.513	no_label
07:10:00+00:00	40.5448	141.513	no_label
07:11:00+00:00	40.5448	141.513	no_label
07:11:03+00:00	40.5448	141.513	target
07:12:00+00:00	40.5448	141.513	no_label
07:13:00+00:00	40.5448	141.513	no_label
07:14:00+00:00	40.5447	141.513	no_label
07:15:00+00:00	40.5447	141.513	no_label
07:16:00+00:00	40.5447	141.513	no_label
07:17:00+00:00	40.5446	141.513	no_label
07:18:00+00:00	40.5446	141.513	no_label
07:19:00+00:00	40.5449	141.513	no_label
07:20:00+00:00	40.5449	141.513	no_label
07:21:00+00:00	40.5449	141.513	no_label
07:22:00+00:00	40.5449	141.513	no_label
07:23:00+00:00	40.5449	141.513	no_label
07:24:00+00:00	40.5449	141.513	no_label
07:25:00+00:00	40.5449	141.513	no_label
07:26:00+00:00	40.5449	141.513	nontarget
07:28:00+00:00	40.5448	141.513	no_label
07:29:00+00:00	40.5448	141.513	no_label
07:30:00+00:00	40.5449	141.513	no_label
07:31:00+00:00	40.5448	141.513	no_label
07:32:00+00:00	40.5461	141.512	no_label
07:33:00+00:00	40.5506	141.514	no_label
07:34:00+00:00	40.5535	141.516	no_label
07:35:00+00:00	40.5563	141.517	no_label
07:36:00+00:00	40.5563	141.517	no_label
07:37:00+00:00	40.5563	141.517	no_label
07:38:00+00:00	40.5563	141.517	no_label
07:39:00+00:00	40.5563	141.517	no_label
07:40:00+00:00	40.5563	141.517	no_label
07:41:00+00:00	40.5563	141.517	nontarget
07:43:00+00:00	40.5563	141.517	no_label
07:44:00+00:00	40.5563	141.517	no_label
07:45:00+00:00	40.5563	141.517	no_label
07:46:00+00:00	40.5564	141.517	no_label
07:47:00+00:00	40.5566	141.516	no_label
07:48:00+00:00	40.5566	141.516	no_label
07:49:00+00:00	40.5566	141.516	no_label
07:50:00+00:00	40.5566	141.516	no_label
07:51:00+00:00	40.5566	141.516	no_label
07:52:00+00:00	40.5566	141.516	no_label
07:53:00+00:00	40.5566	141.516	no_label
07:54:00+00:00	40.5566	141.516	no_label
07:55:00+00:00	40.5566	141.516	no_label
07:56:00+00:00	40.5566	141.516	nontarget
07:58:00+00:00	40.5566	141.516	no_label
07:59:00+00:00	40.5566	141.516	no_label
08:00:00+00:00	40.5566	141.516	no_label
08:01:00+00:00	40.5566	141.516	no_label
08:02:00+00:00	40.5566	141.516	no_label
08:03:00+00:00	40.5566	141.516	no_label
08:04:00+00:00	40.5566	141.516	no_label
08:05:00+00:00	40.5566	141.516	no_label
08:06:00+00:00	40.5566	141.516	no_label
08:07:00+00:00	40.5566	141.516	no_label
08:08:00+00:00	40.5566	141.516	no_label
08:09:00+00:00	40.5566	141.516	no_label
08:10:00+00:00	40.5567	141.516	no_label
08:11:00+00:00	40.5567	141.516	no_label
08:12:00+00:00	40.5567	141.516	nontarget
08:13:00+00:00	40.5567	141.516	no_label
08:14:00+00:00	40.5567	141.516	no_label
08:15:00+00:00	40.5567	141.516	no_label
08:16:00+00:00	40.5567	141.516	no_label
08:17:00+00:00	40.5567	141.516	no_label
08:18:00+00:00	40.5567	141.516	no_label
08:19:00+00:00	40.5567	141.516	no_label
08:20:00+00:00	40.5567	141.516	no_label
08:21:00+00:00	40.5567	141.516	no_label
08:22:00+00:00	40.5567	141.516	no_label
08:23:00+00:00	40.5567	141.516	no_label
08:24:00+00:00	40.5567	141.516	no_label
08:25:00+00:00	40.5567	141.516	no_label
08:26:00+00:00	40.5567	141.516	nontarget
08:28:00+00:00	40.5567	141.516	no_label
08:29:00+00:00	40.5567	141.516	no_label
08:30:00+00:00	40.5567	141.516	no_label
08:31:00+00:00	40.5567	141.516	no_label
08:32:00+00:00	40.5567	141.516	no_label
08:33:00+00:00	40.5567	141.516	no_label
08:34:00+00:00	40.5567	141.516	no_label
08:35:00+00:00	40.5567	141.516	no_label
08:36:00+00:00	40.5567	141.516	no_label
08:37:00+00:00	40.5567	141.516	no_label
08:38:00+00:00	40.5567	141.516	no_label
08:39:00+00:00	40.5567	141.516	no_label
08:40:00+00:00	40.5567	141.516	no_label
08:41:00+00:00	40.5567	141.516	nontarget
08:43:00+00:00	40.5567	141.516	no_label
08:44:00+00:00	40.5567	141.516	no_label
08:45:00+00:00	40.5567	141.516	no_label
08:46:00+00:00	40.5567	141.516	no_label
08:47:00+00:00	40.5567	141.516	no_label
08:48:00+00:00	40.5567	141.516	no_label
08:49:00+00:00	40.5567	141.516	no_label
08:50:00+00:00	40.5567	141.516	no_label
08:51:00+00:00	40.5567	141.516	no_label
08:52:00+00:00	40.5567	141.516	no_label
08:53:00+00:00	40.5567	141.516	no_label
08:54:00+00:00	40.5567	141.516	no_label
08:55:00+00:00	40.5567	141.516	no_label
08:56:00+00:00	40.5567	141.516	nontarget
08:58:00+00:00	40.5567	141.516	no_label
08:59:00+00:00	40.5567	141.516	no_label
09:00:00+00:00	40.5567	141.516	no_label
19:02:00+00:00	40.54	141.558	no_label
19:03:00+00:00	40.54	141.558	no_label
19:04:00+00:00	40.54	141.558	no_label
19:05:00+00:00	40.5388	141.558	no_label
19:06:00+00:00	40.5385	141.558	no_label
19:07:00+00:00	40.5384	141.558	no_label
19:08:00+00:00	40.5385	141.558	no_label
19:09:00+00:00	40.5385	141.558	no_label
19:10:00+00:00	40.5385	141.558	no_label
19:11:00+00:00	40.5385	141.558	no_label
19:12:00+00:00	40.5385	141.558	no_label
19:13:00+00:00	40.5385	141.558	no_label
19:14:00+00:00	40.5385	141.558	nontarget
19:15:00+00:00	40.5385	141.558	no_label
19:16:00+00:00	40.5385	141.558	no_label
19:17:00+00:00	40.5385	141.558	no_label
19:18:00+00:00	40.5385	141.558	no_label
19:19:00+00:00	40.5385	141.558	no_label
19:20:00+00:00	40.5385	141.558	no_label
19:21:00+00:00	40.5385	141.558	no_label
19:22:00+00:00	40.5385	141.558	no_label
19:23:00+00:00	40.5385	141.558	no_label
19:24:00+00:00	40.5385	141.558	no_label
19:25:00+00:00	40.5385	141.558	no_label
19:26:00+00:00	40.5385	141.558	no_label
19:27:00+00:00	40.5385	141.558	no_label
19:28:00+00:00	40.5385	141.558	nontarget
19:30:00+00:00	40.5385	141.558	no_label
19:31:00+00:00	40.5385	141.558	no_label
19:32:00+00:00	40.5385	141.558	no_label
19:33:00+00:00	40.5385	141.558	no_label
19:34:00+00:00	40.5385	141.558	no_label
19:35:00+00:00	40.5385	141.558	no_label
19:36:00+00:00	40.5385	141.558	no_label
19:37:00+00:00	40.5385	141.558	no_label
19:38:00+00:00	40.5385	141.558	no_label
19:39:00+00:00	40.5385	141.558	no_label
19:40:00+00:00	40.5385	141.558	no_label
19:41:00+00:00	40.5385	141.558	no_label
19:42:00+00:00	40.5385	141.558	no_label
19:43:00+00:00	40.5385	141.558	no_label
19:44:00+00:00	40.5385	141.558	nontarget
19:45:00+00:00	40.5385	141.558	no_label
19:46:00+00:00	40.5385	141.558	no_label
19:47:00+00:00	40.5385	141.558	no_label
19:48:00+00:00	40.5385	141.558	no_label
19:49:00+00:00	40.5385	141.558	no_label
19:50:00+00:00	40.5385	141.558	no_label
19:51:00+00:00	40.5385	141.558	no_label
19:52:00+00:00	40.5385	141.558	no_label
19:53:00+00:00	40.5385	141.558	no_label
19:54:00+00:00	40.5385	141.558	no_label
19:55:00+00:00	40.5385	141.558	no_label
19:56:00+00:00	40.5385	141.558	no_label
19:57:00+00:00	40.5385	141.558	no_label
19:58:00+00:00	40.5385	141.558	nontarget
20:00:00+00:00	40.5385	141.558	no_label
20:01:00+00:00	40.5385	141.558	no_label
20:02:00+00:00	40.5385	141.558	no_label
20:03:00+00:00	40.5385	141.558	no_label
20:04:00+00:00	40.5385	141.558	no_label
20:05:00+00:00	40.5385	141.558	no_label
20:06:00+00:00	40.5385	141.558	no_label
20:07:00+00:00	40.5385	141.558	no_label
20:08:00+00:00	40.5385	141.558	no_label
20:09:00+00:00	40.5385	141.558	no_label
20:10:00+00:00	40.5385	141.558	no_label
20:11:00+00:00	40.5385	141.558	no_label
20:12:00+00:00	40.5385	141.558	no_label
20:13:00+00:00	40.5385	141.558	no_label
20:13:01+00:00	40.5385	141.558	nontarget
20:14:00+00:00	40.5385	141.558	no_label
20:15:00+00:00	40.5385	141.558	no_label
20:16:00+00:00	40.5385	141.558	no_label
20:17:00+00:00	40.5385	141.558	no_label
20:18:00+00:00	40.5384	141.558	no_label
20:19:00+00:00	40.5384	141.558	no_label
20:20:00+00:00	40.5385	141.558	no_label
20:21:00+00:00	40.5385	141.558	no_label
20:22:00+00:00	40.5385	141.558	no_label
20:23:00+00:00	40.5385	141.558	no_label
20:24:00+00:00	40.5385	141.558	no_label
20:25:00+00:00	40.5385	141.558	no_label
20:26:00+00:00	40.5385	141.558	no_label
20:27:00+00:00	40.5385	141.558	no_label
20:28:00+00:00	40.5385	141.558	nontarget
20:29:00+00:00	40.5385	141.558	no_label
20:30:00+00:00	40.5384	141.558	no_label
20:31:00+00:00	40.5385	141.558	no_label
20:32:00+00:00	40.5385	141.558	no_label
20:33:00+00:00	40.5385	141.558	no_label
20:34:00+00:00	40.5385	141.558	no_label
20:35:00+00:00	40.5384	141.558	no_label
20:36:00+00:00	40.5385	141.558	no_label
20:37:00+00:00	40.5385	141.558	no_label
20:38:00+00:00	40.5385	141.558	no_label
20:39:00+00:00	40.5384	141.558	no_label
20:40:00+00:00	40.5385	141.558	no_label
20:41:00+00:00	40.5385	141.558	no_label
20:42:00+00:00	40.5385	141.558	no_label
20:43:00+00:00	40.5385	141.558	nontarget
20:44:00+00:00	40.5385	141.558	no_label
20:45:00+00:00	40.5385	141.558	no_label
20:46:00+00:00	40.5385	141.558	no_label
20:47:00+00:00	40.5385	141.558	no_label
20:48:00+00:00	40.5385	141.558	no_label
20:49:00+00:00	40.5385	141.558	no_label
20:50:00+00:00	40.5385	141.558	no_label
20:51:00+00:00	40.5385	141.558	no_label
20:52:00+00:00	40.5385	141.558	no_label
20:53:00+00:00	40.5385	141.558	no_label
20:54:00+00:00	40.5385	141.558	no_label
20:55:00+00:00	40.5385	141.558	no_label
20:56:00+00:00	40.5385	141.558	no_label
20:57:00+00:00	40.5385	141.558	no_label
20:58:00+00:00	40.5385	141.558	no_label
20:59:00+00:00	40.5385	141.558	no_label
21:00:00+00:00	40.5385	141.558	no_label
21:01:00+00:00	40.5385	141.558	no_label
21:02:00+00:00	40.5385	141.558	no_label
21:03:00+00:00	40.5385	141.558	no_label
21:04:00+00:00	40.5385	141.558	no_label
21:05:00+00:00	40.5384	141.558	no_label
21:06:00+00:00	40.5385	141.558	no_label
21:07:00+00:00	40.5385	141.558	no_label
21:08:00+00:00	40.5385	141.558	no_label
21:09:00+00:00	40.5385	141.558	no_label
21:10:00+00:00	40.5385	141.558	no_label
21:11:00+00:00	40.5385	141.558	no_label
21:12:00+00:00	40.5385	141.558	no_label
21:12:01+00:00	40.5385	141.558	nontarget
21:13:00+00:00	40.5384	141.558	no_label
21:14:00+00:00	40.5385	141.558	no_label
21:15:00+00:00	40.5385	141.558	no_label
21:16:00+00:00	40.5385	141.558	no_label
21:17:00+00:00	40.5385	141.558	no_label
21:18:00+00:00	40.5385	141.558	no_label
21:19:00+00:00	40.5385	141.558	no_label
21:20:00+00:00	40.5385	141.558	no_label
21:21:00+00:00	40.5385	141.558	no_label
21:22:00+00:00	40.5385	141.558	no_label
21:23:00+00:00	40.5385	141.558	no_label
21:24:00+00:00	40.5385	141.558	no_label
21:25:00+00:00	40.5385	141.558	no_label
21:26:00+00:00	40.5385	141.558	no_label
21:27:00+00:00	40.5385	141.558	nontarget
21:29:00+00:00	40.5385	141.558	no_label
21:30:00+00:00	40.5385	141.558	no_label
21:31:00+00:00	40.5385	141.558	no_label
21:32:00+00:00	40.5385	141.558	no_label
21:33:00+00:00	40.5385	141.558	no_label
21:34:00+00:00	40.5385	141.558	no_label
21:35:00+00:00	40.5385	141.558	no_label
21:36:00+00:00	40.5385	141.558	no_label
21:37:00+00:00	40.5385	141.558	no_label
21:38:00+00:00	40.5385	141.558	no_label
21:39:00+00:00	40.5385	141.558	no_label
21:40:00+00:00	40.5385	141.558	no_label
21:41:00+00:00	40.5385	141.558	no_label
21:42:00+00:00	40.5385	141.558	nontarget
21:43:00+00:00	40.5385	141.558	no_label
21:44:00+00:00	40.5385	141.558	no_label
21:45:00+00:00	40.5385	141.558	no_label
21:46:00+00:00	40.5385	141.558	no_label
21:47:00+00:00	40.5385	141.558	no_label
21:48:00+00:00	40.5385	141.558	no_label
21:49:00+00:00	40.5385	141.558	no_label
21:50:00+00:00	40.5385	141.558	no_label
21:51:00+00:00	40.5385	141.558	no_label
21:52:00+00:00	40.5385	141.558	no_label
21:53:00+00:00	40.5385	141.558	no_label
21:54:00+00:00	40.5385	141.558	no_label
21:55:00+00:00	40.5385	141.558	no_label
21:56:00+00:00	40.5385	141.558	no_label
21:57:00+00:00	40.5385	141.558	nontarget
21:59:00+00:00	40.5385	141.558	no_label
22:00:00+00:00	40.5385	141.558	no_label
22:01:00+00:00	40.5384	141.558	no_label
22:02:00+00:00	40.5384	141.558	no_label
22:03:00+00:00	40.5385	141.558	no_label
22:04:00+00:00	40.5385	141.558	no_label
22:05:00+00:00	40.5385	141.558	no_label
22:06:00+00:00	40.5385	141.558	no_label
22:07:00+00:00	40.5385	141.558	no_label
22:08:00+00:00	40.5385	141.558	no_label
22:09:00+00:00	40.5385	141.558	no_label
22:10:00+00:00	40.5385	141.558	no_label
22:11:00+00:00	40.5385	141.558	no_label
22:12:00+00:00	40.5385	141.558	nontarget
22:14:00+00:00	40.5385	141.558	no_label
22:15:00+00:00	40.5385	141.558	no_label
22:16:00+00:00	40.5385	141.558	no_label
22:17:00+00:00	40.5385	141.558	no_label
22:18:00+00:00	40.5385	141.558	no_label
22:19:00+00:00	40.5385	141.558	no_label
22:20:00+00:00	40.5385	141.558	no_label
22:21:00+00:00	40.5385	141.558	no_label
22:22:00+00:00	40.5385	141.558	no_label
22:23:00+00:00	40.5385	141.558	no_label
22:24:00+00:00	40.5385	141.558	no_label
22:25:00+00:00	40.5385	141.558	no_label
22:26:00+00:00	40.5385	141.558	no_label
22:27:00+00:00	40.5385	141.558	no_label
22:27:01+00:00	40.5385	141.558	nontarget
22:28:00+00:00	40.5385	141.558	no_label
22:29:00+00:00	40.5385	141.558	no_label
22:30:00+00:00	40.5385	141.558	no_label
22:31:00+00:00	40.5385	141.558	no_label
22:32:00+00:00	40.5385	141.558	no_label
22:33:00+00:00	40.5385	141.558	no_label
22:34:00+00:00	40.5385	141.558	no_label
22:35:00+00:00	40.5385	141.558	no_label
22:36:00+00:00	40.5385	141.558	no_label
22:37:00+00:00	40.5385	141.558	no_label
22:38:00+00:00	40.5385	141.558	no_label
22:39:00+00:00	40.5385	141.558	no_label
22:40:00+00:00	40.5385	141.558	no_label
22:41:00+00:00	40.5385	141.558	no_label
22:42:00+00:00	40.5385	141.558	no_label
22:42:02+00:00	40.5385	141.558	nontarget
22:43:00+00:00	40.5385	141.558	no_label
22:44:00+00:00	40.5385	141.558	no_label
22:45:00+00:00	40.5385	141.558	no_label
22:46:00+00:00	40.5385	141.558	no_label
22:47:00+00:00	40.5385	141.558	no_label
22:48:00+00:00	40.5385	141.558	no_label
22:49:00+00:00	40.5385	141.558	no_label
22:50:00+00:00	40.5385	141.558	no_label
22:51:00+00:00	40.5385	141.558	no_label
22:52:00+00:00	40.5385	141.558	no_label
22:53:00+00:00	40.5385	141.558	no_label
22:54:00+00:00	40.5385	141.558	no_label
22:55:00+00:00	40.5385	141.558	no_label
22:56:00+00:00	40.5385	141.558	no_label
22:57:00+00:00	40.5385	141.558	no_label
22:57:01+00:00	40.5385	141.558	nontarget
22:58:00+00:00	40.5385	141.558	no_label
22:59:00+00:00	40.5385	141.558	no_label
23:00:00+00:00	40.5385	141.558	no_label
23:01:00+00:00	40.5385	141.558	no_label
23:02:00+00:00	40.5385	141.558	no_label
23:03:00+00:00	40.5385	141.558	no_label
23:04:00+00:00	40.5385	141.558	no_label
23:05:00+00:00	40.5385	141.558	no_label
23:06:00+00:00	40.5385	141.558	no_label
23:07:00+00:00	40.5385	141.558	no_label
23:08:00+00:00	40.5385	141.558	no_label
23:09:00+00:00	40.5385	141.558	no_label
23:10:00+00:00	40.5385	141.558	no_label
23:11:00+00:00	40.5385	141.558	no_label
23:12:00+00:00	40.5385	141.558	nontarget
23:13:00+00:00	40.5385	141.558	no_label
23:14:00+00:00	40.5385	141.558	no_label
23:15:00+00:00	40.5385	141.558	no_label
23:16:00+00:00	40.5385	141.558	no_label
23:17:00+00:00	40.5385	141.558	no_label
23:18:00+00:00	40.5385	141.558	no_label
23:19:00+00:00	40.5385	141.558	no_label
23:20:00+00:00	40.5385	141.558	no_label
23:21:00+00:00	40.5385	141.558	no_label
23:22:00+00:00	40.5385	141.558	no_label
23:23:00+00:00	40.5385	141.558	no_label
23:24:00+00:00	40.5385	141.558	no_label
23:25:00+00:00	40.5385	141.558	no_label
23:26:00+00:00	40.5385	141.558	no_label
23:27:00+00:00	40.5385	141.558	no_label
23:28:00+00:00	40.5385	141.558	nontarget
23:29:00+00:00	40.5385	141.558	no_label
23:30:00+00:00	40.5385	141.558	no_label
23:31:00+00:00	40.5384	141.558	no_label
23:32:00+00:00	40.5385	141.558	no_label
23:33:00+00:00	40.5384	141.558	no_label
23:34:00+00:00	40.5385	141.558	no_label
23:35:00+00:00	40.5385	141.558	no_label
23:36:00+00:00	40.5385	141.558	no_label
23:37:00+00:00	40.5385	141.558	no_label
23:38:00+00:00	40.5385	141.558	no_label
23:39:00+00:00	40.5385	141.558	no_label
23:40:00+00:00	40.5385	141.558	no_label
23:41:00+00:00	40.5385	141.558	no_label
23:42:00+00:00	40.5385	141.558	nontarget
23:44:00+00:00	40.5385	141.558	no_label
23:45:00+00:00	40.5385	141.558	no_label
23:46:00+00:00	40.5385	141.558	no_label
23:47:00+00:00	40.5385	141.558	no_label
23:48:00+00:00	40.5385	141.558	no_label
23:49:00+00:00	40.5385	141.558	no_label
23:50:00+00:00	40.5385	141.558	no_label
23:51:00+00:00	40.5385	141.558	no_label
23:52:00+00:00	40.5385	141.558	no_label
23:53:00+00:00	40.5385	141.558	no_label
23:54:00+00:00	40.5385	141.558	no_label
23:55:00+00:00	40.5385	141.558	no_label
23:56:00+00:00	40.5385	141.558	no_label
23:57:00+00:00	40.5385	141.558	nontarget
23:59:00+00:00	40.5385	141.558	no_label
00:00:00+00:00	40.5385	141.558	no_label
00:01:00+00:00	40.5385	141.558	no_label
00:02:00+00:00	40.5385	141.558	no_label
00:03:00+00:00	40.5385	141.558	no_label
00:04:00+00:00	40.5385	141.558	no_label
00:05:00+00:00	40.5385	141.558	no_label
00:06:00+00:00	40.5385	141.558	no_label
00:07:00+00:00	40.5385	141.558	no_label
00:08:00+00:00	40.5385	141.558	no_label
00:09:00+00:00	40.5385	141.558	no_label
00:10:00+00:00	40.5385	141.558	no_label
00:11:00+00:00	40.5385	141.558	no_label
00:12:00+00:00	40.5385	141.558	no_label
00:12:01+00:00	40.5385	141.558	nontarget
00:13:00+00:00	40.5385	141.558	no_label
00:14:00+00:00	40.5385	141.558	no_label
00:15:00+00:00	40.5385	141.558	no_label
00:16:00+00:00	40.5385	141.558	no_label
00:17:00+00:00	40.5385	141.558	no_label
00:18:00+00:00	40.5385	141.558	no_label
00:19:00+00:00	40.5385	141.558	no_label
00:20:00+00:00	40.5385	141.558	no_label
00:21:00+00:00	40.5385	141.558	no_label
00:22:00+00:00	40.5385	141.558	no_label
00:23:00+00:00	40.5385	141.558	no_label
00:24:00+00:00	40.5385	141.558	no_label
00:25:00+00:00	40.5385	141.558	no_label
00:26:00+00:00	40.5385	141.558	no_label
00:27:00+00:00	40.5385	141.558	nontarget
00:28:00+00:00	40.5385	141.558	no_label
00:29:00+00:00	40.5385	141.558	no_label
00:30:00+00:00	40.5385	141.558	no_label
00:31:00+00:00	40.5385	141.558	no_label
00:32:00+00:00	40.5385	141.558	no_label
00:33:00+00:00	40.5385	141.558	no_label
00:34:00+00:00	40.5385	141.558	no_label
00:35:00+00:00	40.5385	141.558	no_label
00:36:00+00:00	40.5385	141.558	no_label
00:37:00+00:00	40.5385	141.558	no_label
00:38:00+00:00	40.5385	141.558	no_label
00:39:00+00:00	40.5385	141.558	no_label
06:15:00+00:00	40.5387	141.558	no_label
06:16:00+00:00	40.5387	141.558	no_label
06:17:00+00:00	40.5387	141.558	no_label
06:18:00+00:00	40.5387	141.558	no_label
06:19:00+00:00	40.5387	141.558	no_label
06:20:00+00:00	40.5387	141.558	no_label
06:21:00+00:00	40.5387	141.558	no_label
06:22:00+00:00	40.5387	141.558	nontarget
06:23:00+00:00	40.5386	141.558	no_label
06:24:00+00:00	40.5387	141.558	no_label
06:25:00+00:00	40.5387	141.558	no_label
06:26:00+00:00	40.5387	141.558	no_label
06:27:00+00:00	40.5387	141.558	no_label
06:28:00+00:00	40.5387	141.558	no_label
06:29:00+00:00	40.5386	141.558	no_label
06:30:00+00:00	40.5387	141.558	no_label
06:31:00+00:00	40.5387	141.558	no_label
06:32:00+00:00	40.5387	141.558	no_label
06:33:00+00:00	40.5387	141.558	no_label
06:34:00+00:00	40.5387	141.558	no_label
06:35:00+00:00	40.5387	141.558	no_label
06:36:00+00:00	40.5388	141.558	no_label
06:37:00+00:00	40.5387	141.558	no_label
06:38:00+00:00	40.5387	141.558	no_label
06:39:00+00:00	40.5387	141.558	no_label
06:40:00+00:00	40.5387	141.558	no_label
06:41:00+00:00	40.5387	141.558	no_label
06:42:00+00:00	40.5387	141.558	no_label
06:43:00+00:00	40.5386	141.558	no_label
06:44:00+00:00	40.5386	141.558	no_label
06:45:00+00:00	40.5387	141.558	no_label
06:46:00+00:00	40.5387	141.558	no_label
06:47:00+00:00	40.5387	141.558	no_label
06:48:00+00:00	40.5387	141.558	no_label
06:49:00+00:00	40.5387	141.558	no_label
06:50:00+00:00	40.5385	141.558	no_label
06:51:00+00:00	40.5387	141.558	no_label
06:52:00+00:00	40.5387	141.558	no_label
06:53:00+00:00	40.5387	141.558	no_label
06:54:00+00:00	40.5386	141.558	no_label
06:55:00+00:00	40.5386	141.558	no_label
06:56:00+00:00	40.5386	141.558	no_label
06:57:00+00:00	40.5386	141.558	no_label
06:58:00+00:00	40.5386	141.558	no_label
06:59:00+00:00	40.5386	141.558	no_label
07:00:00+00:00	40.5386	141.558	no_label
07:01:00+00:00	40.5387	141.558	no_label
07:02:00+00:00	40.5387	141.558	no_label
07:03:00+00:00	40.5387	141.558	no_label
07:04:00+00:00	40.5387	141.558	no_label
07:05:00+00:00	40.5386	141.558	no_label
07:06:00+00:00	40.5387	141.558	no_label
07:07:00+00:00	40.5387	141.558	no_label
07:08:00+00:00	40.5387	141.558	no_label
07:09:00+00:00	40.5387	141.558	no_label
07:10:00+00:00	40.5387	141.558	no_label
07:11:00+00:00	40.5387	141.558	no_label
07:12:00+00:00	40.5387	141.558	no_label
07:13:00+00:00	40.5387	141.558	no_label
07:14:00+00:00	40.5387	141.558	no_label
07:15:00+00:00	40.5388	141.558	no_label
07:16:00+00:00	40.5387	141.558	no_label
07:17:00+00:00	40.5387	141.558	no_label
07:18:00+00:00	40.5387	141.558	no_label
07:19:00+00:00	40.5387	141.558	no_label
07:20:00+00:00	40.5387	141.558	no_label
07:21:00+00:00	40.5387	141.558	no_label
07:22:00+00:00	40.5387	141.558	no_label
07:23:00+00:00	40.5387	141.558	no_label
07:24:00+00:00	40.5387	141.558	no_label
07:25:00+00:00	40.5387	141.558	no_label
07:26:00+00:00	40.5386	141.558	no_label
07:27:00+00:00	40.5386	141.558	no_label
07:28:00+00:00	40.5386	141.558	no_label
07:29:00+00:00	40.5387	141.558	no_label
07:30:00+00:00	40.5387	141.558	no_label
07:31:00+00:00	40.5387	141.558	no_label
07:32:00+00:00	40.5387	141.558	no_label
07:33:00+00:00	40.5386	141.558	no_label
07:34:00+00:00	40.5387	141.558	no_label
07:35:00+00:00	40.5387	141.558	no_label
07:36:00+00:00	40.5387	141.558	no_label
07:37:00+00:00	40.5387	141.558	no_label
07:38:00+00:00	40.5387	141.558	no_label
07:39:00+00:00	40.5387	141.558	no_label
07:40:00+00:00	40.5387	141.558	no_label
07:41:00+00:00	40.5387	141.558	no_label
07:42:00+00:00	40.5386	141.558	no_label
07:43:00+00:00	40.5387	141.558	no_label
07:44:00+00:00	40.5387	141.558	no_label
07:45:00+00:00	40.5387	141.558	no_label
07:46:00+00:00	40.5387	141.558	no_label
07:47:00+00:00	40.5387	141.558	no_label
07:48:00+00:00	40.5387	141.558	no_label
07:49:00+00:00	40.5387	141.558	no_label
07:50:00+00:00	40.5387	141.558	no_label
07:51:00+00:00	40.5386	141.558	no_label
07:52:00+00:00	40.5387	141.558	no_label
07:53:00+00:00	40.5386	141.558	no_label
07:54:00+00:00	40.5387	141.558	no_label
07:55:00+00:00	40.5387	141.558	no_label
07:56:00+00:00	40.5387	141.558	no_label
07:57:00+00:00	40.5387	141.558	no_label
07:58:00+00:00	40.5387	141.558	no_label
07:59:00+00:00	40.5386	141.558	no_label
08:00:00+00:00	40.5387	141.558	no_label
08:01:00+00:00	40.5387	141.558	no_label
08:02:00+00:00	40.5387	141.558	no_label
08:03:00+00:00	40.5387	141.558	no_label
08:04:00+00:00	40.5387	141.558	no_label
08:05:00+00:00	40.5387	141.558	no_label
08:06:00+00:00	40.5387	141.558	no_label
08:07:00+00:00	40.5387	141.558	no_label
08:08:00+00:00	40.5387	141.558	no_label
08:09:00+00:00	40.5387	141.558	no_label
08:10:00+00:00	40.5386	141.558	no_label
08:11:00+00:00	40.5386	141.558	no_label
08:12:00+00:00	40.5387	141.558	no_label
08:13:00+00:00	40.5387	141.558	no_label
08:14:00+00:00	40.5387	141.558	no_label
08:15:00+00:00	40.5387	141.558	no_label
08:16:00+00:00	40.5387	141.558	no_label
08:17:00+00:00	40.5387	141.558	no_label
08:18:00+00:00	40.5386	141.558	no_label
08:19:00+00:00	40.5387	141.558	no_label
08:20:00+00:00	40.5387	141.558	no_label
08:21:00+00:00	40.5387	141.558	no_label
08:22:00+00:00	40.5386	141.558	no_label
08:23:00+00:00	40.5387	141.558	no_label
08:24:00+00:00	40.5387	141.558	no_label
08:25:00+00:00	40.5387	141.558	no_label
08:26:00+00:00	40.5387	141.558	no_label
08:27:00+00:00	40.5387	141.558	no_label
08:28:00+00:00	40.5387	141.558	no_label
08:29:00+00:00	40.5387	141.558	no_label
08:30:00+00:00	40.5387	141.558	no_label
08:31:00+00:00	40.5387	141.558	no_label
08:32:00+00:00	40.5387	141.558	no_label
08:33:00+00:00	40.5387	141.558	no_label
08:34:00+00:00	40.5387	141.558	no_label
08:35:00+00:00	40.5387	141.558	no_label
08:36:00+00:00	40.5387	141.558	no_label
08:37:00+00:00	40.5387	141.558	no_label
08:38:00+00:00	40.5387	141.558	no_label
08:39:00+00:00	40.5387	141.558	no_label
08:40:00+00:00	40.5387	141.558	no_label
08:41:00+00:00	40.5387	141.558	no_label
08:42:00+00:00	40.5387	141.558	no_label
08:43:00+00:00	40.5387	141.558	no_label
08:44:00+00:00	40.5387	141.558	no_label
08:45:00+00:00	40.5387	141.558	no_label
08:46:00+00:00	40.5387	141.558	no_label
08:47:00+00:00	40.5387	141.558	no_label
08:48:00+00:00	40.5387	141.558	no_label
08:49:00+00:00	40.5387	141.558	no_label
08:50:00+00:00	40.5387	141.558	no_label
08:51:00+00:00	40.5387	141.558	no_label
08:52:00+00:00	40.5387	141.558	no_label
08:53:00+00:00	40.5387	141.558	no_label
08:54:00+00:00	40.5387	141.558	no_label
08:55:00+00:00	40.5387	141.558	no_label
08:56:00+00:00	40.5387	141.558	no_label
08:57:00+00:00	40.5387	141.558	no_label
08:58:00+00:00	40.5387	141.558	no_label
08:59:00+00:00	40.5387	141.558	no_label
09:00:00+00:00	40.5388	141.558	no_label
19:04:00+00:00	40.5386	141.558	no_label
19:06:00+00:00	40.5386	141.558	no_label
19:07:00+00:00	40.5386	141.558	no_label
19:08:00+00:00	40.5388	141.558	no_label
19:09:00+00:00	40.5387	141.558	no_label
19:10:00+00:00	40.5385	141.558	no_label
19:11:00+00:00	40.5385	141.558	no_label
19:12:00+00:00	40.5387	141.558	no_label
19:13:00+00:00	40.5386	141.558	no_label
19:14:00+00:00	40.5386	141.558	no_label
19:15:00+00:00	40.5386	141.558	no_label
19:16:00+00:00	40.5386	141.558	no_label
19:17:00+00:00	40.5386	141.558	no_label
19:18:00+00:00	40.5389	141.558	no_label
19:19:00+00:00	40.5385	141.558	no_label
19:20:00+00:00	40.5387	141.558	no_label
19:21:00+00:00	40.5388	141.558	no_label
19:22:00+00:00	40.5386	141.558	no_label
19:23:00+00:00	40.5386	141.558	no_label
19:24:00+00:00	40.5388	141.558	no_label
19:25:00+00:00	40.5391	141.558	no_label
19:26:00+00:00	40.5387	141.558	no_label
19:27:00+00:00	40.5387	141.558	no_label
19:28:00+00:00	40.5387	141.558	nontarget
19:29:00+00:00	40.5387	141.558	no_label
19:30:00+00:00	40.5387	141.558	no_label
19:31:00+00:00	40.5387	141.558	no_label
19:32:00+00:00	40.5387	141.558	no_label
19:33:00+00:00	40.5387	141.558	no_label
19:34:00+00:00	40.5387	141.558	no_label
19:35:00+00:00	40.5387	141.558	no_label
19:36:00+00:00	40.5386	141.558	no_label
19:37:00+00:00	40.5386	141.558	no_label
19:38:00+00:00	40.5387	141.558	no_label
19:39:00+00:00	40.5387	141.558	no_label
19:40:00+00:00	40.5387	141.558	no_label
19:41:00+00:00	40.5386	141.558	no_label
19:42:00+00:00	40.5386	141.558	no_label
19:43:00+00:00	40.5386	141.558	no_label
19:44:00+00:00	40.5386	141.558	no_label
19:45:00+00:00	40.5386	141.558	no_label
19:46:00+00:00	40.5388	141.558	no_label
19:47:00+00:00	40.5386	141.558	no_label
19:48:00+00:00	40.5386	141.558	no_label
19:49:00+00:00	40.5386	141.558	no_label
19:50:00+00:00	40.5386	141.558	no_label
19:51:00+00:00	40.5386	141.558	no_label
19:52:00+00:00	40.5387	141.558	no_label
19:53:00+00:00	40.5386	141.558	no_label
19:54:00+00:00	40.5386	141.558	no_label
19:55:00+00:00	40.5387	141.558	no_label
19:56:00+00:00	40.5387	141.558	no_label
19:57:00+00:00	40.5385	141.558	no_label
19:58:00+00:00	40.5386	141.558	no_label
19:59:00+00:00	40.5387	141.558	no_label
20:00:00+00:00	40.5385	141.558	no_label
20:01:00+00:00	40.5386	141.558	no_label
20:02:00+00:00	40.5387	141.558	no_label
20:03:00+00:00	40.5386	141.558	no_label
20:04:00+00:00	40.5386	141.558	no_label
20:05:00+00:00	40.5387	141.558	no_label
20:06:00+00:00	40.5387	141.558	no_label
20:07:00+00:00	40.5387	141.558	no_label
20:08:00+00:00	40.5387	141.558	no_label
20:09:00+00:00	40.5385	141.558	no_label
20:10:00+00:00	40.5385	141.558	no_label
20:11:00+00:00	40.5386	141.558	no_label
20:12:00+00:00	40.5386	141.558	no_label
20:13:00+00:00	40.5386	141.558	no_label
20:14:00+00:00	40.5387	141.558	no_label
20:15:00+00:00	40.5386	141.558	no_label
20:16:00+00:00	40.5387	141.558	no_label
20:17:00+00:00	40.5387	141.558	no_label
20:18:00+00:00	40.5386	141.558	no_label
20:19:00+00:00	40.5386	141.558	no_label
20:20:00+00:00	40.5386	141.558	no_label
20:21:00+00:00	40.5386	141.558	no_label
20:22:00+00:00	40.5386	141.558	no_label
20:23:00+00:00	40.5386	141.558	no_label
20:24:00+00:00	40.5386	141.558	no_label
20:25:00+00:00	40.5387	141.558	no_label
20:26:00+00:00	40.5386	141.558	no_label
20:27:00+00:00	40.5387	141.558	no_label
20:29:00+00:00	40.5387	141.558	no_label
20:30:00+00:00	40.5387	141.558	no_label
20:31:00+00:00	40.5387	141.558	no_label
20:32:00+00:00	40.5387	141.558	no_label
20:33:00+00:00	40.5387	141.558	no_label
20:34:00+00:00	40.5387	141.558	no_label
20:35:00+00:00	40.5387	141.558	no_label
20:36:00+00:00	40.5387	141.558	no_label
20:37:00+00:00	40.5387	141.558	no_label
20:38:00+00:00	40.5387	141.558	no_label
20:39:00+00:00	40.5386	141.558	no_label
20:40:00+00:00	40.5387	141.558	no_label
20:41:00+00:00	40.5387	141.558	no_label
20:42:00+00:00	40.5387	141.558	no_label
20:43:00+00:00	40.5386	141.558	no_label
20:44:00+00:00	40.5387	141.558	no_label
20:45:00+00:00	40.5387	141.558	no_label
20:46:00+00:00	40.5387	141.558	no_label
20:47:00+00:00	40.5387	141.558	no_label
20:48:00+00:00	40.5387	141.558	no_label
20:49:00+00:00	40.5387	141.558	no_label
20:50:00+00:00	40.5387	141.558	no_label
20:51:00+00:00	40.5387	141.558	no_label
20:52:00+00:00	40.5387	141.558	no_label
20:53:00+00:00	40.5387	141.558	no_label
20:54:00+00:00	40.5386	141.558	no_label
20:55:00+00:00	40.5387	141.558	no_label
20:56:00+00:00	40.5387	141.558	no_label
20:57:00+00:00	40.5387	141.558	no_label
20:58:00+00:00	40.5388	141.558	no_label
20:59:00+00:00	40.5387	141.558	no_label
21:00:00+00:00	40.5387	141.558	no_label
21:01:00+00:00	40.5388	141.558	no_label
21:02:00+00:00	40.5387	141.558	no_label
21:03:00+00:00	40.5387	141.558	no_label
21:04:00+00:00	40.5386	141.558	no_label
21:05:00+00:00	40.5388	141.558	no_label
21:06:00+00:00	40.5387	141.558	no_label
21:07:00+00:00	40.5387	141.558	no_label
21:08:00+00:00	40.5386	141.558	no_label
21:09:00+00:00	40.5387	141.558	no_label
21:10:00+00:00	40.5388	141.558	no_label
21:11:00+00:00	40.5388	141.558	no_label
21:12:00+00:00	40.5387	141.558	no_label
21:13:00+00:00	40.5387	141.558	no_label
21:14:00+00:00	40.5388	141.558	no_label
21:15:00+00:00	40.5387	141.558	no_label
21:16:00+00:00	40.5387	141.558	no_label
21:17:00+00:00	40.5386	141.558	no_label
21:18:00+00:00	40.5388	141.558	no_label
21:19:00+00:00	40.5387	141.558	no_label
21:20:00+00:00	40.5387	141.558	no_label
21:21:00+00:00	40.5387	141.558	no_label
21:22:00+00:00	40.5389	141.558	no_label
21:23:00+00:00	40.5386	141.558	no_label
21:25:00+00:00	40.5383	141.558	no_label
21:26:00+00:00	40.538	141.558	no_label
21:27:00+00:00	40.538	141.558	no_label
21:29:00+00:00	40.5387	141.558	no_label
21:33:07+00:00	40.5387	141.558	nontarget
21:35:00+00:00	40.5387	141.558	no_label
21:36:00+00:00	40.5391	141.558	no_label
21:39:00+00:00	40.5409	141.556	no_label
21:40:00+00:00	40.5409	141.554	no_label
21:41:00+00:00	40.5416	141.547	no_label
21:42:00+00:00	40.5432	141.54	no_label
21:43:00+00:00	40.5455	141.533	no_label
21:44:00+00:00	40.5472	141.525	no_label
21:45:00+00:00	40.5477	141.517	no_label
21:46:00+00:00	40.5479	141.516	no_label
21:47:00+00:00	40.5484	141.516	no_label
21:48:00+00:00	40.5486	141.516	no_label
21:48:06+00:00	40.5486	141.516	nontarget
21:49:00+00:00	40.5453	141.513	no_label
21:50:00+00:00	40.5444	141.512	no_label
21:51:00+00:00	40.5444	141.512	no_label
21:52:00+00:00	40.5444	141.512	no_label
21:53:00+00:00	40.5444	141.512	no_label
21:54:00+00:00	40.5444	141.512	no_label
21:55:00+00:00	40.5444	141.512	no_label
21:56:00+00:00	40.5444	141.512	no_label
21:57:00+00:00	40.5444	141.512	no_label
21:58:00+00:00	40.5444	141.512	no_label
21:59:00+00:00	40.5444	141.512	no_label
22:00:00+00:00	40.5444	141.512	no_label
22:01:00+00:00	40.5444	141.512	no_label
22:02:00+00:00	40.5444	141.512	no_label
22:03:00+00:00	40.5495	141.513	no_label
22:04:00+00:00	40.5495	141.513	nontarget
22:05:00+00:00	40.5568	141.514	no_label
22:06:00+00:00	40.5568	141.514	no_label
22:07:00+00:00	40.5568	141.514	no_label
22:08:00+00:00	40.5568	141.514	no_label
22:09:00+00:00	40.5568	141.514	no_label
22:10:00+00:00	40.5569	141.514	no_label
22:11:00+00:00	40.5582	141.517	no_label
22:12:00+00:00	40.5634	141.521	no_label
22:13:00+00:00	40.5685	141.527	no_label
22:14:00+00:00	40.5741	141.531	no_label
22:15:00+00:00	40.5796	141.535	no_label
22:16:00+00:00	40.586	141.538	no_label
22:17:00+00:00	40.5887	141.543	no_label
22:18:00+00:00	40.5822	141.544	no_label
22:18:06+00:00	40.5822	141.544	nontarget
22:19:00+00:00	40.5757	141.543	no_label
22:20:00+00:00	40.5693	141.542	no_label
22:21:00+00:00	40.5635	141.539	no_label
22:22:00+00:00	40.5602	141.539	no_label
22:23:00+00:00	40.5551	141.543	no_label
22:24:00+00:00	40.5501	141.548	no_label
22:25:00+00:00	40.549	141.549	no_label
22:26:00+00:00	40.5455	141.551	no_label
22:27:00+00:00	40.5401	141.557	no_label
22:28:00+00:00	40.5388	141.556	no_label
22:29:00+00:00	40.5388	141.556	no_label
22:30:00+00:00	40.5382	141.558	no_label
22:31:00+00:00	40.5382	141.558	no_label
22:32:00+00:00	40.5382	141.558	no_label
22:33:00+00:00	40.5382	141.558	no_label
22:34:00+00:00	40.5382	141.558	nontarget
22:35:00+00:00	40.5382	141.558	no_label
22:36:00+00:00	40.5382	141.558	no_label
22:37:00+00:00	40.5382	141.558	no_label
22:38:00+00:00	40.5383	141.559	no_label
22:39:00+00:00	40.5383	141.559	no_label
22:40:00+00:00	40.5383	141.559	no_label
22:41:00+00:00	40.5383	141.559	no_label
22:42:00+00:00	40.5383	141.559	no_label
22:43:00+00:00	40.5383	141.559	no_label
22:44:00+00:00	40.5383	141.559	no_label
22:45:00+00:00	40.5383	141.559	no_label
22:46:00+00:00	40.5383	141.559	no_label
22:47:00+00:00	40.5383	141.559	no_label
22:48:00+00:00	40.5383	141.559	no_label
22:49:00+00:00	40.5383	141.559	nontarget
22:50:00+00:00	40.5383	141.559	no_label
22:51:00+00:00	40.5383	141.559	no_label
22:52:00+00:00	40.5383	141.559	no_label
22:53:00+00:00	40.5383	141.559	no_label
22:54:00+00:00	40.5383	141.559	no_label
22:55:00+00:00	40.5417	141.56	no_label
22:56:00+00:00	40.5445	141.561	no_label
22:57:00+00:00	40.5445	141.561	no_label
22:58:00+00:00	40.5445	141.561	no_label
22:59:00+00:00	40.5445	141.561	no_label
23:00:00+00:00	40.5445	141.561	no_label
23:01:00+00:00	40.5445	141.561	no_label
23:02:00+00:00	40.5445	141.561	no_label
23:03:00+00:00	40.5445	141.561	no_label
23:04:00+00:00	40.5445	141.561	nontarget
23:05:00+00:00	40.5516	141.565	no_label
23:06:00+00:00	40.5512	141.566	no_label
23:07:00+00:00	40.5558	141.572	no_label
23:08:00+00:00	40.5606	141.577	no_label
23:09:00+00:00	40.5657	141.582	no_label
23:10:00+00:00	40.5698	141.586	no_label
23:11:00+00:00	40.5745	141.591	no_label
23:12:00+00:00	40.5794	141.597	no_label
23:13:00+00:00	40.5847	141.602	no_label
23:14:00+00:00	40.5901	141.605	no_label
23:15:00+00:00	40.5946	141.609	no_label
23:16:00+00:00	40.5989	141.613	no_label
23:17:00+00:00	40.6018	141.619	no_label
23:18:00+00:00	40.605	141.624	no_label
23:18:07+00:00	40.605	141.624	nontarget
23:19:00+00:00	40.6079	141.628	no_label
23:20:00+00:00	40.6099	141.634	no_label
23:21:00+00:00	40.6124	141.64	no_label
23:22:00+00:00	40.6141	141.645	no_label
23:23:00+00:00	40.6174	141.642	no_label
23:24:00+00:00	40.6199	141.646	no_label
23:25:00+00:00	40.6236	141.647	no_label
23:26:00+00:00	40.6272	141.647	no_label
23:27:00+00:00	40.6311	141.647	no_label
23:28:00+00:00	40.6334	141.644	no_label
23:29:00+00:00	40.6348	141.638	no_label
23:30:00+00:00	40.6377	141.634	no_label
23:31:00+00:00	40.6406	141.63	no_label
23:32:00+00:00	40.644	141.628	no_label
23:33:00+00:00	40.6474	141.625	no_label
23:34:00+00:00	40.6474	141.625	nontarget
23:35:00+00:00	40.6544	141.623	no_label
23:36:00+00:00	40.6584	141.623	no_label
23:37:00+00:00	40.6607	141.618	no_label
23:38:00+00:00	40.662	141.615	no_label
23:39:00+00:00	40.6642	141.61	no_label
23:40:00+00:00	40.6656	141.604	no_label
23:41:00+00:00	40.6652	141.596	no_label
23:42:00+00:00	40.6644	141.589	no_label
23:43:00+00:00	40.6619	141.581	no_label
23:44:00+00:00	40.658	141.574	no_label
23:45:00+00:00	40.652	141.567	no_label
23:46:00+00:00	40.6457	141.562	no_label
23:47:00+00:00	40.6424	141.557	no_label
23:48:00+00:00	40.6378	141.551	no_label
23:49:00+00:00	40.6378	141.551	nontarget
23:50:00+00:00	40.6299	141.537	no_label
23:51:00+00:00	40.6278	141.528	no_label
23:52:00+00:00	40.6239	141.524	no_label
23:53:00+00:00	40.6176	141.523	no_label
23:54:00+00:00	40.6121	141.517	no_label
23:55:00+00:00	40.6086	141.515	no_label
23:56:00+00:00	40.6046	141.512	no_label
23:57:00+00:00	40.5977	141.506	no_label
23:58:00+00:00	40.5911	141.501	no_label
23:59:00+00:00	40.5836	141.499	no_label
00:00:00+00:00	40.576	141.5	no_label
00:01:00+00:00	40.5679	141.501	no_label
00:02:00+00:00	40.5607	141.502	no_label
00:03:00+00:00	40.5605	141.502	no_label
00:04:00+00:00	40.5605	141.502	nontarget
00:05:00+00:00	40.5604	141.502	no_label
00:06:00+00:00	40.5604	141.502	no_label
00:07:00+00:00	40.5604	141.502	no_label
00:08:00+00:00	40.5604	141.502	no_label
00:09:00+00:00	40.5604	141.502	no_label
00:10:00+00:00	40.5604	141.502	no_label
00:11:00+00:00	40.5604	141.502	no_label
00:12:00+00:00	40.5604	141.502	no_label
00:13:00+00:00	40.5605	141.502	no_label
00:14:00+00:00	40.5605	141.502	no_label
00:15:00+00:00	40.5605	141.502	no_label
00:16:00+00:00	40.5605	141.502	no_label
00:17:00+00:00	40.5605	141.502	no_label
00:18:00+00:00	40.5605	141.502	no_label
00:19:00+00:00	40.5605	141.502	nontarget
00:20:00+00:00	40.5605	141.502	no_label
00:21:00+00:00	40.5605	141.502	no_label
00:22:00+00:00	40.5605	141.502	no_label
00:23:00+00:00	40.5605	141.502	no_label
00:24:00+00:00	40.5605	141.502	no_label
00:25:00+00:00	40.5605	141.502	no_label
00:26:00+00:00	40.5605	141.502	no_label
00:27:00+00:00	40.5605	141.502	no_label
00:28:00+00:00	40.5605	141.502	no_label
00:29:00+00:00	40.5605	141.502	no_label
00:30:00+00:00	40.5605	141.502	no_label
00:31:00+00:00	40.5605	141.502	no_label
00:32:00+00:00	40.5605	141.502	no_label
00:33:00+00:00	40.5605	141.502	no_label
00:34:00+00:00	40.5605	141.502	nontarget
00:35:00+00:00	40.5605	141.502	no_label
00:36:00+00:00	40.5605	141.502	no_label
00:37:00+00:00	40.5605	141.502	no_label
00:38:00+00:00	40.5605	141.502	no_label
00:39:00+00:00	40.5605	141.502	no_label
00:40:00+00:00	40.5605	141.502	no_label
00:41:00+00:00	40.5605	141.502	no_label
00:42:00+00:00	40.5605	141.502	no_label
00:43:00+00:00	40.5605	141.502	no_label
00:44:00+00:00	40.5605	141.502	no_label
00:45:00+00:00	40.5605	141.502	no_label
00:46:00+00:00	40.5605	141.502	no_label
00:47:00+00:00	40.5605	141.502	no_label
00:48:00+00:00	40.5605	141.502	no_label
00:49:00+00:00	40.5605	141.502	nontarget
00:50:00+00:00	40.5605	141.502	no_label
00:51:00+00:00	40.5605	141.502	no_label
00:52:00+00:00	40.5605	141.502	no_label
00:53:00+00:00	40.5605	141.502	no_label
00:54:00+00:00	40.5605	141.502	no_label
00:55:00+00:00	40.5581	141.502	no_label
00:56:00+00:00	40.5537	141.507	no_label
00:57:00+00:00	40.5485	141.513	no_label
00:58:00+00:00	40.5466	141.515	no_label
00:59:00+00:00	40.5462	141.513	no_label
01:00:00+00:00	40.5468	141.514	no_label
01:01:00+00:00	40.5436	141.51	no_label
01:02:00+00:00	40.5442	141.507	no_label
01:04:00+00:00	40.5415	141.505	nontarget
01:05:00+00:00	40.5415	141.505	no_label
01:06:00+00:00	40.5424	141.506	no_label
01:07:00+00:00	40.5425	141.506	no_label
01:08:00+00:00	40.5424	141.506	no_label
01:09:00+00:00	40.5431	141.508	no_label
01:10:00+00:00	40.5444	141.509	no_label
01:11:00+00:00	40.5465	141.514	no_label
01:12:00+00:00	40.5474	141.515	no_label
01:13:00+00:00	40.5447	141.513	no_label
01:14:00+00:00	40.5447	141.513	no_label
01:15:00+00:00	40.5447	141.513	no_label
01:16:00+00:00	40.5447	141.513	no_label
01:17:00+00:00	40.5448	141.513	no_label
01:18:00+00:00	40.5447	141.513	no_label
01:19:00+00:00	40.5447	141.513	nontarget
01:20:00+00:00	40.5447	141.513	no_label
01:21:00+00:00	40.5448	141.513	no_label
01:22:00+00:00	40.5448	141.513	no_label
01:23:00+00:00	40.5448	141.513	no_label
01:24:00+00:00	40.5448	141.513	no_label
01:25:00+00:00	40.5448	141.513	no_label
01:26:00+00:00	40.5448	141.513	no_label
01:27:00+00:00	40.5448	141.513	no_label
01:28:00+00:00	40.5448	141.513	no_label
01:29:00+00:00	40.5448	141.513	no_label
01:30:00+00:00	40.5448	141.513	no_label
01:31:00+00:00	40.5448	141.513	no_label
01:32:00+00:00	40.5448	141.513	no_label
01:33:00+00:00	40.5448	141.513	no_label
01:34:00+00:00	40.5448	141.513	nontarget
01:35:00+00:00	40.5448	141.513	no_label
01:36:00+00:00	40.5448	141.513	no_label
01:37:00+00:00	40.5448	141.513	no_label
01:38:00+00:00	40.5448	141.513	no_label
01:39:00+00:00	40.5448	141.513	no_label
01:40:00+00:00	40.5448	141.513	no_label
01:41:00+00:00	40.5448	141.513	no_label
01:42:00+00:00	40.5448	141.513	no_label
01:43:00+00:00	40.5448	141.513	no_label
01:44:00+00:00	40.5448	141.513	no_label
01:45:00+00:00	40.5448	141.513	no_label
01:46:00+00:00	40.5448	141.513	no_label
01:47:00+00:00	40.5448	141.513	no_label
01:48:00+00:00	40.5447	141.513	no_label
01:49:00+00:00	40.5447	141.513	nontarget
01:50:00+00:00	40.5447	141.513	no_label
01:51:00+00:00	40.5447	141.513	no_label
01:52:00+00:00	40.5447	141.513	no_label
01:53:00+00:00	40.5447	141.513	no_label
01:54:00+00:00	40.5447	141.513	no_label
01:55:00+00:00	40.5447	141.513	no_label
01:56:00+00:00	40.5447	141.513	no_label
01:57:00+00:00	40.5447	141.513	no_label
01:58:00+00:00	40.5447	141.513	no_label
01:59:00+00:00	40.5447	141.513	no_label
02:00:00+00:00	40.5447	141.513	no_label
02:01:00+00:00	40.5447	141.513	no_label
02:02:00+00:00	40.5447	141.513	no_label
02:03:00+00:00	40.5447	141.513	no_label
02:04:00+00:00	40.5447	141.513	nontarget
02:05:00+00:00	40.5447	141.513	no_label
02:06:00+00:00	40.5447	141.513	no_label
02:07:00+00:00	40.5447	141.513	no_label
02:08:00+00:00	40.5447	141.513	no_label
02:09:00+00:00	40.5447	141.513	no_label
02:10:00+00:00	40.5447	141.513	no_label
02:11:00+00:00	40.5447	141.513	no_label
02:12:00+00:00	40.5447	141.513	no_label
02:13:00+00:00	40.5447	141.513	no_label
02:14:00+00:00	40.5447	141.513	no_label
02:15:00+00:00	40.5447	141.513	no_label
02:16:00+00:00	40.5447	141.513	no_label
02:17:00+00:00	40.5447	141.513	no_label
02:18:00+00:00	40.5447	141.513	no_label
02:19:00+00:00	40.5447	141.513	nontarget
02:20:00+00:00	40.5447	141.513	no_label
02:21:00+00:00	40.5447	141.513	no_label
02:22:00+00:00	40.5447	141.513	no_label
02:23:00+00:00	40.5447	141.513	no_label
02:24:00+00:00	40.5447	141.513	no_label
02:25:00+00:00	40.5447	141.513	no_label
02:26:00+00:00	40.5447	141.513	no_label
02:27:00+00:00	40.5447	141.513	no_label
02:28:00+00:00	40.5447	141.513	no_label
02:29:00+00:00	40.5447	141.513	no_label
02:30:00+00:00	40.5447	141.513	no_label
02:31:00+00:00	40.5447	141.513	no_label
02:32:00+00:00	40.5447	141.513	no_label
02:33:00+00:00	40.5447	141.513	no_label
02:34:00+00:00	40.5447	141.513	nontarget
02:35:00+00:00	40.5447	141.513	no_label
02:36:00+00:00	40.5446	141.513	no_label
02:37:00+00:00	40.5446	141.513	no_label
02:38:00+00:00	40.5447	141.513	no_label
02:39:00+00:00	40.5447	141.513	no_label
02:40:00+00:00	40.5447	141.513	no_label
02:41:00+00:00	40.5447	141.513	no_label
02:42:00+00:00	40.5447	141.513	no_label
02:43:00+00:00	40.5447	141.513	no_label
02:44:00+00:00	40.5447	141.513	no_label
02:45:00+00:00	40.5447	141.513	no_label
02:46:00+00:00	40.5447	141.513	no_label
02:47:00+00:00	40.5447	141.513	no_label
02:48:00+00:00	40.5447	141.513	no_label
02:49:00+00:00	40.5447	141.513	nontarget
02:50:00+00:00	40.5447	141.513	no_label
02:51:00+00:00	40.5447	141.513	no_label
02:52:00+00:00	40.5447	141.513	no_label
02:53:00+00:00	40.5447	141.513	no_label
02:54:00+00:00	40.5447	141.513	no_label
02:55:00+00:00	40.5447	141.513	no_label
02:56:00+00:00	40.5447	141.513	no_label
02:57:00+00:00	40.5447	141.513	no_label
02:58:00+00:00	40.5447	141.513	no_label
02:59:00+00:00	40.5447	141.513	no_label
03:00:00+00:00	40.5447	141.513	no_label
03:01:00+00:00	40.5447	141.513	no_label
03:02:00+00:00	40.5447	141.513	no_label
03:03:00+00:00	40.5449	141.513	no_label
03:04:00+00:00	40.5449	141.513	nontarget
03:05:00+00:00	40.5448	141.513	no_label
03:06:00+00:00	40.5447	141.513	no_label
03:07:00+00:00	40.5447	141.513	no_label
03:08:00+00:00	40.5447	141.513	no_label
03:09:00+00:00	40.5447	141.513	no_label
03:10:00+00:00	40.5447	141.513	no_label
03:11:00+00:00	40.5447	141.513	no_label
03:12:00+00:00	40.5429	141.515	no_label
03:13:00+00:00	40.5403	141.52	no_label
03:14:00+00:00	40.5397	141.525	no_label
03:15:00+00:00	40.539	141.528	no_label
03:16:00+00:00	40.5381	141.532	no_label
03:17:00+00:00	40.5358	141.539	no_label
03:18:00+00:00	40.5359	141.539	no_label
03:19:00+00:00	40.5359	141.539	nontarget
03:20:00+00:00	40.5359	141.539	no_label
03:21:00+00:00	40.5359	141.539	no_label
03:22:00+00:00	40.5359	141.539	no_label
03:23:00+00:00	40.5359	141.539	no_label
03:24:00+00:00	40.5359	141.539	no_label
03:25:00+00:00	40.5359	141.539	no_label
03:26:00+00:00	40.5359	141.539	no_label
03:27:00+00:00	40.5359	141.539	no_label
03:28:00+00:00	40.5359	141.539	no_label
03:29:00+00:00	40.5359	141.539	no_label
03:30:00+00:00	40.5359	141.539	no_label
03:31:00+00:00	40.5359	141.539	no_label
03:32:00+00:00	40.5359	141.539	no_label
03:33:00+00:00	40.5359	141.539	no_label
03:34:00+00:00	40.5359	141.539	nontarget
03:35:00+00:00	40.5359	141.539	no_label
03:36:00+00:00	40.5359	141.539	no_label
03:37:00+00:00	40.5359	141.539	no_label
03:38:00+00:00	40.5359	141.539	no_label
03:39:00+00:00	40.5359	141.539	no_label
03:40:00+00:00	40.5359	141.539	no_label
03:41:00+00:00	40.5359	141.539	no_label
03:42:00+00:00	40.5359	141.539	no_label
03:43:00+00:00	40.5359	141.539	no_label
03:44:00+00:00	40.5359	141.539	no_label
03:45:00+00:00	40.5359	141.539	no_label
03:46:00+00:00	40.5359	141.539	no_label
03:47:00+00:00	40.5359	141.539	no_label
03:48:00+00:00	40.5359	141.539	no_label
03:49:00+00:00	40.5359	141.539	nontarget
03:50:00+00:00	40.5359	141.539	no_label
03:51:00+00:00	40.5359	141.539	no_label
03:52:00+00:00	40.5359	141.539	no_label
03:53:00+00:00	40.5359	141.539	no_label
03:54:00+00:00	40.5359	141.539	no_label
03:55:00+00:00	40.5359	141.539	no_label
03:56:00+00:00	40.5359	141.539	no_label
03:57:00+00:00	40.5359	141.539	no_label
03:58:00+00:00	40.5359	141.539	no_label
03:59:00+00:00	40.5359	141.539	no_label
04:00:00+00:00	40.5359	141.539	no_label
04:01:00+00:00	40.5359	141.539	no_label
04:02:00+00:00	40.5359	141.539	no_label
04:03:00+00:00	40.5359	141.539	no_label
04:04:00+00:00	40.5359	141.539	nontarget
04:05:00+00:00	40.5359	141.539	no_label
04:06:00+00:00	40.5358	141.539	no_label
04:07:00+00:00	40.5358	141.539	no_label
04:08:00+00:00	40.5358	141.539	no_label
04:09:00+00:00	40.5358	141.539	no_label
04:10:00+00:00	40.5358	141.539	no_label
04:11:00+00:00	40.5358	141.539	no_label
04:12:00+00:00	40.5358	141.539	no_label
04:13:00+00:00	40.5358	141.539	no_label
04:14:00+00:00	40.5358	141.539	no_label
04:15:00+00:00	40.5358	141.539	no_label
04:16:00+00:00	40.5358	141.539	no_label
04:17:00+00:00	40.5358	141.539	no_label
04:18:00+00:00	40.5358	141.539	no_label
04:19:00+00:00	40.5358	141.539	nontarget
04:20:00+00:00	40.5358	141.539	no_label
04:21:00+00:00	40.5358	141.539	no_label
04:22:00+00:00	40.5358	141.539	no_label
04:23:00+00:00	40.5358	141.539	no_label
04:24:00+00:00	40.5364	141.54	no_label
04:25:00+00:00	40.5372	141.546	no_label
04:26:00+00:00	40.5388	141.551	no_label
04:27:00+00:00	40.5374	141.557	no_label
04:28:00+00:00	40.5374	141.557	no_label
04:29:00+00:00	40.5374	141.557	no_label
04:30:00+00:00	40.5374	141.557	no_label
04:31:00+00:00	40.5374	141.557	no_label
04:32:00+00:00	40.5374	141.557	no_label
04:33:00+00:00	40.5374	141.557	no_label
04:33:06+00:00	40.5374	141.557	nontarget
04:34:00+00:00	40.5374	141.557	no_label
04:35:00+00:00	40.5374	141.557	no_label
04:36:00+00:00	40.5376	141.558	no_label
04:37:00+00:00	40.5376	141.558	no_label
04:38:00+00:00	40.5376	141.558	no_label
04:39:00+00:00	40.5376	141.558	no_label
04:40:00+00:00	40.5377	141.558	no_label
04:41:00+00:00	40.5376	141.558	no_label
04:42:00+00:00	40.5376	141.558	no_label
04:43:00+00:00	40.5385	141.558	no_label
04:44:00+00:00	40.5387	141.558	no_label
04:45:00+00:00	40.5386	141.558	no_label
04:46:00+00:00	40.5387	141.558	no_label
04:47:00+00:00	40.5387	141.558	no_label
04:48:00+00:00	40.5387	141.558	no_label
04:49:00+00:00	40.5387	141.558	no_label
04:50:00+00:00	40.5387	141.558	no_label
04:51:00+00:00	40.5387	141.558	no_label
04:52:00+00:00	40.5388	141.558	no_label
04:53:00+00:00	40.5388	141.558	no_label
04:54:00+00:00	40.5387	141.558	no_label
04:55:00+00:00	40.5388	141.558	no_label
04:56:00+00:00	40.5387	141.558	no_label
04:57:00+00:00	40.5387	141.558	no_label
04:58:00+00:00	40.5387	141.558	no_label
04:59:00+00:00	40.5387	141.558	no_label
05:00:00+00:00	40.5387	141.558	no_label
05:01:00+00:00	40.5387	141.558	no_label
05:02:00+00:00	40.5387	141.558	no_label
05:03:00+00:00	40.5388	141.558	no_label
05:04:00+00:00	40.5387	141.558	no_label
05:05:00+00:00	40.5387	141.558	nontarget
05:06:00+00:00	40.5387	141.558	no_label
05:07:00+00:00	40.5387	141.558	no_label
05:08:00+00:00	40.5387	141.558	no_label
05:09:00+00:00	40.5387	141.558	no_label
05:10:00+00:00	40.5387	141.558	no_label
05:11:00+00:00	40.5386	141.558	no_label
05:12:00+00:00	40.5387	141.558	no_label
05:13:00+00:00	40.5387	141.558	no_label
05:14:00+00:00	40.5387	141.558	no_label
05:15:00+00:00	40.5387	141.558	no_label
05:16:00+00:00	40.5387	141.558	no_label
05:17:00+00:00	40.5387	141.558	no_label
05:18:00+00:00	40.5387	141.558	no_label
05:19:00+00:00	40.5387	141.558	no_label
05:20:00+00:00	40.5387	141.558	no_label
05:21:00+00:00	40.5387	141.558	no_label
05:22:00+00:00	40.5387	141.558	no_label
05:23:00+00:00	40.5387	141.558	no_label
05:24:00+00:00	40.5386	141.558	no_label
05:25:00+00:00	40.5387	141.558	no_label
05:26:00+00:00	40.5387	141.558	no_label
05:27:00+00:00	40.5387	141.558	no_label
05:28:00+00:00	40.5387	141.558	no_label

## Sheet: Fig2C
time	acc_x	acc_y	acc_z	label
03:18:34.000Z	0.430176	0.283691	0.455566	Possible foraging
03:18:34.040Z	0.136719	0.471191	1.11231	Possible foraging
03:18:34.080Z	0.533691	-0.145996	1.56543	Possible foraging
03:18:34.120Z	0.197266	-0.179199	1.74658	Possible foraging
03:18:34.160Z	0.387695	0.100586	1.53955	Possible foraging
03:18:34.200Z	0.431641	-0.049316	0.637695	Possible foraging
03:18:34.240Z	0.205566	-0.054199	-0.180176	Possible foraging
03:18:34.280Z	0.191895	0.197266	0.196289	Possible foraging
03:18:34.320Z	0.63623	0.407715	0.540527	Possible foraging
03:18:34.360Z	0.048828	0.166992	1.22168	Possible foraging
03:18:34.400Z	0.506348	-0.327148	1.65967	Possible foraging
03:18:34.440Z	0.338379	-0.113281	1.59717	Possible foraging
03:18:34.480Z	0.433594	0.14502	1.09131	Possible foraging
03:18:34.520Z	0.322754	-0.327148	-0.150879	Possible foraging
03:18:34.560Z	0.124512	0.081055	-0.07666	Possible foraging
03:18:34.600Z	0.206543	0.14502	0.112793	Possible foraging
03:18:34.640Z	0.292969	0.620117	0.471191	Possible foraging
03:18:34.680Z	-0.048828	0.214844	0.970703	Possible foraging
03:18:34.720Z	0.57666	-0.227539	1.54443	Possible foraging
03:18:34.760Z	0.36084	-0.072266	1.53076	Possible foraging
03:18:34.800Z	0.385742	0.080566	1.0542	Possible foraging
03:18:34.840Z	0.162109	-0.338867	-0.131836	Possible foraging
03:18:34.880Z	0.270996	0.131836	-0.054199	Possible foraging
03:18:34.920Z	0.151855	0.146973	0.07373	Possible foraging
03:18:34.960Z	0.282715	0.524902	0.416016	Possible foraging
03:18:35.000Z	0.215332	0.006836	1.44824	Possible foraging
03:18:35.040Z	0.164551	0.105957	1.2666	Possible foraging
03:18:35.080Z	0.208496	-0.107422	0.376465	Possible foraging
03:18:35.120Z	0.226074	0.100586	-0.021973	Possible foraging
03:18:35.160Z	0.205078	0.19873	0.138184	Possible foraging
03:18:35.200Z	0.300781	0.470215	0.550293	Possible foraging
03:18:35.240Z	0.08252	0.165527	1.06885	Possible foraging
03:18:35.280Z	0.495605	-0.233398	1.57178	Possible foraging
03:18:35.320Z	0.334473	0.031738	1.59668	Possible foraging
03:18:35.360Z	0.496582	0.124512	1.28174	Possible foraging
03:18:35.400Z	0.10498	-0.434082	-0.17041	Possible foraging
03:18:35.440Z	0.223633	0.212891	0.097168	Possible foraging
03:18:35.480Z	0.25	0.242676	0.683105	Possible foraging
03:18:35.520Z	-0.029785	0.268555	1.31934	Possible foraging
03:18:35.560Z	0.628418	-0.450195	1.70019	Possible foraging
03:18:35.600Z	0.39209	-0.119629	1.83643	Possible foraging
03:18:35.640Z	0.464844	0.100098	1.41309	Possible foraging
03:18:35.680Z	0.101563	-0.318359	-0.112793	Possible foraging
03:18:35.720Z	0.367188	0.087402	0.03125	Possible foraging
03:18:35.760Z	0.134277	0.396973	0.500488	Possible foraging
03:18:35.800Z	0.195313	0.522461	1.09375	Possible foraging
03:18:35.840Z	0.905762	-0.305664	1.6499	Possible foraging
03:18:35.880Z	0.211426	-0.19873	1.77002	Possible foraging
03:18:35.920Z	0.312012	0.157715	1.54981	Possible foraging
03:18:35.960Z	0.303711	0.000977	0.554199	Possible foraging
03:18:36.000Z	0.004395	0.240234	0.161133	Possible foraging
03:18:36.040Z	0.720703	0.512695	0.79248	Possible foraging
03:18:36.080Z	-0.138672	0.117676	1.32031	Possible foraging
03:18:36.120Z	0.466797	-0.391113	1.69727	Possible foraging
03:18:36.160Z	0.534668	0.00293	1.77246	Possible foraging
03:18:36.200Z	0.109863	0.115234	1.06836	Possible foraging
03:18:36.240Z	0.396973	-0.433105	-0.271973	Possible foraging
03:18:36.280Z	0.202637	0.21582	0.019043	Possible foraging
03:18:36.320Z	0.340332	0.30957	0.544922	Possible foraging
03:18:36.360Z	0.101074	0.315918	1.16016	Possible foraging
03:18:36.400Z	0.658691	-0.368652	1.5835	Possible foraging
03:18:36.440Z	0.289063	-0.128906	1.87012	Possible foraging
03:18:36.480Z	0.460449	0.151367	1.40332	Possible foraging
03:18:36.520Z	0.103027	-0.476074	-0.124023	Possible foraging
03:18:36.560Z	0.325195	0.15625	0.154297	Possible foraging
03:18:36.600Z	0.564453	0.518066	0.992188	Possible foraging
03:18:36.640Z	-0.821777	0.196289	1.49951	Possible foraging
03:18:36.680Z	0.333008	-0.258301	1.88379	Possible foraging
03:18:36.720Z	0.695313	0.076172	1.94971	Possible foraging
03:18:36.760Z	0.377441	0.224121	1.54736	Possible foraging
03:18:36.800Z	-0.083496	-0.286133	0.099121	Possible foraging
03:18:36.840Z	0.529297	0.15918	0.191406	Possible foraging
03:18:36.880Z	0.314941	0.44043	1.19922	Possible foraging
03:18:36.920Z	-0.183594	0.150391	1.74609	Possible foraging
03:18:36.960Z	0.223145	-0.230469	1.99561	Possible foraging
03:18:37.000Z	0.45459	0.340332	1.97266	Possible foraging
03:18:37.040Z	0.45752	-0.120117	1.10596	Possible foraging
03:18:37.080Z	0.237793	-0.172852	0.058594	Possible foraging
03:18:37.120Z	-0.254883	0.482422	0.996582	Possible foraging
03:18:37.160Z	-0.114258	0.382813	1.64795	Possible foraging
03:18:37.200Z	0.450195	-0.194824	1.83398	Possible foraging
03:18:37.240Z	0.437988	-0.006836	1.99805	Possible foraging
03:18:37.280Z	0.541992	0.165039	1.79102	Possible foraging
03:18:37.320Z	0.267578	0.145996	1.58301	Possible foraging
03:18:37.360Z	0.398438	0.137695	1.57275	Possible foraging
03:18:37.400Z	0.29834	0.024414	1.61621	Possible foraging
03:18:37.440Z	0.246582	0.003906	1.6167	Possible foraging
03:18:37.480Z	0.388672	0.054688	1.61523	Possible foraging
03:18:37.520Z	0.303711	0.101074	1.56103	Possible foraging
03:18:37.560Z	0.382324	0.041504	1.61279	Possible foraging
03:18:37.600Z	0.463867	0.112793	1.45166	Possible foraging
03:18:37.640Z	0.30957	0.119629	1.36475	Possible foraging
03:18:37.680Z	0.253906	0.162598	1.38428	Possible foraging
03:18:37.720Z	0.318848	0.162598	1.26465	Possible foraging
03:18:37.760Z	0.37793	0.143066	1.29346	Possible foraging
03:18:37.800Z	0.443848	0.149414	1.229	Possible foraging
03:18:37.840Z	0.302246	0.128418	1.23242	Possible foraging
03:18:37.880Z	0.306641	0.117188	1.17041	Possible foraging
03:18:37.920Z	0.360352	0.097168	1.14356	Possible foraging
03:18:37.960Z	0.28125	0.118652	1.15625	Possible foraging
03:18:38.000Z	0.236816	0.134277	1.05273	Possible foraging
03:18:38.040Z	0.208984	0.109375	1.04102	Possible foraging
03:18:38.080Z	0.362305	0.075684	1.00244	Possible foraging
03:18:38.120Z	0.261719	0.124023	0.938477	Possible foraging
03:18:38.160Z	0.246582	0.13916	0.895508	Possible foraging
03:18:38.200Z	0.259277	0.158203	0.920898	Possible foraging
03:18:38.240Z	0.311035	0.049805	0.858887	Possible foraging
03:18:38.280Z	0.243652	0.194336	0.902344	Possible foraging
03:18:38.320Z	0.306152	0.10498	0.906738	Possible foraging
03:18:38.360Z	0.245117	0.086914	0.893555	Possible foraging
03:18:38.400Z	0.23877	0.072266	0.881836	Possible foraging
03:18:38.440Z	0.245117	0.042969	0.880859	Possible foraging
03:18:38.480Z	0.225098	0.057617	0.855957	Possible foraging
03:18:38.520Z	0.199707	0.075684	0.807617	Possible foraging
03:18:38.560Z	0.386719	0.146973	0.868164	Possible foraging
03:18:38.600Z	0.25	0.141602	0.874023	Possible foraging
03:18:38.640Z	0.231445	0.114746	0.842285	Possible foraging
03:18:38.680Z	0.243164	0.141602	0.923828	Possible foraging
03:18:38.720Z	0.318848	0.030762	0.908203	Possible foraging
03:18:38.760Z	0.192871	0.10498	0.933105	Possible foraging
03:18:38.800Z	0.265137	0.084961	0.972168	Possible foraging
03:18:38.840Z	0.333008	0.09375	0.981445	Possible foraging
03:18:38.880Z	0.348145	0.074707	1.00049	Possible foraging
03:18:38.920Z	0.288574	0.079102	0.961914	Possible foraging
03:18:38.960Z	0.313965	0.098633	0.962891	Possible foraging
03:18:39.000Z	0.213867	0.162598	1.07959	Possible foraging
03:18:39.040Z	0.349609	0.143066	1.15918	Possible foraging
03:18:39.080Z	0.393066	0.077637	1.18701	Possible foraging
03:18:39.120Z	0.312012	0.100098	1.17481	Possible foraging
03:18:39.160Z	0.306641	0.081055	1.20264	Possible foraging
03:18:39.200Z	0.304199	0.077637	1.19238	Possible foraging
03:18:39.240Z	0.391602	0.13916	1.26807	Possible foraging
03:18:39.280Z	0.36084	0.100098	1.24951	Possible foraging
03:18:39.320Z	0.29541	0.191406	1.25244	Possible foraging
03:18:39.360Z	0.479492	0.202637	1.22607	Possible foraging
03:18:39.400Z	0.275391	0.151855	1.28223	Possible foraging
03:18:39.440Z	0.263184	0.09082	1.2168	Possible foraging
03:18:39.480Z	0.445313	0.196777	1.3999	Possible foraging
03:18:39.520Z	0.334961	0.064941	1.36719	Possible foraging
03:18:39.560Z	0.306152	0.110352	1.42139	Possible foraging
03:18:39.600Z	0.299316	0.012695	1.39648	Possible foraging
03:18:39.640Z	0.354492	0.086426	1.41894	Possible foraging
03:18:39.680Z	0.342285	0.136719	1.45508	Possible foraging
03:18:39.720Z	0.34375	0.101563	1.45019	Possible foraging
03:18:39.760Z	0.436523	0.067383	1.51172	Possible foraging
03:18:39.800Z	0.348145	0.116699	1.61426	Possible foraging
03:18:39.840Z	0.350586	0.042969	1.56397	Possible foraging
03:18:39.880Z	0.34668	-0.092285	1.58252	Possible foraging
03:18:39.920Z	0.31543	-0.006348	1.58545	Possible foraging
03:18:39.960Z	0.337402	0.013184	1.44678	Possible foraging
03:18:40.000Z	0.341797	0.00293	1.29297	Possible foraging
03:18:40.040Z	0.222656	0.033203	1.23779	Possible foraging
03:18:40.080Z	0.370605	-0.019531	1.12744	Possible foraging
03:18:40.120Z	0.265137	0.069336	1.36963	Possible foraging
03:18:40.160Z	0.208496	-0.065918	1.30957	Possible foraging
03:18:40.200Z	0.345703	-0.100098	1.35791	Possible foraging
03:18:40.240Z	0.193359	-0.099121	1.32422	Possible foraging
03:18:40.280Z	0.269043	-0.043457	1.19678	Possible foraging
03:18:40.320Z	0.205566	0.019043	1.15723	Possible foraging
03:18:40.360Z	0.271973	0.064941	1.17822	Possible foraging
03:18:40.400Z	0.422363	-0.043945	1.18701	Possible foraging
03:18:40.440Z	0.23877	0.023926	1.37988	Possible foraging
03:18:40.480Z	0.477539	-0.026855	1.47998	Possible foraging
03:18:40.520Z	0.318359	-0.154297	1.40478	Possible foraging
03:18:40.560Z	0.221191	-0.069824	1.5166	Possible foraging
03:18:40.600Z	0.160156	-0.146973	1.42529	Possible foraging
03:18:40.640Z	0.155273	-0.224121	1.41406	Possible foraging
03:18:40.680Z	0.222656	-0.187012	1.39893	Possible foraging
03:18:40.720Z	0.268066	-0.150391	1.36963	Possible foraging
03:18:40.760Z	0.324219	-0.051758	1.34961	Possible foraging
03:18:40.800Z	0.420898	-0.037598	1.36084	Possible foraging
03:18:40.840Z	0.444336	0.009766	1.22803	Possible foraging
03:18:40.880Z	0.126953	0.416016	1.36963	Possible foraging
03:18:40.920Z	0.258301	0.047852	1.20703	Possible foraging
03:18:40.960Z	0.225098	-0.012695	1.11133	Possible foraging
03:18:41.000Z	0.242188	0.021484	0.954102	Possible foraging
03:18:41.040Z	0.440918	0.254395	0.938477	Possible foraging
03:18:41.080Z	-0.066406	0.157227	0.923828	Possible foraging
03:18:41.120Z	0.405762	0.07959	0.958008	Possible foraging
03:18:41.160Z	0.006836	0.164551	0.871094	Possible foraging
03:18:41.200Z	0.318359	-0.110352	0.764648	Possible foraging
03:18:41.240Z	0.007324	-0.111816	0.544922	Possible foraging
03:18:41.280Z	0.030762	0.058105	0.549805	Possible foraging
03:18:41.320Z	0.411621	0.164063	0.915527	Possible foraging
03:18:41.360Z	0.021484	0.091309	0.832031	Possible foraging
03:18:41.400Z	0.33252	0.165039	1.05957	Possible foraging
03:18:41.440Z	0.401367	0	0.973145	Possible foraging
03:18:41.480Z	0.449707	0.173828	1.04834	Possible foraging
03:18:41.520Z	0.260742	0.242676	1.04346	Possible foraging
03:18:41.560Z	0.17334	0.211426	1.05029	Possible foraging
03:18:41.600Z	0.513184	0.263184	1.18945	Possible foraging
03:18:41.640Z	0.202148	0.225098	1.13086	Possible foraging
03:18:41.680Z	0.072266	0.114746	1.05762	Possible foraging
03:18:41.720Z	0.308594	0.10791	1.0332	Possible foraging
03:18:41.760Z	0.310547	0.106445	0.922363	Possible foraging
03:18:41.800Z	0.303711	0.016602	0.82666	Possible foraging
03:18:41.840Z	0.240723	0.042969	0.618652	Possible foraging
03:18:41.880Z	-0.052246	0.169434	0.619629	Possible foraging
03:18:41.920Z	0.330566	-0.015625	0.75	Possible foraging
03:18:41.960Z	0.385254	0.132813	1.17236	Possible foraging
03:18:42.000Z	0.572754	0.567871	1.56836	Possible foraging
03:18:42.040Z	0.299805	-0.571777	1.81055	Possible foraging
03:18:42.080Z	0.083008	-0.476074	1.68359	Possible foraging
03:18:42.120Z	0.541016	-0.112305	1.62842	Possible foraging
03:18:42.160Z	0.356934	0.010742	1.28613	Possible foraging
03:18:42.200Z	0.36084	0.334961	1.37256	Possible foraging
03:18:42.240Z	0.070801	0.351074	1.23096	Possible foraging
03:18:42.280Z	0.20752	0.219727	1.26856	Possible foraging
03:18:42.320Z	0.486816	0.106934	0.999023	Possible foraging
03:18:42.360Z	0.891602	0.129883	1.0459	Possible foraging
03:18:42.400Z	0.313477	0.253906	0.913086	Possible foraging
03:18:42.440Z	-0.058594	0.37207	1.00391	Possible foraging
03:18:42.480Z	-0.048828	0.257324	0.915527	Possible foraging
03:18:42.520Z	0.268555	0.209961	0.929688	Possible foraging
03:18:42.560Z	0.304688	0.207031	0.744141	Possible foraging
03:18:42.600Z	0.257324	0.303223	0.995605	Possible foraging
03:18:42.640Z	0.456055	0.176758	0.902344	Possible foraging
03:18:42.680Z	-0.056641	0.098145	1.10693	Possible foraging
03:18:42.720Z	0.383789	0.166504	1.02246	Possible foraging
03:18:42.760Z	0.223145	0.297852	1.1626	Possible foraging
03:18:42.800Z	0.347656	0.433105	1.15723	Possible foraging
03:18:42.840Z	0.509277	0.271484	1.16455	Possible foraging
03:18:42.880Z	0.144043	0.40332	0.889648	Possible foraging
03:18:42.920Z	0.523438	0.367676	0.761719	Possible foraging
03:18:42.960Z	-0.106934	-0.10791	0.54248	Possible foraging
03:18:43.000Z	0.829102	0.128418	0.932617	Possible foraging
03:18:43.040Z	0.607422	-0.079102	0.730957	Possible foraging
03:18:43.080Z	-0.864746	0.100098	0.453125	Possible foraging
03:18:43.120Z	0.075195	0.549805	0.75	Possible foraging
03:18:43.160Z	1.66602	0.179199	1.10742	Possible foraging
03:18:43.200Z	0.403809	0.413574	1.12109	Possible foraging
03:18:43.240Z	0.019043	-0.510742	0.461914	Possible foraging
03:18:43.280Z	-0.800781	0.5625	0.998047	Possible foraging
03:18:43.320Z	0.191895	-0.138672	1.04248	Possible foraging
03:18:43.360Z	1.22803	0.581543	0.974121	Possible foraging
03:18:43.400Z	-0.314453	-0.868652	-0.021484	Possible foraging
03:18:43.440Z	0.054199	0.906738	1.55273	Possible foraging
03:18:43.480Z	0.162109	0.312012	2.04199	Possible foraging
03:18:43.520Z	0.86084	1.23584	0.42334	Possible foraging
03:18:43.560Z	-0.363281	0.408691	0.933594	Possible foraging
03:18:43.600Z	0.245117	0.069336	1.43213	Possible foraging
03:18:43.640Z	-0.436523	0.145508	1.12402	Possible foraging
03:18:43.680Z	0.839844	0.507813	0.984375	Possible foraging
03:18:43.720Z	0.272461	0.260742	0.868164	Possible foraging
03:18:43.760Z	-0.133789	0.564941	0.819824	Possible foraging
03:18:43.800Z	0.360352	0.307617	0.66748	Possible foraging
03:18:43.840Z	0.158203	0.354492	0.692383	Possible foraging
03:18:43.880Z	0.157715	0.356934	0.668457	Possible foraging
03:18:43.920Z	0.17334	0.297363	0.666504	Possible foraging
03:18:43.960Z	0.146973	0.28418	0.834473	Possible foraging
07:10:43.000Z	-0.898926	0.004395	-0.254883	Foraging (e)
07:10:43.040Z	0.220703	0.431641	-1.06006	Foraging (e)
07:10:43.080Z	1.81397	-0.030762	-1.34082	Foraging (e)
07:10:43.120Z	-0.138672	0.763672	-1.94775	Foraging (e)
07:10:43.160Z	0.80127	-0.744629	-2.646	Foraging (e)
07:10:43.200Z	-0.526367	-0.86377	-1.10498	Foraging (e)
07:10:43.240Z	-0.200684	0.498535	-0.316406	Foraging (e)
07:10:43.280Z	1.27246	0.207031	-1.57471	Foraging (e)
07:10:43.320Z	0.178223	0.556641	-1.84424	Foraging (e)
07:10:43.360Z	0.321777	-0.126953	-1.92725	Foraging (e)
07:10:43.400Z	-0.525879	-1.1626	-0.82373	Foraging (e)
07:10:43.440Z	-0.395508	0.228516	-0.46875	Foraging (e)
07:10:43.480Z	2.03857	0.256348	-1.7417	Foraging (e)
07:10:43.520Z	0.253418	0.233887	-1.77734	Foraging (e)
07:10:43.560Z	0.06543	0.189453	-1.82519	Foraging (e)
07:10:43.600Z	-0.101563	-0.341797	-1.25	Foraging (e)
07:10:43.640Z	0.232422	-0.027344	-1.32617	Foraging (e)
07:10:43.680Z	0.766113	0.531738	-1.21924	Foraging (e)
07:10:43.720Z	0.033203	-0.182129	-1.09082	Foraging (e)
07:10:43.760Z	0.054199	0.30127	-0.959961	Foraging (e)
07:10:43.800Z	0.664063	0.045898	-0.949219	Foraging (e)
07:10:43.840Z	0.227051	-0.106445	-1.02881	Foraging (e)
07:10:43.880Z	-0.061523	0.008301	-0.895996	Foraging (e)
07:10:43.920Z	0.296875	0.023438	-0.904785	Foraging (e)
07:10:43.960Z	0.207031	0.19873	-1.29443	Foraging (e)
07:10:44.000Z	0.239258	0.117676	-1.17773	Foraging (e)
07:10:44.040Z	0.232422	0.127441	-1.09473	Foraging (e)
07:10:44.080Z	0.438477	0.144043	-1.21533	Foraging (e)
07:10:44.120Z	0.288574	0.074707	-1.21338	Foraging (e)
07:10:44.160Z	0.250488	0.117676	-1.16748	Foraging (e)
07:10:44.200Z	0.268555	0.04834	-1.24072	Foraging (e)
07:10:44.240Z	0.302246	0.128418	-1.32031	Foraging (e)
07:10:44.280Z	0.406738	0.021973	-1.20703	Foraging (e)
07:10:44.320Z	0.291504	0.129883	-1.26269	Foraging (e)
07:10:44.360Z	0.318848	0.022461	-1.2959	Foraging (e)
07:10:44.400Z	0.279297	0.062012	-1.2749	Foraging (e)
07:10:44.440Z	0.320313	0.087891	-1.27441	Foraging (e)
07:10:44.480Z	0.419922	0.074219	-1.38867	Foraging (e)
07:10:44.520Z	0.394043	0.11377	-1.36523	Foraging (e)
07:10:44.560Z	0.271973	0.060059	-1.43994	Foraging (e)
07:10:44.600Z	0.352539	0.03125	-1.50049	Foraging (e)
07:10:44.640Z	0.466309	0.093262	-1.44531	Foraging (e)
07:10:44.680Z	0.285645	0.066406	-1.40723	Foraging (e)
07:10:44.720Z	0.427734	0.054688	-1.40967	Foraging (e)
07:10:44.760Z	0.419922	0.133301	-1.3584	Foraging (e)
07:10:44.800Z	0.398438	0.101074	-1.31348	Foraging (e)
07:10:44.840Z	0.308594	0.100098	-1.30469	Foraging (e)
07:10:44.880Z	0.228027	0.075684	-1.30273	Foraging (e)
07:10:44.920Z	0.304199	0.06543	-1.33203	Foraging (e)
07:10:44.960Z	0.382324	0.072266	-1.30713	Foraging (e)
07:10:45.000Z	0.320801	0.049805	-1.37256	Foraging (e)
07:10:45.040Z	0.506348	0.03418	-1.39844	Foraging (e)
07:10:45.080Z	0.469238	0.073242	-1.3667	Foraging (e)
07:10:45.120Z	0.264648	0.096191	-1.37109	Foraging (e)
07:10:45.160Z	0.344727	0.097168	-1.33008	Foraging (e)
07:10:45.200Z	0.463867	0.07666	-1.32227	Foraging (e)
07:10:45.240Z	0.41748	0.088379	-1.33789	Foraging (e)
07:10:45.280Z	0.333984	0.094238	-1.30811	Foraging (e)
07:10:45.320Z	0.339355	0.119141	-1.26758	Foraging (e)
07:10:45.360Z	0.30127	0.071777	-1.28662	Foraging (e)
07:10:45.400Z	0.297852	0.098145	-1.26025	Foraging (e)
07:10:45.440Z	0.431152	0.114746	-1.2124	Foraging (e)
07:10:45.480Z	0.494629	0.10498	-1.25342	Foraging (e)
07:10:45.520Z	0.206543	0.008789	-1.13574	Foraging (e)
07:10:45.560Z	0.294434	0.113281	-1.18408	Foraging (e)
07:10:45.600Z	0.385254	0.078125	-1.17383	Foraging (e)
07:10:45.640Z	0.351563	0.019043	-1.11035	Foraging (e)
07:10:45.680Z	0.222656	0.112305	-1.08496	Foraging (e)
07:10:45.720Z	0.239258	0.102051	-1.05225	Foraging (e)
07:10:45.760Z	0.354004	0.117188	-1.0625	Foraging (e)
07:10:45.800Z	0.37793	0.061035	-1.06543	Foraging (e)
07:10:45.840Z	0.306641	0.038574	-1.11182	Foraging (e)
07:10:45.880Z	0.460938	0.062988	-1.12353	Foraging (e)
07:10:45.920Z	0.318848	0.065918	-1.16162	Foraging (e)
07:10:45.960Z	0.163086	0.118164	-1.17725	Foraging (e)
07:10:46.000Z	0.40918	0.017578	-1.29981	Foraging (e)
07:10:46.040Z	0.270508	0.11377	-1.25342	Foraging (e)
07:10:46.080Z	0.389648	0.094238	-1.30225	Foraging (e)
07:10:46.120Z	0.341309	0.081055	-1.27393	Foraging (e)
07:10:46.160Z	0.322266	0.071777	-1.2959	Foraging (e)
07:10:46.200Z	0.396484	0.076172	-1.26611	Foraging (e)
07:10:46.240Z	0.351563	0.128906	-1.26465	Foraging (e)
07:10:46.280Z	0.333496	0.081055	-1.34277	Foraging (e)
07:10:46.320Z	0.405273	0.073242	-1.37109	Foraging (e)
07:10:46.360Z	0.465332	0.127441	-1.35352	Foraging (e)
07:10:46.400Z	0.226563	0.112793	-1.38379	Foraging (e)
07:10:46.440Z	0.363281	0.03418	-1.54932	Foraging (e)
07:10:46.480Z	0.490723	0.08252	-1.56592	Foraging (e)
07:10:46.520Z	0.427734	0.075195	-1.63232	Foraging (e)
07:10:46.560Z	0.46875	0.126465	-1.6875	Foraging (e)
07:10:46.600Z	0.436035	-0.007813	-1.90967	Foraging (e)
07:10:46.640Z	0.635742	-0.173828	-2.02637	Foraging (e)
07:10:46.680Z	0.143066	-0.147949	-1.6167	Foraging (e)
07:10:46.720Z	0.387695	0.095215	-0.947266	Foraging (e)
07:10:46.760Z	0.149902	0.515625	-0.337891	Foraging (e)
07:10:46.800Z	0.512695	-0.049805	-1.01367	Foraging (e)
07:10:46.840Z	0.30127	0.021484	-1.56055	Foraging (e)
07:10:46.880Z	0.325195	-0.104492	-1.97559	Foraging (e)
07:10:46.920Z	0.540527	-0.070801	-1.99072	Foraging (e)
07:10:46.960Z	0.441895	-0.192871	-2.06738	Foraging (e)
07:10:47.000Z	0.190918	0.199707	-0.689453	Foraging (e)
07:10:47.040Z	0.206055	0.444824	-0.539551	Foraging (e)
07:10:47.080Z	0.474609	-0.069336	-1.35059	Foraging (e)
07:10:47.120Z	0.350586	0.036621	-1.70606	Foraging (e)
07:10:47.160Z	0.402344	0.007324	-1.84473	Foraging (e)
07:10:47.200Z	0.404785	-0.383301	-1.88184	Foraging (e)
07:10:47.240Z	0.261719	-0.265625	-1.38135	Foraging (e)
07:10:47.280Z	0.18457	0.283691	-0.371094	Foraging (e)
07:10:47.320Z	0.222168	0.309082	-0.416992	Foraging (e)
07:10:47.360Z	0.435059	0.026367	-0.907715	Foraging (e)
07:10:47.400Z	0.121094	0.07666	-1.36231	Foraging (e)
07:10:47.440Z	0.558105	0.025879	-1.76221	Foraging (e)
07:10:47.480Z	0.628906	-0.137207	-1.7832	Foraging (e)
07:10:47.520Z	0.355957	-0.379883	-1.59473	Foraging (e)
07:10:47.560Z	0.182129	0.048828	-1.0293	Foraging (e)
07:10:47.600Z	0.114258	0.470703	-0.235352	Foraging (e)
07:10:47.640Z	0.120605	-0.051758	-0.614746	Foraging (e)
07:10:47.680Z	0.516113	0.083496	-1.30811	Foraging (e)
07:10:47.720Z	0.310547	0.026855	-1.62158	Foraging (e)
07:10:47.760Z	0.532715	-0.030273	-1.77148	Foraging (e)
07:10:47.800Z	0.289551	-0.378906	-1.90674	Foraging (e)
07:10:47.840Z	0.579102	-0.308594	-1.53027	Foraging (e)
07:10:47.880Z	0.179199	0.307617	-0.430664	Foraging (e)
07:10:47.920Z	-0.007324	0.367188	-0.423828	Foraging (e)
07:10:47.960Z	0.280762	-0.021484	-0.949707	Foraging (e)
07:10:48.000Z	0.425781	0.039551	-1.81592	Foraging (e)
07:10:48.040Z	0.338867	-0.159668	-1.83203	Foraging (e)
07:10:48.080Z	0.335449	-0.413574	-1.57764	Foraging (e)
07:10:48.120Z	0.463379	-0.200684	-1.14502	Foraging (e)
07:10:48.160Z	-0.040039	0.500488	-0.286133	Foraging (e)
07:10:48.200Z	0.241699	-0.035645	-0.587402	Foraging (e)
07:10:48.240Z	0.436523	-0.009277	-1.21631	Foraging (e)
07:10:48.280Z	0.380371	0.07959	-1.56885	Foraging (e)
07:10:48.320Z	0.384277	-0.007813	-1.76465	Foraging (e)
07:10:48.360Z	0.438965	-0.343262	-1.78272	Foraging (e)
07:10:48.400Z	0.181152	-0.23584	-1.21533	Foraging (e)
07:10:48.440Z	0.011719	0.35498	-0.218262	Foraging (e)
07:10:48.480Z	0.461426	0.220215	-0.461426	Foraging (e)
07:10:48.520Z	0.19873	0.090332	-0.861328	Foraging (e)
07:10:48.560Z	0.564941	0.080566	-1.30273	Foraging (e)
07:10:48.600Z	0.166992	-0.037109	-1.81348	Foraging (e)
07:10:48.640Z	0.244629	-0.158691	-1.7583	Foraging (e)
07:10:48.680Z	0.450195	-0.312988	-1.58496	Foraging (e)
07:10:48.720Z	0.617188	-0.088867	-1.03955	Foraging (e)
07:10:48.760Z	0.445801	0.505859	-0.369629	Foraging (e)
07:10:48.800Z	-0.803223	0.025391	-0.883301	Foraging (e)
07:10:48.840Z	0.613281	0.000488	-1.38477	Foraging (e)
07:10:48.880Z	0.514648	0.053223	-1.66455	Foraging (e)
07:10:48.920Z	0.202148	-0.07373	-1.76514	Foraging (e)
07:10:48.960Z	0.351074	-0.304688	-1.70752	Foraging (e)
07:10:49.000Z	0.306641	0.26709	-0.539063	Foraging (e)
07:10:49.040Z	-0.000488	0.299316	-0.450684	Foraging (e)
07:10:49.080Z	0.436523	-0.047852	-1.00586	Foraging (e)
07:10:49.120Z	0.317383	0.164063	-1.32812	Foraging (e)
07:10:49.160Z	0.308594	0.064453	-1.44629	Foraging (e)
07:10:49.200Z	0.349121	-0.15918	-1.57178	Foraging (e)
07:10:49.240Z	0.286133	-0.294434	-1.61816	Foraging (e)
07:10:49.280Z	0.449219	-0.15918	-1.18066	Foraging (e)
07:10:49.320Z	0.040527	0.228516	-0.449219	Foraging (e)
07:10:49.360Z	0.025879	0.370605	-0.356445	Foraging (e)
07:10:49.400Z	0.315918	0.02832	-0.833984	Foraging (e)
07:10:49.440Z	0.410645	0.101074	-1.11035	Foraging (e)
07:10:49.480Z	0.243164	-0.022461	-1.47754	Foraging (e)
07:10:49.520Z	0.338867	0.020508	-1.71533	Foraging (e)
07:10:49.560Z	0.594238	-0.194336	-1.79981	Foraging (e)
07:10:49.600Z	0.227051	-0.256348	-1.33545	Foraging (e)
07:10:49.640Z	0.14209	0.195801	-0.568848	Foraging (e)
07:10:49.680Z	0.055664	0.455566	-0.397461	Foraging (e)
07:10:49.720Z	0.097656	-0.021973	-0.937988	Foraging (e)
07:10:49.760Z	0.820801	0.07666	-1.40723	Foraging (e)
07:10:49.800Z	0.233398	0.105469	-1.78711	Foraging (e)
07:10:49.840Z	0.455078	-0.236816	-1.96094	Foraging (e)
07:10:49.880Z	0.370605	-0.349121	-1.91846	Foraging (e)
07:10:49.920Z	0.339844	-0.196777	-1.34082	Foraging (e)
07:10:49.960Z	-0.277832	0.396973	-0.321289	Foraging (e)
07:10:50.000Z	0.705078	-0.046875	-1.1167	Foraging (e)
07:10:50.040Z	0.557129	0.066406	-1.93945	Foraging (e)
07:10:50.080Z	0.209473	-0.041016	-2.09131	Foraging (e)
07:10:50.120Z	0.849609	-0.354004	-2.01074	Foraging (e)
07:10:50.160Z	-0.012207	-0.294434	-1.31299	Foraging (e)
07:10:50.200Z	-0.03125	0	-0.455078	Foraging (e)
07:10:50.240Z	0.153809	0.483887	-0.398438	Foraging (e)
07:10:50.280Z	0.394531	-0.272461	-0.592773	Foraging (e)
07:10:50.320Z	0.282227	0.290039	-1.02051	Foraging (e)
07:10:50.360Z	0.381836	-0.029785	-1.49853	Foraging (e)
07:10:50.400Z	0.48584	0.033203	-1.67969	Foraging (e)
07:10:50.440Z	0.220215	-0.608398	-1.36084	Foraging (e)
07:10:50.480Z	0.214355	-0.203613	-0.745117	Foraging (e)
07:10:50.520Z	-0.209961	0.535156	-0.168457	Foraging (e)
07:10:50.560Z	0.229004	0.006348	-0.45752	Foraging (e)
07:10:50.600Z	0.432129	0.062988	-0.727051	Foraging (e)
07:10:50.640Z	0.347656	0.035645	-1.09131	Foraging (e)
07:10:50.680Z	0.496094	0.059082	-1.62695	Foraging (e)
07:10:50.720Z	0.549316	-0.086914	-1.7041	Foraging (e)
07:10:50.760Z	0.256348	-0.462402	-1.53174	Foraging (e)
07:10:50.800Z	0.194336	-0.041504	-0.912109	Foraging (e)
07:10:50.840Z	-0.062988	0.493164	-0.157715	Foraging (e)
07:10:50.880Z	0.301758	0.071777	-0.508789	Foraging (e)
07:10:50.920Z	0.407715	0.041504	-1.04883	Foraging (e)
07:10:50.960Z	0.401367	0.072266	-1.55371	Foraging (e)
07:10:51.000Z	0.411621	-0.473633	-1.35107	Foraging (e)
07:10:51.040Z	0.073242	0.579102	-0.084961	Foraging (e)
07:10:51.080Z	0.194824	0.085938	-0.606445	Foraging (e)
07:10:51.120Z	0.52002	-0.044434	-1.16699	Foraging (e)
07:10:51.160Z	0.402832	0.160645	-1.6709	Foraging (e)
07:10:51.200Z	0.531738	0.074219	-1.86572	Foraging (e)
07:10:51.240Z	0.493652	-0.645996	-1.87353	Foraging (e)
07:10:51.280Z	0.313477	-0.361328	-1.30029	Foraging (e)
07:10:51.320Z	-0.173828	0.59375	-0.199707	Foraging (e)
07:10:51.360Z	0.246094	-0.038086	-0.704102	Foraging (e)
07:10:51.400Z	0.570313	-0.01123	-1.52148	Foraging (e)
07:10:51.440Z	0.376953	0.207031	-1.84619	Foraging (e)
07:10:51.480Z	0.763184	-0.105957	-1.95215	Foraging (e)
07:10:51.520Z	0.422852	-0.547852	-1.75244	Foraging (e)
07:10:51.560Z	0.117676	-0.100098	-1.03906	Foraging (e)
07:10:51.600Z	-0.19873	0.565918	-0.224121	Foraging (e)
07:10:51.640Z	0.391602	-0.030762	-0.539063	Foraging (e)
07:10:51.680Z	0.287598	-0.033203	-1.13135	Foraging (e)
07:10:51.720Z	0.322266	0.075195	-1.64356	Foraging (e)
07:10:51.760Z	0.745605	0.056641	-1.80664	Foraging (e)
07:10:51.800Z	0.351563	-0.566406	-1.70459	Foraging (e)
07:10:51.840Z	0.399902	-0.361816	-1.07471	Foraging (e)
07:10:51.880Z	-0.114258	0.62207	-0.118164	Foraging (e)
07:10:51.920Z	0.247559	0.098145	-0.49707	Foraging (e)
07:10:51.960Z	0.131348	0.03418	-0.924805	Foraging (e)
07:10:52.000Z	0.503906	0.09668	-1.40478	Foraging (e)
07:10:52.040Z	0.555176	0.100098	-1.64453	Foraging (e)
07:10:52.080Z	0.348145	-0.35498	-1.76123	Foraging (e)
07:10:52.120Z	0.180176	-0.432617	-1.16943	Foraging (e)
07:10:52.160Z	0.404297	0.294922	-0.335938	Foraging (e)
07:10:52.200Z	0.51416	0.362793	-0.412109	Foraging (e)
07:10:52.240Z	-0.29834	0.105957	-0.941895	Foraging (e)
07:10:52.280Z	0.21582	0.118652	-1.35107	Foraging (e)
07:10:52.320Z	0.404785	0.049316	-1.66943	Foraging (e)
07:10:52.360Z	0.666016	-0.069336	-1.73975	Foraging (e)
07:10:52.400Z	0.382324	-0.314941	-1.65527	Foraging (e)
07:10:52.440Z	0.337891	-0.14209	-1.13965	Foraging (e)
07:10:52.480Z	0.18457	0.479492	-0.137207	Foraging (e)
07:10:52.520Z	-0.15625	0.04834	-0.640137	Foraging (e)
07:10:52.560Z	0.619629	0.008789	-1.37012	Foraging (e)
07:10:52.600Z	0.256348	0.088867	-1.5957	Foraging (e)
07:10:52.640Z	0.376953	0.063477	-1.74268	Foraging (e)
07:10:52.680Z	0.420898	-0.331543	-1.82715	Foraging (e)
07:10:52.720Z	0.290039	-0.269531	-1.46728	Foraging (e)
07:10:52.760Z	0.32959	0.091309	-0.769043	Foraging (e)
07:10:52.800Z	0.038086	0.464844	-0.328125	Foraging (e)
07:10:52.840Z	0.28125	-0.04248	-0.929688	Foraging (e)
07:10:52.880Z	0.452148	0.029297	-1.31787	Foraging (e)
07:10:52.920Z	0.445801	0.110352	-1.64746	Foraging (e)
07:10:52.960Z	0.367188	-0.146484	-1.72852	Foraging (e)
07:17:28.000Z	0.347168	0.015137	-0.691895	Foraging (f)
07:17:28.040Z	0.501953	-0.088379	-1.21338	Foraging (f)
07:17:28.080Z	0.249023	0.361816	-1.63281	Foraging (f)
07:17:28.120Z	0.582031	0.244629	-1.81201	Foraging (f)
07:17:28.160Z	0.308594	-1.11133	-1.6582	Foraging (f)
07:17:28.200Z	0.175781	-0.213379	-0.351563	Foraging (f)
07:17:28.240Z	-0.300781	0.694336	-0.200684	Foraging (f)
07:17:28.280Z	0.276367	-0.188477	-0.754883	Foraging (f)
07:17:28.320Z	0.667969	0.04248	-1.27832	Foraging (f)
07:17:28.360Z	0.205566	0.37207	-1.71143	Foraging (f)
07:17:28.400Z	0.672363	0.107422	-1.80469	Foraging (f)
07:17:28.440Z	0.247559	-1.22559	-1.56397	Foraging (f)
07:17:28.480Z	0.005371	0.183105	0.054688	Foraging (f)
07:17:28.520Z	0.039551	0.633789	-0.38623	Foraging (f)
07:17:28.560Z	0.384277	-0.279785	-0.789063	Foraging (f)
07:17:28.600Z	0.437012	0.073242	-1.45264	Foraging (f)
07:17:28.640Z	0.486328	0.445801	-1.72607	Foraging (f)
07:17:28.680Z	0.455566	-0.302246	-2.09424	Foraging (f)
07:17:28.720Z	0.230469	-1.22949	-1.17529	Foraging (f)
07:17:28.760Z	0.001465	0.602051	0.038086	Foraging (f)
07:17:28.800Z	0.119141	0.342285	-0.437012	Foraging (f)
07:17:28.840Z	0.479004	-0.320313	-0.983887	Foraging (f)
07:17:28.880Z	0.305664	0.270508	-1.61035	Foraging (f)
07:17:28.920Z	0.523926	0.379883	-1.73096	Foraging (f)
07:17:28.960Z	0.430176	-0.563477	-2.0332	Foraging (f)
07:17:29.000Z	0.085449	0.149414	-0.557617	Foraging (f)
07:17:29.040Z	0.605469	-0.22998	-1.22656	Foraging (f)
07:17:29.080Z	0.232422	0.434082	-1.51953	Foraging (f)
07:17:29.120Z	0.666992	0.289551	-1.7583	Foraging (f)
07:17:29.160Z	0.394531	-0.737793	-1.99121	Foraging (f)
07:17:29.200Z	0.245117	-0.883789	-0.994629	Foraging (f)
07:17:29.240Z	0.166992	0.771973	0.05957	Foraging (f)
07:17:29.280Z	0.037109	0.149902	-0.70459	Foraging (f)
07:17:29.320Z	0.338867	-0.216309	-1.20703	Foraging (f)
07:17:29.360Z	0.481934	0.360352	-1.77197	Foraging (f)
07:17:29.400Z	0.446289	0.149902	-1.89258	Foraging (f)
07:17:29.440Z	0.302246	-1.22119	-1.91943	Foraging (f)
07:17:29.480Z	0.084961	-0.29541	-0.536133	Foraging (f)
07:17:29.520Z	0.210938	0.782715	-0.431152	Foraging (f)
07:17:29.560Z	0.400391	-0.350586	-1.01123	Foraging (f)
07:17:29.600Z	0.355469	0.155273	-1.8125	Foraging (f)
07:17:29.640Z	0.533203	0.498535	-1.8125	Foraging (f)
07:17:29.680Z	0.422852	-0.539551	-2.29736	Foraging (f)
07:17:29.720Z	0.393555	-1.22949	-1.42481	Foraging (f)
07:17:29.760Z	-0.032715	0.731445	0.076172	Foraging (f)
07:17:29.800Z	0.293457	0.327637	-0.533691	Foraging (f)
07:17:29.840Z	0.29248	-0.228516	-0.997559	Foraging (f)
07:17:29.880Z	0.287109	0.237305	-1.64307	Foraging (f)
07:17:29.920Z	0.394531	0.366699	-1.77637	Foraging (f)
07:17:29.960Z	0.381348	-0.630859	-2.05762	Foraging (f)
07:17:30.000Z	0.337891	-0.855469	-1.1167	Foraging (f)
07:17:30.040Z	-0.041016	0.728027	-0.066895	Foraging (f)
07:17:30.080Z	0.026855	0.235352	-0.641602	Foraging (f)
07:17:30.120Z	0.347168	-0.188477	-1.0625	Foraging (f)
07:17:30.160Z	0.266602	0.315918	-1.50684	Foraging (f)
07:17:30.200Z	0.593262	0.142578	-1.66064	Foraging (f)
07:17:30.240Z	0.394531	-0.303711	-1.8125	Foraging (f)
07:17:30.280Z	0.517578	-0.25293	-1.90088	Foraging (f)
07:17:30.320Z	0.439453	-0.024902	-2.20459	Foraging (f)
07:17:30.360Z	0.535156	-0.09375	-2.33398	Foraging (f)
07:17:30.400Z	0.514648	0.084473	-2.66211	Foraging (f)
07:17:30.440Z	0.861328	0.552734	-2.48486	Foraging (f)
07:17:30.480Z	0.72168	0.481934	-1.74756	Foraging (f)
07:17:30.520Z	-0.074707	0.804688	-1.2334	Foraging (f)
07:17:30.560Z	0.347656	0.177246	-1.06787	Foraging (f)
07:17:30.600Z	0.118652	0.11377	-1.4668	Foraging (f)
07:17:30.640Z	0.416016	0.374512	-1.39014	Foraging (f)
07:17:30.680Z	0.708984	0.007813	-0.653809	Foraging (f)
07:17:30.720Z	0.084961	0.283691	-0.228027	Foraging (f)
07:17:30.760Z	-0.769043	0.036133	-0.786133	Foraging (f)
07:17:30.800Z	-0.253418	-0.524902	-0.96875	Foraging (f)
07:17:30.840Z	0.704102	-0.387207	-1.9209	Foraging (f)
07:17:30.880Z	1.4043	0.106445	-1.43652	Foraging (f)
07:17:30.920Z	1.67578	-0.13916	-0.003418	Foraging (f)
07:17:30.960Z	-0.802246	0.121094	-1.48096	Foraging (f)
07:17:31.000Z	0.175781	-0.737305	-1.45703	Foraging (f)
07:17:31.040Z	-0.160645	0.71875	-2.20654	Foraging (f)
07:17:31.080Z	1.15527	-1.27637	-2.10791	Foraging (f)
07:17:31.120Z	0.983398	-0.731445	0.336426	Foraging (f)
07:17:31.160Z	0.467285	-0.096191	-1.6875	Foraging (f)
07:17:31.200Z	-0.338867	-0.387207	-1.76123	Foraging (f)
07:17:31.240Z	-0.499023	0.836426	-1.58789	Foraging (f)
07:17:31.280Z	0.481934	-0.44873	-1.88867	Foraging (f)
07:17:31.320Z	1.45557	-0.549316	0.08252	Foraging (f)
07:17:31.360Z	0.268555	-0.287598	-1.27978	Foraging (f)
07:17:31.400Z	-0.359863	-0.24707	-1.63086	Foraging (f)
07:17:31.440Z	-0.306641	0.613281	-1.96143	Foraging (f)
07:17:31.480Z	0.984375	-0.434082	-1.33887	Foraging (f)
07:17:31.520Z	1.16748	-0.305664	-0.599121	Foraging (f)
07:17:31.560Z	-0.227051	-0.606934	-2.17627	Foraging (f)
07:17:31.600Z	-0.013672	0.836914	-1.4917	Foraging (f)
07:17:31.640Z	0.543457	-0.03125	-0.515137	Foraging (f)
07:17:31.680Z	0.134277	-0.78125	-1.33691	Foraging (f)
07:17:31.720Z	0.475586	-0.071289	-1.95703	Foraging (f)
07:17:31.760Z	0.257813	0.922363	-1.93603	Foraging (f)
07:17:31.800Z	0.853516	-0.515625	0.072266	Foraging (f)
07:17:31.840Z	-0.906738	-0.528809	-2.25049	Foraging (f)
07:17:31.880Z	0.266113	0.446289	-1.84961	Foraging (f)
07:17:31.920Z	0.969238	0.390625	-2.34082	Foraging (f)
07:17:31.960Z	0.265137	-0.849121	-0.388184	Foraging (f)
07:17:32.000Z	0.394043	-0.199707	-2.02539	Foraging (f)
07:17:32.040Z	1.63086	1.03223	-1.72217	Foraging (f)
07:17:32.080Z	-0.101563	-0.992188	-0.246094	Foraging (f)
07:17:32.120Z	-1.92432	-0.290039	-2.85498	Foraging (f)
07:17:32.160Z	1.67383	0.081055	-3.07031	Foraging (f)
07:17:32.200Z	1.53125	0.407227	-2.49316	Foraging (f)
07:17:32.240Z	-0.912598	-0.63916	-0.730957	Foraging (f)
07:17:32.280Z	-0.71875	-0.259277	-1.94336	Foraging (f)
07:17:32.320Z	1.62549	0.070801	-1.14209	Foraging (f)
07:17:32.360Z	0.230469	0.859863	-2.4126	Foraging (f)
07:17:32.400Z	-1.12061	0.133789	0.23291	Foraging (f)
07:17:32.440Z	1.47412	-0.512207	-0.706543	Foraging (f)
07:17:32.480Z	-0.203125	0.873047	-2.26562	Foraging (f)
07:17:32.520Z	-0.344727	0.166016	-2.02197	Foraging (f)
07:17:32.560Z	0.675781	-0.699219	-2.38623	Foraging (f)
07:17:32.600Z	1.13379	-0.623047	-1.37158	Foraging (f)
07:17:32.640Z	0.410156	1.13965	-2.36377	Foraging (f)
07:17:32.680Z	-0.481445	0.348145	-1.10303	Foraging (f)
07:17:32.720Z	0.041992	-0.116699	-1.00781	Foraging (f)
07:17:32.760Z	1.21436	-1.1416	-2.3584	Foraging (f)
07:17:32.800Z	0.52832	0.639648	-2.36621	Foraging (f)
07:17:32.840Z	-0.044434	0.718262	0.793457	Foraging (f)
07:17:32.880Z	-0.424316	-0.578125	-1.31836	Foraging (f)
07:17:32.920Z	0.496582	-0.55957	-1.5293	Foraging (f)
07:17:32.960Z	0.585449	0.602051	-1.16553	Foraging (f)
07:17:33.000Z	0.117676	-1.85889	0.53125	Foraging (f)
07:17:33.040Z	-0.093262	-0.374023	0.055664	Foraging (f)
07:17:33.080Z	0.65625	0.445313	-2.16309	Foraging (f)
07:17:33.120Z	0.302246	0.344238	-1.08838	Foraging (f)
07:17:33.160Z	0.29248	1.03906	-1.9585	Foraging (f)
07:17:33.200Z	0.473633	-1.896	-2.54688	Foraging (f)
07:17:33.240Z	-0.32666	-0.348145	1.02539	Foraging (f)
07:17:33.280Z	0.473633	-0.117676	-2.59717	Foraging (f)
07:17:33.320Z	0.350586	-0.116211	-1.2666	Foraging (f)
07:17:33.360Z	0.399902	1.04736	-0.845703	Foraging (f)
07:17:33.400Z	0.410645	0.14209	-2.76709	Foraging (f)
07:17:33.440Z	-0.038574	-2.08154	0.243652	Foraging (f)
07:17:33.480Z	-0.073242	0.275391	1.03223	Foraging (f)
07:17:33.520Z	0.708008	0.759766	-2.40137	Foraging (f)
07:17:33.560Z	0.121094	-0.218262	-1.62647	Foraging (f)
07:17:33.600Z	0.362305	1.21289	-0.994629	Foraging (f)
07:17:33.640Z	0.446289	-1.24414	-2.79443	Foraging (f)
07:17:33.680Z	-0.531738	-1.26611	1.5542	Foraging (f)
07:17:33.720Z	-0.047852	-0.157227	-1.30127	Foraging (f)
07:17:33.760Z	0.696289	0.398438	-1.36523	Foraging (f)
07:17:33.800Z	0.237305	0.566895	-1.58789	Foraging (f)
07:17:33.840Z	0.274902	1.09717	-2.48633	Foraging (f)
07:17:33.880Z	0.547852	-3.29736	-1.18799	Foraging (f)
07:17:33.920Z	-0.279785	-0.185547	1.08203	Foraging (f)
07:17:33.960Z	0.581055	0.407715	-2.56201	Foraging (f)
07:17:34.000Z	0.355957	0.970215	-1.59424	Foraging (f)
07:17:34.040Z	0.44873	-0.541504	-2.91504	Foraging (f)
07:17:34.080Z	-0.07373	-1.90918	1.02295	Foraging (f)
07:17:34.120Z	-0.271973	0.067383	-0.64502	Foraging (f)
07:17:34.160Z	0.626465	0.356445	-1.62402	Foraging (f)
07:17:34.200Z	0.361328	0.118164	-1.60205	Foraging (f)
07:17:34.240Z	0.071289	1.56201	-0.533203	Foraging (f)
07:17:34.280Z	0.667969	-1.79883	-2.7793	Foraging (f)
07:17:34.320Z	-0.113281	-0.703613	0.345215	Foraging (f)
07:17:34.360Z	-0.023926	0.972656	-1.15772	Foraging (f)
07:17:34.400Z	0.584473	-0.19873	-0.859375	Foraging (f)
07:17:34.440Z	0.348633	0.470215	-1.79785	Foraging (f)
07:17:34.480Z	0.631836	0.576172	-2.22168	Foraging (f)
07:17:34.520Z	0.123047	-2.23144	-1.4375	Foraging (f)
07:17:34.560Z	-0.285156	0.296875	0.751953	Foraging (f)
07:17:34.600Z	0.188477	0.374023	-1.89209	Foraging (f)
07:17:34.640Z	0.507324	-0.300293	-1.28613	Foraging (f)
07:17:34.680Z	0.330078	0.731445	-1.6001	Foraging (f)
07:17:34.720Z	0.424316	-0.157715	-2.57227	Foraging (f)
07:17:34.760Z	-0.021973	-2.00586	0.216797	Foraging (f)
07:17:34.800Z	-0.181641	0.32959	0.378906	Foraging (f)
07:17:34.840Z	0.65918	0.37207	-1.81201	Foraging (f)
07:17:34.880Z	0.327637	0.010254	-1.36914	Foraging (f)
07:17:34.920Z	0.276367	1.16846	-1.20898	Foraging (f)
07:17:34.960Z	0.510254	-0.992188	-2.74951	Foraging (f)
07:17:35.000Z	-0.141602	0.725586	-0.085449	Foraging (f)
07:17:35.040Z	0.67334	0.192383	-1.43994	Foraging (f)
07:17:35.080Z	0.258789	0.077637	-1.354	Foraging (f)
07:17:35.120Z	0.354004	1.06201	-1.42236	Foraging (f)
07:17:35.160Z	0.635254	-1.31934	-2.7085	Foraging (f)
07:17:35.200Z	-0.216797	-1.13037	0.427734	Foraging (f)
07:17:35.240Z	-0.068848	0.655273	-0.237793	Foraging (f)
07:17:35.280Z	0.645996	0.189941	-1.49951	Foraging (f)
07:17:35.320Z	0.168457	0.080078	-1.40478	Foraging (f)
07:17:35.360Z	0.41748	0.953613	-1.67969	Foraging (f)
07:17:35.400Z	0.531738	-1.19482	-2.65772	Foraging (f)
07:17:35.440Z	-0.054688	-1.25586	0.365234	Foraging (f)
07:17:35.480Z	-0.088379	0.548828	-0.081055	Foraging (f)
07:17:35.520Z	0.538086	0.190918	-1.57861	Foraging (f)
07:17:35.560Z	0.150879	-0.067383	-1.25684	Foraging (f)
07:17:35.600Z	0.436035	0.842773	-1.6543	Foraging (f)
07:17:35.640Z	0.475586	-0.495117	-2.35059	Foraging (f)
07:17:35.680Z	0.072266	-1.97363	-1.06934	Foraging (f)
07:17:35.720Z	0.007813	0.641113	-0.156738	Foraging (f)
07:17:35.760Z	0.206055	0.507324	-0.703125	Foraging (f)
07:17:35.800Z	0.532715	-0.322754	-0.814941	Foraging (f)
07:17:35.840Z	0.282715	0.230469	-1.63232	Foraging (f)
07:17:35.880Z	0.520996	0.708984	-1.69971	Foraging (f)
07:17:35.920Z	0.380371	-0.62793	-2.6084	Foraging (f)
07:17:35.960Z	0.09375	-1.77783	-0.947266	Foraging (f)
07:17:36.000Z	0.447754	0.189941	-1.04102	Foraging (f)
07:17:36.040Z	0.54248	-0.288574	-1.43164	Foraging (f)
07:17:36.080Z	0.249512	0.722168	-1.8584	Foraging (f)
07:17:36.120Z	0.523438	-0.041504	-2.31494	Foraging (f)
07:17:36.160Z	0.363281	-1.59228	-1.62695	Foraging (f)
07:17:36.200Z	-0.165039	0.273438	0.112305	Foraging (f)
07:17:36.240Z	0.157227	0.549316	-0.744629	Foraging (f)
07:17:36.280Z	0.695313	-0.344238	-1.34473	Foraging (f)
07:17:36.320Z	0.419434	0.512207	-1.79346	Foraging (f)
07:17:36.360Z	0.358398	0.375977	-1.90283	Foraging (f)
07:17:36.400Z	0.469727	-1.25635	-2.01758	Foraging (f)
07:17:36.440Z	0.114746	-0.558105	-0.597656	Foraging (f)
07:17:36.480Z	-0.109375	0.84082	-0.254395	Foraging (f)
07:17:36.520Z	0.623047	-0.352051	-1.22852	Foraging (f)
07:17:36.560Z	0.398438	0.382813	-1.71094	Foraging (f)
07:17:36.600Z	0.574707	0.504883	-1.72412	Foraging (f)
07:17:36.640Z	0.460938	-0.466797	-2.22949	Foraging (f)
07:17:36.680Z	0.174316	-1.49219	-1.49023	Foraging (f)
07:17:36.720Z	-0.077148	0.65918	-0.019043	Foraging (f)
07:17:36.760Z	0.308594	0.226074	-0.84668	Foraging (f)
07:17:36.800Z	0.563477	-0.167969	-1.29834	Foraging (f)
07:17:36.840Z	0.402832	0.546387	-1.83447	Foraging (f)
07:17:36.880Z	0.428223	0.26709	-2.04736	Foraging (f)
07:17:36.920Z	0.415039	-1.37353	-1.9624	Foraging (f)
07:17:36.960Z	0.031738	-0.253906	0.038086	Foraging (f)
07:17:37.000Z	0.492188	-0.224609	-1.13672	Foraging (f)
07:17:37.040Z	0.387207	0.10498	-1.71533	Foraging (f)
07:17:37.080Z	0.408691	0.745605	-1.61963	Foraging (f)
07:17:37.120Z	0.566895	-0.734375	-2.2793	Foraging (f)
07:17:37.160Z	0.107422	-1.41553	-0.864258	Foraging (f)
07:17:37.200Z	-0.3125	0.875488	-0.145996	Foraging (f)
07:17:37.240Z	0.472656	-0.039063	-0.907227	Foraging (f)
07:17:37.280Z	0.703613	-0.069336	-1.31982	Foraging (f)
07:17:37.320Z	-0.107422	0.608887	-1.70312	Foraging (f)
07:17:37.360Z	0.704102	0.18457	-1.78125	Foraging (f)
07:17:37.400Z	0.484863	-0.766113	-1.80859	Foraging (f)
07:17:37.440Z	0.181152	-0.786621	-1.15527	Foraging (f)
07:17:37.480Z	0.087402	0.746582	0.078613	Foraging (f)
07:17:37.520Z	0.373535	-0.076172	-0.958496	Foraging (f)
07:17:37.560Z	0.273438	0.033691	-1.46533	Foraging (f)
07:17:37.600Z	0.40332	0.618652	-1.78027	Foraging (f)
07:17:37.640Z	0.625488	-0.166016	-2.30566	Foraging (f)
07:17:37.680Z	0.30957	-1.62451	-1.48926	Foraging (f)
07:17:37.720Z	-0.000488	0.384277	0.333984	Foraging (f)
07:17:37.760Z	0.002441	0.45166	-0.519043	Foraging (f)
07:17:37.800Z	0.411133	-0.358887	-1.09863	Foraging (f)
07:17:37.840Z	0.439941	0.328613	-1.65283	Foraging (f)
07:17:37.880Z	0.452637	0.755859	-1.60742	Foraging (f)
07:17:37.920Z	0.515137	-1.27734	-2.29736	Foraging (f)
07:17:37.960Z	-0.062012	-0.877441	-0.020508	Foraging (f)
06:22:28.000Z	0.381836	0.044434	1.36328	Flying
06:22:28.040Z	0.381348	0.07959	0.608398	Flying
06:22:28.080Z	0.130371	-0.289063	-0.1875	Flying
06:22:28.120Z	0.166992	0.242188	0.180176	Flying
06:22:28.160Z	0.456055	0.33252	0.651367	Flying
06:22:28.200Z	0.276855	0.184082	1.13037	Flying
06:22:28.240Z	0.505859	-0.34668	1.56201	Flying
06:22:28.280Z	0.493652	-0.211914	1.66504	Flying
06:22:28.320Z	0.40625	0.120117	1.20703	Flying
06:22:28.360Z	0.154785	-0.311035	0.07666	Flying
06:22:28.400Z	0.052734	0.153809	0.03125	Flying
06:22:28.440Z	-0.033691	0.280273	0.239746	Flying
06:22:28.480Z	0.355957	0.521484	0.831543	Flying
06:22:28.520Z	0.54834	-0.113281	1.32568	Flying
06:22:28.560Z	0.386719	-0.413574	1.59717	Flying
06:22:28.600Z	0.500488	0.023438	1.67236	Flying
06:22:28.640Z	0.362793	0.158691	1.0835	Flying
06:22:28.680Z	0.003418	-0.357422	-0.154785	Flying
06:22:28.720Z	0.069336	0.180176	0.136719	Flying
06:22:28.760Z	0.410645	0.290527	0.675293	Flying
06:22:28.800Z	0.174316	0.126465	1.20166	Flying
06:22:28.840Z	0.559082	-0.405273	1.61621	Flying
06:22:28.880Z	0.331543	-0.125488	1.57764	Flying
06:22:28.920Z	0.332031	0.259766	1.13672	Flying
06:22:28.960Z	0.040039	-0.452637	-0.131836	Flying
06:22:29.000Z	0.09375	0.519043	0.977051	Flying
06:22:29.040Z	0.369629	-0.162598	1.44434	Flying
06:22:29.080Z	0.267578	-0.447754	1.58252	Flying
06:22:29.120Z	0.55127	-0.013184	1.50586	Flying
06:22:29.160Z	0.350586	0.089844	0.689941	Flying
06:22:29.200Z	0.210938	-0.217285	-0.10791	Flying
06:22:29.240Z	0.123047	0.086426	0.058105	Flying
06:22:29.280Z	-0.027832	0.381348	0.500488	Flying
06:22:29.320Z	0.533203	0.324219	1.12353	Flying
06:22:29.360Z	0.507324	-0.294434	1.46094	Flying
06:22:29.400Z	0.597168	-0.083984	1.40332	Flying
06:22:29.440Z	0.324707	0.108887	1.15381	Flying
06:22:29.480Z	0.251465	-0.075684	0.379395	Flying
06:22:29.520Z	0.153809	-0.009277	-0.044434	Flying
06:22:29.560Z	0.242676	0.165527	0.192871	Flying
06:22:29.600Z	0.357422	0.496582	0.726074	Flying
06:22:29.640Z	0.237305	0.12793	1.34961	Flying
06:22:29.680Z	0.338867	-0.308594	1.58496	Flying
06:22:29.720Z	0.242676	-0.057617	1.56348	Flying
06:22:29.760Z	0.287109	0.112793	1.19873	Flying
06:22:29.800Z	-0.043945	-0.383301	0.144043	Flying
06:22:29.840Z	0.393555	0.120117	0.107422	Flying
06:22:29.880Z	0.45459	0.248047	0.554688	Flying
06:22:29.920Z	0.160156	0.34375	1.15674	Flying
06:22:29.960Z	0.794922	-0.469727	1.5459	Flying
06:22:30.000Z	0.569824	0.09082	1.4292	Flying
06:22:30.040Z	0.12207	-0.005859	0.617188	Flying
06:22:30.080Z	0.140625	-0.015137	-0.096191	Flying
06:22:30.120Z	0.316406	0.168457	0.168457	Flying
06:22:30.160Z	0.215332	0.46875	0.70459	Flying
06:22:30.200Z	0.072266	0.151855	1.1333	Flying
06:22:30.240Z	0.763184	-0.293945	1.54248	Flying
06:22:30.280Z	0.507324	-0.097656	1.63818	Flying
06:22:30.320Z	0.275879	0.108398	1.11231	Flying
06:22:30.360Z	0.348633	-0.193848	0.067871	Flying
06:22:30.400Z	0.139648	0.129395	-0.116211	Flying
06:22:30.440Z	0.121582	0.134766	0.024902	Flying
06:22:30.480Z	0.806152	0.398438	0.422363	Flying
06:22:30.520Z	-0.033203	0.320313	0.901367	Flying
06:22:30.560Z	0.722168	-0.171875	1.33984	Flying
06:22:30.600Z	0.108887	0.035156	1.34131	Flying
06:22:30.640Z	0.645996	0.199707	1.24609	Flying
06:22:30.680Z	0.251953	-0.340332	0.23291	Flying
06:22:30.720Z	0.249023	0.09082	-0.099121	Flying
06:22:30.760Z	0.266602	0.064453	0.01709	Flying
06:22:30.800Z	-0.380859	0.461914	0.417969	Flying
06:22:30.840Z	0.289551	0.165527	0.790039	Flying
06:22:30.880Z	0.020508	0.228516	1.03369	Flying
06:22:30.920Z	0.674316	0.060547	1.28809	Flying
06:22:30.960Z	0.732422	0.037598	1.33643	Flying
06:22:31.000Z	-0.067871	0.291504	1.22119	Flying
06:22:31.040Z	0.53125	0.182129	1.17041	Flying
06:22:31.080Z	0.556152	0.171387	1.22949	Flying
06:22:31.120Z	0.510254	0.171387	1.11621	Flying
06:22:31.160Z	0.64209	0.17041	1.16943	Flying
06:22:31.200Z	0.669434	0.152344	1.20459	Flying
06:22:31.240Z	0.114746	0.210449	1.36914	Flying
06:22:31.280Z	0.663574	0.165039	1.43848	Flying
06:22:31.320Z	0.644043	0.11377	1.38281	Flying
06:22:31.360Z	-0.15332	0.211914	1.6001	Flying
06:22:31.400Z	0.149902	0.052734	1.86328	Flying
06:22:31.440Z	0.202148	-0.194336	1.93701	Flying
06:22:31.480Z	0.446777	-0.111816	1.84912	Flying
06:22:31.520Z	0.415039	-0.140137	1.74609	Flying
06:22:31.560Z	0.318848	-0.128906	1.58106	Flying
06:22:31.600Z	0.239258	-0.016113	1.34717	Flying
06:22:31.640Z	0.447754	-0.015625	1.09717	Flying
06:22:31.680Z	0.449219	0.069336	0.996582	Flying
06:22:31.720Z	0.239746	0.171875	0.888184	Flying
06:22:31.760Z	0.377441	0.13916	0.859375	Flying
06:22:31.800Z	0.45166	0.161621	0.772949	Flying
06:22:31.840Z	0.396484	0.117188	0.687988	Flying
06:22:31.880Z	0.602051	0.086426	0.820313	Flying
06:22:31.920Z	0.293945	0.179688	0.919922	Flying
06:22:31.960Z	0.278809	0.104004	0.87793	Flying
06:22:32.000Z	0.29834	0.075684	0.89209	Flying
06:22:32.040Z	0.416016	0.09082	0.91748	Flying
06:22:32.080Z	0.401855	0.143066	1.02295	Flying
06:22:32.120Z	0.32959	0.133301	1.01318	Flying
06:22:32.160Z	0.069824	0.179688	1.00049	Flying
06:22:32.200Z	0.273438	0.135742	0.896484	Flying
06:22:32.240Z	0.444824	0.12207	0.99707	Flying
06:22:32.280Z	0.130859	0.124512	1.03809	Flying
06:22:32.320Z	0.336914	0.089844	1.04248	Flying
06:22:32.360Z	0.403809	0.070313	1.00781	Flying
06:22:32.400Z	0.333984	0.111328	1.27539	Flying
06:22:32.440Z	0.095703	0.119629	0.968262	Flying
06:22:32.480Z	-0.036133	-0.325195	0.149902	Flying
06:22:32.520Z	0.512695	-0.012695	0.069336	Flying
06:22:32.560Z	0.993652	0.22168	0.869629	Flying
06:22:32.600Z	-0.319824	0.365234	1.47022	Flying
06:22:32.640Z	0.45166	-0.459961	1.63184	Flying
06:22:32.680Z	0.328613	-0.191895	1.80908	Flying
06:22:32.720Z	0.226074	0.223633	1.58398	Flying
06:22:32.760Z	0.063965	-0.182617	0.48877	Flying
06:22:32.800Z	0.195801	-0.136719	-0.046875	Flying
06:22:32.840Z	0.579102	0.394531	0.800781	Flying
06:22:32.880Z	0.157227	0.41748	1.52881	Flying
06:22:32.920Z	0.618164	-0.604004	1.77393	Flying
06:22:32.960Z	0.457031	-0.251953	2.02344	Flying
06:22:33.000Z	0.180664	-0.065918	0.685059	Flying
06:22:33.040Z	0.236328	-0.20459	-0.109863	Flying
06:22:33.080Z	0.157227	0.164551	0.348145	Flying
06:22:33.120Z	0.035156	0.538574	1.05957	Flying
06:22:33.160Z	1.5083	-0.581055	1.34863	Flying
06:22:33.200Z	0.293945	-0.339355	1.57422	Flying
06:22:33.240Z	0.272461	0.103027	1.70996	Flying
06:22:33.280Z	0.31543	0.196289	1.06689	Flying
06:22:33.320Z	-0.07959	-0.505859	-0.15332	Flying
06:22:33.360Z	0.190918	0.278809	0.189453	Flying
06:22:33.400Z	0.386719	0.358398	0.952637	Flying
06:22:33.440Z	0.453613	-0.203125	1.42676	Flying
06:22:33.480Z	0.129395	-0.48291	1.60791	Flying
06:22:33.520Z	0.352051	0.116699	1.854	Flying
06:22:33.560Z	0.105469	0.165527	0.854492	Flying
06:22:33.600Z	-0.051758	-0.360352	-0.26416	Flying
06:22:33.640Z	0.333984	0.211914	0.311035	Flying
06:22:33.680Z	0.653809	0.603516	1.33252	Flying
06:22:33.720Z	0.087402	-0.537109	1.56641	Flying
06:22:33.760Z	0.265625	-0.45459	1.75244	Flying
06:22:33.800Z	0.561523	0.152344	1.84814	Flying
06:22:33.840Z	0.463867	-0.047852	0.630859	Flying
06:22:33.880Z	-0.049805	-0.128906	-0.20752	Flying
06:22:33.920Z	0.18457	0.278809	0.192383	Flying
06:22:33.960Z	0.65918	0.504395	0.984863	Flying
06:22:34.000Z	0.153809	-0.477051	1.65674	Flying
06:22:34.040Z	0.603027	0.182129	1.68701	Flying
06:22:34.080Z	0.37793	-0.031738	0.472656	Flying
06:22:34.120Z	-0.027344	-0.288086	-0.228027	Flying
06:22:34.160Z	0.082031	0.242188	0.137695	Flying
06:22:34.200Z	0.571777	0.43457	0.716309	Flying
06:22:34.240Z	0.050293	0.0625	1.30322	Flying
06:22:34.280Z	0.177734	-0.589844	1.59619	Flying
06:22:34.320Z	0.467285	-0.085449	1.73926	Flying
06:22:34.360Z	0.259766	0.376953	1.01123	Flying
06:22:34.400Z	0.146973	-0.463379	-0.099121	Flying
06:22:34.440Z	0.255371	0.087891	0.016602	Flying
06:22:34.480Z	0.576172	0.456055	0.540039	Flying
06:22:34.520Z	-0.058105	0.393555	1.22314	Flying
06:22:34.560Z	0.665527	-0.667969	1.54004	Flying
06:22:34.600Z	0.36084	-0.283691	1.51758	Flying
06:22:34.640Z	0.44873	0.277832	1.24902	Flying
06:22:34.680Z	0.172363	-0.544434	-0.192383	Flying
06:22:34.720Z	0.175781	0.070313	0.058594	Flying
06:22:34.760Z	0.273438	0.288574	0.536133	Flying
06:22:34.800Z	0.038086	0.40918	1.06006	Flying
06:22:34.840Z	0.42627	-0.47998	1.41602	Flying
06:22:34.880Z	0.512207	-0.459961	1.48682	Flying
06:22:34.920Z	0.547363	0.363281	1.34863	Flying
06:22:34.960Z	0.288574	-0.153809	0.060547	Flying
06:22:35.000Z	0.439941	0.528809	0.721191	Flying
06:22:35.040Z	0.455566	0.041992	1.08984	Flying
06:22:35.080Z	0.221191	-0.582031	1.2749	Flying
06:22:35.120Z	0.62793	-0.257813	1.58301	Flying
06:22:35.160Z	0.318359	0.350586	1.06543	Flying
06:22:35.200Z	0.069824	-0.520996	-0.269043	Flying
06:22:35.240Z	0.060547	0.143066	-0.013672	Flying
06:22:35.280Z	0.315918	0.418457	0.394531	Flying
06:22:35.320Z	0.266113	0.406738	0.90918	Flying
06:22:35.360Z	0.382324	-0.557129	1.41748	Flying
06:22:35.400Z	0.158203	-0.303223	1.41162	Flying
06:22:35.440Z	0.370117	0.197754	1.20996	Flying
06:22:35.480Z	0.178711	-0.14209	0.106934	Flying
06:22:35.520Z	0.266113	0.037598	-0.067383	Flying
06:22:35.560Z	0.078125	0.266602	0.1875	Flying
06:22:35.600Z	0.212402	0.509277	0.659668	Flying
06:22:35.640Z	0.220703	0.012207	1.13379	Flying
06:22:35.680Z	0.351074	-0.469727	1.41064	Flying
06:22:35.720Z	0.444824	-0.122559	1.55127	Flying
06:22:35.760Z	0.440918	0.241211	1.0918	Flying
06:22:35.800Z	0.030762	-0.52832	-0.241699	Flying
06:22:35.840Z	0.116211	0.180664	0.166992	Flying
06:22:35.880Z	0.290039	0.394043	0.765625	Flying
06:22:35.920Z	0.236328	0.03125	1.34912	Flying
06:22:35.960Z	0.071289	-0.712891	1.55469	Flying
06:22:36.000Z	0.370117	0.263672	0.964355	Flying
06:22:36.040Z	0.194336	-0.431152	-0.20752	Flying
06:22:36.080Z	0.214844	0.08252	0.097656	Flying
06:22:36.120Z	0.37793	0.389648	0.474609	Flying
06:22:36.160Z	0.188477	0.473633	1.03857	Flying
06:22:36.200Z	0.429199	-0.545898	1.53516	Flying
06:22:36.240Z	0.430664	-0.430176	1.65332	Flying
06:22:36.280Z	0.534668	0.220703	1.40674	Flying
06:22:36.320Z	0.309082	-0.223145	0.258789	Flying
06:22:36.360Z	0.189453	0.065918	0.02002	Flying
06:22:36.400Z	-0.249023	0.37207	0.416504	Flying
06:22:36.440Z	0.192383	0.562012	1.10156	Flying
06:22:36.480Z	0.463379	-0.376465	1.45654	Flying
06:22:36.520Z	0.15625	-0.520508	1.52881	Flying
06:22:36.560Z	0.467773	0.230469	1.58301	Flying
06:22:36.600Z	0.284668	-0.0625	0.482422	Flying
06:22:36.640Z	0.259766	-0.047852	-0.059082	Flying
06:22:36.680Z	0.17627	0.278809	0.147949	Flying
06:22:36.720Z	0.221191	0.45752	0.680664	Flying
06:22:36.760Z	0.20459	-0.01123	1.30176	Flying
06:22:36.800Z	0.380371	-0.539551	1.51269	Flying
06:22:36.840Z	0.393066	-0.063965	1.61133	Flying
06:22:36.880Z	0.323242	0.26416	1.08301	Flying
06:22:36.920Z	0.11377	-0.484863	-0.145996	Flying
06:22:36.960Z	0.177734	0.142578	0.09375	Flying
06:22:37.000Z	0.03125	0.271973	1.25977	Flying
06:22:37.040Z	0.608398	-0.519043	1.65186	Flying
06:22:37.080Z	0.472168	-0.201172	1.72461	Flying
06:22:37.120Z	0.351074	0.296875	1.38379	Flying
06:22:37.160Z	0.274902	-0.53125	-0.088867	Flying
06:22:37.200Z	0.055664	0.110352	0.054688	Flying
06:22:37.240Z	0.318359	0.371582	0.536133	Flying
06:22:37.280Z	0.309082	0.394531	1.16162	Flying
06:22:37.320Z	0.574707	-0.501953	1.63916	Flying
06:22:37.360Z	0.496582	-0.427734	1.74414	Flying
06:22:37.400Z	0.481445	0.275879	1.36475	Flying
06:22:37.440Z	0.203125	-0.40625	-0.149902	Flying
06:22:37.480Z	0.169434	0.115234	-0.005859	Flying
06:22:37.520Z	0.155273	0.368164	0.387695	Flying
06:22:37.560Z	0.220703	0.570313	1.01074	Flying
06:22:37.600Z	0.512695	-0.45752	1.45166	Flying
06:22:37.640Z	0.154297	-0.495117	1.60596	Flying
06:22:37.680Z	0.522461	0.196777	1.61963	Flying
06:22:37.720Z	0.225098	-0.107422	0.332031	Flying
06:22:37.760Z	0.090332	-0.017578	-0.089844	Flying
06:22:37.800Z	0.116211	0.318848	0.197266	Flying
06:22:37.840Z	0.358398	0.575195	0.810547	Flying
06:22:37.880Z	0.110352	-0.030762	1.41748	Flying
06:22:37.920Z	0.131836	-0.605957	1.51123	Flying
06:22:37.960Z	0.460938	0.141113	1.46631	Flying
06:32:21.000Z	0.006348	0.252441	0.100586	Flying
06:32:21.040Z	0.475098	0.529297	0.479004	Flying
06:32:21.080Z	0.183594	0.168457	0.904785	Flying
06:32:21.120Z	0.825684	-0.349609	1.40527	Flying
06:32:21.160Z	-0.146973	-0.031738	1.35449	Flying
06:32:21.200Z	0.290039	0.046875	0.908203	Flying
06:32:21.240Z	0.203613	-0.178711	0.074219	Flying
06:32:21.280Z	0.192383	0.086426	-0.166016	Flying
06:32:21.320Z	0.071289	0.074219	-0.091797	Flying
06:32:21.360Z	0.144531	0.469727	0.106445	Flying
06:32:21.400Z	0.361328	0.379883	0.533691	Flying
06:32:21.440Z	0.230957	0.08252	0.797852	Flying
06:32:21.480Z	0.632813	-0.191895	1.17676	Flying
06:32:21.520Z	0.42041	-0.098145	1.17334	Flying
06:32:21.560Z	0.285645	0.066406	0.355957	Flying
06:32:21.600Z	0.073242	-0.288574	-0.216309	Flying
06:32:21.640Z	0.026855	0.119629	-0.04834	Flying
06:32:21.680Z	0.469727	0.20166	0.107422	Flying
06:32:21.720Z	0.373047	0.485352	0.43457	Flying
06:32:21.760Z	-0.202148	0.227539	0.85791	Flying
06:32:21.800Z	0.687012	-0.166016	1.31299	Flying
06:32:21.840Z	0.344727	-0.130371	1.3291	Flying
06:32:21.880Z	0.365723	0.122559	1.1582	Flying
06:32:21.920Z	0.145508	-0.146973	0.36377	Flying
06:32:21.960Z	0.233398	0.060547	-0.009277	Flying
06:32:22.000Z	0.333984	0.397461	0.40625	Flying
06:32:22.040Z	0.129395	0.28125	0.914063	Flying
06:32:22.080Z	0.50293	-0.218262	1.34619	Flying
06:32:22.120Z	0.406738	-0.117676	1.4917	Flying
06:32:22.160Z	0.723145	0.005371	1.43945	Flying
06:32:22.200Z	0.04541	-0.019531	0.513672	Flying
06:32:22.240Z	0.163574	-0.043945	-0.022461	Flying
06:32:22.280Z	0.166504	0.242676	0.269043	Flying
06:32:22.320Z	0.368164	0.524414	0.819824	Flying
06:32:22.360Z	0.208008	0.148438	1.42188	Flying
06:32:22.400Z	0.338867	-0.301758	1.59961	Flying
06:32:22.440Z	0.396973	-0.056152	1.54443	Flying
06:32:22.480Z	0.359863	0.087891	0.979492	Flying
06:32:22.520Z	-0.081543	-0.348633	-0.063477	Flying
06:32:22.560Z	0.370117	0.147949	0.129395	Flying
06:32:22.600Z	0.299805	0.302734	0.383789	Flying
06:32:22.640Z	-0.029785	0.540527	0.895508	Flying
06:32:22.680Z	0.340332	-0.080566	1.4126	Flying
06:32:22.720Z	0.141602	-0.088379	1.65332	Flying
06:32:22.760Z	0.56543	0.000977	1.53613	Flying
06:32:22.800Z	0.252441	0.109863	0.790039	Flying
06:32:22.840Z	-0.279785	-0.19873	-0.140137	Flying
06:32:22.880Z	0.051758	0.14209	0.061523	Flying
06:32:22.920Z	0.313477	0.209961	0.094238	Flying
06:32:22.960Z	0.370605	0.395996	0.315918	Flying
06:32:23.000Z	0.430664	-0.018555	0.757324	Flying
06:32:23.040Z	0.38623	0.095215	0.956055	Flying
06:32:23.080Z	0.159668	0.131836	0.893555	Flying
06:32:23.120Z	0.349609	0.11084	0.668457	Flying
06:32:23.160Z	0.493164	0.033203	0.549805	Flying
06:32:23.200Z	0.146484	0.143066	0.592285	Flying
06:32:23.240Z	0.299805	0.120605	0.558105	Flying
06:32:23.280Z	0.485352	0.099121	0.766602	Flying
06:32:23.320Z	0.356934	0.130371	0.834961	Flying
06:32:23.360Z	0.144043	0.196777	0.86084	Flying
06:32:23.400Z	0.36377	0.154297	0.943848	Flying
06:32:23.440Z	0.353027	0.097168	0.970703	Flying
06:32:23.480Z	0.212402	0.152344	0.891602	Flying
06:32:23.520Z	0.312012	0.128418	0.90625	Flying
06:32:23.560Z	0.300293	0.131836	0.871094	Flying
06:32:23.600Z	0.353516	0.109375	0.833008	Flying
06:32:23.640Z	0.35791	0.141113	0.810059	Flying
06:32:23.680Z	0.290527	0.166992	0.807617	Flying
06:32:23.720Z	0.267578	0.040527	0.784668	Flying
06:32:23.760Z	0.309082	0.156738	0.833984	Flying
06:32:23.800Z	0.240234	0.131348	0.917969	Flying
06:32:23.840Z	0.26123	0.114258	0.952148	Flying
06:32:23.880Z	0.307617	0.122559	0.998535	Flying
06:32:23.920Z	0.369141	0.078613	0.984863	Flying
06:32:23.960Z	0.29834	0.13916	1.0332	Flying
06:32:24.000Z	0.283691	0.121094	0.958984	Flying
06:32:24.040Z	0.244141	0.104492	0.939941	Flying
06:32:24.080Z	0.286621	0.086426	0.936523	Flying
06:32:24.120Z	0.29541	0.060547	0.893066	Flying
06:32:24.160Z	0.036133	0.131348	0.871582	Flying
06:32:24.200Z	0.280273	0.086914	0.973145	Flying
06:32:24.240Z	0.332031	0.083984	0.922363	Flying
06:32:24.280Z	0.082031	0.057129	1.13574	Flying
06:32:24.320Z	0.196289	0.032227	1.1665	Flying
06:32:24.360Z	0.383789	-0.026855	1.12598	Flying
06:32:24.400Z	0.282715	0.043945	1.14502	Flying
06:32:24.440Z	0.115234	0.100586	1.22656	Flying
06:32:24.480Z	0.318359	0.02832	1.17578	Flying
06:32:24.520Z	0.1875	0.134766	1.32812	Flying
06:32:24.560Z	0.296387	0.106445	1.45361	Flying
06:32:24.600Z	0.276367	0.121094	1.6499	Flying
06:32:24.640Z	0.514648	0.106445	1.76367	Flying
06:32:24.680Z	0.316406	0.004883	2.06348	Flying
06:32:24.720Z	0.478516	0.020508	1.93213	Flying
06:32:24.760Z	0.525391	0.109863	1.49121	Flying
06:32:24.800Z	0.289063	0.189941	1.90674	Flying
06:32:24.840Z	0.66748	0.137695	2.26953	Flying
06:32:24.880Z	0.672363	0.188965	2.47461	Flying
06:32:24.920Z	0.480957	0.046875	2.28369	Flying
06:32:24.960Z	0.473633	-0.004395	2.28955	Flying
06:32:25.000Z	0.342773	0.008301	2.15137	Flying
06:32:25.040Z	0.644531	-0.133789	2.04053	Flying
06:32:25.080Z	0.623535	-0.150879	2.26758	Flying
06:32:25.120Z	0.571777	-0.089355	1.57324	Flying
06:32:25.160Z	-0.148438	-0.153809	1.75293	Flying
06:32:25.200Z	0.378906	0.027344	1.95166	Flying
06:32:25.240Z	0.641113	-0.072754	2.44824	Flying
06:32:25.280Z	0.294922	-0.054199	2.10303	Flying
06:32:25.320Z	0.567871	-0.069824	1.99902	Flying
06:32:25.360Z	0.148926	-0.02002	1.87353	Flying
06:32:25.400Z	0.682129	0.023926	1.36035	Flying
06:32:25.440Z	-0.408203	0.084473	0.074707	Flying
06:32:25.480Z	0.121094	0.077637	-0.106934	Flying
06:32:25.520Z	0.986328	0.146973	0.345703	Flying
06:32:25.560Z	0.418945	0.297363	0.740723	Flying
06:32:25.600Z	0.145508	0.182617	1.36523	Flying
06:32:25.640Z	1.17676	0.171875	1.66211	Flying
06:32:25.680Z	-0.414551	0.069336	1.57519	Flying
06:32:25.720Z	0.318359	0.038086	1.25977	Flying
06:32:25.760Z	0.138672	0.199219	0.312012	Flying
06:32:25.800Z	-0.010742	0.00293	-0.038086	Flying
06:32:25.840Z	0.81543	0.255371	0.442383	Flying
06:32:25.880Z	0.4375	0.4375	0.802734	Flying
06:32:25.920Z	0.683105	0.121582	1.22412	Flying
06:32:25.960Z	0.027344	0.133301	1.5874	Flying
06:32:26.000Z	1.13184	-0.320801	0.521973	Flying
06:32:26.040Z	0.026367	0.022949	-0.169922	Flying
06:32:26.080Z	-0.244629	0.255371	0.15918	Flying
06:32:26.120Z	0.649902	0.424316	0.74707	Flying
06:32:26.160Z	0.650391	0.20459	1.53418	Flying
06:32:26.200Z	0.779785	-0.106445	2.0166	Flying
06:32:26.240Z	0.09668	0.085449	2.03809	Flying
06:32:26.280Z	0.461426	0.024902	1.48877	Flying
06:32:26.320Z	-0.158203	0.23584	0.870605	Flying
06:32:26.360Z	0.078125	-0.241699	0.105469	Flying
06:32:26.400Z	0.703125	0.314941	0.307617	Flying
06:32:26.440Z	-0.106934	0.701172	1.29883	Flying
06:32:26.480Z	1.68652	-0.379883	2.13232	Flying
06:32:26.520Z	-0.397949	-0.124512	2.08594	Flying
06:32:26.560Z	0.582031	0.02002	2.32031	Flying
06:32:26.600Z	0.854492	-0.229492	1.81103	Flying
06:32:26.640Z	0.161133	-0.327148	0.36377	Flying
06:32:26.680Z	0.333496	0.14209	0.037598	Flying
06:32:26.720Z	0.77832	0.23291	0.756836	Flying
06:32:26.760Z	0.141602	0.36084	1.63818	Flying
06:32:26.800Z	0.513672	-0.387695	1.94971	Flying
06:32:26.840Z	0.456543	-0.057617	2.06103	Flying
06:32:26.880Z	0.602539	0.051758	1.40039	Flying
06:32:26.920Z	0.327148	-0.335449	0.365723	Flying
06:32:26.960Z	0.220703	0.210938	0.17334	Flying
06:32:27.000Z	0.382813	0.475586	1.66699	Flying
06:32:27.040Z	0.848633	-0.414063	2.01465	Flying
06:32:27.080Z	0.449219	-0.227051	2.08594	Flying
06:32:27.120Z	0.163574	0.126465	1.51709	Flying
06:32:27.160Z	-0.354004	0.064941	0.898926	Flying
06:32:27.200Z	0.410645	-0.119141	-0.038574	Flying
06:32:27.240Z	0.825684	0.338379	0.594727	Flying
06:32:27.280Z	-0.052734	0.522949	1.47314	Flying
06:32:27.320Z	0.454102	-0.248047	1.83154	Flying
06:32:27.360Z	0.342285	-0.197754	1.86719	Flying
06:32:27.400Z	0.370117	0.098145	1.39356	Flying
06:32:27.440Z	0.096191	-0.438477	0.007324	Flying
06:32:27.480Z	0.100098	0.21875	0.133789	Flying
06:32:27.520Z	0.397949	0.315918	0.690918	Flying
06:32:27.560Z	0.740723	0.383789	1.43994	Flying
06:32:27.600Z	0.52832	-0.35791	1.95264	Flying
06:32:27.640Z	-0.140137	-0.14502	1.99365	Flying
06:32:27.680Z	0.177734	0.154297	1.55762	Flying
06:32:27.720Z	0.503418	-0.15332	0.496094	Flying
06:32:27.760Z	0.001953	0.151367	-0.146973	Flying
06:32:27.800Z	0.195801	0.175781	0.149902	Flying
06:32:27.840Z	0.820801	0.441406	0.634277	Flying
06:32:27.880Z	0.375977	-0.013184	1.20117	Flying
06:32:27.920Z	0.501953	-0.231445	1.64209	Flying
06:32:27.960Z	0.272461	-0.111328	1.52197	Flying
06:32:28.000Z	0.197266	-0.249023	-0.182617	Flying
06:32:28.040Z	0.081543	0.15332	-0.025879	Flying
06:32:28.080Z	0.232422	0.401855	0.263672	Flying
06:32:28.120Z	0.069824	0.603027	0.911621	Flying
06:32:28.160Z	0.395508	-0.088867	1.33545	Flying
06:32:28.200Z	0.12207	-0.196777	1.5918	Flying
06:32:28.240Z	0.185059	0.035156	1.49805	Flying
06:32:28.280Z	0.348145	-0.116699	0.533203	Flying
06:32:28.320Z	0.297852	-0.033203	-0.134766	Flying
06:32:28.360Z	0.201172	0.174316	0.023926	Flying
06:32:28.400Z	0.177246	0.493164	0.550293	Flying
06:32:28.440Z	0.259277	0.205078	1.00537	Flying
06:32:28.480Z	0.837891	-0.438965	1.51807	Flying
06:32:28.520Z	0.686523	-0.402832	1.51709	Flying
06:32:28.560Z	0.210938	0.242188	1.31738	Flying
06:32:28.600Z	0.251953	-0.493164	-0.283203	Flying
06:32:28.640Z	-0.144531	0.171875	-0.133789	Flying
06:32:28.680Z	0.853027	0.291504	0.40332	Flying
06:32:28.720Z	-0.505371	0.543457	0.954102	Flying
06:32:28.760Z	0.33252	-0.247559	1.46631	Flying
06:32:28.800Z	0.182617	-0.305176	1.66016	Flying
06:32:28.840Z	0.628906	0.010254	1.54394	Flying
06:32:28.880Z	0.354492	-0.096191	0.50293	Flying
06:32:28.920Z	0.234375	-0.089355	-0.10791	Flying
06:32:28.960Z	0.153809	0.224121	0.111328	Flying
06:32:29.000Z	-0.046875	0.219727	1.13916	Flying
06:32:29.040Z	0.060547	-0.129883	1.59326	Flying
06:32:29.080Z	0.762695	-0.181641	1.56982	Flying
06:32:29.120Z	0.350586	0.0625	0.965332	Flying
06:32:29.160Z	0.109375	-0.413086	-0.074219	Flying
06:32:29.200Z	0.20166	0.12207	0.051758	Flying
06:32:29.240Z	-0.029297	0.371582	0.356934	Flying
06:32:29.280Z	0.253906	0.528809	0.978516	Flying
06:32:29.320Z	0.336426	-0.105469	1.36084	Flying
06:32:29.360Z	0.402344	-0.327148	1.48682	Flying
06:32:29.400Z	0.378906	0.069824	1.39014	Flying
06:32:29.440Z	0.40625	-0.054199	0.493164	Flying
06:32:29.480Z	0.267578	-0.062988	-0.225098	Flying
06:32:29.520Z	0.131836	0.133301	-0.102539	Flying
06:32:29.560Z	-0.118164	0.458496	0.194824	Flying
06:32:29.600Z	0.355957	0.375	0.739746	Flying
06:32:29.640Z	0.356445	-0.065918	1.14404	Flying
06:32:29.680Z	0.099121	-0.097168	1.2085	Flying
06:32:29.720Z	0.227051	-0.015137	0.847656	Flying
06:32:29.760Z	0.21875	-0.165039	0.060059	Flying
06:32:29.800Z	0.082031	0.132324	-0.234375	Flying
06:32:29.840Z	0.169434	0.064453	-0.12793	Flying
06:32:29.880Z	0.561035	0.198242	-0.013672	Flying
06:32:29.920Z	-0.068848	0.479492	0.08252	Flying
06:32:29.960Z	0.049316	0.322754	0.418945	Flying
06:32:30.000Z	0.466309	0.03125	0.887695	Flying
06:32:30.040Z	0.058105	0.008789	0.861328	Flying
06:32:30.080Z	0.474609	-0.001465	0.536133	Flying
06:32:30.120Z	0.212402	0.028809	0.201172	Flying
06:32:30.160Z	0.21582	-0.041016	-0.167969	Flying
06:32:30.200Z	0.279785	0.058105	-0.124023	Flying
06:32:30.240Z	-0.005371	0.299316	0.010254	Flying
06:32:30.280Z	0.283691	0.362793	0.231934	Flying
06:32:30.320Z	0.467285	0.369629	0.711426	Flying
06:32:30.360Z	0.378906	-0.02832	1.14111	Flying
06:32:30.400Z	0.55957	-0.19873	1.32959	Flying
06:32:30.440Z	0.453125	-0.04541	1.55225	Flying
06:32:30.480Z	0.291992	0.003906	1.12402	Flying
06:32:30.520Z	0.549805	-0.205078	0.320313	Flying
06:32:30.560Z	-0.050781	-0.060547	-0.143555	Flying
06:32:30.600Z	-0.161621	0.239746	0.325684	Flying
06:32:30.640Z	0.447754	0.679688	0.837402	Flying
06:32:30.680Z	0.319824	0.045898	1.25391	Flying
06:32:30.720Z	0.685547	0.031738	1.45801	Flying
06:32:30.760Z	0.379395	0.033203	1.20654	Flying
06:32:30.800Z	0.14502	0.057129	0.672363	Flying
06:32:30.840Z	0.243164	-0.141113	-0.133301	Flying
06:32:30.880Z	0.188477	0.143555	0.116699	Flying
06:32:30.920Z	-0.120117	0.270996	0.362305	Flying
06:32:30.960Z	0.19043	0.443848	0.70752	Flying
06:37:58.000Z	1.00195	0.167969	0.320801	Flying
06:37:58.040Z	0.383301	0.19043	0.731445	Flying
06:37:58.080Z	0.531738	0.020996	0.887695	Flying
06:37:58.120Z	0.301758	-0.028809	0.911133	Flying
06:37:58.160Z	-0.419434	0.089355	0.82373	Flying
06:37:58.200Z	0.072266	0.038086	0.277344	Flying
06:37:58.240Z	-0.04248	0.104492	-0.08252	Flying
06:37:58.280Z	0.192383	0.039063	-0.157715	Flying
06:37:58.320Z	0.364746	0.166992	0.020996	Flying
06:37:58.360Z	0.673828	0.175293	0.603516	Flying
06:37:58.400Z	0.060547	0.166504	0.584473	Flying
06:37:58.440Z	0.338867	0.000977	0.952637	Flying
06:37:58.480Z	0.206055	0.078125	1.12305	Flying
06:37:58.520Z	0.285156	0.060547	1.17432	Flying
06:37:58.560Z	0.206543	0.183594	1.06689	Flying
06:37:58.600Z	0.327148	0.068359	1.14062	Flying
06:37:58.640Z	0.15918	0.119141	1.1167	Flying
06:37:58.680Z	0.494141	-0.037109	1.02783	Flying
06:37:58.720Z	0.483398	0.001465	0.786133	Flying
06:37:58.760Z	0.226563	0.140137	0.745605	Flying
06:37:58.800Z	0.383301	0.037598	0.798828	Flying
06:37:58.840Z	0.083496	0.091797	0.871582	Flying
06:37:58.880Z	0.312012	0.009277	0.783203	Flying
06:37:58.920Z	0.362305	0.015137	0.729004	Flying
06:37:58.960Z	0.195801	-0.047852	0.838379	Flying
06:37:59.000Z	0.241699	0.094238	0.581055	Flying
06:37:59.040Z	0.367188	0.058594	0.515137	Flying
06:37:59.080Z	0.236816	-0.012695	0.552246	Flying
06:37:59.120Z	0.234375	0.096191	0.580566	Flying
06:37:59.160Z	0.206055	0.022461	0.393066	Flying
06:37:59.200Z	0.349121	0.09375	0.428711	Flying
06:37:59.240Z	0.104492	0.076172	0.379395	Flying
06:37:59.280Z	0.035645	0.17041	0.595703	Flying
06:37:59.320Z	0.097656	0.122559	0.611816	Flying
06:37:59.360Z	0.077637	0.106445	0.5	Flying
06:37:59.400Z	0.040039	0.139648	0.604004	Flying
06:37:59.440Z	0.348633	0.097656	0.538086	Flying
06:37:59.480Z	0.063477	0.178711	0.541504	Flying
06:37:59.520Z	0.415039	0.094238	0.728027	Flying
06:37:59.560Z	0.356445	0.096191	0.814453	Flying
06:37:59.600Z	0.172852	0.064941	0.711914	Flying
06:37:59.640Z	0.361328	0.112793	0.649902	Flying
06:37:59.680Z	0.277832	0.11084	0.75293	Flying
06:37:59.720Z	0.233398	0.126465	0.737305	Flying
06:37:59.760Z	-0.084473	0.130859	0.706055	Flying
06:37:59.800Z	0.260742	0.120117	0.672363	Flying
06:37:59.840Z	0.360352	0.102051	0.729004	Flying
06:37:59.880Z	0.258789	0.095215	0.717285	Flying
06:37:59.920Z	0.489746	0.046875	0.722168	Flying
06:37:59.960Z	0.242676	0.055664	0.570801	Flying
06:38:00.000Z	0.252441	0.120605	0.583984	Flying
06:38:00.040Z	0.246582	0.118164	0.652832	Flying
06:38:00.080Z	0.231934	0.164063	0.623535	Flying
06:38:00.120Z	0.241699	0.084961	0.718262	Flying
06:38:00.160Z	0.262695	0.112305	0.672852	Flying
06:38:00.200Z	0.367188	0.081543	0.688477	Flying
06:38:00.240Z	0.341309	0.105957	0.687988	Flying
06:38:00.280Z	0.197266	0.09668	0.583008	Flying
06:38:00.320Z	0.118164	0.07666	0.510254	Flying
06:38:00.360Z	0.265625	0.100098	0.457031	Flying
06:38:00.400Z	0.180664	0.132324	0.48584	Flying
06:38:00.440Z	0.225098	0.124023	0.565918	Flying
06:38:00.480Z	0.267578	0.092285	0.768555	Flying
06:38:00.520Z	0.190918	0.11084	0.650391	Flying
06:38:00.560Z	0.346191	0.065918	0.605469	Flying
06:38:00.600Z	0.807129	0.001953	0.609375	Flying
06:38:00.640Z	0.213379	0.093262	0.520996	Flying
06:38:00.680Z	0.213867	0.062988	0.493652	Flying
06:38:00.720Z	0.04248	0.121094	0.568848	Flying
06:38:00.760Z	0.181641	0.125488	0.356445	Flying
06:38:00.800Z	-0.111328	0.208496	0.555664	Flying
06:38:00.840Z	0.30127	0.20459	0.726563	Flying
06:38:00.880Z	0.078125	0.147949	0.822266	Flying
06:38:00.920Z	0.359863	0.080078	0.918457	Flying
06:38:00.960Z	0.617676	0.046875	0.98584	Flying
06:38:01.000Z	0.012695	-0.03125	1.17383	Flying
06:38:01.040Z	0.415039	0.010254	0.883301	Flying
06:38:01.080Z	0.87793	0.008301	0.674316	Flying
06:38:01.120Z	-0.155762	0.172363	0.504395	Flying
06:38:01.160Z	-0.01709	0.189453	0.618164	Flying
06:38:01.200Z	0.525391	0.22168	0.641113	Flying
06:38:01.240Z	-0.047852	0.243164	0.737305	Flying
06:38:01.280Z	0.254395	0.20752	0.826172	Flying
06:38:01.320Z	0.29248	0.141113	1.01709	Flying
06:38:01.360Z	0.631836	-0.029297	1.31348	Flying
06:38:01.400Z	0.25	-0.037598	1.16162	Flying
06:38:01.440Z	0.539551	0.085449	1.17578	Flying
06:38:01.480Z	0.278809	0.165527	1.32275	Flying
06:38:01.520Z	0.336914	-0.007324	1.34228	Flying
06:38:01.560Z	0.446289	0.054688	1.4458	Flying
06:38:01.600Z	0.169434	-0.001465	1.33691	Flying
06:38:01.640Z	0.158203	0.054688	1.18213	Flying
06:38:01.680Z	0.789063	0.025879	1.06836	Flying
06:38:01.720Z	0.212402	0.015625	1.27344	Flying
06:38:01.760Z	0.23584	0.033203	1.30859	Flying
06:38:01.800Z	0.183105	0.025391	1.29004	Flying
06:38:01.840Z	0.237793	-0.007813	1.33301	Flying
06:38:01.880Z	0.586914	-0.061035	1.31641	Flying
06:38:01.920Z	0.355957	0.068359	1.33203	Flying
06:38:01.960Z	0.498535	0.009766	1.27588	Flying
06:38:02.000Z	-0.153809	0.144043	1.28564	Flying
06:38:02.040Z	0.276855	0.086426	1.11621	Flying
06:38:02.080Z	0.38916	0.162109	1.10352	Flying
06:38:02.120Z	0.503906	0.083984	1.21582	Flying
06:38:02.160Z	0.411621	0.151855	1.16602	Flying
06:38:02.200Z	0.049805	0.171387	1.26074	Flying
06:38:02.240Z	0.289551	0.205566	1.43897	Flying
06:38:02.280Z	1.13379	-0.097656	1.57764	Flying
06:38:02.320Z	0.214355	-0.052246	1.56885	Flying
06:38:02.360Z	-0.04834	-0.036621	1.77051	Flying
06:38:02.400Z	0.963379	-0.286621	2.49121	Flying
06:38:02.440Z	0.311035	-0.165527	2.50293	Flying
06:38:02.480Z	1.10791	-0.119141	2.40283	Flying
06:38:02.520Z	0.674805	-0.023926	2.34375	Flying
06:38:02.560Z	0.100098	-0.21582	2.61084	Flying
06:38:02.600Z	0.475098	-0.081543	2.05518	Flying
06:38:02.640Z	0.548828	-0.201172	2.20703	Flying
06:38:02.680Z	-0.128906	-0.016113	1.93897	Flying
06:38:02.720Z	1.06152	-0.216309	2.10596	Flying
06:38:02.760Z	0.332031	-0.031738	1.93115	Flying
06:38:02.800Z	0.650879	-0.084473	1.89404	Flying
06:38:02.840Z	0.318848	-0.037598	1.83643	Flying
06:38:02.880Z	0.137207	0.021973	1.78809	Flying
06:38:02.920Z	0.23291	0.091309	1.64795	Flying
06:38:02.960Z	0.603027	-0.048828	1.55469	Flying
06:38:03.000Z	0.428711	-0.195313	1.37598	Flying
06:38:03.040Z	-0.244141	-0.001465	1.51074	Flying
06:38:03.080Z	0.584473	-0.237305	1.47412	Flying
06:38:03.120Z	0.54834	-0.192871	1.20312	Flying
06:38:03.160Z	0.065918	-0.01123	0.905273	Flying
06:38:03.200Z	0.139648	-0.056152	0.34668	Flying
06:38:03.240Z	0.472168	-0.104004	0.055176	Flying
06:38:03.280Z	0.144531	0.309082	0.570313	Flying
06:38:03.320Z	0.425781	0.333984	0.920898	Flying
06:38:03.360Z	0.501465	-0.107422	1.29492	Flying
06:38:03.400Z	0.493652	-0.444336	1.65723	Flying
06:38:03.440Z	0.336426	-0.247559	1.88574	Flying
06:38:03.480Z	0.750488	0.102051	1.58154	Flying
06:38:03.520Z	0.08252	0.074707	0.775391	Flying
06:38:03.560Z	0.251465	0.118652	0.101074	Flying
06:38:03.600Z	0.187988	-0.077637	0.102539	Flying
06:38:03.640Z	0.211426	0.041504	-0.145508	Flying
06:38:03.680Z	0.066895	0.318359	0.197754	Flying
06:38:03.720Z	0.196289	0.429199	0.816406	Flying
06:38:03.760Z	-0.164063	-0.068359	0.901367	Flying
06:38:03.800Z	0.648438	-0.164551	1.27197	Flying
06:38:03.840Z	0.480469	-0.030273	1.29541	Flying
06:38:03.880Z	0.457031	0.109375	1.21631	Flying
06:38:03.920Z	0.211426	0.055176	0.847656	Flying
06:38:03.960Z	-0.054688	-0.089355	0.275879	Flying
06:38:04.000Z	0.726563	0.091797	0.152344	Flying
06:38:04.040Z	0.242676	0.26709	0.490234	Flying
06:38:04.080Z	0.12793	0.344727	0.786621	Flying
06:38:04.120Z	0.405273	-0.056152	0.933105	Flying
06:38:04.160Z	0.137695	0.004395	1.12939	Flying
06:38:04.200Z	0.526855	-0.076172	1.12842	Flying
06:38:04.240Z	0.258789	0.012695	1.09912	Flying
06:38:04.280Z	0.259277	0.084961	0.87793	Flying
06:38:04.320Z	0.273926	-0.060059	0.523438	Flying
06:38:04.360Z	0.258789	-0.100586	0.154297	Flying
06:38:04.400Z	0.307129	0.112793	0.13916	Flying
06:38:04.440Z	0.303711	0.110352	0.169434	Flying
06:38:04.480Z	0.105957	0.231445	0.342285	Flying
06:38:04.520Z	-0.054688	0.195313	0.637207	Flying
06:38:04.560Z	-0.169922	0.222168	0.840332	Flying
06:38:04.600Z	0.488281	0.01416	0.947754	Flying
06:38:04.640Z	0.328613	-0.016602	0.97998	Flying
06:38:04.680Z	0.284668	0.021484	0.902344	Flying
06:38:04.720Z	0.353027	0.037109	0.760254	Flying
06:38:04.760Z	0.184082	0.065918	0.563965	Flying
06:38:04.800Z	0.239746	0.070801	0.493164	Flying
06:38:04.840Z	0.206543	0.077637	0.500488	Flying
06:38:04.880Z	0.227539	0.0625	0.510742	Flying
06:38:04.920Z	0.154785	0.120117	0.442871	Flying
06:38:04.960Z	0.182129	0.102051	0.480957	Flying
06:38:05.000Z	0.297852	0.080566	0.456543	Flying
06:38:05.040Z	0.270996	0.064941	0.409668	Flying
06:38:05.080Z	0.3125	0.152344	0.491211	Flying
06:38:05.120Z	0.046875	0.135742	0.522949	Flying
06:38:05.160Z	0.331055	0.081055	0.572266	Flying
06:38:05.200Z	-0.047852	0.13623	0.629395	Flying
06:38:05.240Z	0.301758	0.066406	0.636719	Flying
06:38:05.280Z	0.307617	0.020996	0.574219	Flying
06:38:05.320Z	0.303711	0.02832	0.757813	Flying
06:38:05.360Z	0.186035	0.068359	0.811523	Flying
06:38:05.400Z	0.167969	0.01416	0.662598	Flying
06:38:05.440Z	0.328613	0.162109	0.444824	Flying
06:38:05.480Z	0.523926	0.09082	0.466309	Flying
06:38:05.520Z	0.025879	0.169922	0.610352	Flying
06:38:05.560Z	-0.03125	0.168457	0.603516	Flying
06:38:05.600Z	0.40625	0.222656	0.714355	Flying
06:38:05.640Z	0.21582	0.203125	0.85791	Flying
06:38:05.680Z	0.348145	0.09668	1	Flying
06:38:05.720Z	0.145996	0.043945	1.104	Flying
06:38:05.760Z	0.234863	0.008789	1.08838	Flying
06:38:05.800Z	0.30957	0.033691	1.00244	Flying
06:38:05.840Z	0.324219	0.030762	1.02978	Flying
06:38:05.880Z	0.416016	0.059082	1.0542	Flying
06:38:05.920Z	0.250977	0.066406	1.03272	Flying
06:38:05.960Z	0.302246	0.106934	0.89502	Flying
06:38:06.000Z	0.086426	0.135742	0.841309	Flying
06:38:06.040Z	0.579102	0.140625	0.804688	Flying
06:38:06.080Z	-0.022949	0.10498	0.939453	Flying
06:38:06.120Z	0.236328	0.047363	0.76123	Flying
06:38:06.160Z	0.266113	0.130859	0.955566	Flying
06:38:06.200Z	0.290039	-0.000488	1.02783	Flying
06:38:06.240Z	0.29541	0.061035	1.07959	Flying
06:38:06.280Z	0.221191	0.037598	1.0459	Flying
06:38:06.320Z	0.071289	0.125977	0.961426	Flying
06:38:06.360Z	0.655762	0.01123	0.940918	Flying
06:38:06.400Z	0.54541	0.08252	0.904785	Flying
06:38:06.440Z	0.29541	0.187988	1.11523	Flying
06:38:06.480Z	-0.068848	0.156738	1.23096	Flying
06:38:06.520Z	0.433105	0.143066	1.57617	Flying
06:38:06.560Z	0.515137	0.14502	1.88379	Flying
06:38:06.600Z	0.577148	0.046387	2.23633	Flying
06:38:06.640Z	0.100098	0.104004	2.61621	Flying
06:38:06.680Z	0.076172	0.044922	2.64746	Flying
06:38:06.720Z	1.04541	-0.205078	2.87891	Flying
06:38:06.760Z	0.023926	-0.185547	3.05957	Flying
06:38:06.800Z	0.735352	-0.38623	3.00781	Flying
06:38:06.840Z	0.265625	-0.391113	3.26269	Flying
06:38:06.880Z	0.244629	-0.334961	2.97119	Flying
06:38:06.920Z	0.428223	-0.154297	2.50147	Flying
06:38:06.960Z	0.230957	0.003418	1.93799	Flying
06:38:07.000Z	0.477051	-0.04541	0.07373	Flying
06:38:07.040Z	0.564941	0.588867	0.691895	Flying
06:38:07.080Z	-0.23877	0.316406	1.2124	Flying
06:38:07.120Z	1.32617	-0.01416	1.57764	Flying
06:38:07.160Z	-0.016113	0.140137	1.67725	Flying
06:38:07.200Z	0.826172	0.028809	1.6626	Flying
06:38:07.240Z	0.174316	0.030273	1.27246	Flying
06:38:07.280Z	-0.070313	-0.042969	0.541504	Flying
06:38:07.320Z	0.041504	-0.024414	-0.085449	Flying
06:38:07.360Z	0.318848	0.065918	0.003906	Flying
06:38:07.400Z	0.567383	0.105957	0.104492	Flying
06:38:07.440Z	0.484375	0.446777	0.77002	Flying
06:38:07.480Z	0.553223	0.010254	1.24365	Flying
06:38:07.520Z	0.746582	-0.25	1.55273	Flying
06:38:07.560Z	-0.154785	0.069336	1.58496	Flying
06:38:07.600Z	0.54834	-0.036621	1.67334	Flying
06:38:07.640Z	0.525391	0.058594	1.24805	Flying
06:38:07.680Z	0.142578	-0.131836	0.757813	Flying
06:38:07.720Z	0.144043	-0.273926	0.003906	Flying
06:38:07.760Z	0.326172	0.220215	0.145996	Flying
06:38:07.800Z	0.610352	0.188477	0.390137	Flying
06:38:07.840Z	-0.146973	0.380371	0.784668	Flying
06:38:07.880Z	0.50293	-0.171387	0.990723	Flying
06:38:07.920Z	-0.125	0.03125	1.11475	Flying
06:38:07.960Z	0.307129	-0.041016	0.890137	Flying

## Sheet: Fig2D
event type	bird ID	start time (UTC)	end time (UTC)	duration (s)
stationary	LB07	2018-05-25 01:02:05	2018-05-25 05:13:51	4:11:45.803000
stationary	LB07	2018-05-25 07:00:13	2018-05-25 08:00:42	1:00:29.326000
stationary	LB07	2018-05-25 08:00:49	2018-05-25 09:00:36	0:59:47.640000
stationary	LB09	2018-05-26 00:52:57	2018-05-26 02:34:45	1:41:48.480000
flying	LB09	2018-05-26 02:45:02	2018-05-26 02:59:53	0:14:50.812000
foraging	LB09	2018-05-26 02:59:54	2018-05-26 03:01:37	0:01:42.704000
flying	LB09	2018-05-26 03:14:58	2018-05-26 03:18:20	0:03:21.820000
stationary	LB09	2018-05-26 03:22:41	2018-05-26 03:25:13	0:02:32.348000
flying	LB09	2018-05-26 03:25:17	2018-05-26 04:30:31	1:05:13.582000
stationary	LB09	2018-05-26 04:59:23	2018-05-26 05:26:49	0:27:26.177000
flying	LB09	2018-05-26 05:26:49	2018-05-26 05:29:06	0:02:17.072000
stationary	LB09	2018-05-26 05:29:09	2018-05-26 05:35:36	0:06:27.172000
flying	LB09	2018-05-26 05:35:39	2018-05-26 06:37:37	1:01:58.016000
stationary	LB08	2018-05-26 06:29:46	2018-05-26 08:59:44	2:29:58.320000
stationary	LB09	2018-05-26 06:47:08	2018-05-26 06:51:21	0:04:13.648000
flying	LB09	2018-05-26 06:51:29	2018-05-26 07:01:56	0:10:26.880000
stationary	LB11	2018-05-28 00:23:48	2018-05-28 01:07:03	0:43:15.120000
foraging	LB12	2018-05-28 06:19:56	2018-05-28 06:27:02	0:07:06.124000
stationary	LB12	2018-05-28 07:55:18	2018-05-28 09:00:52	1:05:33.998000
flying	LB12	2018-05-29 04:05:50	2018-05-29 04:19:03	0:13:13.288000
flying	LB12	2018-05-29 05:22:30	2018-05-29 05:31:35	0:09:05.400000
stationary	LB13	2018-05-29 05:42:50	2018-05-29 05:50:12	0:07:21.682000
flying	LB13	2018-05-29 05:50:14	2018-05-29 06:10:53	0:20:39.073000
foraging	LB14	2018-05-29 06:25:04	2018-05-29 06:39:32	0:14:27.208000
stationary	LB14	2018-05-29 06:39:32	2018-05-29 07:33:23	0:53:51.152000
flying	LB13	2018-05-29 08:14:51	2018-05-29 08:31:04	0:16:13.142000
flying	LB14	2018-05-29 08:24:59	2018-05-29 08:28:28	0:03:28.950000
flying	LB13	2018-05-29 08:32:53	2018-05-29 08:37:10	0:04:17.308000
flying	LB13	2018-05-29 08:40:41	2018-05-29 08:43:03	0:02:22.574000
flying	LB13	2018-05-29 08:46:38	2018-05-29 08:53:04	0:06:26.050000
stationary	LB14	2018-05-29 19:01:43	2018-05-29 19:02:53	0:01:10.679000
stationary	LB14	2018-05-29 19:05:05	2018-05-29 19:06:15	0:01:10.394000
stationary	LB14	2018-05-29 19:06:54	2018-05-29 19:17:32	0:10:37.945000
flying	LB13	2018-05-29 19:00:09	2018-05-29 19:26:36	0:26:27.120000
stationary	LB14	2018-05-29 19:18:38	2018-05-29 20:07:06	0:48:27.490000
foraging	LB13	2018-05-29 19:26:43	2018-05-29 19:28:22	0:01:39.008000
flying	LB13	2018-05-29 19:28:27	2018-05-29 19:31:14	0:02:46.464000
foraging	LB13	2018-05-29 19:31:18	2018-05-29 19:32:50	0:01:32.480000
foraging	LB13	2018-05-29 19:48:45	2018-05-29 19:50:15	0:01:30.304000
foraging	LB13	2018-05-29 19:53:30	2018-05-29 19:55:20	0:01:49.888000
flying	LB13	2018-05-29 19:55:31	2018-05-29 19:58:35	0:03:03.872000
foraging	LB13	2018-05-29 19:58:39	2018-05-29 20:00:29	0:01:49.888000
foraging	LB13	2018-05-29 20:09:14	2018-05-29 20:11:53	0:02:38.848000
stationary	LB14	2018-05-29 20:11:47	2018-05-29 21:34:24	1:22:37.039000
stationary	LB13	2018-05-29 20:12:14	2018-05-29 20:52:09	0:39:54.688000
flying	LB14	2018-05-29 21:34:25	2018-05-29 21:43:49	0:09:24.602000
flying	LB14	2018-05-30 06:02:26	2018-05-30 06:14:17	0:11:50.775000
stationary	LB14	2018-05-30 06:14:19	2018-05-30 06:35:35	0:21:15.750000
flying	LB14	2018-05-30 07:05:25	2018-05-30 07:10:21	0:04:55.728000
flying	LB14	2018-05-30 07:33:04	2018-05-30 07:46:47	0:13:42.723000
foraging	LB14	2018-05-30 08:20:25	2018-05-30 08:29:14	0:08:48.790000
stationary	LB15	2018-05-31 00:18:00	2018-05-31 00:50:51	0:32:51.666000
stationary	LB15	2018-05-31 00:55:57	2018-05-31 01:28:23	0:32:26.304000
stationary	LB15	2018-05-31 01:28:25	2018-05-31 03:14:46	1:46:21.553000
foraging	LB15	2018-05-31 03:14:46	2018-05-31 03:17:16	0:02:29.739000
flying	LB16	2018-06-01 19:01:36	2018-06-01 19:09:44	0:08:07.290000
foraging	LB16	2018-06-01 19:09:50	2018-06-01 19:10:54	0:01:03.386000
flying	LB16	2018-06-01 19:10:55	2018-06-01 19:26:56	0:16:00.902000
foraging	LB16	2018-06-01 19:26:56	2018-06-01 19:28:02	0:01:06.497000
flying	LB17	2018-06-02 00:57:26	2018-06-02 01:00:25	0:02:59.386000
flying	LB17	2018-06-02 02:10:08	2018-06-02 02:15:48	0:05:39.697000
stationary	LB17	2018-06-02 02:16:53	2018-06-02 02:44:45	0:27:52.589000
flying	LB17	2018-06-02 02:48:59	2018-06-02 02:56:37	0:07:37.242000
flying	LB17	2018-06-02 04:58:47	2018-06-02 04:59:25	0:00:38.547000
stationary	LB08	2018-05-26 00:28:26	2018-05-26 06:29:45	6:01:19.416000
flying	LB09	2018-05-26 03:02:36	2018-05-26 03:12:21	0:09:45.106000
stationary	LB09	2018-05-26 03:12:21	2018-05-26 03:14:58	0:02:36.884000
stationary	LB09	2018-05-26 04:30:37	2018-05-26 04:38:46	0:08:08.901000
flying	LB09	2018-05-26 04:38:46	2018-05-26 04:59:22	0:20:35.881000
stationary	LB10	2018-05-27 01:35:06	2018-05-27 05:44:26	4:09:19.808000
stationary	LB09	2018-05-26 07:02:01	2018-05-26 09:00:25	1:58:24
stationary	LB12	2018-05-28 00:46:35	2018-05-28 06:19:55	5:33:19.540000
stationary	LB12	2018-05-28 06:28:53	2018-05-28 06:29:54	0:01:00.916000
flying	LB12	2018-05-28 07:54:14	2018-05-28 07:55:16	0:01:01.384000
flying	LB12	2018-05-28 06:29:56	2018-05-28 06:31:25	0:01:29.607000
stationary	LB12	2018-05-28 06:31:27	2018-05-28 06:50:43	0:19:16.528000
flying	LB12	2018-05-28 06:50:45	2018-05-28 06:51:15	0:00:30.375000
stationary	LB12	2018-05-28 06:51:17	2018-05-28 06:57:37	0:06:20.068000
flying	LB12	2018-05-28 06:57:38	2018-05-28 07:00:08	0:02:29.977000
stationary	LB12	2018-05-28 07:00:10	2018-05-28 07:54:13	0:54:02.910000
stationary	LB10	2018-05-27 05:57:33	2018-05-27 09:00:58	3:03:24.630000
flying	LB10	2018-05-27 05:49:24	2018-05-27 05:53:12	0:03:47.445000
stationary	LB10	2018-05-27 05:44:26	2018-05-27 05:49:23	0:04:56.156000
stationary	LB12	2018-05-28 19:00:32	2018-05-29 04:00:25	8:59:52.304000
stationary	LB12	2018-05-29 04:19:04	2018-05-29 05:22:27	1:03:23.175000
stationary	LB13	2018-05-29 06:18:07	2018-05-29 06:24:51	0:06:43.940000
stationary	LB13	2018-05-29 06:48:33	2018-05-29 06:54:32	0:05:58.626000
stationary	LB13	2018-05-29 08:37:12	2018-05-29 08:40:40	0:03:27.780000
stationary	LB13	2018-05-29 08:31:09	2018-05-29 08:32:52	0:01:43.548000
stationary	LB13	2018-05-29 08:43:05	2018-05-29 08:46:37	0:03:31.738000
stationary	LB13	2018-05-29 08:53:08	2018-05-29 09:00:55	0:07:46.382000
stationary	LB14	2018-05-29 06:17:42	2018-05-29 06:25:04	0:07:21.144000
stationary	LB14	2018-05-29 07:33:30	2018-05-29 08:24:59	0:51:28.194000
stationary	LB14	2018-05-29 08:28:35	2018-05-29 09:00:56	0:32:21.282000
flying	LB14	2018-05-29 19:17:35	2018-05-29 19:18:35	0:00:59.904000
flying	LB14	2018-05-29 20:07:06	2018-05-29 20:11:37	0:04:30.804000
stationary	LB14	2018-05-29 21:43:50	2018-05-29 22:28:17	0:44:27.039000
flying	LB14	2018-05-29 22:28:18	2018-05-29 22:30:51	0:02:33.147000
stationary	LB14	2018-05-29 22:30:51	2018-05-29 22:37:23	0:06:31.531000
flying	LB14	2018-05-29 22:37:23	2018-05-29 22:43:20	0:05:56.874000
stationary	LB14	2018-05-29 22:43:21	2018-05-30 06:02:24	7:19:03.292000
flying	LB14	2018-05-30 06:35:37	2018-05-30 06:38:15	0:02:37.950000
stationary	LB14	2018-05-30 06:38:17	2018-05-30 07:03:46	0:25:28.875000
stationary	LB14	2018-05-30 07:46:48	2018-05-30 08:20:24	0:33:35.767000
stationary	LB16	2018-06-01 08:17:11	2018-06-01 09:00:51	0:43:39.290000
flying	LB16	2018-06-01 19:28:03	2018-06-01 19:49:19	0:21:16.002000
stationary	LB17	2018-06-01 07:29:01	2018-06-01 09:00:57	1:31:56.363000
stationary	LB17	2018-06-01 18:59:59	2018-06-01 19:15:02	0:15:03.126000
flying	LB17	2018-06-01 19:15:03	2018-06-01 19:19:24	0:04:20.799000
stationary	LB17	2018-06-01 19:19:24	2018-06-01 19:31:45	0:12:20.879000
flying	LB17	2018-06-01 19:31:46	2018-06-01 19:33:22	0:01:36.390000
stationary	LB17	2018-06-01 19:33:23	2018-06-01 19:47:44	0:14:20.310000
flying	LB17	2018-06-01 19:47:44	2018-06-01 19:48:31	0:00:46.861000
stationary	LB17	2018-06-01 19:48:31	2018-06-01 20:09:29	0:20:57.502000
flying	LB17	2018-06-01 20:09:29	2018-06-01 20:11:11	0:01:42.068000
stationary	LB17	2018-06-01 20:11:11	2018-06-02 00:01:14	3:50:02.784000
flying	LB17	2018-06-02 00:01:15	2018-06-02 00:03:31	0:02:16.339000
stationary	LB17	2018-06-02 00:03:33	2018-06-02 00:57:24	0:53:51.335000
stationary	LB17	2018-06-02 01:00:26	2018-06-02 02:10:07	1:09:41.139000
stationary	LB17	2018-06-02 02:56:37	2018-06-02 04:58:46	2:02:08.364000
stationary	LB17	2018-06-02 05:00:57	2018-06-02 09:00:47	3:59:49.798000
stationary	LB07	2018-05-25 05:24:33	2018-05-25 05:53:07	0:28:33.600000
flying	LB07	2018-05-25 05:14:09	2018-05-25 05:24:09	0:10:00
flying	LB07	2018-05-25 05:53:25	2018-05-25 06:11:01	0:17:36
stationary	LB07	2018-05-25 06:11:20	2018-05-25 06:27:39	0:16:19.200000
flying	LB07	2018-05-25 06:27:53	2018-05-25 06:32:51	0:04:57.600000
stationary	LB07	2018-05-25 06:33:23	2018-05-25 06:53:04	0:19:40.800000
flying	LB07	2018-05-25 06:53:33	2018-05-25 06:59:38	0:06:04.800000
flying	LB09	2018-05-26 02:34:57	2018-05-26 02:36:46	0:01:49.520000
stationary	LB09	2018-05-26 02:36:58	2018-05-26 02:44:43	0:07:44.720000
foraging	LB09	2018-05-26 03:18:24	2018-05-26 03:19:37	0:01:12.353000
flying	LB09	2018-05-26 03:19:38	2018-05-26 03:22:36	0:02:58.165000
foraging	LB09	2018-05-26 06:37:43	2018-05-26 06:46:53	0:09:09.792000
stationary	LB10	2018-05-27 05:53:17	2018-05-27 05:56:05	0:02:47.056000
flying	LB10	2018-05-27 05:56:06	2018-05-27 05:57:30	0:01:24.096000
flying	LB12	2018-05-28 06:27:05	2018-05-28 06:28:42	0:01:36.512000
foraging	LB13	2018-05-29 06:10:58	2018-05-29 06:12:30	0:01:32.330000
flying	LB13	2018-05-29 06:17:02	2018-05-29 06:18:03	0:01:01.232000
stationary	LB13	2018-05-29 06:13:24	2018-05-29 06:16:58	0:03:33.318000
flying	LB13	2018-05-29 06:24:53	2018-05-29 06:31:17	0:06:23.904000
foraging	LB13	2018-05-29 06:31:29	2018-05-29 06:40:47	0:09:18.484000
stationary	LB13	2018-05-29 06:42:32	2018-05-29 06:44:26	0:01:54.208000
flying	LB13	2018-05-29 06:40:52	2018-05-29 06:42:24	0:01:31.504000
flying	LB13	2018-05-29 06:44:34	2018-05-29 06:48:30	0:03:55.984000
foraging	LB13	2018-05-29 06:56:33	2018-05-29 07:05:03	0:08:29.760000
flying	LB13	2018-05-29 06:54:36	2018-05-29 06:56:32	0:01:56.644000
stationary	LB13	2018-05-29 07:08:15	2018-05-29 07:35:49	0:27:34.012000
flying	LB13	2018-05-29 07:35:49	2018-05-29 07:37:15	0:01:26.140000
stationary	LB13	2018-05-29 07:37:20	2018-05-29 07:50:49	0:13:29.088000
flying	LB13	2018-05-29 07:51:04	2018-05-29 07:59:27	0:08:23.788000
stationary	LB13	2018-05-29 07:59:29	2018-05-29 08:02:57	0:03:27.088000
flying	LB13	2018-05-29 08:03:06	2018-05-29 08:03:46	0:00:40.592000
stationary	LB13	2018-05-29 08:03:54	2018-05-29 08:14:44	0:10:49.816000
flying	LB13	2018-05-29 19:32:56	2018-05-29 19:48:40	0:15:44.384000
flying	LB13	2018-05-29 19:50:22	2018-05-29 19:53:21	0:02:59.520000
flying	LB13	2018-05-29 20:00:33	2018-05-29 20:09:08	0:08:35.168000
flying	LB13	2018-05-29 20:52:21	2018-05-29 21:05:55	0:13:34.640000
foraging	LB14	2018-05-30 07:03:59	2018-05-30 07:05:24	0:01:25.376000
flying	LB14	2018-05-30 07:12:32	2018-05-30 07:16:49	0:04:17.056000
foraging	LB14	2018-05-30 07:10:24	2018-05-30 07:12:27	0:02:02.496000
foraging	LB14	2018-05-30 07:16:51	2018-05-30 07:33:04	0:16:12.312000
flying	LB15	2018-05-31 00:55:17	2018-05-31 00:55:56	0:00:39.724000
foraging	LB15	2018-05-31 00:51:05	2018-05-31 00:52:37	0:01:32.192000
stationary	LB15	2018-05-31 00:52:41	2018-05-31 00:55:14	0:02:33.424000
foraging	LB15	2018-05-31 03:19:54	2018-05-31 03:21:22	0:01:27.376000
flying	LB15	2018-05-31 03:17:20	2018-05-31 03:19:52	0:02:32.048000
stationary	LB12	2018-05-29 04:02:41	2018-05-29 04:05:49	0:03:08.224000
flying	LB12	2018-05-29 04:00:29	2018-05-29 04:02:37	0:02:08.384000
flying	LB13	2018-05-29 07:05:03	2018-05-29 07:06:40	0:01:36.768000
foraging	LB13	2018-05-29 07:06:41	2018-05-29 07:08:13	0:01:32.376000
foraging	LB17	2018-06-02 02:15:50	2018-06-02 02:16:52	0:01:01.779000
flying	LB17	2018-06-02 02:44:46	2018-06-02 02:47:54	0:03:08.179000
foraging	LB17	2018-06-02 02:47:56	2018-06-02 02:48:58	0:01:01.985000
foraging	LB17	2018-06-02 04:59:26	2018-06-02 05:00:56	0:01:29.868000
flying	LB13	2018-05-29 06:13:05	2018-05-29 06:13:24	0:00:18.551000
stationary	LB13	2018-05-29 06:12:51	2018-05-29 06:13:04	0:00:13.491000
flying	LB13	2018-05-29 06:12:31	2018-05-29 06:12:41	0:00:10.288000
stationary	2019LB03	2019-05-10 05:27:24	2019-05-10 06:07:58	0:40:34.375000
flying	2019LB03	2019-05-10 06:25:21	2019-05-10 06:27:02	0:01:40.254000
stationary	2019LB04	2019-05-11 06:01:04	2019-05-11 09:00:54	2:59:49.800000
stationary	2019LB04	2019-05-11 19:00:11	2019-05-11 21:35:50	2:35:39.791000
stationary	2019LB04	2019-05-11 22:29:30	2019-05-11 22:54:13	0:24:42.276000
stationary	2019LB04	2019-05-12 00:01:44	2019-05-12 00:54:10	0:52:25.833000
stationary	2019LB04	2019-05-12 01:12:39	2019-05-12 03:11:35	1:58:55.335000
stationary	2019LB04	2019-05-12 03:17:08	2019-05-12 04:23:33	1:06:25.255000
stationary	2019LB04	2019-05-12 04:27:04	2019-05-12 05:31:29	1:04:24.795000
flying	2019LB03	2019-05-10 06:07:58	2019-05-10 06:08:44	0:00:45.350000
stationary	2019LB03	2019-05-10 06:08:44	2019-05-10 06:10:07	0:01:23.176000
flying	2019LB03	2019-05-10 06:10:08	2019-05-10 06:10:24	0:00:15.953000
stationary	2019LB03	2019-05-10 06:10:24	2019-05-10 06:12:07	0:01:42.942000
flying	2019LB03	2019-05-10 06:12:07	2019-05-10 06:14:04	0:01:57.089000
stationary	2019LB03	2019-05-10 06:14:04	2019-05-10 06:15:37	0:01:32.708000
flying	2019LB03	2019-05-10 06:15:37	2019-05-10 06:17:09	0:01:31.805000
stationary	2019LB03	2019-05-10 06:17:10	2019-05-10 06:18:22	0:01:12.240000
flying	2019LB03	2019-05-10 06:18:22	2019-05-10 06:18:53	0:00:31.304000
stationary	2019LB03	2019-05-10 06:18:54	2019-05-10 06:25:21	0:06:27.387000
stationary	2019LB03	2019-05-10 06:27:02	2019-05-10 06:29:12	0:02:10.300000
flying	2019LB03	2019-05-10 06:29:12	2019-05-10 06:29:50	0:00:38.227000
stationary	2019LB03	2019-05-10 06:29:51	2019-05-10 06:31:11	0:01:20.668000
flying	2019LB03	2019-05-10 06:31:12	2019-05-10 06:37:16	0:06:04.210000
stationary	2019LB03	2019-05-10 06:37:16	2019-05-10 07:31:07	0:53:51.238000
flying	2019LB03	2019-05-10 07:31:07	2019-05-10 07:34:34	0:03:26.486000
stationary	2019LB03	2019-05-10 07:34:34	2019-05-10 09:00:54	1:26:19.389000
stationary	2019LB03	2019-05-10 19:00:12	2019-05-10 19:04:39	0:04:26.180000
flying	2019LB03	2019-05-10 19:04:39	2019-05-10 19:05:06	0:00:26.560000
stationary	2019LB03	2019-05-10 19:05:06	2019-05-11 00:46:05	5:40:59.409000
stationary	2019LB04	2019-05-11 21:49:27	2019-05-11 22:02:00	0:12:32.400000
flying	2019LB04	2019-05-11 22:02:01	2019-05-11 22:04:11	0:02:09.348000
stationary	2019LB04	2019-05-11 22:04:12	2019-05-11 22:10:11	0:05:59.800000
flying	2019LB04	2019-05-11 22:54:14	2019-05-11 22:55:25	0:01:10.762000
stationary	2019LB04	2019-05-11 22:55:26	2019-05-11 23:02:57	0:07:31.126000
flying	2019LB04	2019-05-12 00:54:11	2019-05-12 01:12:38	0:18:27.673000
flying	2019LB04	2019-05-12 03:11:36	2019-05-12 03:17:07	0:05:31.087000
flying	2019LB04	2019-05-12 04:23:34	2019-05-12 04:27:03	0:03:29.124000
foraging	2019LB04	2019-05-11 21:36:14	2019-05-11 21:37:18	0:01:03.902000
foraging	2019LB04	2019-05-11 21:37:39	2019-05-11 21:39:36	0:01:57.213000
flying	2019LB04	2019-05-11 21:35:51	2019-05-11 21:36:13	0:00:21.899000
flying	2019LB04	2019-05-11 21:37:18	2019-05-11 21:37:38	0:00:20.463000
flying	2019LB04	2019-05-11 21:39:37	2019-05-11 21:44:58	0:05:20.765000
foraging	2019LB04	2019-05-11 21:44:59	2019-05-11 21:48:03	0:03:04.167000
flying	2019LB04	2019-05-11 21:48:04	2019-05-11 21:49:26	0:01:21.852000
flying	2019LB04	2019-05-11 22:10:13	2019-05-11 22:21:02	0:10:48.978000
foraging	2019LB04	2019-05-11 22:21:03	2019-05-11 22:21:18	0:00:14.719000
flying	2019LB04	2019-05-11 22:21:19	2019-05-11 22:24:05	0:02:45.858000
stationary	2019LB04	2019-05-11 22:24:08	2019-05-11 22:25:17	0:01:09.646000
flying	2019LB04	2019-05-11 22:25:19	2019-05-11 22:27:37	0:02:17.856000
stationary	2019LB04	2019-05-11 22:27:38	2019-05-11 22:29:01	0:01:22.570000
flying	2019LB04	2019-05-11 22:29:02	2019-05-11 22:29:28	0:00:26.566000
flying	2019LB04	2019-05-11 23:02:58	2019-05-11 23:26:48	0:23:49.905000
foraging	2019LB04	2019-05-11 23:26:50	2019-05-11 23:26:59	0:00:08.975000
flying	2019LB04	2019-05-11 23:27:00	2019-05-11 23:37:02	0:10:02.401000
foraging	2019LB04	2019-05-11 23:37:04	2019-05-11 23:37:25	0:00:21.360000
flying	2019LB04	2019-05-11 23:37:27	2019-05-11 23:45:53	0:08:26.548000
foraging	2019LB04	2019-05-11 23:45:54	2019-05-11 23:46:08	0:00:13.283000
flying	2019LB04	2019-05-11 23:46:09	2019-05-11 23:51:37	0:05:28.125000
foraging	2019LB04	2019-05-11 23:51:39	2019-05-11 23:51:51	0:00:12.565000
flying	2019LB04	2019-05-11 23:51:53	2019-05-12 00:01:42	0:09:49.746000

## Sheet: Fig3A
time	acc_x	acc_y	acc_z
06:10:30	0.59375	-0.52832	-0.106934
06:10:30.040000	-0.293945	0.070801	-0.001465
06:10:30.080000	0.09082	-0.040527	0.072754
06:10:30.120000	0.359375	0.685547	0.334473
06:10:30.160000	0.07666	0.124512	0.824219
06:10:30.200000	-0.156738	-0.396973	1.53418
06:10:30.240000	-0.579102	-0.385742	1.61865
06:10:30.280000	-0.426758	0.108398	0.938477
06:10:30.320000	0.140137	-0.518066	-0.091797
06:10:30.360000	0.286621	0.096191	0.078613
06:10:30.400000	0.010254	0.091309	0.361328
06:10:30.440000	-0.024902	0.699219	0.711426
06:10:30.480000	-0.097656	-0.015137	1.36816
06:10:30.520000	-0.56543	-0.766113	1.87939
06:10:30.560000	-0.726074	-0.242676	1.73389
06:10:30.600000	0.09668	0.148926	0.852539
06:10:30.640000	-0.057617	-0.440918	-0.097168
06:10:30.680000	-0.084961	0.043945	0.020508
06:10:30.720000	0.130371	0.333984	0.56543
06:10:30.760000	0.307617	0.462891	1.07959
06:10:30.800000	-0.091309	-0.441406	1.67383
06:10:30.840000	-0.824707	-0.814453	2.00781
06:10:30.880000	-0.693848	0.194824	1.67285
06:10:30.920000	-0.027344	-0.135254	0.808594
06:10:30.960000	0.048828	-0.032227	0.08252
06:10:31	0.235352	0.236328	1.00488
06:10:31.040000	0.140625	-0.274902	1.60986
06:10:31.080000	-0.473633	-0.28125	1.58447
06:10:31.120000	-1.04199	-0.100098	0.900391
06:10:31.160000	-0.063477	-0.351074	-0.075195
06:10:31.200000	0.937012	-0.071289	0.045898
06:10:31.240000	-0.231934	0.169922	0.074219
06:10:31.280000	-0.019043	0.567383	0.413574
06:10:31.320000	0.384766	0.194336	0.649414
06:10:31.360000	0.296387	-0.006348	1.21777
06:10:31.400000	-0.143066	-0.054688	1.25586
06:10:31.440000	-0.251953	0.070801	0.727051
06:10:31.480000	-0.074707	-0.408203	-0.01123
06:10:31.520000	-0.06543	0.010742	0.04248
06:10:31.560000	0.083008	-0.095215	0.14209
06:10:31.600000	0.080566	0.522949	0.399902
06:10:31.640000	0.081543	0.347168	0.951172
06:10:31.680000	0.339355	-0.151367	1.45312
06:10:31.720000	-0.513672	-0.366211	1.87598
06:10:31.760000	-0.68457	-0.116211	1.66699
06:10:31.800000	-0.174805	-0.112793	0.92627
06:10:31.840000	-0.374023	-0.187012	-0.069824
06:10:31.880000	-0.175293	0.043457	0.035156
06:10:31.920000	1.02295	0.285156	0.397949
06:10:31.960000	0.289551	0.259766	0.932129
06:10:32	-0.561035	-0.283691	1.79834
06:10:32.040000	-0.692383	-0.023438	1.58594
06:10:32.080000	-0.048828	-0.053223	0.911133
06:10:32.120000	0.20459	-0.314453	-0.047852
06:10:32.160000	0.07666	0.115234	0.205566
06:10:32.200000	0.104004	0.399902	0.475586
06:10:32.240000	0.102539	0.415039	0.890625
06:10:32.280000	0.37793	-0.317871	1.5293
06:10:32.320000	-0.793945	-0.214355	1.71875
06:10:32.360000	-0.916504	-0.139648	1.35986
06:10:32.400000	-0.192383	-0.060547	0.513672
06:10:32.440000	0.313477	-0.168457	-0.05957
06:10:32.480000	0.197266	-0.060547	0.170898
06:10:32.520000	0.070313	0.599609	0.487305
06:10:32.560000	-0.302246	0.294922	1.07812
06:10:32.600000	-0.428711	-0.217773	1.68115
06:10:32.640000	-1.02783	-0.454102	2.04053
06:10:32.680000	-0.712402	0.232422	2.06934
06:10:32.720000	-0.016113	-0.438477	0.948242
06:10:32.760000	-0.353516	-0.075684	-0.180664
06:10:32.800000	0.404785	0.420898	0.919922
06:10:32.840000	0.5625	0.550781	1.56641
06:10:32.880000	-0.473145	-0.401367	2.04688
06:10:32.920000	-0.257813	-0.287598	2.27295
06:10:32.960000	-0.248535	0.00293	1.63769
06:10:33	-0.488281	0.32959	0.685547
06:10:33.040000	0.017578	0.312012	1.19482
06:10:33.080000	-0.743652	-0.42041	1.72412
06:10:33.120000	-0.166992	-0.496094	2.20508
06:10:33.160000	-0.416992	0.125	1.45312
06:10:33.200000	0.360352	-0.391113	0.172363
06:10:33.240000	-0.046875	0.001465	-0.053711
06:10:33.280000	0.010254	-0.01416	0.280762
06:10:33.320000	-0.01709	0.808105	0.706543
06:10:33.360000	0.620605	0.137695	1.45752
06:10:33.400000	-0.018555	-0.675781	1.96045
06:10:33.440000	-1.9126	-0.125	1.84619
06:10:33.480000	0.177246	0.196289	1.60693
06:10:33.520000	0.057617	-0.763672	-0.09082
06:10:33.560000	-0.090332	0.187012	0.353516
06:10:33.600000	-0.119629	0.28125	0.653809
06:10:33.640000	0.460938	0.369141	1.18652
06:10:33.680000	0.642578	-0.459473	1.77393
06:10:33.720000	-1.02539	-0.614746	2.11816
06:10:33.760000	-1.21631	-0.068848	1.59473
06:10:33.800000	0.29834	0.022461	0.839844
06:10:33.840000	-0.101563	-0.112793	-0.074219
06:10:33.880000	-0.239746	-0.084961	-0.119629
06:10:33.920000	0.20166	0.794922	0.273926
06:10:33.960000	-0.280762	0.33252	1.06445
06:10:34	-0.598145	-0.717773	2.36475
06:10:34.040000	-0.694336	-0.005859	2.2334
06:10:34.080000	-0.427246	-0.088867	1.48047
06:10:34.120000	-0.211426	-0.616211	0.117676
06:10:34.160000	0.42627	0.125488	0.327148
06:10:34.200000	-0.098633	0.549805	1.18652
06:10:34.240000	0.19043	-0.084961	1.69971
06:10:34.280000	-0.447266	-0.647949	2.08496
06:10:34.320000	-0.616211	-0.057617	1.62842
06:10:34.360000	0.219238	-0.083984	0.271484
06:10:34.400000	0.084473	-0.027832	-0.234863
06:10:34.440000	-0.223145	-0.118652	-0.072266
06:10:34.480000	-0.171387	0.601563	0.373535
06:10:34.520000	0.340332	0.325684	1.0249
06:10:34.560000	0.244141	-0.28418	1.65234
06:10:34.600000	-0.70459	-0.463867	1.75147
06:10:34.640000	-0.406738	0.160645	1.24609
06:10:34.680000	-0.040039	-0.368652	0.189453
06:10:34.720000	0.006348	-0.132324	-0.083984
06:10:34.760000	0.05127	-0.004883	-0.030273
06:10:34.800000	0.269531	0.308105	0.089844
06:10:34.840000	0.100586	0.544434	0.34668
06:10:34.880000	0.405273	0.122559	0.584961
06:10:34.920000	0.235352	-0.28418	1.37549
06:10:34.960000	-0.484375	-0.054199	1.31641
06:10:35	0.404785	-0.035156	-0.016602
06:10:35.040000	0.083984	0.136719	0.00293
06:10:35.080000	0.001953	0.773438	0.299805
06:10:35.120000	0.041504	0.208984	0.818359
06:10:35.160000	-0.008301	-0.300781	1.53564
06:10:35.200000	-0.469727	-0.600586	1.85693
06:10:35.240000	-0.42334	0.08252	1.146
06:10:35.280000	-0.165527	-0.345215	0.041992
06:10:35.320000	0.327148	-0.016602	-0.15918
06:10:35.360000	-0.065918	0.206055	0.19043
06:10:35.400000	-0.361328	0.863281	0.796875
06:10:35.440000	-0.498047	-0.421875	1.25147
06:10:35.480000	-1.28906	-0.960938	1.85059
06:10:35.520000	0.244629	-0.319824	2.13965
06:10:35.560000	-0.11377	0.227539	1.35059
06:10:35.600000	-0.080078	-0.496094	0.132324
06:10:35.640000	-0.023926	0.094238	0.157227
06:10:35.680000	-0.149902	0.532715	1.04883
06:10:35.720000	-0.476563	0.045898	1.64941
06:10:35.760000	-1.15772	-0.79834	1.95019
06:10:35.800000	-0.370605	-0.263184	2.04102
06:10:35.840000	-0.217285	0.137207	1.34814
06:10:35.880000	0.007813	-0.554199	-0.013184
06:10:35.920000	0.350586	0.21582	0.04834
06:10:35.960000	-0.290039	0.269531	0.482422
06:10:36	0.15332	-0.473633	1.50977
06:10:36.040000	-0.272461	-0.60498	1.86865
06:10:36.080000	-0.686523	-0.072266	1.69873
06:10:36.120000	0.04834	-0.016113	0.754883
06:10:36.160000	0.34668	-0.357422	0.021484
06:10:36.200000	0.064941	0.082031	0.053711
06:10:36.240000	-0.536621	0.436035	0.490723
06:10:36.280000	-0.080566	0.350586	0.964355
06:10:36.320000	0.51123	-0.30957	1.61279
06:10:36.360000	-0.975098	-0.614258	1.89014
06:10:36.400000	-0.538574	-0.134766	1.70801
06:10:36.440000	-0.428711	-0.070801	0.893066
06:10:36.480000	0.084961	-0.360352	-0.029785
06:10:36.520000	0.469727	0.098633	0.297363
06:10:36.560000	-0.020996	0.563965	0.756348
06:10:36.600000	0.025879	0.137207	1.24316
06:10:36.640000	0.045898	-0.60498	1.69727
06:10:36.680000	-0.650391	-0.17627	1.32666
06:10:36.720000	0.08252	0.177246	0.317871
06:10:36.760000	0.024902	-0.135254	-0.111816
06:10:36.800000	0.337891	-0.248535	-0.17334
06:10:36.840000	0.03125	0.140625	0.085449
06:10:36.880000	-0.382324	0.786133	0.424316
06:10:36.920000	-0.078613	0.243164	0.833984
06:10:36.960000	-0.202637	-0.272949	1.32178
06:10:37	-0.199219	-0.249023	0.284668
06:10:37.040000	0.367188	-0.084961	-0.047363
06:10:37.080000	0.092773	-0.134766	0.078125
06:10:37.120000	-0.500977	0.660645	0.440918
06:10:37.160000	0.179688	0.183594	0.86084
06:10:37.200000	0.309082	-0.354004	1.49268
06:10:37.240000	-0.666504	-0.4375	1.63916
06:10:37.280000	-0.38623	0.089355	1.34277
06:10:37.320000	-0.168945	-0.110352	0.451172
06:10:37.360000	0.263184	-0.101074	-0.116211
06:10:37.400000	0.129395	-0.046875	0.169434
06:10:37.440000	-0.125	0.552246	0.449707
06:10:37.480000	0.136719	0.35498	0.885254
06:10:37.520000	-0.118652	-0.436523	1.5332
06:10:37.560000	-0.777832	-0.818848	1.87988
06:10:37.600000	-0.733398	-0.053711	1.74463
06:10:37.640000	-0.308105	0.104004	0.876465
06:10:37.680000	-0.096191	-0.301758	-0.0625
06:10:37.720000	0.408203	0.02832	0.279297
06:10:37.760000	0.109863	0.556641	0.93457
06:10:37.800000	0.084961	0.027832	1.46973
06:10:37.840000	-0.656738	-0.735352	1.86719
06:10:37.880000	-0.784668	-0.430664	1.84326
06:10:37.920000	-0.328613	0.20752	1.05957
06:10:37.960000	0.074219	-0.485352	-0.106445
06:10:38	0.086426	0.072266	0.32959
06:10:38.040000	0.242676	0.756348	0.828613
06:10:38.080000	0.103027	-0.1875	1.40869
06:10:38.120000	-0.399414	-0.76123	1.75781
06:10:38.160000	-0.609863	-0.330566	1.66699
06:10:38.200000	-0.163086	0.25	0.996582
06:10:38.240000	0.366211	-0.560059	-0.203613
06:10:38.280000	-0.034668	0.229004	0.003906
06:10:38.320000	-0.101563	0.02832	0.234863
06:10:38.360000	0.027832	0.834961	0.580078
06:10:38.400000	0.053711	0.041992	1.02783
06:10:38.440000	-0.276367	-0.591309	1.57519
06:10:38.480000	-0.664551	-0.494141	1.70215
06:10:38.520000	-0.222168	0.249023	1.09619
06:10:38.560000	0.057129	-0.433105	0.013184
06:10:38.600000	0.026855	0.09375	0.050781
06:10:38.640000	0.270508	0.049316	0.397949
06:10:38.680000	0.003418	0.738281	0.831055
06:10:38.720000	-0.083008	-0.180176	1.25781
06:10:38.760000	-0.583008	-0.715332	1.6084
06:10:38.800000	-0.397461	-0.365234	1.68359
06:10:38.840000	0.019531	0.358887	1.00537
06:10:38.880000	0.259766	-0.617676	-0.132813
06:10:38.920000	-0.233887	0.157715	-0.029297
06:10:38.960000	0.019531	0.116699	0.294922
06:10:39	-0.524902	-0.465332	1.48486
06:10:39.040000	-0.595703	-0.333008	1.604
06:10:39.080000	-0.009277	0.131836	1.35644
06:10:39.120000	0.121582	-0.406738	0.271973
06:10:39.160000	0.101074	-0.047852	0.069824
06:10:39.200000	-0.286621	0.0625	0.316895
06:10:39.240000	-0.184082	0.558594	0.619629
06:10:39.280000	0.491699	0.202148	1.11279
06:10:39.320000	-0.150391	-0.652344	1.71436
06:10:39.360000	-1.17041	-0.499023	1.96777
06:10:39.400000	-0.181641	0.012207	1.84717
06:10:39.440000	-0.268555	0.081543	1.04639
06:10:39.480000	-0.129883	-0.430664	0.080566
06:10:39.520000	0.214844	0.047363	0.275391
06:10:39.560000	-0.15918	0.324219	0.851563
06:10:39.600000	0.024902	0.212402	1.30713
06:10:39.640000	-0.255371	-0.539551	1.7666
06:10:39.680000	-0.568359	-0.466309	1.87549
06:10:39.720000	-0.523926	0.050293	1.39648
06:10:39.760000	0.002441	-0.13916	0.489258
06:10:39.800000	0.294434	-0.083984	-0.080078
06:10:39.840000	0.207031	-0.094238	0.044922
06:10:39.880000	-0.240234	0.337891	0.157715
06:10:39.920000	-0.139648	0.53125	0.648926
06:10:39.960000	0.351563	0.060547	0.990723
06:10:40	-0.817871	-0.188477	1.40234
06:10:40.040000	0.140137	0.089355	0.664063
06:10:40.080000	0.021484	-0.466309	-0.164551
06:10:40.120000	0.166504	0.068359	0.039551
06:10:40.160000	0.091797	-0.014648	0.15332
06:10:40.200000	-0.203125	0.526855	0.307129
06:10:40.240000	-0.137695	0.396973	0.712402
06:10:40.280000	-0.204102	-0.041992	1.26465
06:10:40.320000	-0.304199	-0.479004	1.63525
06:10:40.360000	-0.205566	-0.161621	1.63574
06:10:40.400000	-0.242188	0.0625	1.11719
06:10:40.440000	-0.19873	-0.369629	0.166504
06:10:40.480000	0.179688	0.0625	0.174805
06:10:40.520000	0.094238	0.078125	0.303711
06:10:40.560000	0.052246	0.538574	0.586914
06:10:40.600000	0.273438	0.163086	0.826172
06:10:40.640000	0.04248	-0.273926	1.35547
06:10:40.680000	-0.606934	-0.362793	1.5835
06:10:40.720000	-0.428711	-0.079102	1.35889
06:10:40.760000	0.115234	-0.004395	0.604004
06:10:40.800000	0.060547	-0.32959	-0.071777
06:10:40.840000	-0.197754	0.050293	0.183594
06:10:40.880000	0.125977	0.306641	0.556641
06:10:40.920000	-0.183105	0.336426	0.934082
06:10:40.960000	-0.053223	-0.356934	1.44238
06:10:41	0.120117	0.064941	0.754395
06:10:41.040000	0.102539	-0.366699	-0.070313
06:10:41.080000	0.056641	-0.035156	0.135254
06:10:41.120000	0.039063	0.270508	0.286621
06:10:41.160000	-0.296387	0.679199	0.846191
06:10:41.200000	0.200195	0.133301	1.23535
06:10:41.240000	0.129883	-0.324707	1.61719
06:10:41.280000	-0.810059	-0.289551	1.65527
06:10:41.320000	-0.010742	0.241699	1.18945
06:10:41.360000	0.07373	-0.496582	0.246582
06:10:41.400000	0.102539	0.070313	0.124512
06:10:41.440000	-0.140625	0.124023	0.432617
06:10:41.480000	-0.155762	0.532715	0.824707
06:10:41.520000	0.100098	0.084961	1.20606
06:10:41.560000	-0.070801	-0.572754	1.70752
06:10:41.600000	-0.736816	-0.383789	1.74121
06:10:41.640000	-0.273438	0.118652	1.37012
06:10:41.680000	-0.157227	-0.130371	0.384277
06:10:41.720000	-0.071289	-0.128906	-0.05127
06:10:41.760000	0.016602	-0.060547	0.147949
06:10:41.800000	0.525879	0.281738	0.491211
06:10:41.840000	0.104004	0.413086	0.878906
06:10:41.880000	-0.289551	-0.147949	1.29688
06:10:41.920000	-0.384766	-0.487793	1.68115
06:10:41.960000	-0.613281	-0.160156	1.50879
06:10:42	-0.044434	-0.482422	-0.064453
06:10:42.040000	0.015137	0.147461	0.134277
06:10:42.080000	0.169922	0.004395	0.469238
06:10:42.120000	0.228027	0.579102	0.822266
06:10:42.160000	-0.066406	0.005859	1.33496
06:10:42.200000	-0.42627	-0.657715	1.70264
06:10:42.240000	-0.5625	-0.383301	1.71582
06:10:42.280000	-0.307617	0.070313	1.14697
06:10:42.320000	-0.111816	-0.408203	0.162598
06:10:42.360000	0.103027	0.079102	0.12793
06:10:42.400000	0.187012	0.089355	0.343262
06:10:42.440000	-0.009766	0.60498	0.808105
06:10:42.480000	-0.106934	0.059082	1.2417
06:10:42.520000	-0.282715	-0.501953	1.71973
06:10:42.560000	-0.586426	-0.381836	1.81494
06:10:42.600000	-0.265137	0.084961	1.2876
06:10:42.640000	0.141602	-0.231445	0.287109
06:10:42.680000	-0.124023	-0.03418	0.013184
06:10:42.720000	-0.109375	0.030273	0.353516
06:10:42.760000	0.424805	0.515625	0.623535
06:10:42.800000	0.014648	0.19873	1.04248
06:10:42.840000	-0.269043	-0.476074	1.56836
06:10:42.880000	-0.325684	-0.368652	1.61523
06:10:42.920000	-0.547852	-0.029785	1.20361
06:10:42.960000	-0.111328	-0.035156	0.366211
06:10:43	0.185547	0.260254	0.296875
06:10:43.040000	-0.092773	0.516113	0.699219
06:10:43.080000	0.126465	0.14209	0.998535
06:10:43.120000	0.025879	-0.322266	1.46484
06:10:43.160000	-0.404297	-0.220215	1.58984
06:10:43.200000	-0.331055	0.004883	1.23633
06:10:43.240000	-0.097656	-0.275391	0.566406
06:10:43.280000	0.124512	-0.115234	0.064453
06:10:43.320000	-0.264648	0.035156	0.33252
06:10:43.360000	0.10791	0.388672	0.651367
06:10:43.400000	0.236816	0.154297	0.949707
06:10:43.440000	0.021973	-0.318359	1.44824
06:10:43.480000	-0.25	-0.430176	1.67041
06:10:43.520000	-0.80957	-0.026367	1.29443
06:10:43.560000	-0.200195	0.082031	0.579102
06:10:43.600000	0.21875	-0.376465	-0.116211
06:10:43.640000	0.304688	0.092773	0.125488
06:10:43.680000	0.098145	0.149414	0.29248
06:10:43.720000	-0.20166	0.614258	0.759766
06:10:43.760000	0.254395	0.097168	1.15674
06:10:43.800000	-0.366211	-0.486328	1.62598
06:10:43.840000	-0.8125	-0.291504	1.63965
06:10:43.880000	-0.185059	0.037598	1.23584
06:10:43.920000	-0.123047	-0.290527	0.318359
06:10:43.960000	0.165527	0.027832	0.133301
06:10:44	-0.050781	0.587402	0.827637
06:10:44.040000	-0.041504	0.020508	1.33447
06:10:44.080000	-0.197754	-0.547852	1.71826
06:10:44.120000	-0.707031	-0.279785	1.70996
06:10:44.160000	-0.233887	0.14209	1.0249
06:10:44.200000	-0.052734	-0.401367	-0.020996
06:10:44.240000	0.179688	0.074707	0.080566
06:10:44.280000	0.208984	0.146484	0.445801
06:10:44.320000	0.012207	0.650391	0.853516
06:10:44.360000	0.045898	-0.016602	1.37207
06:10:44.400000	-0.389648	-0.57373	1.71973
06:10:44.440000	-0.745117	-0.208496	1.63721
06:10:44.480000	-0.138672	0.076172	0.96582
06:10:44.520000	-0.041504	-0.509766	-0.027832
06:10:44.560000	0.151855	0.126953	0.153809
06:10:44.600000	0.104492	0.211426	0.445801
06:10:44.640000	0.141602	0.494629	0.921875
06:10:44.680000	0.056641	-0.007324	1.51172
06:10:44.720000	-0.020996	-0.5625	1.88232
06:10:44.760000	-0.444336	-0.078613	1.85449
06:10:44.800000	-0.224121	0.130371	1.08887
06:10:44.840000	0.166992	-0.601563	0.020508
06:10:44.880000	-0.016113	0.128418	0.171875
06:10:44.920000	-0.333008	0.411133	0.577148
06:10:44.960000	-0.156738	0.37207	1.33838
06:10:45	-0.302734	0.432617	1.49658
06:10:45.040000	0.000488	-0.859863	-0.226563
06:10:45.080000	0.161133	0.208008	0.060547
06:10:45.120000	0.193848	0.503906	0.811523
06:10:45.160000	-0.322754	0.327637	1.48584
06:10:45.200000	-0.055176	-1.10938	2.11621
06:10:45.240000	-0.845703	-0.604492	2.09668
06:10:45.280000	-0.455078	0.530762	1.19922
06:10:45.320000	0.019531	-0.84082	-0.401367
06:10:45.360000	0.288574	0.186523	-0.101563
06:10:45.400000	0.232422	0.711914	0.921875
06:10:45.440000	-0.301758	0.016602	1.44873
06:10:45.480000	-0.350586	-1.22852	2.11963
06:10:45.520000	-0.643555	-0.103027	1.89697
06:10:45.560000	-0.328125	0.105469	0.854492
06:10:45.600000	-0.01416	-0.463867	-0.130859
06:10:45.640000	0.15918	0.092773	-0.004395
06:10:45.680000	0.273438	0.525391	0.675781
06:10:45.720000	-0.084961	0.230469	1.04639
06:10:45.760000	-0.057129	-0.578125	1.52783
06:10:45.800000	-0.790039	-0.637695	1.56055
06:10:45.840000	-0.459473	0.150879	1.02637
06:10:45.880000	0.02002	-0.347656	0.091309
06:10:45.920000	0.144531	0.030273	-0.120605
06:10:45.960000	0.227051	-0.027832	0.17041
06:10:46	-0.277832	0.413574	0.833008
06:10:46.040000	-0.374512	-0.402344	1.43066
06:10:46.080000	-0.538086	-0.599609	1.61133
06:10:46.120000	-0.381348	0.097656	1.42676
06:10:46.160000	-0.218262	-0.055176	0.629395
06:10:46.200000	0.056152	-0.285156	-0.092285
06:10:46.240000	0.178223	0.074219	0.141113
06:10:46.280000	0.224609	0.35791	0.504883
06:10:46.320000	-0.168457	0.331055	1.03272
06:10:46.360000	-0.248535	-0.471191	1.51465
06:10:46.400000	-0.397949	-0.587891	1.71533
06:10:46.440000	-0.510742	0.073242	1.41211
06:10:46.480000	0.176758	-0.104492	0.48291
06:10:46.520000	0.038086	-0.153809	0.011719
06:10:46.560000	-0.097656	0.080078	0.243652
06:10:46.600000	-0.010742	0.500488	0.624023
06:10:46.640000	-0.206055	0.236328	1.08496
06:10:46.680000	-0.257324	-0.663086	1.62939
06:10:46.720000	-0.47998	-0.446289	1.54248
06:10:46.760000	-0.393555	0.320801	1.50439
06:10:46.800000	0.416504	-0.777832	0.044922
06:10:46.840000	-0.196777	0.125	0.175781
06:10:46.880000	-0.187988	0.165039	0.47998
06:10:46.920000	-0.152832	0.543945	1.01123
06:10:46.960000	-0.081055	-0.537109	1.53027
06:10:47	-0.601563	-0.116211	1.65918
06:10:47.040000	-0.248535	0.245117	1.05615
06:10:47.080000	-0.027832	-0.647949	0.019531
06:10:47.120000	0.080566	0.087402	0.29248
06:10:47.160000	0.128906	0.382813	1.09228
06:10:47.200000	-0.436035	-0.043457	1.65137
06:10:47.240000	-0.779297	-0.81543	1.8457
06:10:47.280000	-0.470215	-0.367188	1.86768
06:10:47.320000	-0.382324	0.306641	1.56689
06:10:47.360000	-0.151367	-0.897949	0.30957
06:10:47.400000	0.022461	0.359375	0.751953
06:10:47.440000	0.172363	0.241699	2.06641
06:10:47.480000	-0.808594	-1.1167	2.37353
06:10:47.520000	-1.14258	-0.65332	2.47363
06:10:47.560000	-0.135254	-0.192383	2.38965
06:10:47.600000	-0.713867	0.300293	1.94385
06:10:47.640000	0.042969	-0.951172	0.55127
06:10:47.680000	-0.197754	0.309082	0.875488
06:10:47.720000	0.011719	0.236816	1.8208
06:10:47.760000	-0.095215	-0.625	1.96924
06:10:47.800000	-0.959473	-0.462402	1.90527
06:10:47.840000	-0.371094	-0.026367	1.42969
06:10:47.880000	0.082031	-0.466309	0.343262
06:10:47.920000	0.373047	-0.121094	0.007813
06:10:47.960000	-0.158691	0.092285	0.462402
06:10:48	-0.486328	-0.495605	1.67725
06:10:48.040000	-0.563965	-0.146973	1.56543
06:10:48.080000	0.084473	0.20752	0.92041
06:10:48.120000	0.250977	-0.623535	-0.090332
06:10:48.160000	0.025879	0.169434	0.052734
06:10:48.200000	-0.170898	0.051758	0.225098
06:10:48.240000	-0.225586	0.597168	0.547852
06:10:48.280000	0.242188	0.102539	0.939453
06:10:48.320000	-0.286133	-0.436523	1.39697
06:10:48.360000	-0.790527	-0.354492	1.54248
06:10:48.400000	0.189941	0.089844	1.08447
06:10:48.440000	0.103516	-0.557617	0.066406
06:10:48.480000	0.259766	0.016113	-0.075195
06:10:48.520000	-0.139648	0.052246	0.169434
06:10:48.560000	-0.309082	0.548828	0.419922
06:10:48.600000	0.148926	0.25293	0.769531
06:10:48.640000	0.088867	-0.415039	1.38184
06:10:48.680000	-1.00781	-0.516602	1.53711
06:10:48.720000	-0.140625	0.095215	1.2749
06:10:48.760000	-0.022949	-0.05127	0.470215
06:10:48.800000	0.147949	-0.185059	-0.00293
06:10:48.840000	0.157227	0.011719	0.147949
06:10:48.880000	-0.084961	0.409668	0.475586
06:10:48.920000	-0.040527	0.45166	0.96875
06:10:48.960000	0.012207	-0.270508	1.49853
06:10:49	-0.668457	-0.078125	1.35693
06:10:49.040000	0.080078	0.053711	0.869141
06:10:49.080000	0.157227	-0.506348	-0.006836
06:10:49.120000	-0.01123	0.086914	0.202637
06:10:49.160000	-0.131348	0.144043	0.581543
06:10:49.200000	-0.057617	0.371582	0.88623
06:10:49.240000	0.11084	-0.266113	1.31201
06:10:49.280000	-0.320801	-0.711914	1.55176
06:10:49.320000	-0.408691	-0.040527	1.33447
06:10:49.360000	-0.095215	0.168457	0.625
06:10:49.400000	0.025879	-0.450684	-0.14502
06:10:49.440000	0.084473	0.129883	0.106445
06:10:49.480000	0.023438	0.086914	0.307129
06:10:49.520000	0.006836	0.554199	0.650391
06:10:49.560000	0.17627	-0.004883	1.01953
06:10:49.600000	-0.473145	-0.475098	1.36035
06:10:49.640000	-0.186035	-0.271484	1.41602
06:10:49.680000	0.074219	0.07373	0.821777
06:10:49.720000	0.066406	-0.33252	0.078125
06:10:49.760000	0.080078	0.044434	-0.000488
06:10:49.800000	-0.126465	0.071777	0.258789
06:10:49.840000	-0.158691	0.476074	0.609863
06:10:49.880000	0.170898	0.129883	1.04541
06:10:49.920000	-0.152832	-0.603516	1.50977
06:10:49.960000	-0.541504	-0.446289	1.4292
06:10:50	-0.32959	-0.089844	-0.06543
06:10:50.040000	0.110352	0.081055	0.143555
06:10:50.080000	0.584473	0.36377	0.540039
06:10:50.120000	-0.176758	0.267578	0.995605
06:10:50.160000	-0.189941	-0.65918	1.46875
06:10:50.200000	-0.65918	-0.475586	1.37305
06:10:50.240000	-0.481445	0.090332	1.05029
06:10:50.280000	0.003906	-0.059082	0.201172
06:10:50.320000	0.006836	-0.101563	0.013672
06:10:50.360000	0.366699	0.073242	0.266602
06:10:50.400000	0.179199	0.418945	0.660645
06:10:50.440000	-0.050781	0.157715	1.08936
06:10:50.480000	-0.259766	-0.680664	1.58936
06:10:50.520000	-0.244141	-0.461426	1.65967
06:10:50.560000	-0.564941	0.217773	1.34033
06:10:50.600000	0.07666	-0.001465	0.663086
06:10:50.640000	-0.040527	-0.258789	-0.043457
06:10:50.680000	0.123047	0.127441	0.237793
06:10:50.720000	-0.101563	0.388184	0.696777
06:10:50.760000	-0.216309	0.166992	1.13037
06:10:50.800000	-0.342773	-0.449219	1.49072
06:10:50.840000	-0.78418	-0.533691	1.64111
06:10:50.880000	-0.247559	0.060547	1.52393
06:10:50.920000	-0.210938	0.055664	0.925293
06:10:50.960000	-0.219238	-0.444336	0.058594
06:10:51	-0.180664	0.25	1.05273
06:10:51.040000	-0.101563	-0.003418	1.44238
06:10:51.080000	-0.375488	-0.505859	1.72314
06:10:51.120000	-0.583008	-0.302734	1.78613
06:10:51.160000	-0.212402	0.128418	1.44385
06:10:51.200000	-0.047852	-0.302734	0.515137
06:10:51.240000	0.174316	-0.106445	0.023438
06:10:51.280000	-0.23584	0.14502	0.458008
06:10:51.320000	-0.235352	0.29834	1.04688
06:10:51.360000	0.085938	-0.069336	1.35107
06:10:51.400000	-0.334473	-0.598145	1.63135
06:10:51.440000	-0.197266	-0.275391	1.55713
06:10:51.480000	0.010254	0.189941	1.01758
06:10:51.520000	-0.06543	-0.537598	-0.077637
06:10:51.560000	-0.153809	0.155762	0.202637
06:10:51.600000	0.02832	0.072266	0.365234
06:10:51.640000	0.175293	0.444336	0.936523
06:10:51.680000	-0.151855	-0.151367	1.30615
06:10:51.720000	-0.320801	-0.783203	1.59326
06:10:51.760000	-0.133301	-0.301758	1.55957
06:10:51.800000	-0.240234	0.38916	1.16455
06:10:51.840000	0.251953	-0.678711	0.058594
06:10:51.880000	0.091309	0.138184	0.119141
06:10:51.920000	-0.383789	0.169434	0.436523
06:10:51.960000	-0.60791	0.330078	0.90918
06:10:52	-0.46582	-0.17627	1.58252
06:10:52.040000	-0.10498	0.289551	1.06934
06:10:52.080000	0.287598	-0.542969	0.095703
06:10:52.120000	0.101074	0.00293	0.06543
06:10:52.160000	-0.56543	0.20752	0.405762
06:10:52.200000	-0.315918	0.355469	0.908203
06:10:52.240000	0.483398	-0.064941	1.45019
06:10:52.280000	-0.053711	-0.829102	1.65576
06:10:52.320000	-0.453613	-0.194824	1.54297
06:10:52.360000	-0.016113	0.15332	0.861816
06:10:52.400000	0.31543	-0.544434	-0.026855
06:10:52.440000	-0.314941	0.194336	0.155273
06:10:52.480000	-0.452637	0.195801	0.594727
06:10:52.520000	0.056152	0.223633	1.10791
06:10:52.560000	-0.137695	-0.366699	1.48389
06:10:52.600000	-0.574219	-0.64502	1.70117
06:10:52.640000	-0.384766	-0.17041	1.64258
06:10:52.680000	-0.427734	0.159668	1.07812
06:10:52.720000	-0.143555	-0.785156	0.143555
06:10:52.760000	0.510254	0.278809	0.667969
06:10:52.800000	-0.294922	0.050293	1.09131
06:10:52.840000	0.106445	-0.198242	1.54834
06:10:52.880000	-0.179199	-0.655273	1.6958
06:10:52.920000	-0.685547	-0.153809	1.53027
06:10:52.960000	0.151367	0.174316	1.26562
06:10:53	-0.328613	0.07959	0.336914
06:10:53.040000	-0.081055	0.241699	0.970215
06:10:53.080000	0.071777	0.085938	1.19678
06:10:53.120000	0.066406	-0.272949	1.44434
06:10:53.160000	-0.452637	-0.447266	1.51416
06:10:53.200000	-0.362305	0.198242	1.24853
06:10:53.240000	0.272949	-0.100586	0.520996
06:10:53.280000	0.042969	-0.375977	-0.013672
06:10:53.320000	-0.388672	0.029297	0.221191
06:10:53.360000	0.000977	0.28418	0.729004
06:10:53.400000	-0.052734	0.219238	0.97168
06:10:53.440000	0.072754	-0.047363	1.15869
06:10:53.480000	-0.384277	-0.090332	1.32715
06:10:53.520000	-0.009277	0.126465	1.25781
06:10:53.560000	0.072754	-0.048828	0.746094
06:10:53.600000	-0.296387	-0.395996	0.241699
06:10:53.640000	-0.061035	0.120605	0.84375
06:10:53.680000	-0.150391	0.025391	1.07031
06:10:53.720000	-0.185059	-0.192871	1.08301
06:10:53.760000	-0.099121	-0.287109	1.10889
06:10:53.800000	-0.09082	-0.17334	1.06299
06:10:53.840000	-0.039551	0.002441	0.834961
06:10:53.880000	-0.116699	0.152344	0.770996
06:10:53.920000	-0.349121	0.058594	0.8125
06:10:53.960000	0.09375	0.01416	0.795898
06:10:54	-0.047363	0.041504	0.894531
06:10:54.040000	-0.092285	0.022461	0.871582
06:10:54.080000	-0.040527	-0.004395	0.911621
06:10:54.120000	-0.19043	0.006348	0.836426
06:10:54.160000	0.070313	-0.018555	0.830566
06:10:54.200000	-0.306641	0.092773	0.768066
06:10:54.240000	-0.095703	0.039063	0.779297
06:10:54.280000	0.290527	0.076172	0.72998
06:10:54.320000	-0.280273	0.122559	0.762207
06:10:54.360000	-0.026855	0.149414	0.708984
06:10:54.400000	-0.021973	0.13623	0.666504
06:10:54.440000	0.01416	0.057129	0.598633
06:10:54.480000	-0.095703	0.157227	0.687988
06:10:54.520000	-0.031738	0.084473	0.6875
06:10:54.560000	-0.048828	0.075684	0.748535
06:10:54.600000	0.013184	0.076172	0.779785
06:10:54.640000	-0.015625	0.089844	0.827637
06:10:54.680000	-0.116699	0.099121	0.759766
06:10:54.720000	-0.138184	0.118652	0.770508
06:10:54.760000	0.018555	0.108398	0.866699
06:10:54.800000	-0.274414	0.047363	0.897461
06:10:54.840000	0.04248	0.034668	0.94043
06:10:54.880000	-0.105469	0.058105	0.891602
06:10:54.920000	-0.218262	0.012207	0.938477
06:10:54.960000	-0.062012	-0.013184	0.853516
06:10:55	-0.110352	0.128906	0.854492
06:10:55.040000	0.000488	0.066895	0.869141
06:10:55.080000	-0.105469	0.091797	0.807617
06:10:55.120000	-0.169434	0.099121	0.737305
06:10:55.160000	-0.007813	0.145996	0.733887
06:10:55.200000	0.361816	0.023926	0.686035
06:10:55.240000	-0.019043	0.188477	0.740234
06:10:55.280000	-0.249512	0.071777	0.822266
06:10:55.320000	-0.140625	0.22168	0.938477
06:10:55.360000	0.07959	0.067383	0.990723
06:10:55.400000	-0.038086	0.114258	0.980469
06:10:55.440000	-0.334961	0.027344	0.959473
06:10:55.480000	-0.040527	0.064941	0.964844
06:10:55.520000	-0.052734	0.037598	1.0459
06:10:55.560000	-0.107422	-0.019531	1.13477
06:10:55.600000	-0.289063	-0.108887	1.01025
06:10:55.640000	-0.209961	-0.040527	1.11426
06:10:55.680000	-0.005859	-0.069336	1.23144
06:10:55.720000	-0.402344	-0.038574	1.0542
06:10:55.760000	-0.202148	0.01123	0.938965
06:10:55.800000	0.303223	0.21582	1.14941
06:10:55.840000	-0.150879	0.158203	1.11133
06:10:55.880000	-0.539551	0.156738	1.04199
06:10:55.920000	-0.070801	0.083496	0.959961
06:10:55.960000	0.112305	0.076172	0.986816
06:10:56	-0.546875	0.114258	1.24365
06:10:56.040000	0.10791	0.053711	1.17188
06:10:56.080000	0.029785	0.072266	1.17627
06:10:56.120000	-0.283203	0.093262	1.19287
06:10:56.160000	-0.179688	0.10498	1.19922
06:10:56.200000	-0.336426	0.051758	1.27246
06:10:56.240000	-0.020508	-0.008789	1.42529
06:10:56.280000	-0.614258	-0.018555	1.47461
06:10:56.320000	0.080078	0.011719	1.46973
06:10:56.360000	-0.278809	-0.077637	1.396
06:10:56.400000	-0.201172	0.099609	1.20166
06:10:56.440000	0.006348	0.071777	1.31592
06:10:56.480000	-0.424805	0.005371	1.22363
06:10:56.520000	-0.281738	0.061035	1.13818
06:10:56.560000	-0.20752	0.014648	1.11133
06:10:56.600000	0.057617	-0.01709	1.18115
06:10:56.640000	-0.287109	0.056152	1.07861
06:10:56.680000	-0.245605	0.093262	1.12353
06:10:56.720000	-0.041016	0.017578	1.17285
06:10:56.760000	-0.03418	-0.051758	1.2832
06:10:56.800000	-0.458984	-0.074707	1.25342
06:10:56.840000	0.043457	-0.003418	1.24316
06:10:56.880000	-0.358398	0.03418	1.41162
06:10:56.920000	-0.208008	0.016113	1.30176
06:10:56.960000	-0.239746	-0.087402	1.28418
06:10:57	-0.28125	0.07373	1.41504
06:10:57.040000	-0.269531	0.033203	1.396
06:10:57.080000	-0.358887	0.004395	1.41211
06:10:57.120000	-0.271484	-0.103027	1.48096
06:10:57.160000	-0.19873	-0.05127	1.45801
06:10:57.200000	-0.494629	-0.005859	1.47559
06:10:57.240000	-0.288086	-0.025391	1.51611
06:10:57.280000	-0.302734	-0.010742	1.43603
06:10:57.320000	-0.270996	-0.054688	1.34766
06:10:57.360000	-0.240234	0.039551	1.45801
06:10:57.400000	-0.219727	-0.025391	1.50293
06:10:57.440000	-0.439941	-0.109863	1.52246
06:10:57.480000	-0.09375	-0.080566	1.51025
06:10:57.520000	-0.1875	-0.085938	1.55811
06:10:57.560000	-0.331543	-0.083008	1.57275
06:10:57.600000	-0.336426	-0.074707	1.51025
06:10:57.640000	-0.317383	-0.058594	1.58057
06:10:57.680000	-0.124512	-0.118164	1.60742
06:10:57.720000	-0.302246	-0.145508	1.56934
06:10:57.760000	-0.382813	-0.099609	1.53369
06:10:57.800000	-0.320801	-0.09668	1.53076
06:10:57.840000	-0.240234	0.070801	1.45215
06:10:57.880000	-0.150879	-0.110352	1.44873
06:10:57.920000	-0.322266	-0.102051	1.40625
06:10:57.960000	-0.288574	-0.104004	1.39795
06:10:58	-0.214355	-0.180664	1.42334
06:10:58.040000	-0.317871	-0.214355	1.29443
06:10:58.080000	-0.164063	-0.027832	0.82373
06:10:58.120000	-0.090332	-0.277344	0.450195
06:10:58.160000	0.148926	-0.146484	0.268555
06:10:58.200000	-0.033691	0.257813	0.544922
06:10:58.240000	0.038574	0.201172	1.11572
06:10:58.280000	-0.09668	-0.099609	1.31006
06:10:58.320000	-0.353027	-0.283691	1.57471
06:10:58.360000	-0.314941	-0.109375	1.35107
06:10:58.400000	-0.415527	0.185547	0.991211
06:10:58.440000	0.209473	-0.269531	0.400879
06:10:58.480000	0.152832	-0.187012	0.056152
06:10:58.520000	-0.024414	0.236328	0.347168
06:10:58.560000	-0.16748	0.295898	0.849121
06:10:58.600000	-0.405273	-0.14209	1.3208
06:10:58.640000	-0.530273	-0.467285	1.479
06:10:58.680000	-0.479492	-0.251465	1.65381
06:10:58.720000	-0.280273	0.023926	1.29492
06:10:58.760000	-0.328125	-0.217773	0.420898
06:10:58.800000	0.138184	-0.148438	0.047363
06:10:58.840000	0.26709	0.165039	0.657715
06:10:58.880000	0.05957	0.291016	1.53809
06:10:58.920000	-0.657715	-0.510742	1.73682
06:10:58.960000	-0.301758	-0.197754	1.67871
06:10:59	-0.739746	0.001465	0.705078
06:10:59.040000	0.177246	-0.30127	0.143066
06:10:59.080000	0.555664	-0.078613	0.203125
06:10:59.120000	-0.498047	0.302246	0.492676
06:10:59.160000	-0.305664	0.248535	1.22119
06:10:59.200000	-0.100098	-0.074219	1.57519
06:10:59.240000	-0.281738	-0.384277	1.73975
06:10:59.280000	-0.196777	-0.094238	1.56006
06:10:59.320000	-0.265625	0.055176	1.22363
06:10:59.360000	0.023926	-0.513672	0.379883
06:10:59.400000	0.081055	0.024414	0.3125
06:10:59.440000	-0.585449	0.260742	1.02246
06:10:59.480000	0.140625	-0.104492	1.375
06:10:59.520000	0.086914	-0.456055	1.68897
06:10:59.560000	-0.510254	-0.419434	1.79004
06:10:59.600000	-0.631348	-0.007813	1.53027
06:10:59.640000	-0.009277	0.109863	1.06885
06:10:59.680000	0.235352	-0.533691	0.214844
06:10:59.720000	-0.106445	0.09375	0.23877
06:10:59.760000	-0.5625	0.198242	0.996582
06:10:59.800000	0.163086	-0.06543	1.4707
06:10:59.840000	-0.04541	-0.557617	1.66894
06:10:59.880000	-0.469238	-0.304688	1.53809
06:10:59.920000	-0.516602	0.168457	1.29834
06:10:59.960000	-0.041016	-0.010742	0.700684
06:11:00	0.055664	0.223145	0.952637
06:11:00.040000	-0.066895	0.077637	1.13818
06:11:00.080000	-0.480957	-0.395996	1.43848
06:11:00.120000	-0.333984	-0.243652	1.37598
06:11:00.160000	-0.053223	0.132324	1.01074
06:11:00.200000	-0.018066	-0.12207	0.374512
06:11:00.240000	0.161621	-0.113281	0.220703
06:11:00.280000	0.129395	0.057617	0.516602
06:11:00.320000	-0.500488	0.297363	1.0166
06:11:00.360000	-0.429688	-0.077148	1.21094
06:11:00.400000	0.012695	-0.336426	1.4707
06:11:00.440000	-0.671387	-0.111816	1.27148
06:11:00.480000	-0.033691	0.151855	0.952148
06:11:00.520000	-0.335938	-0.491211	0.188477
06:11:00.560000	0.242188	0.085449	0.138672
06:11:00.600000	0.362305	0.182617	0.716309
06:11:00.640000	-0.356445	0.180664	1.03369
06:11:00.680000	-0.181641	-0.10791	1.14209
06:11:00.720000	-0.32373	-0.244629	1.41357
06:11:00.760000	-0.384277	-0.135254	1.41162
06:11:00.800000	-0.081543	0.108887	1.13574
06:11:00.840000	-0.123535	-0.359863	0.44043
06:11:00.880000	0.205078	-0.01123	0.302734
06:11:00.920000	-0.248047	0.250488	1.00147
06:11:00.960000	-0.068359	-0.01123	1.31836
06:11:01	-0.574219	-0.14209	1.50586
06:11:01.040000	-0.135254	0.077637	1.45019
06:11:01.080000	-0.372559	0.11084	1.20068
06:11:01.120000	0.034668	-0.575195	0.560059
06:11:01.160000	0.011719	0.157227	0.626465
06:11:01.200000	-0.502441	-0.069824	1.1543
06:11:01.240000	0.214844	-0.072266	1.20996
06:11:01.280000	-0.240723	-0.12793	1.27734
06:11:01.320000	-0.187012	-0.046387	1.16602
06:11:01.360000	-0.052246	0.032227	1.13379
06:11:01.400000	-0.229492	-0.007324	1.10303
06:11:01.440000	-0.089844	-0.031738	1.13477
06:11:01.480000	-0.156738	-0.052246	1.18164
06:11:01.520000	-0.308105	-0.068359	1.16894
06:11:01.560000	-0.189941	-0.065918	1.15234
06:11:01.600000	-0.022949	-0.021973	1.04004
06:11:01.640000	0.005371	-0.007324	1.0625
06:11:01.680000	-0.398926	0.068848	0.975586
06:11:01.720000	-0.155273	-0.091797	0.959961
06:11:01.760000	-0.129883	0.045898	1.00342
06:11:01.800000	-0.16748	-0.009277	1.021
06:11:01.840000	-0.016602	-0.022949	0.956055
06:11:01.880000	-0.037109	-0.072754	0.965332
06:11:01.920000	-0.169922	-0.064941	0.888672
06:11:01.960000	-0.162109	0.024414	0.823242
06:11:02	-0.307617	0.085938	0.735352
06:11:02.040000	0.152344	0.051758	0.705566
06:11:02.080000	-0.075684	0.038574	0.717285
06:11:02.120000	-0.071289	0.064453	0.805664
06:11:02.160000	0.124023	0.087891	0.862305
06:11:02.200000	-0.245117	0.084473	0.821289
06:11:02.240000	-0.118652	-0.001465	0.815918
06:11:02.280000	-0.228027	0.087402	0.837891
06:11:02.320000	0.062988	0.050781	0.881836
06:11:02.360000	-0.004395	0.104004	0.814941
06:11:02.400000	-0.172363	-0.000488	0.861328
06:11:02.440000	-0.122559	0.08252	0.793945
06:11:02.480000	-0.061035	0.169434	0.836914
06:11:02.520000	-0.253418	0.020508	0.946289
06:11:02.560000	-0.331543	0.063477	0.785156
06:11:02.600000	0.360352	0.040527	0.884766
06:11:02.640000	-0.307617	0.122559	0.951172
06:11:02.680000	-0.189941	0.038086	1.01221
06:11:02.720000	-0.132324	-0.049316	1.06543
06:11:02.760000	-0.155762	-0.010742	1.08057
06:11:02.800000	-0.047363	0.015137	1.11231
06:11:02.840000	-0.142578	0.006348	0.967773
06:11:02.880000	0.058105	0.025879	1.0708
06:11:02.920000	-0.445801	0.029297	1.19092
06:11:02.960000	0.340332	0.134766	1.34619
06:11:03	-0.39209	0.021973	1.35644
06:11:03.040000	-0.282227	0.021973	1.42773
06:11:03.080000	-0.149414	-0.043457	1.37891
06:11:03.120000	-0.364746	-0.030273	1.38086
06:11:03.160000	-0.359375	0.03418	1.37012
06:11:03.200000	-0.225586	0.014648	1.34961
06:11:03.240000	-0.168945	0.018555	1.27539
06:11:03.280000	-0.099121	0.055664	1.08594
06:11:03.320000	-0.640137	0.134277	1.11621
06:11:03.360000	0.116211	0.004883	1.21631
06:11:03.400000	-0.281738	-0.044922	1.27734
06:11:03.440000	0.019531	-0.008301	1.16309
06:11:03.480000	-0.46875	0.075684	1.05811
06:11:03.520000	-0.386719	-0.047852	0.993164
06:11:03.560000	0.052246	-0.035645	0.995605
06:11:03.600000	-0.033203	-0.008301	0.887207
06:11:03.640000	-0.260742	0.112793	0.941895
06:11:03.680000	-0.20752	0.047852	0.97998
06:11:03.720000	-0.001953	0.007324	1.04346
06:11:03.760000	-0.116699	-0.013184	1.1582
06:11:03.800000	-0.34668	0.020508	1.16406
06:11:03.840000	-0.314453	-0.046387	1.24805
06:11:03.880000	-0.024902	-0.014648	1.20996
06:11:03.920000	-0.110352	-0.010742	1.23926
06:11:03.960000	-0.270996	-0.003418	1.18799
06:11:04	-0.13623	-0.007324	1.10791
06:11:04.040000	-0.060547	0.026855	1.04443
06:11:04.080000	-0.233398	0.005371	1.12305
06:11:04.120000	-0.133789	-0.071289	1.01367
06:11:04.160000	-0.038086	-0.039551	0.936035
06:11:04.200000	-0.113281	-0.087402	0.919922
06:11:04.240000	-0.196289	-0.027832	0.914063
06:11:04.280000	-0.105469	-0.070313	0.925781
06:11:04.320000	-0.160645	0.008789	0.904785
06:11:04.360000	0.07666	0.02002	0.910645
06:11:04.400000	-0.136719	0.022461	0.869141
06:11:04.440000	0.091309	0.050781	0.782715
06:11:04.480000	-0.178711	0.066406	0.81543
06:11:04.520000	0.003906	0.085449	0.76416
06:11:04.560000	-0.000488	0.101563	0.757324
06:11:04.600000	-0.023926	0.12207	0.862793
06:11:04.640000	-0.223145	0.083984	0.82959
06:11:04.680000	0.056152	0.058105	0.871582
06:11:04.720000	0.096191	0.01416	0.818848
06:11:04.760000	-0.087402	0.027344	0.827637
06:11:04.800000	-0.220703	0.040039	0.904297
06:11:04.840000	-0.214355	0.010254	0.963379
06:11:04.880000	0.018555	0.020996	0.97998
06:11:04.920000	-0.115234	-0.054199	1.05029
06:11:04.960000	-0.166992	-0.013672	1.10059
06:11:05	0.449707	-0.079102	1.20508
06:11:05.040000	-0.157227	-0.01123	1.20557
06:11:05.080000	-0.180176	0.042969	1.18066
06:11:05.120000	-0.319824	0.133301	1.0376
06:11:05.160000	-0.34375	0.031738	1.16797
06:11:05.200000	0.018555	0.033691	1.18897
06:11:05.240000	-0.10791	0.038574	1.14648
06:11:05.280000	-0.017578	-0.066895	1.12402
06:11:05.320000	-0.287598	0.004395	1.08789
06:11:05.360000	-0.652344	0.029785	1.1001
06:11:05.400000	0.158203	-0.063477	1.10205
06:11:05.440000	0.174316	-0.037598	1.26172
06:11:05.480000	-0.255371	-0.018555	1.18799
06:11:05.520000	-0.38916	0.040527	1.21045
06:11:05.560000	-0.250488	0.003418	1.26367
06:11:05.600000	0.446289	0.021484	1.05029
06:11:05.640000	0.220703	0.211426	0.800781
06:11:05.680000	-0.826172	0.045898	0.709961
06:11:05.720000	-0.195313	0.033203	0.791504
06:11:05.760000	-0.331543	0.148438	0.600098
06:11:05.800000	-0.278809	-0.075684	0.643555
06:11:05.840000	0.42041	-0.019043	0.854492
06:11:05.880000	0.401855	0.01709	1.00586
06:11:05.920000	-0.308105	0.052246	0.791504
06:11:05.960000	-0.504883	-0.025391	0.830078
06:11:06	-0.106445	0.018066	0.895996
06:11:06.040000	0.317383	0.071777	0.890625
06:11:06.080000	-0.38623	0.067383	0.98291
06:11:06.120000	-0.012695	0.041016	0.969238
06:11:06.160000	-0.11377	0.070801	1.01123
06:11:06.200000	-0.344727	0.032715	1.00537
06:11:06.240000	-0.02832	0.025391	1.02588
06:11:06.280000	0.052734	0.03125	1.0459
06:11:06.320000	0.013184	-0.008301	1.06885
06:11:06.360000	-0.381348	0.161621	1.0791
06:11:06.400000	-0.052246	0.034668	1.17236
06:11:06.440000	-0.015137	0.056152	1.13037
06:11:06.480000	-0.165039	0.056152	1.09863
06:11:06.520000	-0.133789	0.001465	1.08691
06:11:06.560000	-0.209961	0.018066	1.11279
06:11:06.600000	-0.290039	-0.070313	1.01025
06:11:06.640000	0.205566	-0.037109	1.28467
06:11:06.680000	-0.319824	-0.17627	1.18603
06:11:06.720000	-0.469727	0.010254	1.16113
06:11:06.760000	-0.180176	-0.012207	1.20557
06:11:06.800000	-0.15625	0.062012	1.15967
06:11:06.840000	0.118164	0.120605	1.09131
06:11:06.880000	-0.489746	0.134766	0.964355
06:11:06.920000	-0.266602	0.018066	1.03076
06:11:06.960000	-0.001465	-0.055664	1.23535
06:11:07	-0.051758	0.059082	1.08545
06:11:07.040000	-0.20752	0.073242	1.08496
06:11:07.080000	-0.091309	0.038086	1.04688
06:11:07.120000	-0.132813	0.04541	0.938965
06:11:07.160000	-0.178711	-0.001465	1.20361
06:11:07.200000	-0.282227	-0.065918	1.14356
06:11:07.240000	-0.16748	-0.185059	0.993652
06:11:07.280000	-0.353027	0.068359	1.03906
06:11:07.320000	0.09375	-0.016602	0.994141
06:11:07.360000	-0.057129	0.035645	0.982422
06:11:07.400000	-0.331543	0.000488	0.877441
06:11:07.440000	-0.181152	0.02002	0.882324
06:11:07.480000	-0.083984	-0.036621	0.859863
06:11:07.520000	0.20459	-0.008301	0.755371
06:11:07.560000	-0.120117	0.092773	0.742676
06:11:07.600000	0.109375	0.095703	0.677246
06:11:07.640000	-0.477051	0.051758	0.713379
06:11:07.680000	-0.011719	0.113281	0.737305
06:11:07.720000	0.196289	0.004883	0.876465
06:11:07.760000	-0.081543	0.075195	0.936523
06:11:07.800000	-0.231934	0.022461	0.864258
06:11:07.840000	-0.041504	-0.001465	1.02002
06:11:07.880000	-0.1875	0.035645	1.1084
06:11:07.920000	-0.125488	-0.006348	1.10498
06:11:07.960000	-0.237305	0.010742	1.07959
06:11:08	-0.160156	-0.049316	1.06982
06:11:08.040000	-0.24707	0.075684	1.06592
06:11:08.080000	-0.026855	-0.003418	1.16797
06:11:08.120000	-0.194336	-0.052246	1.0293
06:11:08.160000	-0.107422	-0.087402	1.02246
06:11:08.200000	-0.197266	-0.0625	1.0415
06:11:08.240000	0.104004	-0.103027	1.10889
06:11:08.280000	-0.014648	-0.04541	1.15723
06:11:08.320000	-0.375488	-0.062988	1.03418
06:11:08.360000	-0.430664	0.058594	1.04688
06:11:08.400000	-0.071289	0.089844	1.04297
06:11:08.440000	-0.192871	0.092773	0.973633
06:11:08.480000	-0.099609	0.071777	0.889648
06:11:08.520000	-0.142578	0.080078	0.986816
06:11:08.560000	-0.125488	-0.04834	1.03955
06:11:08.600000	-0.297852	0	1.00977
06:11:08.640000	-0.130371	-0.062988	1.10986
06:11:08.680000	-0.166016	-0.04834	1.11475
06:11:08.720000	-0.235352	0.018555	0.927246
06:11:08.760000	0.122559	0.034668	0.989258
06:11:08.800000	-0.175781	0.020996	0.955078
06:11:08.840000	-0.072266	0.041504	1.02783
06:11:08.880000	-0.250977	-0.005859	1.13818
06:11:08.920000	0.057129	-0.066406	1.05664
06:11:08.960000	-0.051758	-0.053711	1.16113
06:11:09	0.023438	0.039551	1.05078
06:11:09.040000	-0.125977	0.026855	0.992676
06:11:09.080000	-0.14502	0.046387	0.856445
06:11:09.120000	-0.047852	-0.04248	0.838867
06:11:09.160000	0.114258	0.035156	0.84082
06:11:09.200000	0	0.063477	0.730957
06:11:09.240000	-0.266113	-0.01709	0.835449
06:11:09.280000	0.006836	0.003418	0.836426
06:11:09.320000	0.313965	0.066406	0.844238
06:11:09.360000	-0.119141	0.01123	0.789551
06:11:09.400000	-0.220703	0.07666	0.841309
06:11:09.440000	-0.01709	0.05127	0.897461
06:11:09.480000	-0.255371	0.090332	0.851074
06:11:09.520000	0.091309	0.047363	0.927246
06:11:09.560000	0.146484	0.070313	0.875488
06:11:09.600000	-0.471191	0.043457	0.935547
06:11:09.640000	0.147949	0.000488	0.945801
06:11:09.680000	-0.356934	0.039551	1.04102
06:11:09.720000	0.158691	0.084961	0.896973
06:11:09.760000	-0.223145	0.023438	0.912109
06:11:09.800000	-0.049805	0.080566	0.914551
06:11:09.840000	-0.172852	0.023438	0.892578
06:11:09.880000	-0.062012	0.091797	0.964355
06:11:09.920000	-0.125977	0.067383	1.04102
06:11:09.960000	-0.079102	-0.004883	1.05469
06:11:10	0.088379	-0.06543	1.25537
06:11:10.040000	-0.490234	-0.025879	1.2832
06:11:10.080000	-0.494141	-0.023926	1.20068
06:11:10.120000	-0.202148	0.092285	1.21875
06:11:10.160000	-0.043945	0.050293	1.15381
06:11:10.200000	-0.174316	0.037598	1.06103
06:11:10.240000	-0.34082	-0.026855	1.12012
06:11:10.280000	0.018555	-0.085938	1.11035
06:11:10.320000	0.106934	-0.04248	1.33447
06:11:10.360000	-0.226563	-0.063965	1.3291
06:11:10.400000	-0.270996	-0.06543	1.27246
06:11:10.440000	-0.293945	-0.02002	1.15772
06:11:10.480000	-0.369629	-0.007813	1.03809
06:11:10.520000	-0.121582	0.07373	1.02978
06:11:10.560000	-0.046387	0.01416	0.953613
06:11:10.600000	-0.009277	0.001465	0.830566
06:11:10.640000	-0.100586	0.188477	0.678711
06:11:10.680000	-0.090332	0.091797	0.674805
06:11:10.720000	-0.073242	0.092773	0.610352
06:11:10.760000	-0.118164	0.011719	0.629395
06:11:10.800000	0.05127	0.022949	0.721191
06:11:10.840000	0.038086	0.13623	0.729004
06:11:10.880000	-0.270996	0.058594	0.833496
06:11:10.920000	-0.248535	0.040039	0.946289
06:11:10.960000	0.15625	0.09082	0.994141
06:11:11	-0.321777	0.09375	1.01221
06:11:11.040000	-0.087402	0.033691	1.13477
06:11:11.080000	0.050293	-0.047852	1.17188
06:11:11.120000	-0.186035	-0.004395	1.33106
06:11:11.160000	-0.431152	-0.056641	1.17334
06:11:11.200000	-0.202148	0.007324	1.13721
06:11:11.240000	0.138184	0.029297	1.18408
06:11:11.280000	-0.015625	-0.009277	1.17529
06:11:11.320000	-0.173828	-0.036621	1.21289
06:11:11.360000	-0.387695	-0.024414	1.20996
06:11:11.400000	0.066406	-0.071289	1.12744
06:11:11.440000	-0.117676	-0.014648	1.0625
06:11:11.480000	-0.335449	-0.083984	1.20068
06:11:11.520000	-0.125	-0.019043	1.10693
06:11:11.560000	0.148926	-0.056641	1.17822
06:11:11.600000	-0.226563	-0.06543	1.22119
06:11:11.640000	-0.358887	-0.093262	1.31592
06:11:11.680000	-0.334473	-0.109375	1.26562
06:11:11.720000	0.005859	-0.086426	1.3667
06:11:11.760000	-0.066895	-0.04834	1.21338
06:11:11.800000	-0.114258	-0.041016	1.20312
06:11:11.840000	-0.20166	-0.022461	1.08447
06:11:11.880000	0.024414	-0.01123	1.10742
06:11:11.920000	-0.057129	-0.047363	1.13232
06:11:11.960000	-0.071777	-0.008789	1.06689
06:11:12	-0.06543	-0.048828	0.979004
06:11:12.040000	-0.221191	-0.021973	0.987793
06:11:12.080000	0.027344	-0.089844	0.94043
06:11:12.120000	-0.1875	-0.013672	0.901855
06:11:12.160000	0.151855	-0.005371	0.855469
06:11:12.200000	0.041504	-0.005371	0.86377
06:11:12.240000	-0.133301	0.016113	0.750488
06:11:12.280000	-0.15625	-0.100098	0.558594
06:11:12.320000	-0.155762	-0.129395	0.402344
06:11:12.360000	-0.25293	0.006348	0.194336
06:11:12.400000	0.321289	0.187988	0.475098
06:11:12.440000	0.087891	0.215332	0.784668
06:11:12.480000	-0.035156	0.029297	0.950684
06:11:12.520000	-0.225098	-0.023438	1.12744
06:11:12.560000	-0.252441	0.004395	1.16699
06:11:12.600000	-0.191895	0.05127	1.11426
06:11:12.640000	-0.073242	-0.029785	0.922852
06:11:12.680000	-0.123047	-0.118652	0.60791
06:11:12.720000	-0.151367	-0.240723	0.253906
06:11:12.760000	0.005859	0.01416	0.17334
06:11:12.800000	0.341309	0.216309	0.753418
06:11:12.840000	0.026855	0.053711	0.988281
06:11:12.880000	-0.066406	-0.205078	1.15918
06:11:12.920000	-0.234863	-0.162598	1.26074
06:11:12.960000	-0.310059	-0.005859	1.22363
06:11:13	-0.023438	-0.288086	0.400391
06:11:13.040000	0.094238	0.016113	0.165039
06:11:13.080000	-0.210938	0.13916	0.60791
06:11:13.120000	-0.271484	0.049316	1.07422
06:11:13.160000	0.066895	-0.211914	1.24316
06:11:13.200000	-0.250488	-0.271484	1.45508
06:11:13.240000	-0.244629	-0.177734	1.43897
06:11:13.280000	-0.569824	0.061035	0.964355
06:11:13.320000	-0.177246	-0.042969	0.592285
06:11:13.360000	0.00293	-0.295898	0.091309
06:11:13.400000	0.338379	0.185547	0.461426
06:11:13.440000	0.180664	0.276367	1.04834
06:11:13.480000	-0.131836	-0.063965	1.22559
06:11:13.520000	-0.4375	-0.236816	1.36768
06:11:13.560000	-0.49707	-0.074219	1.38428
06:11:13.600000	-0.313477	0.050781	1.27539
06:11:13.640000	0.160156	-0.164063	0.848145
06:11:13.680000	-0.308594	-0.260254	0.279785
06:11:13.720000	-0.172852	-0.026855	0.118164
06:11:13.760000	0.302734	0.200195	0.855469
06:11:13.800000	-0.027832	0.119141	1.30518
06:11:13.840000	-0.170898	-0.42334	1.62988
06:11:13.880000	-0.276367	-0.26416	1.58936
06:11:13.920000	-0.688477	-0.020508	1.46191
06:11:13.960000	-0.096191	0	1.05908
06:11:14	-0.224121	0.050293	1.17969
06:11:14.040000	-0.192871	-0.129883	1.49121
06:11:14.080000	-0.283203	-0.480957	1.6875
06:11:14.120000	-0.424805	-0.142578	1.66748
06:11:14.160000	-0.207031	-0.018555	1.32275
06:11:14.200000	-0.052734	-0.145996	0.67041
06:11:14.240000	0.096191	-0.186035	0.083984
06:11:14.280000	-0.423828	0.156738	0.470703
06:11:14.320000	0.16748	0.123047	1.29199
06:11:14.360000	-0.167969	-0.313965	1.60352
06:11:14.400000	-0.491699	-0.486816	1.64648
06:11:14.440000	-0.567871	-0.148438	1.58154
06:11:14.480000	-0.491211	0.120605	1.21338
06:11:14.520000	0.033203	-0.463867	0.387207
06:11:14.560000	0.195801	-0.035156	0.217285
06:11:14.600000	-0.171387	0.249023	1.10644
06:11:14.640000	-0.367188	-0.03125	1.57568
06:11:14.680000	-0.703125	-0.81543	1.81982
06:11:14.720000	-0.478027	-0.421875	1.76856
06:11:14.760000	-0.211426	0.04541	1.35693
06:11:14.800000	-0.097168	-0.439941	0.34668
06:11:14.840000	0.13916	0.01123	0.089844
06:11:14.880000	0.111816	0.102051	0.386719
06:11:14.920000	-0.135254	0.295898	1.00098
06:11:14.960000	-0.09375	-0.199707	1.35156
06:11:15	-0.129883	-0.055664	1.50342
06:11:15.040000	0.205566	0.19873	0.749512
06:11:15.080000	0.031738	-0.556152	-0.124512
06:11:15.120000	-0.246094	0.017578	0.186523
06:11:15.160000	-0.465332	0.293945	0.442871
06:11:15.200000	0.030762	0.316895	1.16357
06:11:15.240000	0.380859	-0.47168	1.55225
06:11:15.280000	-0.57373	-0.481934	1.54004
06:11:15.320000	-0.165039	0.160645	1.28125
06:11:15.360000	-0.101563	0.093262	0.671387
06:11:15.400000	0.072266	-0.470215	-0.056641
06:11:15.440000	0.165039	0.132813	0.272461
06:11:15.480000	-0.437988	0.291504	0.721191
06:11:15.520000	0.10791	0.09375	1.23828
06:11:15.560000	0.245117	-0.680664	1.61572
06:11:15.600000	-0.310059	-0.407227	1.45898
06:11:15.640000	-0.570801	0.363281	0.992676
06:11:15.680000	-0.102539	-0.50293	0.133789
06:11:15.720000	0.143066	0.000977	0.106445
06:11:15.760000	0.114746	0.227539	0.651367
06:11:15.800000	0.032715	0.329102	1.02002
06:11:15.840000	-0.415527	-0.450195	1.52637
06:11:15.880000	-0.310059	-0.534668	1.45068
06:11:15.920000	-0.449219	0.255371	1.14844
06:11:15.960000	-0.143555	-0.396484	0.249512
06:11:16	0.666016	0.061035	1.18164
06:11:16.040000	-0.53418	-0.604492	0.297852
06:11:16.080000	-2.59033	-0.188965	-0.22168
06:11:16.120000	3.90723	0.26123	-0.778809
06:11:16.160000	0.133789	-1.24219	-1.93555
06:11:16.200000	-1.28369	-2.7456	-1.64648
06:11:16.240000	4.80469	0.102051	-3.71533
06:11:16.280000	0.862305	0.166504	0.398926
06:11:16.320000	-0.093262	0.104492	0.916504
06:11:16.360000	0.080566	-0.104492	1.18945
06:11:16.400000	-0.853027	-0.010742	0.67041
06:11:16.440000	-0.291992	-0.136719	0.36084
06:11:16.480000	0.309082	-0.357422	-0.039063
06:11:16.520000	-0.445313	0.117188	0.280273
06:11:16.560000	-0.258301	0.382324	0.678223
06:11:16.600000	0.585938	-0.087402	0.604004
06:11:16.640000	-0.380859	-0.542969	0.937012
06:11:16.680000	0.489746	-0.121094	1.1543
06:11:16.720000	-0.708984	0.075195	0.741699
06:11:16.760000	0.62207	0.586426	0.842285
06:11:16.800000	-0.79541	0.395996	0.728027
06:11:16.840000	-0.041992	-0.30127	0.897949
06:11:16.880000	0.908203	0.182617	0.608398
06:11:16.920000	-0.636719	-0.139648	1.27002
06:11:16.960000	0.062012	0.097168	1.05615
06:11:17	-0.171387	-0.108887	1.07324
06:11:17.040000	0.096191	0.023438	1.13379
06:11:17.080000	-0.189941	-0.07666	1.13135
06:11:17.120000	-0.124023	-0.041504	1.14551
06:11:17.160000	-0.23291	-0.051758	1.27197
06:11:17.200000	-0.114746	-0.06543	1.25391
06:11:17.240000	-0.270508	-0.034668	1.25342
06:11:17.280000	-0.326172	-0.070313	1.21045
06:11:17.320000	0.114746	-0.049805	1.28516
06:11:17.360000	-0.155273	0.038086	1.03906
06:11:17.400000	-0.463379	0.05957	0.972656
06:11:17.440000	0.014648	0.018555	0.894531
06:11:17.480000	0.130859	0.100098	0.781738
06:11:17.520000	-0.262695	0.21875	0.749023
06:11:17.560000	-0.14209	0.01709	0.882813
06:11:17.600000	0.266113	0.206055	0.895508
06:11:17.640000	-0.121094	0.006836	0.963867
06:11:17.680000	-0.139648	0.041016	0.908691
06:11:17.720000	0.09375	0.011719	1.10107
06:11:17.760000	-0.200195	-0.254395	1.19043
06:11:17.800000	-0.123047	-0.148926	1.11475
06:11:17.840000	-0.126953	-0.168945	1.11475
06:11:17.880000	-0.505371	-0.126953	1.11719
06:11:17.920000	-0.470215	-0.083984	1.02588
06:11:17.960000	0.092285	-0.12207	0.936523
06:11:18	-0.362793	-0.139648	0.898926
06:11:18.040000	0.159668	-0.094727	1.08057
06:11:18.080000	0.367188	-0.056641	1.17139
06:11:18.120000	-0.432617	-0.075195	1.18603
06:11:18.160000	-0.162109	-0.098633	1.11475
06:11:18.200000	0.111328	-0.029785	1.12158
06:11:18.240000	0.070801	-0.030273	1.15332
06:11:18.280000	-0.034668	-0.058105	1.12109
06:11:18.320000	-0.296387	0.023438	1.10254
06:11:18.360000	0.040039	-0.041992	1.13281
06:11:18.400000	-0.449707	0.004883	1.00147
06:11:18.440000	0.058105	0.020996	1.06543
06:11:18.480000	0.057129	-0.003418	1.09131
06:11:18.520000	-0.122559	0.003906	1.12158
06:11:18.560000	-0.005859	-0.040527	1.10059
06:11:18.600000	-0.308105	-0.020508	1.07666
06:11:18.640000	0.076172	-0.068359	1.05029
06:11:18.680000	0.064453	-0.001953	1.11768
06:11:18.720000	-0.068848	-0.012207	1.09766
06:11:18.760000	-0.308105	-0.005859	1.0791
06:11:18.800000	-0.301758	0.000488	1.00586
06:11:18.840000	0.063965	0.069824	1.06689
06:11:18.880000	0.060547	0.006348	0.98877
06:11:18.920000	-0.250977	0.057617	1.01562
06:11:18.960000	-0.300781	-0.072266	1.04102
06:11:19	0.203613	-0.14502	1.04639
06:11:19.040000	-0.214355	-0.027832	1.05518
06:11:19.080000	-0.165039	-0.047363	1.00439
06:11:19.120000	-0.296387	-0.029785	0.975098
06:11:19.160000	0.040527	0.010742	0.962891
06:11:19.200000	-0.030762	0.009277	0.935059
06:11:19.240000	-0.023926	0.057617	0.893066
06:11:19.280000	-0.251953	-0.012207	0.844238
06:11:19.320000	0.075195	0.020996	0.849121
06:11:19.360000	-0.1875	0.061523	0.853027
06:11:19.400000	-0.119629	-0.024414	0.893555
06:11:19.440000	-0.001953	-0.013184	0.894043
06:11:19.480000	-0.100098	-0.075684	0.882324
06:11:19.520000	-0.174805	-0.075684	0.92334
06:11:19.560000	-0.084961	-0.057617	0.927734
06:11:19.600000	0.052734	-0.030273	0.92041
06:11:19.640000	-0.182129	-0.028809	0.847168
06:11:19.680000	-0.127441	-0.030762	0.857422
06:11:19.720000	0.023438	-0.057129	0.837891
06:11:19.760000	0.071777	0.078125	0.839844
06:11:19.800000	-0.11377	-0.011719	0.876465
06:11:19.840000	-0.047852	0.01709	0.83252
06:11:19.880000	-0.163086	0.019531	0.841797
06:11:19.920000	-0.300781	-0.024414	0.795898
06:11:19.960000	0.018066	-0.053711	0.871094
06:11:20	-0.444336	-0.080078	0.998047
06:11:20.040000	-0.055176	-0.036621	1.05762
06:11:20.080000	-0.084961	-0.080566	1.04883
06:11:20.120000	-0.04248	-0.121094	1.04541
06:11:20.160000	-0.245605	0.027832	0.974609
06:11:20.200000	-0.04248	-0.013184	0.99707
06:11:20.240000	-0.069336	-0.009277	1.00244
06:11:20.280000	-0.144043	0.003906	0.865234
06:11:20.320000	-0.112793	-0.022949	0.859863
06:11:20.360000	-0.130859	-0.016113	0.822754
06:11:20.400000	-0.17334	0.008301	0.749512
06:11:20.440000	-0.16748	0.004883	0.743164
06:11:20.480000	0.296875	-0.086426	0.974609
06:11:20.520000	0.116699	-0.063477	0.903809
06:11:20.560000	-0.220215	0.090332	0.804688
06:11:20.600000	-0.450195	-0.065918	0.785645
06:11:20.640000	0.64502	0.028809	0.856445
06:11:20.680000	-0.359375	0.001465	0.876953
06:11:20.720000	-0.43457	0.030273	0.821777
06:11:20.760000	0.231934	0.001465	0.801758
06:11:20.800000	-0.108398	0.03125	0.907227
06:11:20.840000	0.040527	0.008789	0.943359
06:11:20.880000	-0.327148	-0.021973	0.874023
06:11:20.920000	-0.022461	-0.012695	0.866211
06:11:20.960000	0.111816	0.020996	0.913574
06:11:21	-0.325195	-0.041016	1.06934
06:11:21.040000	-0.481934	-0.087891	0.970215
06:11:21.080000	-0.11084	0.005859	1.0166
06:11:21.120000	0.137207	0.009766	1.06738
06:11:21.160000	-0.009277	0.037598	1.10547
06:11:21.200000	-0.211426	-0.038086	1.05371
06:11:21.240000	-0.242676	-0.007324	1.02978
06:11:21.280000	-0.151367	-0.019531	1.04639
06:11:21.320000	-0.014648	-0.01709	1.04346
06:11:21.360000	-0.223633	-0.056641	1.01904
06:11:21.400000	0.011719	-0.012695	1.01856
06:11:21.440000	-0.120117	-0.058594	1.0293
06:11:21.480000	-0.071289	-0.062988	0.984863
06:11:21.520000	-0.230469	-0.032227	1.02344
06:11:21.560000	0.078125	-0.023926	1.02197
06:11:21.600000	-0.19043	-0.018555	1.03809
06:11:21.640000	-0.250488	0.004395	0.912109
06:11:21.680000	-0.055176	-0.030273	0.928223
06:11:21.720000	0.031738	-0.004883	0.899414
06:11:21.760000	0.023438	-0.018066	0.875
06:11:21.800000	-0.185059	0.040039	0.86377
06:11:21.840000	0.035645	0.00293	0.878418
06:11:21.880000	-0.112305	0.086914	0.863281
06:11:21.920000	-0.126953	0.011719	0.826172
06:11:21.960000	-0.057617	0.042969	0.856445
06:11:22	0.067383	0.024414	0.946289
06:11:22.040000	-0.009766	0.018555	0.975098
06:11:22.080000	-0.122559	-0.000488	0.952637
06:11:22.120000	-0.189453	0.030273	0.964844
06:11:22.160000	0.000977	-0.016602	0.970215
06:11:22.200000	0.024902	-0.037109	0.977539
06:11:22.240000	-0.080566	-0.023926	0.939453
06:11:22.280000	-0.186035	-0.006348	0.987305
06:11:22.320000	-0.083984	-0.020508	0.969238
06:11:22.360000	-0.116699	-0.002441	1.00342
06:11:22.400000	-0.099609	-0.031738	1.00879
06:11:22.440000	0.021973	-0.007324	1.01807
06:11:22.480000	-0.152832	-0.012207	0.98584
06:11:22.520000	-0.14502	0.035156	0.960449
06:11:22.560000	-0.266113	0.024414	0.992676
06:11:22.600000	0.021484	-0.022949	0.916016
06:11:22.640000	-0.036133	0.133301	1.04004
06:11:22.680000	-0.016113	-0.014648	1.00781
06:11:22.720000	-0.124023	-0.019531	0.994629
06:11:22.760000	-0.088867	-0.033691	0.979004
06:11:22.800000	-0.058594	0.013672	1.01953
06:11:22.840000	-0.064941	-0.011719	1.01904
06:11:22.880000	-0.210449	0.004883	1.06103
06:11:22.920000	-0.016602	-0.067383	1.0376
06:11:22.960000	-0.135254	0.008789	1.021
06:11:23	-0.175293	-0.007324	1.07959
06:11:23.040000	-0.128418	-0.021973	1.0835
06:11:23.080000	-0.090332	-0.00293	1.07227
06:11:23.120000	-0.176758	-0.016602	1.11426
06:11:23.160000	-0.167969	-0.00293	1.08447
06:11:23.200000	-0.194336	0.010254	1.07812
06:11:23.240000	-0.094238	-0.007813	1.14648
06:11:23.280000	-0.068848	0.029297	1.08789
06:11:23.320000	-0.206055	-0.041504	1.0376
06:11:23.360000	-0.03418	-0.070313	1.11719
06:11:23.400000	-0.154297	-0.04248	1.13428
06:11:23.440000	-0.04541	-0.041992	1.12256
06:11:23.480000	-0.286621	-0.019531	1.13672
06:11:23.520000	-0.008789	0.006348	1.08057
06:11:23.560000	-0.219727	0.058105	1.09717
06:11:23.600000	0	0.016602	1.23877
06:11:23.640000	-0.368164	0.032227	1.03809
06:11:23.680000	-0.095703	-0.01123	1.04932
06:11:23.720000	-0.075684	-0.035156	1.22852
06:11:23.760000	-0.191406	-0.049316	1.09668
06:11:23.800000	-0.289551	-0.043457	1.18213
06:11:23.840000	0.082031	-0.026367	1.17481
06:11:23.880000	-0.169922	-0.072754	1.0791
06:11:23.920000	-0.161621	-0.009277	1.08643
06:11:23.960000	-0.056641	-0.03418	1.06006
06:11:24	-0.298828	-0.039551	1.19141
06:11:24.040000	-0.19873	0.019531	1.12647
06:11:24.080000	-0.080078	-0.051758	1.15576
06:11:24.120000	-0.140625	0.009277	1.13818
06:11:24.160000	-0.257813	-0.012207	1.16162
06:11:24.200000	-0.038574	0.098633	1.11133
06:11:24.240000	-0.171387	-0.064453	1.13867
06:11:24.280000	-0.022949	-0.023438	1.12891
06:11:24.320000	-0.187988	-0.034668	1.11231
06:11:24.360000	-0.222656	-0.049316	1.10791
06:11:24.400000	-0.044922	-0.076172	1.11572
06:11:24.440000	-0.141602	-0.077148	1.19434
06:11:24.480000	-0.25293	-0.075195	1.04346
06:11:24.520000	-0.195313	-0.044922	1.02832
06:11:24.560000	0.005859	0.026367	1.01221
06:11:24.600000	-0.080566	-0.043945	0.972656
06:11:24.640000	-0.097656	0.022949	0.831055
06:11:24.680000	-0.078613	0.009766	0.84375
06:11:24.720000	0.011719	0.020996	0.785645
06:11:24.760000	0.021973	0.023438	0.874512
06:11:24.800000	-0.141113	0.018066	0.863281
06:11:24.840000	0.087891	-0.03418	0.838379
06:11:24.880000	-0.11377	0.019531	0.84668
06:11:24.920000	-0.126953	-0.022461	0.796875
06:11:24.960000	-0.09668	0.016602	0.793945
06:11:25	-0.110352	0.043457	0.881348
06:11:25.040000	-0.115234	0.015137	0.863281
06:11:25.080000	-0.108887	0.016602	0.797852
06:11:25.120000	-0.101074	0.111328	0.766602
06:11:25.160000	-0.026855	0.102051	0.876953
06:11:25.200000	-0.052734	0.078613	0.808105
06:11:25.240000	-0.41748	0.053711	0.72998
06:11:25.280000	-0.069336	0.008301	0.708984
06:11:25.320000	0.567383	0.069824	0.805176
06:11:25.360000	-0.120605	0.039551	0.933594
06:11:25.400000	-0.312012	0.043945	1.09033
06:11:25.440000	-0.046875	-0.041992	1.12647
06:11:25.480000	-0.408203	-0.035156	1.07568
06:11:25.520000	-0.139648	0.006348	1
06:11:25.560000	-0.456055	0.059082	0.953125
06:11:25.600000	-0.064941	-0.134766	0.886719
06:11:25.640000	0.123535	0.22168	0.935547
06:11:25.680000	-0.404785	0.015137	0.87793
06:11:25.720000	0.151855	0.029297	0.855469
06:11:25.760000	0.031738	0.057617	0.799316
06:11:25.800000	0.168457	-0.000488	0.75293
06:11:25.840000	-0.117188	0.021484	0.774414
06:11:25.880000	0.131348	0.109863	0.750488
06:11:25.920000	-0.13623	0.102539	0.805664
06:11:25.960000	-0.072754	0.098633	0.786133
06:11:26	-0.219727	-0.031738	0.865234
06:11:26.040000	-0.10791	0.02002	0.802246
06:11:26.080000	0.025391	0.039063	0.985352
06:11:26.120000	0	-0.060059	1.0376
06:11:26.160000	-0.467773	-0.105957	1.08008
06:11:26.200000	-0.317871	-0.092773	1.05762
06:11:26.240000	-0.020996	0.031738	0.964355
06:11:26.280000	-0.240234	-0.036133	1.00928
06:11:26.320000	0.068848	0.124512	1.07861
06:11:26.360000	-0.114258	-0.004883	1.08301
06:11:26.400000	-0.23584	0.012695	1.00342
06:11:26.440000	-0.351074	0.032715	1.07812
06:11:26.480000	-0.055176	0.126465	1.20312
06:11:26.520000	-0.077148	-0.251465	0.968262
06:11:26.560000	-0.131348	-0.100098	1.02539
06:11:26.600000	-0.080566	0.094238	0.968262
06:11:26.640000	-0.193359	0.055176	0.882813
06:11:26.680000	-0.53125	0.092285	0.724609
06:11:26.720000	-0.035645	-0.019043	0.72998
06:11:26.760000	0.071777	0.074219	0.844238
06:11:26.800000	0.057129	0.092285	0.776855
06:11:26.840000	-0.026367	-0.028809	0.865234
06:11:26.880000	0.008301	-0.062988	0.866699
06:11:26.920000	-0.20459	0.022949	0.905762
06:11:26.960000	-0.080078	-0.011719	0.86377
06:11:27	-0.352539	0.086914	1.11914
06:11:27.040000	-0.119629	-0.040527	1.17334
06:11:27.080000	-0.056641	-0.05127	1.22998
06:11:27.120000	-0.300293	-0.09082	1.22803
06:11:27.160000	-0.244141	-0.025391	1.24512
06:11:27.200000	-0.030762	0.043457	1.12012
06:11:27.240000	-0.175293	0.012695	1.0835
06:11:27.280000	-0.152832	-0.04248	1.08789
06:11:27.320000	-0.118652	-0.088379	1.12939
06:11:27.360000	-0.204102	-0.123047	0.882324
06:11:27.400000	-0.19043	0.147461	1.01709
06:11:27.440000	0.150391	-0.04248	1.09863
06:11:27.480000	-0.391113	-0.13916	0.699219
06:11:27.520000	-0.417969	-0.074219	0.254883
06:11:27.560000	0.222168	-0.210449	-0.06543
06:11:27.600000	0.134766	0.049805	0.024414
06:11:27.640000	0.656738	0.248047	0.57959
06:11:27.680000	0.446777	0.254883	0.803223
06:11:27.720000	-0.09082	-0.023438	1.03955
06:11:27.760000	-0.458984	-0.202148	1.33789
06:11:27.800000	-0.08252	-0.171875	1.32178
06:11:27.840000	-0.431641	-0.050781	1.16846
06:11:27.880000	0.092285	-0.15918	0.702637
06:11:27.920000	0.017578	-0.29248	0.447754
06:11:27.960000	-0.012207	0.131836	0.568848
06:11:28	-0.209961	-0.158203	1.3418
06:11:28.040000	-0.331543	-0.197754	1.45215
06:11:28.080000	-0.355469	-0.106445	1.42432
06:11:28.120000	-0.461914	-0.002441	1.34033
06:11:28.160000	0.062012	0.11377	1.22998
06:11:28.200000	0.104492	-0.104004	0.993164
06:11:28.240000	-0.371582	-0.237793	0.586426
06:11:28.280000	-0.186523	-0.138184	0.178223
06:11:28.320000	0.247559	0.24707	1.16406
06:11:28.360000	0.425781	-0.046875	1.39356
06:11:28.400000	-0.558105	-0.155273	1.48096
06:11:28.440000	-0.136719	-0.243164	1.55957
06:11:28.480000	-0.469727	-0.094238	1.47363
06:11:28.520000	0.006836	-0.008301	1.18115
06:11:28.560000	0.281738	-0.186523	0.673828
06:11:28.600000	0.029785	-0.193848	0.241699
06:11:28.640000	-0.112793	0.078613	0.222656
06:11:28.680000	-0.63623	0.188477	0.979492
06:11:28.720000	0.373047	-0.064453	1.13672
06:11:28.760000	-0.47168	0.05127	1.44873
06:11:28.800000	-0.09375	-0.009277	1.45019
06:11:28.840000	-0.354492	-0.036621	1.46387
06:11:28.880000	-0.202637	-0.081055	1.31006
06:11:28.920000	-0.210938	-0.066895	1.25586
06:11:28.960000	-0.238281	-0.003418	1.28613
06:11:29	-0.495605	-0.052246	1.16064
06:11:29.040000	-0.197266	-0.052246	1.19141
06:11:29.080000	-0.069336	-0.072754	1.2085
06:11:29.120000	0.102051	-0.138184	1.30371
06:11:29.160000	-0.268066	-0.194336	1.11963
06:11:29.200000	-0.473145	0.037109	1.12305
06:11:29.240000	0.158691	-0.118164	1.354
06:11:29.280000	-0.417969	-0.123047	1.41797
06:11:29.320000	-0.604492	-0.152344	1.31738
06:11:29.360000	0.001953	-0.13623	1.41211
06:11:29.400000	-0.316406	-0.147461	1.35791
06:11:29.440000	-0.082031	-0.121582	1.31738
06:11:29.480000	-0.09668	-0.027832	1.2666
06:11:29.520000	-0.398926	0.035156	0.985352
06:11:29.560000	0.085449	0.129883	0.842773
06:11:29.600000	-0.346191	0.039063	0.870117
06:11:29.640000	-0.000488	0.138672	0.687988
06:11:29.680000	-0.098633	0.034668	0.65625
06:11:29.720000	-0.058105	-0.014648	0.726563
06:11:29.760000	0.042969	-0.039551	0.807129
06:11:29.800000	0.108398	-0.024902	0.703613
06:11:29.840000	-0.205566	0.10498	0.67041
06:11:29.880000	-0.833496	-0.173828	0.294434
06:11:29.920000	-0.625488	0.019531	-0.68457
06:11:29.960000	0.266602	0.103027	-0.765625
06:11:30	1.43799	0.339844	0.802734
06:11:30.040000	-0.53418	0.153809	1.30225
06:11:30.080000	-0.578125	-0.383301	1.75977
06:11:30.120000	-0.423828	-0.453613	1.73193
06:11:30.160000	-0.585938	-0.015137	1.25439
06:11:30.200000	-0.014648	-0.392578	0.62207
06:11:30.240000	-0.045898	0.105957	0.40918
06:11:30.280000	-0.207031	-0.010254	1.23877
06:11:30.320000	-0.351074	-0.241211	1.51562
06:11:30.360000	-0.256348	-0.133789	1.54297
06:11:30.400000	-0.029785	0.061035	1.48096
06:11:30.440000	-0.372559	0.213867	1.18652
06:11:30.480000	0.056152	-0.469238	0.504883
06:11:30.520000	0.199219	-0.111328	0.318359
06:11:30.560000	-0.382813	0.164063	1.09424
06:11:30.600000	-0.404297	-0.004883	1.11328
06:11:30.640000	-0.343262	-0.228027	1.43262
06:11:30.680000	-0.207031	-0.189453	1.57666
06:11:30.720000	-0.121582	0.126953	1.46875
06:11:30.760000	-0.32959	-0.016113	1.12647
06:11:30.800000	0.09082	-0.73291	0.325684
06:11:30.840000	-0.165527	0.253906	0.354004
06:11:30.880000	-0.157715	0.125	0.910645
06:11:30.920000	-0.39209	-0.116211	1.10449
06:11:30.960000	-0.49707	-0.145996	1.44043
06:11:31	-0.084961	-0.438477	0.599121
06:11:31.040000	0.183105	-0.164551	0.218262
06:11:31.080000	-0.403809	0.23877	0.524902
06:11:31.120000	-0.070801	0.273926	1.13965
06:11:31.160000	-0.20752	-0.113281	1.45459
06:11:31.200000	-0.619141	-0.391113	1.63037
06:11:31.240000	-0.172363	-0.124512	1.52539
06:11:31.280000	0.179688	0.195313	0.975586
06:11:31.320000	0.267578	-0.473145	0.205078
06:11:31.360000	0.105469	-0.025879	0.052734
06:11:31.400000	-1.10059	0.273438	0.664551
06:11:31.440000	-0.142578	0.171387	1.31494
06:11:31.480000	0.178711	-0.30127	1.50195
06:11:31.520000	-0.455566	-0.337402	1.60596
06:11:31.560000	-0.221191	-0.211914	1.54736
06:11:31.600000	-0.151855	0.002441	1.25684
06:11:31.640000	0.374512	-0.330566	0.516602
06:11:31.680000	0.379883	-0.122559	0.010254
06:11:31.720000	-0.723145	0.210449	0.325195
06:11:31.760000	-0.45166	0.027832	1.11572
06:11:31.800000	-0.34082	0.071777	1.2666
06:11:31.840000	-0.437988	-0.196777	1.37988
06:11:31.880000	-0.09082	-0.03125	1.56885
06:11:31.920000	-0.165527	-0.150879	1.44678
06:11:31.960000	-0.363281	-0.186035	0.846191
06:11:32	0.184082	0.03125	0.668457
06:11:32.040000	0.19873	0.06543	1.16602
06:11:32.080000	0.07959	-0.078125	1.24609
06:11:32.120000	-0.340332	-0.286621	1.44678
06:11:32.160000	-0.498535	-0.130371	1.40478
06:11:32.200000	-0.312012	0.079102	1.07178
06:11:32.240000	-0.113281	-0.14209	0.364746
06:11:32.280000	-0.026855	-0.150879	0.06543
06:11:32.320000	0.125977	-0.008301	0.245117
06:11:32.360000	0.3125	0.169922	0.728027
06:11:32.400000	0.081543	0.129883	1.05176
06:11:32.440000	-0.02832	-0.239258	1.39893
06:11:32.480000	-0.158691	-0.305176	1.48438
06:11:32.520000	-0.049805	-0.064941	1.26123
06:11:32.560000	-0.428711	0.059082	0.854492
06:11:32.600000	0.183105	-0.33252	0.353516
06:11:32.640000	0.114258	-0.05127	0.022949
06:11:32.680000	-0.808594	0.319336	0.583984
06:11:32.720000	0.124512	0.046875	0.997559
06:11:32.760000	0.111816	0.056152	1.07519
06:11:32.800000	0.144531	-0.133301	1.18652
06:11:32.840000	-0.008301	0.025391	1.11963
06:11:32.880000	-0.28125	0.097656	1.00879
06:11:32.920000	-0.369141	0.085449	0.930664
06:11:32.960000	-0.14209	0.041504	0.972168
06:11:33	-0.105469	-0.053711	1.08154
06:11:33.040000	-0.084473	-0.03125	1.09277
06:11:33.080000	-0.275879	0.054688	1.06299
06:11:33.120000	-0.089844	-0.008789	1.125
06:11:33.160000	-0.143555	-0.011719	1.03369
06:11:33.200000	-0.097656	0.033203	0.987305
06:11:33.240000	-0.13623	0.042969	0.952148
06:11:33.280000	0.005371	0.011719	0.981445
06:11:33.320000	-0.000488	0.032227	0.956055
06:11:33.360000	-0.325684	0.022461	0.920898
06:11:33.400000	-0.127441	0.026855	1.00195
06:11:33.440000	-0.20752	-0.090332	1.1499
06:11:33.480000	-0.373535	-0.064453	1.16406
06:11:33.520000	0.128418	-0.150879	1.32129
06:11:33.560000	0.335449	-0.069824	1.25244
06:11:33.600000	-0.594238	-0.016602	1.07666
06:11:33.640000	-0.400879	0.01416	1.125
06:11:33.680000	-0.142578	0.029785	1.08154
06:11:33.720000	0.136719	-0.048828	1.07666
06:11:33.760000	-0.128418	-0.026367	1.13965
06:11:33.800000	-0.337891	-0.00293	1.14502
06:11:33.840000	-0.126953	-0.058105	1.15186
06:11:33.880000	-0.108887	-0.014648	1.13769
06:11:33.920000	-0.054199	-0.01123	1.16309
06:11:33.960000	-0.129883	0.096191	1.09326
06:11:34	0.008789	0.101074	1.06006
06:11:34.040000	-0.306152	0.034668	0.935059
06:11:34.080000	0.13916	0.03418	0.993164
06:11:34.120000	-0.017578	-0.044922	1.01074
06:11:34.160000	-0.328125	-0.099609	1.06299
06:11:34.200000	-0.023438	-0.023926	1.04688
06:11:34.240000	-0.038574	-0.063477	1.03857
06:11:34.280000	-0.343262	-0.001465	0.994141
06:11:34.320000	-0.300781	-0.057129	0.791504
06:11:34.360000	0.031738	0.084961	0.836914
06:11:34.400000	0.193359	0.034668	0.832031
06:11:34.440000	-0.04248	0.057129	0.819336
06:11:34.480000	-0.099121	-0.01123	0.838867
06:11:34.520000	0.041504	-0.064941	0.806641
06:11:34.560000	-0.027832	-0.016113	0.812988
06:11:34.600000	0.033203	-0.029297	0.773926
06:11:34.640000	-0.205566	0.021973	0.770508
06:11:34.680000	-0.009277	-0.001465	0.716309
06:11:34.720000	-0.074219	0.025879	0.74707
06:11:34.760000	-0.047852	0.015137	0.692383
06:11:34.800000	0.035645	0.036133	0.717285
06:11:34.840000	-0.244141	0.015137	0.805176
06:11:34.880000	-0.041016	-0.026855	0.844238
06:11:34.920000	-0.038574	-0.016602	0.884277
06:11:34.960000	-0.153809	0.085938	0.886719
06:11:35	-0.189453	0.023926	1.01856
06:11:35.040000	0.007324	0.040039	0.998535
06:11:35.080000	-0.064941	0.038574	0.950195
06:11:35.120000	0.016113	-0.041504	0.890625
06:11:35.160000	-0.37793	0.101074	0.950195
06:11:35.200000	-0.016602	0.039063	0.97168
06:11:35.240000	0.136719	0.033691	0.978027
06:11:35.280000	-0.174805	0.070801	0.941895
06:11:35.320000	-0.038086	0.03418	1.01856
06:11:35.360000	-0.11084	0.036133	0.986328
06:11:35.400000	-0.088867	0.012207	1.02832
06:11:35.440000	-0.070313	-0.000488	1.10254
06:11:35.480000	-0.16748	-0.066406	1.16406
06:11:35.520000	-0.063477	-0.12207	1.27148
06:11:35.560000	-0.656738	-0.03125	1.00147
06:11:35.600000	-0.016113	0.058105	1.03857
06:11:35.640000	0.226563	-0.044922	1.07959
06:11:35.680000	-0.256348	0.160156	1.01074
06:11:35.720000	-0.042969	0.034668	1.13281
06:11:35.760000	-0.32666	-0.025391	1.11279
06:11:35.800000	0.14209	-0.053711	1.15234
06:11:35.840000	-0.250488	-0.069824	1.19141
06:11:35.880000	-0.195313	-0.106445	1.24561
06:11:35.920000	-0.392578	-0.076172	1.30908
06:11:35.960000	-0.04541	-0.092773	1.32471
06:11:36	-0.147949	-0.044922	1.33984
06:11:36.040000	-0.188965	-0.068848	1.29443
06:11:36.080000	-0.151855	-0.018555	1.26123
06:11:36.120000	-0.307617	0.029785	1.08447
06:11:36.160000	0.030273	-0.055176	1.04541
06:11:36.200000	0.294434	-0.040527	1.12402
06:11:36.240000	-0.536621	-0.102051	1.14844
06:11:36.280000	-0.324707	-0.12793	1.1543
06:11:36.320000	-0.16748	-0.154297	1.21924
06:11:36.360000	0.007813	-0.078125	1.23975
06:11:36.400000	-0.325195	-0.141113	1.20068
06:11:36.440000	-0.050781	-0.095215	1.18897
06:11:36.480000	-0.034668	-0.107422	1.34228
06:11:36.520000	-0.231934	-0.088867	1.24853
06:11:36.560000	-0.245117	-0.126465	1.2915
06:11:36.600000	-0.185059	-0.053223	1.24756
06:11:36.640000	-0.26416	-0.067383	1.18897
06:11:36.680000	-0.253418	0.012695	1.13184
06:11:36.720000	-0.005859	-0.085938	1.12353
06:11:36.760000	-0.141113	-0.045898	1.07227
06:11:36.800000	-0.0625	-0.069336	1.18848
06:11:36.840000	-0.083008	-0.021973	1.16455
06:11:36.880000	-0.197266	-0.074707	1.10547
06:11:36.920000	-0.070801	-0.064941	1.09277
06:11:36.960000	-0.205078	-0.028809	1.07764
06:11:37	-0.155273	0.004883	1.02344
06:11:37.040000	-0.133301	-0.021973	0.918457
06:11:37.080000	-0.089355	0.019531	0.871094
06:11:37.120000	0.093262	-0.072266	1.00342
06:11:37.160000	-0.216309	-0.024414	0.995605
06:11:37.200000	-0.227539	0.016602	0.815918
06:11:37.240000	0.130371	-0.055176	0.737305
06:11:37.280000	-0.045898	-0.016113	0.510254
06:11:37.320000	-0.00293	0.081543	0.809082
06:11:37.360000	-0.158691	0.025879	0.720703
06:11:37.400000	-0.093262	-0.12793	0.597656
06:11:37.440000	0.004395	-0.108887	0.331543
06:11:37.480000	0.031738	-0.105469	0.192383
06:11:37.520000	-0.076172	-0.040527	0.14209
06:11:37.560000	0.004395	0.164063	0.316406
06:11:37.600000	0.459961	0.160156	0.722168
06:11:37.640000	0.10498	0.041504	0.759277
06:11:37.680000	-0.52832	0.034668	0.736816
06:11:37.720000	-0.041992	0.151367	0.714355
06:11:37.760000	0.462402	0.027832	0.710938
06:11:37.800000	-0.084473	0.15918	0.795898
06:11:37.840000	-0.064453	0.130859	0.759277
06:11:37.880000	-0.33252	0.128906	0.86377
06:11:37.920000	-0.154785	0.077637	0.98291
06:11:37.960000	0.191895	0.002441	1.05664
06:11:38	-0.199707	0.021484	1.0415
06:11:38.040000	-0.152832	0.000977	1.10742
06:11:38.080000	-0.060059	0.008789	1.15772
06:11:38.120000	-0.064941	0.02002	1.2583
06:11:38.160000	-0.290039	0.009277	1.22705
06:11:38.200000	-0.258789	-0.006348	1.28516
06:11:38.240000	0.010254	0.001465	1.34424
06:11:38.280000	0.036133	0.022461	1.36523
06:11:38.320000	-0.493652	0.014648	1.36719
06:11:38.360000	-0.202637	-0.025879	1.41602
06:11:38.400000	-0.168945	-0.032227	1.44678
06:11:38.440000	-0.256348	-0.038086	1.40332
06:11:38.480000	-0.212402	-0.086914	1.38086
06:11:38.520000	-0.225098	0.000488	1.271
06:11:38.560000	-0.311523	-0.043457	1.24365
06:11:38.600000	0.032715	-0.041992	1.375
06:11:38.640000	-0.179688	-0.086426	1.38379
06:11:38.680000	-0.363281	-0.088379	1.30811
06:11:38.720000	-0.346191	-0.012207	1.28662
06:11:38.760000	-0.026855	-0.064453	1.20508
06:11:38.800000	-0.059082	0.124512	1.19385
06:11:38.840000	-0.308594	0.029297	1.17481
06:11:38.880000	-0.185059	0.017578	1.14551
06:11:38.920000	-0.086426	-0.009277	1.14648
06:11:38.960000	-0.108887	-0.004395	1.15332
06:11:39	-0.242188	-0.031738	1.12207
06:11:39.040000	-0.155762	-0.047363	1.09033
06:11:39.080000	-0.092773	-0.045898	1.15039
06:11:39.120000	-0.125977	-0.055176	0.932129
06:11:39.160000	-0.242676	0.093262	0.950195
06:11:39.200000	-0.023926	-0.03418	0.859375
06:11:39.240000	0.130371	0.000977	0.779785
06:11:39.280000	-0.002441	-0.000977	0.801758
06:11:39.320000	-0.064453	-0.015137	0.858398
06:11:39.360000	-0.24707	-0.032715	0.772949
06:11:39.400000	-0.096191	0.07373	0.730957
06:11:39.440000	0.054199	0.02002	0.714844
06:11:39.480000	-0.07666	0.068848	0.742188
06:11:39.520000	-0.048828	-0.058594	0.717285
06:11:39.560000	0.026367	0.02002	0.768555
06:11:39.600000	-0.199707	0.006836	0.690918
06:11:39.640000	0.002441	-0.009277	0.712402
06:11:39.680000	0.047852	0.008789	0.712891
06:11:39.720000	-0.007813	0.021484	0.690918
06:11:39.760000	0.053711	0.010742	0.722656
06:11:39.800000	-0.083008	-0.020508	0.762695
06:11:39.840000	-0.061035	0.016113	0.790039
06:11:39.880000	-0.206055	-0.032715	0.758301
06:11:39.920000	-0.054688	0.02832	0.851074
06:11:39.960000	-0.003906	-0.074219	0.884766
06:11:40	-0.168457	-0.047363	0.901855
06:11:40.040000	-0.14209	-0.045898	0.913574
06:11:40.080000	-0.120117	-0.015137	0.868652
06:11:40.120000	0.006836	-0.026367	0.879883
06:11:40.160000	-0.106445	-0.04834	0.752441
06:11:40.200000	0.02002	0.06543	0.71582
06:11:40.240000	-0.030762	0.014648	0.710449
06:11:40.280000	-0.126953	-0.007813	0.675293
06:11:40.320000	0.197266	0.108398	0.850098
06:11:40.360000	-0.356445	0.022949	0.802734
06:11:40.400000	0.174805	-0.007813	0.946289
06:11:40.440000	-0.02832	0.05957	0.90332
06:11:40.480000	-0.130859	-0.037109	0.963867
06:11:40.520000	-0.079102	0.018555	0.970703
06:11:40.560000	-0.13916	-0.001953	0.965332
06:11:40.600000	-0.079102	-0.012695	0.949707
06:11:40.640000	-0.123535	0.004395	0.98584
06:11:40.680000	-0.087402	-0.030762	1.02002
06:11:40.720000	-0.038574	-0.006348	1.01856
06:11:40.760000	-0.188965	0.003418	1.03027
06:11:40.800000	-0.141602	-0.00293	1.03076
06:11:40.840000	-0.18457	-0.012695	1.04834
06:11:40.880000	-0.080078	-0.021973	1.02832
06:11:40.920000	-0.092773	0.008301	0.979492
06:11:40.960000	-0.070313	-0.002441	0.936035
06:11:41	-0.094727	-0.01416	0.916504
06:11:41.040000	-0.093262	-0.026367	0.953125
06:11:41.080000	-0.313477	-0.00293	1.02393
06:11:41.120000	-0.199219	-0.048828	1.01269
06:11:41.160000	0.00293	0.004395	0.956055
06:11:41.200000	-0.419434	0.036133	1.01221
06:11:41.240000	0.050781	-0.061035	1.10889
06:11:41.280000	-0.276855	-0.047363	1.10938
06:11:41.320000	-0.462402	-0.07666	1.18994
[truncated: 3,466 more rows]
